# Supplementary material for: Ubiquilin-2 liquid droplets catalyze α-synuclein fibril formation
Source: EMBO J. 2025 Oct 14;44(22):6527–55. doi: 10.1038/s44318-025-00591-1 (PMC12623503; doi:10.1038/s44318-025-00591-1)
Supplement: Supplementary file 3 — Source data Fig. 1 [file 44318_2025_591_MOESM3_ESM.zip]

Archive with 152 entries (146 files):
- Figure 1/
- __MACOSX/._Figure 1
- Figure 1/.DS_Store
- __MACOSX/Figure 1/._.DS_Store
- Figure 1/1A/
- __MACOSX/Figure 1/._1A
- Figure 1/1B/
- __MACOSX/Figure 1/._1B
- Figure 1/1E/
- __MACOSX/Figure 1/._1E
- Figure 1/1D/
- __MACOSX/Figure 1/._1D
- Figure 1/1C/
- __MACOSX/Figure 1/._1C
- Figure 1/1A/02_1 h_╬▒-Syn(╬▒-Syn).tif
- __MACOSX/Figure 1/1A/._02_1 h_╬▒-Syn(╬▒-Syn).tif
- Figure 1/1A/20_72 h_Merge(UBQLN2+╬▒-Syn).tif
- __MACOSX/Figure 1/1A/._20_72 h_Merge(UBQLN2+╬▒-Syn).tif
- Figure 1/1A/36_24 h_UBQLN4(UBQLN4).tif
- __MACOSX/Figure 1/1A/._36_24 h_UBQLN4(UBQLN4).tif
- Figure 1/1A/11_48 h_UBQLN2(UBQLN2).tif
- __MACOSX/Figure 1/1A/._11_48 h_UBQLN2(UBQLN2).tif
- Figure 1/1A/27_24 h_╬▒-Syn(╬▒-Syn).tif
- __MACOSX/Figure 1/1A/._27_24 h_╬▒-Syn(╬▒-Syn).tif
- Figure 1/1A/24_96 h_╬▒-Syn(UBQLN2+╬▒-Syn).tif
- __MACOSX/Figure 1/1A/._24_96 h_╬▒-Syn(UBQLN2+╬▒-Syn).tif
- Figure 1/1A/25_96 h_Merge(UBQLN2+╬▒-Syn).tif
- __MACOSX/Figure 1/1A/._25_96 h_Merge(UBQLN2+╬▒-Syn).tif
- Figure 1/1A/.DS_Store
- __MACOSX/Figure 1/1A/._.DS_Store
- Figure 1/1A/42_96 h_╬▒-Syn(╬▒-Syn).tif
- __MACOSX/Figure 1/1A/._42_96 h_╬▒-Syn(╬▒-Syn).tif
- Figure 1/1A/04_1 h_╬▒-Syn(UBQLN2+╬▒-Syn).tif
- __MACOSX/Figure 1/1A/._04_1 h_╬▒-Syn(UBQLN2+╬▒-Syn).tif
- Figure 1/1A/12_48 h_╬▒-Syn(╬▒-Syn).tif
- __MACOSX/Figure 1/1A/._12_48 h_╬▒-Syn(╬▒-Syn).tif
- Figure 1/1A/21_96 h_UBQLN2(UBQLN2).tif
- __MACOSX/Figure 1/1A/._21_96 h_UBQLN2(UBQLN2).tif
- Figure 1/1A/32_96 h_╬▒-Syn(╬▒-Syn).tif
- __MACOSX/Figure 1/1A/._32_96 h_╬▒-Syn(╬▒-Syn).tif
- Figure 1/1A/22_96 h_╬▒-Syn(╬▒-Syn).tif
- __MACOSX/Figure 1/1A/._22_96 h_╬▒-Syn(╬▒-Syn).tif
- Figure 1/1A/15_48 h_Merge(UBQLN2+╬▒-Syn).tif
- __MACOSX/Figure 1/1A/._15_48 h_Merge(UBQLN2+╬▒-Syn).tif
- Figure 1/1A/14_48 h_╬▒-Syn(UBQLN2+╬▒-Syn).tif
- __MACOSX/Figure 1/1A/._14_48 h_╬▒-Syn(UBQLN2+╬▒-Syn).tif
- Figure 1/1A/23_96 h_UBQLN2(UBQLN2+╬▒-Syn).tif
- __MACOSX/Figure 1/1A/._23_96 h_UBQLN2(UBQLN2+╬▒-Syn).tif
- Figure 1/1A/07_24 h_╬▒-Syn(╬▒-Syn).tif
- __MACOSX/Figure 1/1A/._07_24 h_╬▒-Syn(╬▒-Syn).tif
- Figure 1/1A/37_24 h_╬▒-Syn(╬▒-Syn).tif
- __MACOSX/Figure 1/1A/._37_24 h_╬▒-Syn(╬▒-Syn).tif
- Figure 1/1A/17_72 h_╬▒-Syn(╬▒-Syn).tif
- __MACOSX/Figure 1/1A/._17_72 h_╬▒-Syn(╬▒-Syn).tif
- Figure 1/1A/19_72 h_╬▒-Syn(UBQLN2+╬▒-Syn).tif
- __MACOSX/Figure 1/1A/._19_72 h_╬▒-Syn(UBQLN2+╬▒-Syn).tif
- Figure 1/1A/30_24 h_Merge(UBQLN1+╬▒-Syn).tif
- __MACOSX/Figure 1/1A/._30_24 h_Merge(UBQLN1+╬▒-Syn).tif
- Figure 1/1A/05_1 h_Merge(UBQLN2+╬▒-Syn).tif
- __MACOSX/Figure 1/1A/._05_1 h_Merge(UBQLN2+╬▒-Syn).tif
- Figure 1/1A/40_24 h_Merge(UBQLN4+╬▒-Syn).tif
- __MACOSX/Figure 1/1A/._40_24 h_Merge(UBQLN4+╬▒-Syn).tif
- Figure 1/1A/33_96 h_UBQLN1(UBQLN1+╬▒-Syn).tif
- __MACOSX/Figure 1/1A/._33_96 h_UBQLN1(UBQLN1+╬▒-Syn).tif
- Figure 1/1A/18_72 h_UBQLN2(UBQLN2+╬▒-Syn).tif
- __MACOSX/Figure 1/1A/._18_72 h_UBQLN2(UBQLN2+╬▒-Syn).tif
- Figure 1/1A/34_96 h_╬▒-Syn(UBQLN1+╬▒-Syn).tif
- __MACOSX/Figure 1/1A/._34_96 h_╬▒-Syn(UBQLN1+╬▒-Syn).tif
- Figure 1/1A/08_24 h_UBQLN2(UBQLN2+╬▒-Syn).tif
- __MACOSX/Figure 1/1A/._08_24 h_UBQLN2(UBQLN2+╬▒-Syn).tif
- Figure 1/1A/35_96 h_Merge(UBQLN1+╬▒-Syn).tif
- __MACOSX/Figure 1/1A/._35_96 h_Merge(UBQLN1+╬▒-Syn).tif
- Figure 1/1A/28_24 h_UBQLN1(UBQLN1+╬▒-Syn).tif
- __MACOSX/Figure 1/1A/._28_24 h_UBQLN1(UBQLN1+╬▒-Syn).tif
- Figure 1/1A/06_24 h_UBQLN2(UBQLN2).tif
- __MACOSX/Figure 1/1A/._06_24 h_UBQLN2(UBQLN2).tif
- Figure 1/1A/44_96 h_╬▒-Syn(UBQLN4+╬▒-Syn).tif
- __MACOSX/Figure 1/1A/._44_96 h_╬▒-Syn(UBQLN4+╬▒-Syn).tif
- Figure 1/1A/29_24 h_╬▒-Syn(UBQLN1+╬▒-Syn).tif
- __MACOSX/Figure 1/1A/._29_24 h_╬▒-Syn(UBQLN1+╬▒-Syn).tif
- Figure 1/1A/03_1 h_UBQLN2(UBQLN2+╬▒-Syn).tif
- __MACOSX/Figure 1/1A/._03_1 h_UBQLN2(UBQLN2+╬▒-Syn).tif
- Figure 1/1A/45_96 h_Merge(UBQLN4+╬▒-Syn).tif
- __MACOSX/Figure 1/1A/._45_96 h_Merge(UBQLN4+╬▒-Syn).tif
- Figure 1/1A/13_48 h_UBQLN2(UBQLN2+╬▒-Syn).tif
- __MACOSX/Figure 1/1A/._13_48 h_UBQLN2(UBQLN2+╬▒-Syn).tif
- Figure 1/1A/39_24 h_╬▒-Syn(UBQLN4+╬▒-Syn).tif
- __MACOSX/Figure 1/1A/._39_24 h_╬▒-Syn(UBQLN4+╬▒-Syn).tif
- Figure 1/1A/38_24 h_UBQLN4(UBQLN4+╬▒-Syn).tif
- __MACOSX/Figure 1/1A/._38_24 h_UBQLN4(UBQLN4+╬▒-Syn).tif
- Figure 1/1A/31_96 h_UBQLN1(UBQLN1).tif
- __MACOSX/Figure 1/1A/._31_96 h_UBQLN1(UBQLN1).tif
- Figure 1/1A/10_24 h_Merge(UBQLN2+╬▒-Syn).tif
- __MACOSX/Figure 1/1A/._10_24 h_Merge(UBQLN2+╬▒-Syn).tif
- Figure 1/1A/16_72 h_UBQLN2(UBQLN2).tif
- __MACOSX/Figure 1/1A/._16_72 h_UBQLN2(UBQLN2).tif
- Figure 1/1A/09_24 h_╬▒-Syn(UBQLN2+╬▒-Syn).tif
- __MACOSX/Figure 1/1A/._09_24 h_╬▒-Syn(UBQLN2+╬▒-Syn).tif
- Figure 1/1A/26_24 h_UBQLN1(UBQLN1).tif
- __MACOSX/Figure 1/1A/._26_24 h_UBQLN1(UBQLN1).tif
- Figure 1/1A/41_96 h_UBQLN4(UBQLN4).tif
- __MACOSX/Figure 1/1A/._41_96 h_UBQLN4(UBQLN4).tif
- Figure 1/1A/43_96 h_UBQLN4(UBQLN4+╬▒-Syn).tif
- __MACOSX/Figure 1/1A/._43_96 h_UBQLN4(UBQLN4+╬▒-Syn).tif
- Figure 1/1A/01_1 h_UBQLN2(UBQLN2).tif
- __MACOSX/Figure 1/1A/._01_1 h_UBQLN2(UBQLN2).tif
- Figure 1/1B/02_╬▒-Syn.tif
- __MACOSX/Figure 1/1B/._02_╬▒-Syn.tif
- Figure 1/1B/.DS_Store
- __MACOSX/Figure 1/1B/._.DS_Store
- Figure 1/1B/01_Tau.tif
- __MACOSX/Figure 1/1B/._01_Tau.tif
- Figure 1/1B/03_╬▒-Syn(Tau+╬▒-Syn).tif
- __MACOSX/Figure 1/1B/._03_╬▒-Syn(Tau+╬▒-Syn).tif
- Figure 1/1E/01_48h(#1)_01.tif
- __MACOSX/Figure 1/1E/._01_48h(#1)_01.tif
- Figure 1/1E/10_UBQLN2+╬▒-Syn_anti-╬▒-Syn.tif
- __MACOSX/Figure 1/1E/._10_UBQLN2+╬▒-Syn_anti-╬▒-Syn.tif
- Figure 1/1E/05_72h_01.tif
- __MACOSX/Figure 1/1E/._05_72h_01.tif
- Figure 1/1E/08_96h_02.tif
- __MACOSX/Figure 1/1E/._08_96h_02.tif
- Figure 1/1E/07_96h_01.tif
- __MACOSX/Figure 1/1E/._07_96h_01.tif
- Figure 1/1E/02_48h(#1)_02.tif
- __MACOSX/Figure 1/1E/._02_48h(#1)_02.tif
- Figure 1/1E/09_UBQLN2_anti-╬▒-Syn.tif
- __MACOSX/Figure 1/1E/._09_UBQLN2_anti-╬▒-Syn.tif
- Figure 1/1E/04_48h(#1)_02.tif
- __MACOSX/Figure 1/1E/._04_48h(#1)_02.tif
- Figure 1/1E/03_48h(#1)_01.tif
- __MACOSX/Figure 1/1E/._03_48h(#1)_01.tif
- Figure 1/1E/06_72h_02.tif
- __MACOSX/Figure 1/1E/._06_72h_02.tif
- Figure 1/1D/04_24 h_Merge.tif
- __MACOSX/Figure 1/1D/._04_24 h_Merge.tif
- Figure 1/1D/07_96 h_Bright field.tif
- __MACOSX/Figure 1/1D/._07_96 h_Bright field.tif
- Figure 1/1D/02_24 h_╬▒-Syn.tif
- __MACOSX/Figure 1/1D/._02_24 h_╬▒-Syn.tif
- Figure 1/1D/01_24 h_UBQLN2.tif
- __MACOSX/Figure 1/1D/._01_24 h_UBQLN2.tif
- Figure 1/1D/05_96 h_UBQLN2.tif
- __MACOSX/Figure 1/1D/._05_96 h_UBQLN2.tif
- Figure 1/1D/03_24 h_Bright field.tif
- __MACOSX/Figure 1/1D/._03_24 h_Bright field.tif
- Figure 1/1D/06_96 h_╬▒-Syn.tif
- __MACOSX/Figure 1/1D/._06_96 h_╬▒-Syn.tif
- Figure 1/1D/08_96 h_Merge.tif
- __MACOSX/Figure 1/1D/._08_96 h_Merge.tif
- Figure 1/1C/Numerical data_Fractional recovery.xlsx
- __MACOSX/Figure 1/1C/._Numerical data_Fractional recovery.xlsx
