# Supplementary material for: Ubiquilin-2 liquid droplets catalyze α-synuclein fibril formation
Source: EMBO J. 2025 Oct 14;44(22):6527–55. doi: 10.1038/s44318-025-00591-1 (PMC12623503; doi:10.1038/s44318-025-00591-1)
Supplement: Supplementary file 3 — Source data Fig. 1 [file 44318_2025_591_MOESM3_ESM.zip › Figure 1/1C/Numerical data_Fractional recovery.xlsx]

## Sheet: 　(a) left
Fractional recovery rate (%)
sec	UBQLN2 (24 h)										UBQLN2 (96 h)										a-Syn (24 h)										a-Syn (96 h)
0	0	0	0	0	0	0	0	0	0	0	0	0	0	0	0	0	0	0	0	0	0	0	0	0	0	0	0	0	0	0	0	0	0	0	0	0	0	0	0	0
1	-0.118526	1.63791	1.02932	2.14873	-0.135138	0.0775244	0.507432	0.652433	2.94457	2.00939	1.23282	1.25259	-0.384135	0.256159	0.637887	0.203195	0.592494	-0.967967	2.43467	0.926904	16.4564	21.1143	16.5457	17.0002	14.6698	19.481	20.4818	18.8667	13.6847	19.1643	4.95455	3.65359	4.9948	2.57858	3.65054	4.43375	6.38941	3.13567	4.45354	5.39078
2	-0.265535	4.3656	0.290505	4.97549	5.58509	-0.68838	3.67229	0.383104	2.6329	4.24589	1.58634	-0.168601	-0.808864	1.07218	-0.167707	1.41517	0.339544	0.839402	1.3311	0.0121164	27.0372	26.7801	26.7298	24.5339	22.661	30.1752	27.3796	28.0343	24.7684	25.4873	8.39365	5.25833	7.86028	7.68299	7.17342	6.3952	6.44811	4.58797	8.12923	7.70439
3	-1.9056	4.32008	1.93222	3.57881	3.77585	0.736949	2.97875	2.14307	4.2542	1.25669	2.49934	-0.294626	-0.802099	1.43265	0.202147	0.712783	1.40527	-1.82893	2.49982	0.851609	30.5679	31.4199	33.4471	32.8174	32.3153	31.8194	30.7811	34.0158	28.1019	30.8056	8.69381	8.66395	9.55055	8.82705	8.23339	8.43644	10.4368	6.64791	9.23279	8.59532
4	-0.382223	4.2922	0.937864	4.84006	2.77032	0.330646	3.49847	-0.169775	5.49143	1.37963	1.07553	2.71976	2.06426	0.71479	0.00598955	0.638385	2.4672	1.70203	1.76411	0.864591	34.1278	36.2806	35.0383	36.1991	34.1408	39.2366	34.9907	35.3248	33.2165	35.0694	10.9354	9.50777	12.3423	10.7355	9.68601	9.94668	12.0224	9.99287	9.98493	11.1057
5	1.34237	4.70656	1.89456	4.19364	3.29042	0.872384	2.73118	1.55197	7.51779	3.10746	1.32195	2.04876	0.137567	1.50167	1.36412	0.987976	2.23097	1.13303	3.44603	-2.58166	36.8609	38.7324	37.2069	40.6187	40.161	40.9219	37.6675	42.0181	36.3445	37.2065	12.832	12.3886	14.8905	12.3744	10.3485	12.457	13.2655	10.4662	12.8399	12.9806
6	1.75676	5.70064	3.63759	4.38865	4.73426	0.743487	3.75921	1.25242	5.94161	3.47161	1.99678	3.08506	1.52226	0.131147	1.02122	3.15672	1.89142	0.342562	2.67223	-0.772852	40.709	42.6194	38.5021	44.2895	40.8406	40.9476	44.5301	39.961	40.0672	39.5576	14.0766	12.242	13.8573	14.0882	13.0495	14.1686	14.626	12.6859	14.9478	12.9853
7	1.84129	6.07412	3.54972	5.07119	4.08169	-0.851835	6.23403	4.2897	9.60921	3.35805	4.17631	1.52592	0.00601386	-0.638096	-0.553285	1.74796	2.28794	2.03132	4.2058	2.37395	42.3697	43.8816	42.6836	44.6695	41.5999	41.106	42.6915	47.831	44.0351	39.6688	15.8428	14.0807	15.7361	15.9224	13.1475	13.9315	14.7419	12.9755	15.0249	13.0615
8	2.02964	4.23832	3.91464	7.55938	2.79432	1.08067	4.10335	5.29946	3.79142	2.35382	2.69633	2.95478	1.42529	2.18962	0.696285	2.73273	1.5496	3.3883	2.51486	0.392917	43.1732	44.2233	40.1798	46.154	44.6031	43.5246	41.6215	42.6997	40.9374	41.8558	15.5874	14.148	17.6009	15.3147	14.2419	15.1046	15.8268	15.1172	15.8077	14.9849
9	2.4284	5.86323	4.68573	6.07965	5.78069	2.23607	4.38516	5.00169	7.54927	3.7588	1.40434	0.43683	0.235292	2.2433	2.21314	1.24717	1.69544	0.434631	3.41295	-0.542641	44.7672	46.2793	47.4828	47.4525	45.9635	43.0478	43.4171	44.2403	42.999	41.9441	19.1515	14.9978	18.963	15.9648	16.1818	16.9005	15.988	15.406	15.3399	16.0915
10	4.58484	5.33553	4.61849	5.41336	6.51327	1.99696	4.1648	6.119	5.01501	4.12576	3.19664	2.76233	1.18774	1.73252	0.884207	2.04795	1.09535	2.12588	3.98729	0.105586	42.3909	44.4248	44.7635	46.1009	46.2354	48.0034	45.767	46.5983	45.8443	45.6385	18.1515	16.3842	17.7196	18.4742	16.6207	16.7715	18.6451	16.4585	19.1106	15.9614
11	1.98829	5.03637	3.19824	5.94422	7.63349	1.07413	6.50706	5.88078	11.7972	7.0427	1.75636	2.47792	-0.439012	2.10449	0.577991	2.16875	2.43302	0.734062	3.9913	-0.9295	45.5293	46.2578	47.4333	48.0451	45.3667	50.8693	45.3006	47.9082	44.9647	45.9897	21.336	15.47	19.1492	19.697	15.9982	17.3069	18.4542	17.3639	17.9834	18.6625
12	3.30127	6.59253	4.2706	7.03845	7.22719	2.95807	4.88293	3.29239	7.26908	5.30549	2.76898	3.17362	2.27474	3.29555	2.71851	2.08555	1.71443	0.309384	3.59939	0.701885	45.9387	48.7352	49.0585	50.7228	48.423	46.7816	45.9577	48.5579	48.9013	43.3092	20.802	19.2805	20.2251	18.66	18.0063	19.416	18.9936	17.4652	19.6749	16.7162
13	1.28541	7.56896	4.75926	8.86487	4.37597	3.67447	7.44291	5.07813	7.14316	6.00375	2.92252	3.527	2.59648	0.510016	2.11281	-0.509588	1.5382	0.826131	5.91979	2.40597	46.2834	48.1409	49.14	46.7169	44.8208	50.1035	48.9911	49.0486	46.1928	47.1575	19.3784	17.4493	20.184	19.8976	18.4811	17.3494	18.7536	16.9363	20.432	18.9361
14	2.66362	8.58905	6.97929	8.63104	5.55131	2.66105	4.39042	4.89502	10.8863	5.65838	2.32708	2.41661	3.32867	0.166426	3.11382	1.10317	3.27163	1.29228	2.32341	1.20385	47.1577	46.6086	46.1454	48.043	47.172	47.1097	46.8045	49.8127	43.96	47.1543	21.3676	17.8949	20.8403	22.1308	17.4377	18.3883	19.1303	17.8425	22.2784	19.6613
15	4.72817	6.97344	5.24612	8.89286	7.44679	1.59345	7.5667	5.37235	10.0772	5.542	3.56739	1.98745	1.19676	1.22251	2.66161	3.72551	3.25644	2.56548	3.96724	0.857667	47.1809	49.1464	51.0126	50.1783	49.315	47.8746	48.8066	50.1606	48.3943	46.2557	21.8314	20.8142	21.1831	21.1858	18.526	19.111	19.4201	18.928	21.972	20.7578
16	4.764	7.30232	6.0468	6.94907	6.73021	3.40641	5.52732	6.53322	9.16952	8.36884	2.17129	2.93604	3.83233	2.48489	1.52434	3.23272	3.35518	2.4336	3.63748	1.61667	51.6263	50.4813	50.2691	55.9598	53.1869	47.6486	49.852	51.5726	46.9273	47.0505	21.7835	19.7358	21.5919	21.7348	19.2333	19.824	21.0541	18.7052	21.5006	19.8641
17	4.49479	8.05578	4.7225	7.30298	9.63922	3.06548	5.52468	8.11452	12.814	7.75035	2.26491	3.95957	3.95411	0.795319	0.646123	4.48149	2.66926	1.566	3.40092	0.632648	49.0125	52.3327	51.2581	54.1719	51.7724	50.732	53.5996	49.4959	49.5712	46.2671	22.3831	18.4915	21.8231	22.2615	21.0103	20.8204	21.8833	17.3452	21.3213	21.71
18	4.05009	7.0905	6.9506	7.01046	8.38208	4.59169	7.04083	8.67185	12.0837	7.75504	3.88645	0.268229	1.98984	1.67423	1.62092	1.73276	2.39048	0.154277	4.18475	3.42894	51.1321	51.2985	51.8428	50.8342	48.851	49.5608	48.0572	50.1864	48.7208	49.6499	25.1817	20.5811	22.2288	23.8409	19.2692	21.8242	20.9203	19.1358	22.1498	21.4202
19	5.70119	7.90249	6.34358	9.97355	7.23341	4.29654	8.40861	8.20874	9.24717	10.0985	2.36378	2.39362	3.30537	1.85523	2.29924	1.89595	3.51546	-0.024054	4.09755	2.06152	48.9114	50.8393	49.4401	53.8603	51.1405	50.7568	51.8646	48.013	49.7527	48.0084	24.3954	22.0111	23.0549	22.9227	19.7143	21.3879	20.6551	19.6167	23.6684	21.1675
20	8.40799	9.55898	5.96969	8.3322	6.72487	4.56927	9.1048	7.16876	9.51791	9.8198	3.06258	2.36212	2.13868	1.41808	3.4657	-0.0711983	3.19035	-0.43629	2.79351	0.349644	50.1102	49.9688	52.8791	53.75	51.9678	51.556	50.2394	50.9185	51.0934	49.9439	24.8592	20.8172	24.3907	22.7399	22.349	22.3328	22.1701	21.8716	22.987	22.1454
21	3.3224	7.30604	5.27123	7.98462	8.89952	5.38188	10.0521	8.34119	9.69001	9.51384	3.43108	3.73051	1.30576	2.90978	0.820568	1.68156	3.0954	2.34236	4.74506	1.17442	49.2571	52.4503	51.5406	53.2013	51.9328	52.7863	51.9454	52.8222	49.0902	48.3793	27.012	20.3634	24.3977	23.0898	20.9337	21.4073	21.8127	20.4816	24.2484	22.2276
22	5.91435	10.0923	5.92755	7.74175	7.48502	4.87563	7.87397	6.81321	9.16007	11.1469	3.36217	3.20853	1.1043	2.40666	2.61219	1.64156	1.4744	1.21265	3.9051	2.67166	48.6365	52.1567	53.3885	52.147	52.3087	54.9523	53.8789	50.8706	48.2179	48.4717	24.6678	21.8608	24.718	22.7154	22.5464	23.6365	21.7466	22.3187	23.2213	20.9054
23	2.71783	11.6521	8.42195	11.8036	8.32341	5.97592	7.68258	6.26122	13.3891	7.33928	1.53091	1.64684	2.48297	1.99021	2.2925	0.198395	3.40988	1.74101	8.63813	0.784103	50.4771	52.1792	53.0441	53.2371	52.4765	51.2422	56.0716	52.9375	52.9903	47.1492	26.299	20.4367	26.8621	26.2078	20.7708	23.0548	24.108	20.7277	24.5213	22.3651
24	4.75206	8.08644	8.90074	9.18809	11.1631	4.74113	8.07325	7.80342	11.9137	7.39934	3.17567	2.8262	2.29354	2.23103	2.22512	2.52714	2.67686	1.14962	4.09053	1.65475	50.653	52.2509	50.23	52.0336	50.5947	50.4831	54.1021	53.8161	53.1207	49.0099	28.0514	23.1836	23.9144	24.2421	21.779	21.904	22.7021	21.5731	24.6284	23.2129
25	5.46597	9.37317	7.4805	11.3838	8.20071	6.87819	9.25667	7.75808	9.99433	11.2379	2.85511	3.17362	2.928	0.530724	2.41454	2.42234	2.62672	1.51374	6.2656	0.847282	49.9474	54.0583	53.868	55.5777	53.445	51.7601	52.8599	54.8252	51.8342	51.9709	26.6478	21.5352	25.479	23.9672	23.3855	23.717	21.9851	21.9759	23.2027	22.4325
26	8.17369	10.0384	7.74141	10.1577	11.2822	6.26921	9.42699	5.58568	15.3263	10.6598	2.16605	4.68677	1.59593	0.815259	0.863992	1.93755	3.90818	1.17782	3.42097	1.60542	53.1546	54.9942	48.7821	53.0747	51.2754	52.3114	51.1433	55.386	53.5443	50.775	25.9695	22.6003	24.476	25.499	23.7113	22.2173	22.0936	20.6624	24.2977	22.4399
27	7.18506	11.9578	7.13978	12.6956	11.957	6.62601	10.6868	7.25765	16.2203	11.8254	3.32322	3.68283	2.10109	-0.285302	2.62043	1.87835	3.93325	1.21348	6.6074	2.77811	52.2005	52.2396	52.1006	53.1002	52.8917	54.0262	52.7026	54.6557	52.6021	50.6005	26.2751	22.339	26.7411	26.0778	23.2261	22.5954	23.8004	22.8356	24.6948	22.638
28	6.59518	8.96903	9.01372	11.252	13.5066	5.20721	12.7543	8.3643	12.3743	9.62177	3.38314	4.72509	3.15202	1.34061	3.31222	4.1447	3.65143	1.12307	5.30536	2.05632	52.6401	53.5908	50.5063	55.4439	54.4368	54.0596	54.7908	53.3289	53.1812	52.9973	29.2319	22.0422	27.0165	27.8592	23.3407	23.7103	23.0112	21.9737	25.1841	22.6616
29	6.07055	10.8327	10.434	12.8644	11.564	7.52828	12.6507	11.6931	13.834	8.75082	2.16979	2.98713	0.174402	2.6935	3.68058	1.51036	2.49379	3.68358	5.31939	2.43972	51.9114	54.2741	50.893	55.4275	53.7498	50.9552	53.5231	54.629	55.3911	55.4752	30.6887	21.3834	26.8078	26.9053	24.1847	24.6023	25.4863	20.6609	24.7898	23.5094
30	9.65756	11.0427	10.2502	11.8605	10.034	7.77206	9.90194	7.80608	14.9495	9.51666	1.31671	1.21001	2.88741	1.9511	0.606442	1.35197	2.41479	3.19504	3.51619	0.238	55.2601	54.179	54.197	50.9404	51.8924	55.1535	56.7841	56.8308	54.9695	49.9709	30.0491	24.2791	26.2291	25.8215	23.1661	25.1445	22.4986	21.8641	25.2941	24.7879
31	7.12901	11.8742	7.99157	12.3886	12.6994	7.07808	9.79571	6.50566	14.3356	12.0901	1.98779	2.34338	1.77484	1.61134	4.00776	2.55434	2.47708	1.79327	5.45571	4.11871	51.313	52.8134	52.0315	55.2457	53.5161	58.0986	55.4365	56.5469	53.5057	52.1537	31.1	25.1895	25.631	26.8489	22.358	24.8857	25.3503	23.3157	26.2234	25.1687
32	9.26799	12.6815	11.4265	12.0157	10.3656	7.28823	10.2434	9.1225	16.3819	11.2567	1.6163	1.30283	2.7536	1.4963	2.4063	1.66716	3.13262	2.86077	4.50349	2.14806	52.5522	54.1197	54.4435	54.7154	55.023	55.7191	56.8877	59.1321	52.2046	52.5849	29.8901	22.4152	26.8117	26.0666	23.7837	22.7676	21.9717	21.7141	24.8591	24.2676
33	8.46128	13.2343	9.84847	14.3667	12.2157	7.53108	11.5673	9.54561	16.2161	13.2877	3.13223	3.80034	5.15764	0.855907	4.28627	0.85198	3.82462	1.138	4.3762	1.88583	55.6533	54.5902	52.2594	56.3684	56.2921	54.4249	53.3018	55.6967	52.5875	52.7802	30.046	24.4138	25.9312	27.4759	24.3682	24.8902	23.5485	22.8386	26.6934	24.616
34	7.77401	13.0736	12.663	14.6773	11.5151	7.07527	12.4224	9.99716	17.8668	9.72313	2.28738	3.53807	1.15767	0.810657	1.89419	2.52794	2.65027	1.55439	6.40091	3.08016	51.7001	57.7713	57.4804	52.8376	53.1774	57.4863	52.8344	58.8001	55.9597	51.0265	31.073	22.6195	25.493	27.8614	25.502	24.5337	24.6757	25.6037	25.8734	24.0371
35	9.41408	12.78	9.50417	12.0112	11.9863	10.1884	10.5253	10.4016	15.1006	10.8775	2.67685	3.82588	2.12665	-0.111207	2.84429	2.89753	4.00541	2.63433	7.10856	1.40637	55.0296	54.3958	56.7946	56.2653	55.0655	57.4596	58.2713	57.3793	56.1423	53.1563	32.188	23.8971	23.3691	28.7455	27.2535	24.7448	25.0762	23.9916	27.7462	24.7009
36	7.89254	13.6291	11.7376	12.9159	11.5267	7.27516	12.454	9.34383	13.1519	13.7194	3.4131	3.59171	2.18153	1.94113	2.82931	2.09355	2.08664	1.52867	6.16236	2.87072	57.1037	55.12	57.3669	58.0184	57.6439	58.214	57.6213	59.4791	56.8925	52.4301	30.7667	24.4811	26.1872	28.7484	23.4187	26.2624	24.8302	23.7418	26.137	25.5198
37	8.33816	13.2139	10.6886	12.1855	14.4917	8.43055	14.5373	10.5874	14.3042	10.4477	1.94585	1.88782	2.88515	2.11062	3.51212	2.75273	4.80831	0.966308	3.82591	1.59157	50.1243	53.5458	57.1545	57.0673	55.7823	58.607	55.8089	57.4698	53.3252	53.5802	29.2898	26.0022	25.2261	29.1481	24.38	23.7021	24.7529	23.8948	26.2505	24.2865
38	9.16141	13.6013	11.2526	13.7862	12.0744	9.4776	14.5224	9.87982	17.53	11.1347	2.52631	3.06632	4.02553	1.22634	2.63615	2.46634	2.72927	1.7941	5.93082	1.55436	55.7776	58.3442	53.138	58.6263	58.1303	53.844	57.5211	54.8758	57.2138	52.3844	33.8763	23.9608	28.0039	26.0072	25.226	25.9052	24.5887	23.0036	25.687	25.5919
39	10.5681	14.5935	11.3512	14.1663	13.6267	10.1585	13.2345	9.73138	14.2349	11.5092	3.57713	1.41948	1.88159	4.25039	3.05542	1.27677	3.02627	2.83174	4.77312	1.814	51.8255	56.1092	53.966	56.49	54.1597	55.1001	56.3281	59.4933	58.3824	55.175	32.6286	25.7113	27.8915	29.0129	23.8486	26.9091	25.3147	25.1799	26.6184	25.3378
40	7.19608	15.2178	10.2466	15.5973	10.8448	9.86522	11.2873	11.5633	16.6464	15.4913	3.88496	2.44131	2.46343	0.225481	2.25432	2.30474	3.92185	4.54621	6.08919	1.83563	53.4114	54.9605	53.801	57.0989	56.7402	56.6537	56.5223	59.243	55.0582	54.7822	31.4858	26.1429	28.27	27.022	25.4772	23.7625	23.9282	24.9015	25.2734	25.4739
41	9.45542	14.4876	9.77136	14.5816	11.4147	11.6464	13.2354	12.4504	15.2308	12.3097	2.29937	5.33818	3.73987	1.82379	4.56478	2.40314	2.46189	2.82096	6.52721	0.644765	55.1388	58.6797	55.7283	57.8733	57.131	58.1005	60.3937	59.0051	54.7911	54.6056	33.4666	26.5167	26.755	28.4572	22.8369	26.161	24.5813	24.1851	26.8784	26.7793
42	8.41074	12.1473	11.3781	14.8326	13.7538	9.23662	11.8518	14.4477	14.6798	14.3135	3.60334	2.75041	1.98683	1.06452	1.3469	3.65191	3.38557	3.66616	6.14331	4.88031	59.8995	57.6159	54.2001	59.464	57.6535	57.9594	56.4766	57.6562	56.3322	55.4804	31.6864	24.282	27.5564	30.4772	24.0977	26.9844	22.1478	24.6592	28.0469	25.356
43	10.0591	14.8295	11.0777	14.6737	12.2771	7.91403	15.0342	12.8007	15.2444	15.5336	2.50084	3.75691	1.30275	1.07142	1.53407	3.64791	4.88275	2.06118	7.11257	1.74563	54.1472	55.8575	54.7652	58.2759	55.4914	59.7581	57.4192	59.7914	55.7228	51.868	33.7783	24.621	23.736	30.0054	25.1653	25.4741	25.4722	26.6134	28.9484	25.0002
44	10.2529	14.3659	12.8145	16.1308	11.9117	10.4611	13.8745	11.1838	18.9288	16.2027	3.99955	4.42961	4.37358	1.84449	3.14152	4.2263	3.95831	2.85662	6.0501	4.88637	52.2368	56.1583	55.0426	57.4739	57.1098	59.8917	57.074	59.9831	56.0285	54.5672	32.9233	25.5907	27.7565	27.9855	26.4143	27.5847	23.8873	22.8919	28.1177	25.013
45	8.87566	12.5552	12.7105	14.8651	14.1263	10.6377	18.5941	12.2016	18.5563	16.8841	4.10665	3.18639	3.96614	1.78851	4.04744	3.62791	3.93704	2.80188	3.82692	1.65562	54.5576	54.4674	53.9815	58.1359	56.8942	57.2565	57.356	58.3466	56.4824	56.3334	32.546	25.3153	26.2198	27.7307	26.2908	27.4557	25.9559	25.7267	27.8884	25.2367
46	12.9653	14.7867	11.1925	14.5852	13.1412	10.6237	16.553	10.3758	20.7715	16.1061	4.87511	4.45771	2.95055	1.66963	2.50438	4.0655	3.26631	2.58124	5.51786	1.46695	54.6465	56.1276	57.6196	57.245	55.7515	59.1153	57.8505	58.9954	54.1881	55.87	34.1294	25.527	29.9936	28.1534	24.9969	26.0133	24.6318	24.8528	28.1048	25.3109
47	12.6887	15.7474	14.2311	14.587	15.2972	9.34029	12.8421	11.5749	20.9142	15.0108	2.76523	4.77277	0.840437	1.74479	3.7547	3.85511	4.06694	2.88482	4.8483	1.98189	55.914	54.8633	59.4149	55.685	55.6963	62.0185	56.4819	60.5192	58.6933	53.6737	34.249	25.2909	28.0311	28.617	27.2831	26.5675	25.2441	24.1566	26.287	26.6938
48	14.02	12.3062	15.7437	18.1279	10.9132	10.7413	13.7015	10.3323	17.3253	17.1197	3.37265	4.21247	2.89868	2.19345	4.52585	4.2103	3.92945	2.33158	8.20913	3.85215	57.7243	55.5947	56.3316	57.4432	56.6054	59.0457	56.6743	59.8837	53.825	55.4731	34.962	23.9238	26.5409	30.4972	26.5185	26.3273	24.8443	24.5055	29.9955	24.736
49	11.4841	16.3931	12.1824	16.5498	14.6046	11.9126	17.0402	14.2086	19.3213	14.8935	3.28952	1.60597	5.77556	0.626591	2.73797	2.33354	5.47677	1.98985	4.90342	2.64916	56.8429	54.9165	58.2744	57.527	57.2149	60.1549	56.8535	59.172	57.3213	53.3028	34.6718	24.9845	29.6275	30.5217	25.215	28.8884	24.4914	23.6525	29.1955	27.9574
50	11.7883	15.6452	13.2834	16.8296	15.2065	11.7221	14.6909	13.5989	19.7001	17.3515	3.9299	5.15681	4.18865	3.12299	3.36912	4.60069	3.80107	3.6587	6.9963	2.11431	55.5653	56.817	57.7237	62.9979	60.6918	60.3704	56.3281	61.3507	57.8617	54.7594	35.0214	25.9911	29.9649	28.9097	25.9741	26.0715	24.3406	26.5234	28.5969	26.4114
51	12.074	15.0339	13.0001	19.0289	15.6902	11.3447	18.8768	13.2691	21.1451	15.4782	3.9621	5.04781	3.56622	1.80385	3.86026	1.91915	4.2105	1.84967	6.03506	3.59597	57.2675	57.6435	54.2259	59.3701	58.5594	62.9865	59.0382	59.9281	62.0133	56.5495	36.107	28.1066	27.3942	31.8552	25.3337	29.1211	25.6349	24.1866	28.1384	26.6439
52	11.7166	16.0279	14.8238	16.3656	14.4001	11.4998	14.5733	16.5126	17.0997	16.3116	2.95398	4.89369	2.54386	1.91582	2.71476	1.97515	3.84741	3.66533	7.35113	5.73971	54.6031	56.3526	57.7175	59.8461	58.176	58.4792	56.965	56.8832	56.9018	53.0566	34.8871	25.131	27.2608	30.1555	26.1369	27.7212	26.4411	24.8738	29.5341	25.8608
53	13.7931	16.2937	12.6934	13.8855	15.0883	13.7648	14.2845	13.9731	17.2834	18.6251	3.66101	6.54138	2.8844	2.886	1.82457	4.94068	3.83146	3.8221	7.67789	3.65223	56.2456	55.6028	55.7211	59.7052	58.1282	60.0805	57.695	58.951	55.9774	55.4524	36.7143	26.2902	27.0056	30.966	27.0934	27.5765	26.3891	25.1491	30.2784	25.6674
54	14.1854	14.3445	13.7192	18.2561	11.8441	12.3227	16.071	14.0833	19.592	16.9366	4.20402	3.18213	4.2954	2.42584	2.47368	5.12308	6.82355	4.66814	8.75239	3.3571	55.5562	60.2447	57.1029	62.153	60.0227	61.8306	56.2034	57.279	59.1743	57.9707	36.259	24.738	29.0131	27.5071	27.2659	27.8525	24.802	25.8482	30.2662	29.4602
55	12.6859	17.1651	13.0315	16.9344	14.2046	11.8893	14.511	12.9411	23.0245	19.4191	4.12688	1.6809	4.18865	1.46946	2.41229	3.34232	4.70653	0.679319	8.51484	4.79895	55.249	59.9255	56.7595	58.141	57.4889	57.6237	60.5826	61.0082	58.952	58.4133	36.5469	26.7409	28.111	31.2193	25.286	27.5385	27.0549	23.525	28.1327	27.2781
56	14.8047	17.9213	17.2079	19.2718	15.5106	15.2116	13.403	13.9669	20.527	17.6612	4.16807	4.30018	1.64554	3.52486	4.11557	0.683184	4.32748	2.48752	5.32641	2.35577	54.2877	58.8536	56.2048	59.1034	58.8047	61.6923	59.7779	60.8395	60.2093	58.8133	37.5299	26.6913	28.751	29.0099	27.5957	29.6551	24.7403	26.3944	29.4026	25.6754
57	11.4961	18.9349	16.0405	17.5546	12.8416	11.2158	17.5108	12.5989	18.869	16.2149	2.40422	3.07399	3.98343	2.69427	2.0926	3.73031	3.66966	3.30121	7.55059	3.80455	58.7846	56.28	54.958	61.4287	59.1997	62.11	58.8608	62.555	60.3616	59.6372	36.4388	27.8172	27.886	30.7156	26.2535	27.8502	26.9731	27.8857	28.0712	26.158
58	14.4831	18.2391	15.4506	18.7626	14.7531	11.6091	16.2799	15.8317	21.9835	17.9137	2.61918	4.35042	3.53615	2.82235	3.02847	2.85993	2.60621	3.76736	5.46072	1.21424	57.0491	57.0216	54.891	61.4583	59.1827	59.8831	61.7721	61.0632	58.7277	58.8559	35.5908	25.4782	28.7626	31.928	27.0471	28.2679	24.7485	26.5174	29.3991	26.2308
59	14.4896	18.3013	14.7243	17.5627	17.0398	12.3198	19.0857	16.3304	20.4609	17.4575	2.6806	3.56276	2.17176	2.36448	4.42777	4.0471	4.5979	4.93439	7.03539	2.2398	56.1374	56.3782	58.6941	58.425	57.4719	61.2879	61.0271	64.1392	58.3751	57.097	37.4666	27.852	29.5965	31.772	26.5544	28.2403	27.2696	23.8461	29.4684	26.3332
60	13.9732	18.1759	16.626	19.5137	17.0922	11.2971	20.1621	17.7837	17.5415	18.7902	4.49463	3.8344	3.27755	0.917262	3.87524	2.66554	5.03012	3.05984	7.32106	2.16537	59.0677	58.2848	58.4383	61.6892	59.9654	62.1997	58.577	60.6372	62.6602	57.1022	37.8933	27.6047	29.4925	29.2202	27.6268	28.1739	27.0452	24.861	29.3255	27.9035
61	14.7909	18.1099	15.0444	19.4271	18.9095	12.9634	17.7162	14.0486	21.6404	17.1065	3.57263	4.83238	2.89643	0.884284	2.62043	3.94871	3.68409	2.242	8.4567	2.02517	57.5566	59.7588	58.2754	63.3565	61.5732	61.4949	62.4371	61.2815	59.4007	53.6768	39.6341	27.1784	29.8028	29.5493	28.2976	29.6655	24.822	25.852	29.0934	26.8528
62	15.9201	18.4825	17.199	21.5632	19.7301	14.0301	19.2087	16.1846	21.5816	16.4664	2.39673	4.20736	4.18339	1.00469	1.6052	5.14788	3.63928	2.33075	8.10488	3.70848	60.1745	58.9661	59.3974	60.9373	58.7059	63.101	62.4503	61.3987	58.7402	57.9946	37.0731	26.3583	30.3303	31.3597	26.0548	26.7733	24.7804	24.0516	29.6098	27.9149
63	16.5017	19.8816	16.0585	17.7144	18.4347	13.4883	17.8655	16.3713	20.7558	19.5946	2.92402	5.46165	4.51265	1.13968	3.77866	4.3127	5.57476	3.07228	5.72835	3.33633	55.3227	61.1827	57.9485	61.3142	59.9633	61.5864	57.3867	62.4867	60.4827	58.7042	38.0816	25.2961	28.6261	28.5471	28.1085	28.3813	26.1186	24.4222	31.6612	27.8927
64	14.8286	21.4229	16.5821	21.4747	18.04	16.4417	19.0699	15.5953	20.9604	18.1624	5.17695	4.45771	2.93326	3.59619	3.1228	3.84311	6.51059	0.88834	6.96222	1.51022	60.2422	58.0107	57.5979	60.6624	61.433	64.9989	59.076	62.8559	59.0136	59.0689	37.7197	27.0511	28.9961	29.0382	26.1714	30.8319	24.0084	25.8347	29.6791	26.1128
65	17.1771	19.3149	15.3501	17.2431	16.6557	13.9572	18.7548	18.1997	21.739	20.3548	3.64978	3.08165	4.27059	2.78783	3.04194	4.55909	4.03124	5.09862	9.89906	1.90833	56.6893	58.9518	57.9856	60.5868	59.1636	60.605	58.6306	62.7361	60.6099	59.0938	39.0153	28.0015	29.5383	32.2386	28.8538	28.0054	26.5697	26.3876	29.0755	29.3598
66	14.2396	18.8643	14.4732	20.1385	15.4893	15.3489	23.233	14.9642	22.3361	20.885	4.38453	5.83036	2.86485	1.50014	3.13253	3.67431	5.88392	3.62137	8.01267	1.55176	59.3881	59.1267	59.3252	64.134	63.0079	60.7357	62.0646	62.2746	58.6776	57.0139	38.6094	26.0222	29.4576	31.4295	28.368	27.8159	26.0726	25.3794	29.0084	26.2112
67	17.2478	19.523	16.7524	21.4819	20.2769	16.0438	17.8813	15.0593	20.2479	18.26	2.62892	5.83973	3.27079	-0.170261	3.96433	4.1535	5.52842	3.29706	7.39423	3.09833	57.4888	60.169	60.1512	60.1567	58.2524	63.7991	59.539	61.8078	60.0017	59.9946	39.0021	29.2043	29.5678	29.8316	28.1306	28.2761	27.3997	26.6502	29.5834	29.7163
68	16.6405	19.0613	16.2997	20.3588	16.9269	16.5454	21.2103	15.9819	21.7947	18.7696	4.49837	3.5304	5.52975	-0.0222413	3.97182	2.92473	3.49799	1.1521	6.42196	2.25971	57.2008	61.2502	60.5038	61.4522	61.9661	64.1625	61.9091	61.5832	61.1368	62.0423	38.9204	28.8986	29.9859	31.8701	28.0878	29.1591	27.5379	27.2638	28.8541	26.968

## Sheet: (a) right
		final recovery rate(%)
	field	UBQLN2 (24 h)	UBQLN2 (96 h)	a-Syn (24 h)	a-Syn (96 h)
	1	16.6405	4.49837	57.2008	38.9204
	2	19.0613	3.5304	61.2502	28.8986
	3	16.2997	5.52975	60.5038	29.9859
	4	20.3588	-0.0222413	61.4522	31.8701
	5	16.9269	3.97182	61.9661	28.0878
	6	16.5454	2.92473	64.1625	29.1591
	7	21.2103	3.49799	61.9091	27.5379
	8	15.9819	1.1521	61.5832	27.2638
	9	21.7947	6.42196	61.1368	28.8541
	10	18.7696	2.25971	62.0423	26.968

## Sheet: (b) left
Fractional recovery rate (%)
sec	UBQLN1 (24 h)										UBQLN1 (96 h)										a-Syn (24 h)										a-Syn (96 h)
0	0	0	0	0	0	0	0	0	0	0	0	0	0	0	0	0	0	0	0	0	0	0	0	0	0	0	0	0	0	0	0	0	0	0	0	0	0	0	0	0
1	4.27697	2.34711	3.11264	2.88164	2.43947	2.81216	3.52309	2.5841	5.3346	2.08827	2.94966	1.31136	2.42648	2.46134	3.95386	2.02539	3.39029	2.82883	3.82712	2.6424	17.6546	16.4096	16.7701	14.9746	18.4721	15.4046	16.5227	18.706	16.7387	15.4888	15.6542	17.1088	12.7567	14.8437	18.277	17.04	16.483	16.4269	14.7178	15.0396
2	4.43618	6.93301	4.04454	4.16258	4.49966	4.02749	4.37037	4.64289	6.49499	3.43233	3.61827	2.72351	3.99602	5.96182	5.17312	4.05529	4.26863	4.36473	4.69965	4.18328	24.9436	25.3498	24.7818	23.5521	26.4729	22.4678	25.188	25.8186	27.6758	26.8806	22.487	24.9513	21.3067	23.1004	26.1723	24.5166	26.9112	24.4003	23.8552	25.7819
3	7.18618	5.04374	6.60928	6.86066	7.66745	6.78584	6.36691	8.16652	8.2601	6.35275	5.24438	3.60484	3.79111	6.04842	6.83627	4.33276	4.64383	5.35954	5.72202	2.33079	34.0182	31.8798	30.3478	29.594	32.3043	27.8641	29.8245	32.0227	32.2884	31.5537	27.8243	29.1635	26.9752	28.8541	34.4285	31.4776	32.4672	29.6817	30.5689	30.5785
4	7.14408	6.0732	8.09517	7.30278	6.77785	7.34446	7.61538	7.43835	10.0788	5.94532	5.53929	4.55617	5.57853	7.49239	8.09514	5.55851	7.21732	6.99427	6.59738	5.60272	36.6015	36.5846	34.8465	33.4393	36.162	31.7881	35.7733	36.1578	34.7337	37.3056	34.8502	35.5028	31.9686	34.6377	39.3432	36.7024	37.0551	34.8899	34.6462	36.7071
5	6.88289	6.79743	6.59777	8.1949	7.63846	9.53056	6.5226	7.72453	10.1626	6.33847	7.23708	5.05787	6.05215	8.0295	8.14976	6.61189	7.48671	7.45891	7.57565	4.85118	40.9781	37.307	36.9374	36.6056	37.0066	34.9879	38.7477	38.6648	37.9893	39.8026	35.0057	38.4105	36.191	36.6869	44.1964	39.3145	40.476	38.3642	40.6203	40.6525
6	9.56645	9.44705	7.97665	8.13832	8.82292	9.23149	7.13743	9.65913	10.6941	6.18136	6.71456	6.89053	6.69392	8.10653	8.50263	9.28377	7.24701	7.24488	7.44219	5.54658	42.2704	41.023	39.7794	38.899	40.489	37.7181	39.6413	42.1643	40.4062	40.8903	39.0465	40.5052	37.991	39.6673	43.7203	40.7178	44.3796	41.664	40.1269	42.5016
7	11.3237	8.17027	6.93639	9.19558	10.4257	9.4999	8.11288	10.2338	12.0508	8.11778	8.0961	7.38383	7.3665	8.58307	8.31522	7.24708	10.3253	8.0546	7.52588	6.85547	45.5537	41.4764	41.9949	39.5046	41.8548	38.9746	40.8954	42.261	42.4881	44.9199	40.0994	42.856	42.2575	43.3976	45.8443	43.4736	43.8188	42.9096	45.2319	44.8827
8	9.72697	10.2346	10.2001	11.5996	10.5316	9.94407	8.59156	9.09757	12.8254	7.32923	7.05488	6.78246	8.47215	9.45806	9.59283	8.55364	9.22018	8.84029	7.98901	6.38404	46.4479	43.6097	45.5618	41.4141	43.6972	40.967	42.2666	47.3124	43.2637	45.6405	41.2578	46.7417	41.7509	44.8321	48.951	46.2823	46.8945	41.846	47.0196	46.7667
9	10.2013	11.7049	7.30753	10.3726	10.9373	11.002	8.54159	10.7599	13.5577	8.41847	8.67881	7.85977	9.47183	9.61903	10.7028	9.94496	10.0705	9.5015	10.3363	6.07014	47.3523	44.8064	45.2558	43.0996	45.665	42.5733	46.1568	49.3059	44.5914	47.5667	43.0685	47.4891	44.8806	46.234	49.9898	47.5818	49.8107	47.0212	47.3069	48.1302
10	9.29539	11.3765	9.93255	10.2272	11.2819	11.8188	10.9219	12.4029	14.3497	7.31044	9.27191	7.85473	9.12202	10.0047	11.5077	9.33237	10.0208	9.80617	9.51579	6.25057	49.439	48.8701	45.0584	44.2749	47.3658	42.1663	46.0584	45.1419	45.8769	48.9835	45.6804	48.6824	46.1174	46.1648	52.7434	48.0975	52.0286	47.9143	48.7868	49.2097
11	11.0118	11.3718	9.97589	11.639	14.9424	10.4625	13.6694	11.6832	12.4094	10.2511	9.946	9.93096	9.31125	11.3855	10.765	8.74465	11.3299	9.51515	11.1817	6.88754	49.7024	49.5591	47.2192	46.0581	46.8453	41.1469	46.7394	48.9567	47.1637	50.1787	44.6398	50.3265	48.4964	49.3476	53.6009	50.6305	52.7463	49.9893	50.8064	51.4165
12	12.2447	11.9529	12.3199	13.8569	13.6792	11.7773	11.0928	10.5238	15.1869	10.1805	10.4477	8.57312	9.83029	11.1485	11.672	9.00234	10.6141	10.3238	10.2566	8.75836	53.1108	50.0946	48.1255	45.6162	46.1591	43.9424	47.4102	48.8883	48.1356	51.5688	46.9669	50.9449	49.0865	50.6164	54.3441	51.2342	52.5286	49.0136	51.4351	52.3526
13	11.0118	12.0101	10.0328	11.3371	13.6174	12.8359	10.8799	12.3952	13.7985	11.6839	9.8787	9.27752	11.1484	12.5867	12.985	9.95909	10.6438	10.6421	11.8574	8.35224	52.8474	51.1995	47.5958	44.2918	49.0183	44.0233	48.5688	52.337	49.9643	53.9458	46.0181	50.5169	52.1365	51.2875	53.8673	53.3175	53.1075	51.4692	53.1072	55.0929
14	12.9454	12.5947	13.3391	12.5568	14.9014	12.7596	13.6238	12.3589	14.2568	9.37765	10.2557	9.61628	9.88976	12.6818	12.3874	11.5409	13.4586	10.9681	10.934	7.9736	52.3268	52.8843	48.6435	46.7908	48.8563	45.8431	49.3927	51.5695	49.034	53.4542	47.8498	53.1921	51.099	52.0224	56.6611	53.8036	53.6182	53.2313	53.5325	54.4647
15	12.9671	14.1999	13.8166	14.4404	16.6038	13.2045	12.6498	13.4936	15.8536	10.7443	10.7311	11.1712	10.8402	11.2181	12.1513	9.8455	12.0501	11.1586	11.15	10.4264	52.1989	54.1144	47.8858	45.8078	49.9868	46.335	51.6474	53.2435	50.7516	49.9696	50.6519	54.0914	51.349	53.0528	54.6877	53.376	55.5156	51.3511	56.4773	56.965
16	14.2217	12.0497	13.27	15.5806	16.1237	14.1248	13.1987	13.7328	16.9181	12.4409	11.7576	11.8829	12.2395	11.641	13.1746	10.0619	13.0796	10.2888	11.5979	10.1532	55.307	53.314	50.185	46.5412	52.3021	47.0553	50.8465	52.7074	52.9209	54.5352	49.0986	52.0692	52.2161	54.8609	55.8399	55.0633	56.1104	54.2392	55.6135	56.2684
17	15.1237	14.0561	14.5358	15.2161	16.8482	16.4002	14.7209	16.4603	17.097	11.2923	11.936	10.8005	11.303	11.683	13.3845	12.3501	12.6704	11.6768	13.9745	9.11065	54.3854	53.4538	51.5503	48.7678	51.4062	47.1974	52.5093	53.7429	52.1113	54.4121	50.4689	54.638	55.6635	54.2978	59.5527	56.8234	57.4009	52.3778	55.4167	56.4348
18	14.2211	12.3038	14.1051	14.6542	16.2869	15.0261	12.694	15.8347	16.2688	10.7022	11.6843	12.1231	11.6009	13.0967	12.8833	12.8429	12.5095	11.4638	13.9853	9.2991	56.9106	53.8585	50.1792	49.0262	52.9282	48.4048	52.6142	53.9185	51.4676	57.8115	51.0019	53.1707	53.0602	57.0249	57.4571	57.4196	56.501	57.8472	58.3158	57.7162
19	16.6204	12.9483	13.4786	14.1904	17.0064	16.2898	14.2357	15.7692	17.4964	12.946	13.9932	12.7177	12.1059	12.9665	14.3113	12.4157	13.6006	11.288	13.8332	10.7197	56.533	53.9406	52.1164	49.1084	52.9223	47.6354	52.1638	55.3442	52.5407	57.5817	53.1445	54.7822	54.6747	56.5365	57.6573	57.6361	58.0332	57.0259	59.8367	59.8092
20	15.4658	15.8711	13.6906	16.6109	15.9611	17.9323	12.7968	16.5351	17.0562	11.0141	14.4528	12.4691	13.2862	13.7804	14.5309	12.7242	14.1258	12.8277	14.052	9.38216	57.5284	56.3138	52.9841	50.8475	53.9025	48.3954	53.0437	55.9064	54.207	55.6347	52.4995	56.075	54.8497	56.4163	61.1533	56.393	59.3824	57.6967	59.6228	60.3342
21	17.1059	17.4913	15.2402	15.6628	15.7879	17.2565	13.169	15.7414	19.1271	13.9007	14.3242	12.7928	13.5435	13.1078	16.1721	13.3052	13.9169	13.1761	15.9232	9.73559	57.967	57.6843	51.8381	53.3083	53.1371	49.2868	54.9644	58.1305	56.6351	59.0979	52.3787	55.3827	56.1418	57.6858	60.0728	59.7662	59.7076	57.1689	59.9101	61.7379
22	16.7855	17.449	14.93	15.6385	17.351	17.858	14.3972	16.269	18.4892	11.8185	13.3843	12.3818	14.8865	14.5019	15.0776	15.183	13.5271	14.9757	14.6429	11.953	58.5813	56.1838	54.3763	49.5247	55.0872	50.4814	56.3435	57.4745	57.0825	60.8483	53.0794	57.3049	57.5241	57.1451	61.27	58.4427	61.5162	58.2346	58.8131	60.4493
23	17.4112	17.988	14.8494	18.3635	18.4844	17.8001	16.1903	16.5105	19.8104	13.5497	14.3822	14.0218	13.8993	14.2394	17.2992	15.0468	16.3841	14.6721	14.9918	10.1171	58.5116	57.7678	54.1854	50.747	55.8043	50.0206	55.3631	59.9293	54.6434	61.4607	55.128	56.9018	56.6418	57.2735	62.0549	59.0821	60.7738	57.8821	60.2535	61.4096
24	17.4625	15.3043	17.7846	18.0129	19.2385	17.901	18.1484	18.2137	21.2886	15.2132	14.3467	14.9032	15.3948	14.6915	17.1209	13.9748	14.5799	15.3148	16.7488	11.4082	60.7994	56.0843	54.2175	52.2556	54.2735	51.5305	58.5034	57.7313	56.2396	60.4013	54.6999	58.9592	57.1938	59.159	62.3914	60.1664	60.6549	60.3398	60.9423	62.4496
25	16.927	17.2385	18.0927	18.3142	17.5791	19.0441	18.126	20.2586	19.5522	14.5412	14.8927	13.7794	15.557	14.0593	16.9153	14.6309	14.3348	15.964	15.5697	11.7891	60.159	56.9751	53.8299	52.108	54.9135	50.9396	58.4179	57.7094	55.684	63.444	53.5748	59.7357	56.6372	58.4961	62.0793	60.374	61.7552	60.5493	62.7009	63.0752
26	17.7539	20.0278	17.792	16.649	19.0861	19.679	18.2585	19.373	21.919	16.4378	14.501	14.8225	14.1502	15.0703	17.5734	15.4243	16.9525	14.8365	15.529	11.8991	60.9451	56.3785	53.8263	52.9904	54.6554	50.4396	57.0108	60.4492	56.7003	62.0086	54.005	57.0723	60.4754	60.5201	64.1395	61.9527	61.1456	61.2886	63.71	62.6127
27	20.0224	17.8449	17.4067	18.3004	18.4983	19.4412	18.2028	20.7206	19.3913	16.31	14.8539	14.5386	15.5234	16.1185	17.1488	17.2887	15.6779	15.7467	16.1363	10.8996	61.9241	58.9422	55.6979	52.5302	55.6928	50.7853	58.1205	59.7981	55.8609	64.4086	54.854	57.895	58.5938	59.5271	62.4269	62.0593	61.8106	59.6609	62.442	64.5545
28	20.7539	20.5654	18.4158	17.2701	21.1034	22.5654	18.189	20.3272	19.485	15.7259	16.0685	15.0745	15.0174	15.5755	17.6767	14.8564	16.5115	16.0459	18.3129	10.2929	62.4708	59.947	56.0658	53.1549	54.9875	52.3134	58.9315	59.9787	58.2341	63.8318	55.2329	59.1718	58.4089	59.7975	64.1852	62.4897	62.9783	61.0925	65.0949	63.0186
29	20.5125	21.2712	18.4137	19.9826	21.2401	21.3821	19.3477	21.4989	19.953	14.4615	16.1523	16.5897	15.7543	17.8759	20.5773	17.1395	17.7175	15.8662	16.9846	12.0068	60.8685	60.221	57.5389	53.9822	56.8043	51.2522	59.2073	60.883	56.7447	64.0623	55.0579	59.1814	60.6221	59.9605	65.8694	62.8789	66.8578	61.7896	63.6638	64.4539
30	20.0401	20.0264	18.4991	18.2734	20.7846	19.9638	17.3127	23.1528	22.1304	16.4145	16.3804	17.5808	17.2638	16.3012	20.7835	15.8979	18.3113	16.3582	18.2557	12.5441	61.5341	59.9206	56.7615	56.8079	56.0059	51.8088	58.9423	60.9825	58.3666	63.232	56.6473	60.5618	60.5728	60.0827	64.3562	61.3958	64.3322	61.1456	65.8524	63.2021
31	21.4092	21.2037	19.4506	20.5326	21.8765	21.8154	18.9711	20.8841	25.3556	14.9276	15.0432	15.9816	13.9096	17.0939	18.7241	16.5597	17.5528	16.6628	17.7762	13.3449	61.4035	61.5943	54.216	55.2002	56.9069	52.6948	59.9938	60.5275	59.2337	64.5554	55.4657	60.3009	60.5418	61.4683	64.6092	62.6334	64.9644	62.3301	64.729	64.9854
32	19.7737	21.1813	20.9677	20.7669	20.3814	22.1819	18.764	19.8335	23.0363	15.2508	17.008	18.4526	15.1774	16.9297	19.8357	16.9756	18.0473	18.8354	18.0058	11.3985	61.3898	60.0986	58.9435	55.5114	56.6686	50.6532	60.6058	63.0945	58.3416	65.0069	55.1526	61.5425	59.5175	61.9533	65.2751	63.8133	63.6886	62.6927	65.1629	64.7032
33	19.3822	24.1783	19.7811	18.7129	21.2647	21.0238	18.7691	21.7489	23.6577	17.6638	17.5929	17.2588	16.5869	17.5338	17.9016	16.4811	18.3189	18.0137	18.4124	12.905	61.8235	59.7335	56.2851	53.4162	57.6085	53.062	60.7171	63.2222	60.7308	66.3066	54.94	61.5439	60.8372	62.8614	64.7999	64.2684	65.13	63.3481	66.0135	64.9847
34	21.3257	21.0613	21.0665	21.9886	20.9711	21.2172	21.0574	23.9735	23.9076	15.8161	16.2568	17.2011	17.3011	18.2871	21.7072	17.695	18.4835	17.9006	19.0497	11.9169	63.3868	60.4178	57.7465	56.4702	56.1195	52.333	61.9892	64.6718	59.4897	66.9613	55.9148	58.7901	61.4866	61.6619	65.361	65.6174	65.9612	63.8719	64.7152	64.1691
35	20.4408	22.2059	20.8166	19.428	22.3288	22.8188	22.6955	22.882	23.1413	15.4726	17.2996	17.5511	17.5574	19.3879	19.1632	18.2669	18.4355	17.9274	18.5679	13.1072	63.3389	60.0374	57.3021	54.7846	57.074	53.4521	61.5388	62.8307	60.4824	67.091	55.9914	62.7096	60.5945	62.2664	64.7376	65.3287	65.7469	63.2393	66.1872	65.9122
36	21.8237	20.3814	23.0089	24.64	23.2247	22.0722	19.5801	24.5528	25.348	17.5458	16.8745	18.6849	15.7013	17.9954	19.8379	18.428	17.2484	16.9959	18.1901	13.1799	64.1332	62.4781	55.8224	56.4027	58.1708	52.9367	62.255	63.4176	60.2049	65.9092	55.1671	64.0493	62.4517	63.021	65.6849	65.9186	65.337	64.6092	65.8616	66.5437
37	21.9816	23.8874	21.5095	24.3636	22.5443	22.0436	20.0834	21.6131	22.3614	17.2586	19.5101	18.9951	17.4028	20.239	20.957	18.5122	20.4513	18.2266	20.1659	14.785	63.0851	61.1215	57.8973	57.4033	55.4978	53.9392	62.38	62.7636	62.5414	64.826	55.7492	62.8215	61.9169	64.7918	68.2439	65.515	67.6363	64.998	65.264	67.5836
38	22.9072	21.6207	23.4207	21.2781	22.2589	20.5973	22.8809	26.4797	23.1986	18.2028	18.5225	19.1318	17.4428	19.9255	24.1789	20.8987	19.0585	19.0467	20.162	14.7031	63.7946	61.7827	56.8322	56.5377	56.8981	53.2385	59.9213	65.483	59.7027	65.2582	55.4368	62.573	60.6425	64.7395	64.5044	67.6231	66.986	64.1855	67.3958	66.8074
39	22.1434	25.8264	22.6479	24.0196	24.3626	21.6199	22.1813	23.469	24.7962	17.3045	17.2214	18.5634	19.5162	19.6902	21.1449	20.485	19.5433	17.2897	19.5473	14.0838	65.8854	63.4725	58.6346	56.6985	59.5411	53.2513	61.1725	64.7607	60.9548	68.8074	55.0687	61.5363	62.9471	64.3353	68.415	68.3017	68.2338	64.1875	67.9228	68.8525
40	23.177	23.5338	23.9421	22.7254	24.7311	22.9701	23.3502	20.5764	27.431	16.434	19.4975	19.998	18.7398	19.5499	21.5096	20.5042	20.2656	19.2367	20.9299	15.1201	65.5932	63.0309	57.2103	56.9745	57.2177	54.8205	61.7673	65.2029	62.0793	68.0674	57.4341	62.1892	64.1116	64.7965	67.4913	68.1484	68.2118	65.1894	69.4952	68.1802
41	24.6355	24.1409	23.04	23.2044	24.7702	24.4477	22.7737	23.8979	24.5802	17.194	18.8114	18.2213	17.9472	19.2471	22.437	19.9363	21.7653	19.9956	20.6697	13.8776	66.3171	64.0517	60.4778	56.4988	59.1723	52.9818	62.8986	65.1162	63.0977	67.613	56.8013	64.2908	63.2379	65.7196	68.5576	68.598	68.4121	67.2368	68.4227	69.0472
42	23.3355	23.9051	22.442	25.4176	25.7348	24.507	24.5899	25.4468	27.6114	18.0983	20.2301	20.9683	17.5925	21.4396	23.0191	21.0501	21.4166	19.4294	20.3016	14.5083	66.172	62.3119	59.7536	56.2478	58.9428	53.5734	60.0333	68.3131	62.6551	67.8569	58.0899	61.2582	64.1938	64.4495	68.7791	68.3402	69.6418	66.5129	67.3205	66.7515
43	23.2993	24.4931	22.4136	26.7624	23.9329	25.9914	24.1424	25.0071	26.4979	18.4727	21.0957	19.9073	18.9804	20.6767	21.1969	20.7201	21.9856	19.9285	21.6786	15.7015	65.219	64.505	59.5525	58.859	58.9641	53.6569	62.3792	65.9521	64.4623	67.6797	55.5019	63.7822	63.98	64.4012	69.4348	68.2687	69.0583	66.4216	70.6073	64.1539
44	22.8178	26.7953	23.2337	24.6307	24.1805	26.2782	23.7036	25.5139	26.488	18.5726	20.2465	19.3468	17.08	20.2878	24.5082	20.1131	20.9923	20.2228	21.6361	15.741	65.8122	64.3396	56.5889	56.8945	57.4993	54.5517	64.9981	65.447	63.0235	65.4651	57.9099	63.7491	64.3077	66.0626	68.4291	68.2164	67.9748	66.5928	69.266	70.2687
45	25.2461	24.4284	23.9117	26.7499	24.3525	26.4791	23.466	26.3293	25.6334	18.7335	20.7882	20.9907	17.3784	22.007	23.9015	22.7488	22.6404	19.8034	22.2129	17.4228	67.4671	63.5635	61.0774	57.4488	58.846	54.8529	64.4256	66.4402	64.2687	70.3962	57.7168	64.5221	63.5544	64.9236	67.9823	69.069	68.9054	65.5137	68.4214	69.357
46	22.6697	25.1642	24.1555	25.0005	24.7173	25.3292	24.4951	30.2016	28.6646	19.1462	21.2642	21.2847	18.5149	22.0166	24.2667	22.4539	21.6466	20.5826	21.2839	16.0188	66.8309	64.3882	60.1361	57.1779	58.3856	53.099	63.9616	67.4574	62.8279	68.0585	58.769	65.3441	66.9682	66.4457	70.4065	68.5479	70.1652	69.1425	69.0303	67.6711
47	24.8599	25.2276	24.895	25.8972	26.8367	26.2598	25.716	28.6418	28.0863	19.2214	20.826	21.5512	18.6998	22.8629	23.8688	21.787	23.1117	20.3467	21.9013	15.1029	66.7987	64.4668	59.4811	58.0552	59.3416	55.0422	65.5066	68.6157	63.2039	70.3428	59.0228	65.9376	64.0912	65.5335	70.8841	68.0439	69.1184	67.0521	69.9588	69.9957
48	25.5921	26.0996	25.1294	28.9815	29.2031	27.5923	23.8296	28.4521	29.1636	18.9583	19.2579	21.418	20.1985	23.673	25.8592	22.6737	23.6348	20.3669	21.2895	16.583	68.271	64.391	60.598	59.4845	57.0462	54.9344	64.5542	69.2774	63.3773	71.7426	60.0966	65.8996	64.98	66.0939	69.4324	67.3226	70.2093	71.668	70.2804	69.5511
49	24.9697	27.7906	25.7619	26.2604	27.1114	25.6651	26.2266	28.5763	26.7576	19.1845	20.7713	21.9102	18.3641	20.7012	25.2262	23.8452	23.9874	20.3511	23.4061	15.8957	68.2997	66.1767	59.5911	59.4955	58.324	55.3751	66.0353	69.1039	63.0672	71.8219	56.6119	66.1695	67.9485	66.2331	69.4813	68.981	69.8368	70.4157	69.8307	69.8661
50	25.1033	27.2885	25.0163	25.2926	26.7245	27.2728	25.577	29.7596	28.953	19.9558	21.0208	22.5384	19.6119	23.3065	25.6305	22.4793	24.3226	22.7185	23.2918	17.2171	67.0327	67.1154	60.8675	60.0351	59.9721	54.4776	64.6856	68.1868	67.054	70.3673	58.1883	65.3599	66.1939	68.1519	70.8021	69.9223	67.9561	69.4782	71.0531	68.8545
51	26.8737	25.9354	24.9932	26.4867	28.2656	28.0562	25.8377	29.2397	29.5615	19.3822	20.5579	22.5849	18.8009	22.0729	25.2964	23.4236	25.228	21.3612	23.7866	14.9574	68.5358	65.7901	60.8654	60.3897	60.2984	55.7079	66.128	70.9351	64.2569	70.2524	58.7581	64.5573	67.7531	68.1098	70.3253	69.4726	71.2034	67.964	72.1929	70.4088
52	25.275	28.1054	25.3603	27.4624	27.829	28.0828	27.4779	28.9712	28.1565	23.4175	21.2878	23.5692	21.3934	24.5682	24.6056	22.9902	24.3242	23.8826	23.4524	16.1838	67.4617	65.5912	60.9163	61.4696	61.3666	53.7991	66.7126	68.5536	63.2122	72.3239	58.3329	66.2951	69.7051	66.2039	72.3705	68.4846	70.9464	69.6904	70.5446	70.1029
53	24.0461	27.7968	26.9234	28.6993	28.2839	27.6774	26.9942	29.822	29.8718	20.6421	21.1264	23.7451	20.4559	22.7471	25.7301	24.9681	24.4516	23.2492	25.4078	16.3929	67.6512	65.0036	60.7561	59.2789	62.1041	55.0887	65.7329	70.4455	64.8063	69.7519	58.5072	66.057	64.9656	67.8401	70.7454	72.139	71.9825	71.9319	69.8003	70.6706
54	23.6224	26.7741	27.7957	26.7275	28.195	28.6325	27.2122	30.703	30.54	21.4472	22.3897	24.0972	21.3172	26.0308	27.5775	26.3769	24.9478	22.7311	23.9484	16.5464	69.118	67.8413	63.6316	59.8383	60.1943	55.4748	65.7386	70.4399	66.0987	72.1949	59.273	67.3891	65.5892	68.7503	71.5981	71.0919	70.7628	71.9272	71.1422	70.7667
55	25.725	31.2619	28.9294	27.6953	28.2738	29.1251	26.3251	31.6363	29.4045	22.1035	21.7102	23.7747	24.0015	26.7241	27.2016	26.0955	26.1166	23.175	23.544	16.5086	69.38	66.0946	61.8409	59.8347	60.8057	54.644	66.9798	68.4612	62.7807	73.1253	56.7297	67.7155	67.1419	68.7306	70.7091	69.4637	72.0099	69.4326	69.6517	70.768
56	26.2342	29.7153	28.6971	27.1913	28.9296	28.8771	27.748	30.1761	30.3527	21.027	22.1068	24.3128	20.1628	25.6249	27.0404	25.1263	25.1589	25.1865	25.1947	16.4748	69.9855	68.3615	63.2666	61.7735	60.4553	53.2877	64.8688	69.9602	66.6544	70.1797	55.9611	68.0178	66.9583	68.0772	70.6437	72.2552	71.0358	70.7004	69.659	70.0536
57	27.8362	24.6123	26.0958	30.0499	31.2211	27.6795	26.0882	31.8739	30.5936	21.5788	20.716	22.7271	21.4253	23.9578	25.2482	24.6539	25.1427	23.5561	27.6477	16.4289	70.0484	67.1787	61.2136	59.7165	62.0095	55.4108	68.1995	71.2673	67.1657	73.7815	59.4754	67.2676	66.3715	68.9649	71.8322	72.183	70.4723	71.7748	72.6572	72.817
58	27.4053	27.8492	28.777	28.8308	29.4362	29.1612	27.5373	32.1516	30.2304	21.4788	22.927	25.2972	22.1071	25.1122	27.8934	26.1729	27.7734	23.3415	24.9312	17.2091	69.9205	68.5944	62.702	60.7978	60.7221	54.3994	66.273	71.2412	66.9638	72.0221	60.6592	68.1124	69.1662	69.7752	71.9756	73.0246	70.3402	71.8527	75.2143	72.6617
59	26.4803	28.5149	28.2542	29.1289	29.2762	28.1325	30.4014	31.9472	30.6154	23.7497	22.3191	24.9439	22.4142	25.2902	25.3644	25.9395	26.4086	24.4139	24.973	17.8031	69.6769	66.2365	63.2848	62.9261	63.1891	55.6082	67.7391	71.6645	65.6457	73.4293	58.612	65.3289	69.4005	68.8223	72.651	71.7175	72.0439	71.3034	74.9462	72.8183
60	25.6914	26.597	28.0449	29.7822	32.546	30.7567	30.1661	32.5373	30.8057	23.0897	20.8719	24.0749	21.3469	25.7141	28.2987	27.3823	26.7466	25.7527	25.871	18.2522	72.0215	67.8323	63.7955	60.4146	62.3475	56.1856	68.1722	68.2743	66.9978	73.453	57.7371	67.075	69.713	68.4399	70.4325	73.0514	72.6515	71.0355	71.8865	71.9007
61	26.4638	27.0405	26.7168	28.5539	29.314	30.1796	31.7694	30.922	31.8287	22.3538	22.5692	22.9343	23.542	25.9245	28.4947	25.3552	26.7368	26.8496	26.4777	18.1881	69.7987	67.865	62.1782	60.3941	60.1092	55.1493	69.0011	69.6661	65.917	75.0827	59.8189	66.3269	68.6057	68.2307	72.6881	74.0683	72.9012	73.2004	73.5349	71.5001
62	26.0289	26.8341	27.2275	31.0447	30.3592	31.2465	31.4659	32.2334	30.1896	23.0484	24.3233	24.6773	22.9981	26.3166	28.9948	26.5131	26.089	25.5976	25.5255	18.0804	69.5928	69.0464	62.8339	61.0151	60.9919	53.6138	69.0305	70.3531	67.0706	74.1641	59.4885	66.8176	68.032	69.2027	72.6613	72.0833	73.2056	71.8983	73.8459	73.7997
63	26.3645	31.5651	29.1292	29.7453	31.7314	29.3969	30.1798	34.1194	32.8064	23.7617	24.3195	25.7871	22.3639	25.5835	27.6262	28.3644	27.2087	26.9408	24.977	19.0524	70.2427	68.1793	62.3924	61.9585	63.4619	55.0981	68.4638	70.9859	66.755	73.3337	58.565	67.5968	68.8676	67.6391	71.4429	74.2506	74.3239	73.0909	73.2582	72.048
64	28.4651	30.5636	28.1628	29.7868	31.4668	29.5318	31.87	32.8829	33.6927	22.3402	22.5686	25.0133	20.976	25.8231	28.2329	29.0053	24.6611	26.1502	25.1703	18.644	71.3771	69.6792	63.4312	61.6391	63.5931	55.0995	69.9047	71.0896	67.4341	75.3118	59.3193	69.3471	69.3669	70.4626	74.3163	73.9116	73.022	71.6794	73.0198	72.7479
65	29.098	30.1139	29.7794	30.017	31.7352	30.9474	31.4428	29.4657	31.5425	23.2829	23.2033	25.7602	22.5947	27.0141	27.9753	28.3537	27.2918	26.7699	28.1617	18.5449	70.6402	67.6307	63.7678	61.3837	61.9912	53.8213	69.4048	71.9368	69.233	74.8869	57.0067	70.3216	69.0097	68.6892	73.6803	72.5461	72.4018	72.7095	73.7165	73.209
66	26.0987	31.7947	30.4261	28.1848	32.8402	31.008	30.6179	33.4776	32.2749	24.3563	24.1581	27.5912	22.2471	28.5862	28.8229	28.4204	27.904	27.5665	26.9669	20.2113	72.1296	69.9656	62.3778	60.2722	61.0044	56.3965	68.0407	71.4726	66.7078	76.4891	57.4189	68.5686	68.5011	69.2828	72.9868	75.3025	74.5555	72.3771	73.5217	74.2266
67	28.3086	30.118	29.3825	30.9065	33.5856	29.4916	30.0741	36.9542	31.9359	22.8086	23.8254	26.9159	22.8337	28.2589	30.0176	28.0333	28.4271	26.5045	24.36	19.56	72.7837	69.1201	64.8213	60.3779	60.4743	54.7828	69.0514	72.2556	66.8091	77.8533	57.4558	70.263	70.4334	71.7559	73.1602	75.1086	75.0002	75.233	74.8597	73.9135
68	29.3263	29.7337	32.5168	30.8361	35.3654	31.5265	30.8591	34.5405	33.8339	24.2932	23.6432	26.6461	22.8159	28.5352	31.2432	30.3689	26.495	26.6983	26.0768	19.8951	71.6254	68.7773	62.6677	60.4594	61.6701	54.898	69.8817	71.0663	66.4033	76.3453	58.944	69.9096	70.8294	72.3359	73.261	74.0965	73.7644	74.0545	74.7514	74.7943

## Sheet: (b) right
		final recovery rate(%)
	field	UBQLN1 (24 h)	UBQLN1 (96 h)	a-Syn (24 h)	a-Syn (96 h)
	1	29.3263	23.6432	71.6254	58.944
	2	29.7337	26.6461	68.7773	69.9096
	3	32.5168	22.8159	62.6677	70.8294
	4	30.8361	28.5352	60.4594	72.3359
	5	35.3654	31.2432	61.6701	73.261
	6	31.5265	30.3689	54.898	74.0965
	7	30.8591	26.495	69.8817	73.7644
	8	34.5405	26.6983	71.0663	74.0545
	9	33.8339	26.0768	66.4033	74.7514
	10	24.2932	19.8951	76.3453	74.7943

## Sheet: (c) left
Fractional recovery rate (%)
sec	UBQLN4 (24 h)						UBQLN4 (96 h)										a-Syn (24 h)										a-Syn (96 h)
0	0	0	0	0	0	0	0	0	0	0	0	0	0	0	0	0	0	0	0	0	0	0	0	0	0	0	0	0	0	0	0	0	0	0	0	0
1	2.09654	0.793424	1.56159	0.578794	1.3297	1.04096	2.08979	2.68273	1.91266	0.768599	0.382844	0.658662	2.76716	2.28503	2.86195	2.99009	20.0749	17.8654	19.0976	16.6948	17.9542	19.8008	19.2761	22.0827	20.1473	22.0156	13.7549	19.1543	18.147	17.8136	15.497	19.865	20.327	20.0334	19.9353	18.5947
2	3.2253	1.40211	2.50044	1.87529	1.79249	2.74696	1.84346	2.84808	1.20499	1.83613	2.17162	2.72133	1.79416	2.96337	3.48879	3.51683	29.0432	27.4089	25.9528	25.5727	26.8461	31.1562	28.4724	27.0889	28.7839	29.9321	22.31	27.1124	25.9997	25.9805	23.6109	31.1946	26.4445	28.6469	28.614	27.1398
3	3.54475	2.21813	3.3618	2.53308	1.27621	3.67905	2.56838	2.56925	1.50262	2.11889	3.19906	2.23298	2.98575	2.27344	2.87722	3.40207	33.1417	31.9512	32.9253	31.7874	33.3996	35.8525	34.1541	34.1843	34.8615	36.2935	27.3931	31.6435	30.0508	31.6794	29.6818	35.3618	33.2487	31.886	33.4795	30.6626
4	3.80446	1.34563	2.71527	2.98045	2.68391	3.27075	2.42108	3.1684	2.66428	1.89664	1.87784	2.45762	2.93254	2.75639	4.36035	4.73899	36.3142	36.9653	31.9076	35.731	38.6136	39.1333	40.0898	36.4377	37.8598	38.3459	32.3398	35.1406	33.4247	34.5106	34.6456	36.6223	36.963	37.714	33.9768	34.2726
5	3.20706	2.33376	3.62557	2.81907	1.95146	4.22491	2.72669	3.39841	2.91859	3.05822	3.19851	2.92033	3.07757	3.53628	3.90243	4.12764	38.4685	37.8939	37.6186	35.9708	39.9602	42.0928	42.9914	40.9416	39.7888	40.1149	33.4867	38.3939	34.9681	36.9482	35.8837	38.473	37.3004	37.7256	38.1337	36.5628
6	4.08177	2.98232	3.64325	2.15584	1.85786	4.44487	2.69246	2.63148	3.03224	2.18239	2.70217	3.65408	3.94987	3.87021	2.66607	4.43067	40.4817	42.0883	39.1381	41.0645	43.3823	42.4221	41.8419	41.4015	41.8639	42.8908	37.5323	37.4247	36.9528	38.7647	40.2014	41.0857	44.122	40.2232	38.2653	38.4147
7	4.57793	3.18632	3.1728	2.48133	2.4046	3.47232	4.50842	3.14521	2.83194	3.03785	2.73639	3.85125	4.21751	3.172	4.19855	5.0912	41.6691	42.7931	39.5167	42.0253	44.504	43.58	43.0024	42.6609	45.3379	40.7516	37.3265	39.8001	37.3374	39.798	39.6463	43.6452	42.3854	41.7239	39.7736	40.7987
8	4.50309	3.2561	3.25098	2.79932	3.01745	4.13295	4.53592	2.45455	2.84952	3.93465	3.63838	2.99847	4.19456	3.85806	4.97344	4.31009	42.1557	45.1282	42.9792	43.5455	48.8094	45.1611	44.5644	43.3942	47.9992	45.5999	41.0201	38.5298	39.7865	40.7059	42.3354	42.9315	43.497	42.1434	40.3378	37.9624
9	5.58972	2.49191	4.19188	3.23444	3.93338	4.83918	3.02619	4.34411	4.12169	2.7527	4.03534	3.55336	4.94582	3.61521	5.14643	5.40428	43.0785	44.7408	42.2636	44.5095	45.8689	47.9763	45.1356	45.1825	45.8396	42.9584	41.3924	39.7813	40.2292	41.913	42.9196	45.6112	44.6688	44.5574	40.6928	39.8247
10	5.08728	3.11721	3.30197	3.82209	3.00482	3.66801	3.78534	3.49176	4.07836	2.48073	4.28405	4.17051	4.23577	3.6682	4.7048	6.07961	43.4313	46.7486	43.9104	45.0956	48.1281	47.3787	47.9047	46.3104	46.321	44.6422	43.3506	40.8757	41.2358	40.2547	44.3603	44.0063	46.6863	47.3886	40.9719	38.7081
11	5.29543	4.37712	4.68748	4.08901	2.72774	4.69132	4.24987	3.99024	3.33741	4.31985	4.39103	3.65225	4.74235	4.9647	4.18685	4.86697	45.2208	45.3535	42.5715	46.6836	46.4789	48.7836	47.8037	47.5779	47.9521	46.7492	44.6882	42.2895	43.2095	43.7872	45.8359	46.0033	46.8633	46.9862	41.8716	42.2109
12	4.82506	4.02626	3.5977	4.30419	2.81911	3.74746	4.95278	4.76998	3.18106	3.60637	3.67096	3.70535	4.49037	4.70971	4.37052	5.21442	47.0736	45.7934	45.1836	47.5766	46.7807	50.4993	48.0056	47.8885	49.0554	49.2467	44.3075	44.2068	42.7928	43.4497	44.7805	45.8162	48.0359	47.6402	45.198	42.2508
13	5.14954	3.33584	4.23607	3.13775	4.16218	5.2541	4.44913	4.5119	4.31635	3.85318	4.09073	4.03072	5.18059	3.25314	4.87117	5.79774	44.6339	46.3619	43.4519	47.8148	47.8746	49.4989	49.8564	49.8321	47.6054	49.4656	46.2775	45.5647	42.372	43.2635	45.9456	48.4234	47.7497	47.9707	43.1105	41.5385
14	4.74771	3.60563	4.03076	4.04339	3.02636	4.51181	3.03108	4.17694	4.1713	3.3901	3.10294	5.01718	4.62027	4.71909	4.97242	5.995	43.9492	46.5941	45.0812	48.6313	48.4109	49.9106	50.2327	49.6293	49.3136	47.2724	46.2185	46.8381	42.4846	43.3547	44.0802	47.8815	50.9007	48.0922	43.5047	41.2584
15	4.52888	4.11663	3.91722	4.11557	3.39333	4.90024	3.98888	4.1568	3.99862	4.40372	5.23438	4.43116	4.22169	4.64734	5.49495	5.11764	45.7115	46.9685	45.4848	48.6905	50.4151	49.2502	50.8205	49.763	48.9872	47.2152	45.8469	46.0591	43.8827	44.5672	46.3781	47.9692	50.9022	47.2648	45.2078	43.2758
16	4.42386	3.39431	2.98449	3.82685	3.98092	4.66778	5.7266	4.40513	4.90785	3.8382	4.31284	4.10397	5.19781	4.53529	5.92946	6.07327	48.1271	48.4222	47.1508	47.2895	49.516	51.1331	50.4434	48.647	51.4585	48.7984	44.8586	47.1015	42.2472	43.523	44.9322	49.2138	50.6356	48.7849	42.7367	42.143
17	5.61802	4.15052	4.08446	3.05672	4.5648	5.03119	4.74069	4.81452	3.8115	4.51515	4.70654	4.59903	5.21711	5.96151	5.01567	6.57355	47.9539	45.4631	46.5408	49.5858	49.0367	51.6121	52.2216	48.5698	53.0741	49.9823	45.1673	46.8441	44.5292	44.5064	46.353	49.2421	51.5198	49.3104	43.5664	43.0194
18	5.88276	4.68479	5.03352	5.46246	2.88894	4.33084	5.22478	4.92434	3.7261	3.96341	4.62726	4.63932	5.13833	5.2197	4.10188	5.27259	46.5846	49.7838	46.4476	48.0689	50.5981	50.4356	52.4701	50.763	50.8488	50.0386	46.3581	46.4682	45.2413	43.8363	48.6974	45.8721	50.7026	51.1029	44.339	42.9189
19	6.65811	5.23434	4.30949	2.90963	4.99194	4.86199	3.98521	5.25625	4.74208	4.37197	3.71603	3.6321	5.54683	4.69812	5.90758	6.71634	47.7359	49.503	46.1855	49.8927	49.741	52.8532	52.0874	49.341	51.1882	51.3739	45.4688	45.9368	44.1146	44.6974	45.5138	49.8702	55.28	50.3266	45.4794	40.9073
20	5.52998	4.44291	5.80649	4.0107	3.75584	4.85905	4.82198	4.98475	4.86453	4.62957	5.48852	4.10214	5.09138	3.71511	5.67507	6.69254	47.8	48.9953	46.0423	48.4365	51.0853	53.0737	54.365	50.5669	52.6552	50.7042	48.9442	45.9361	44.0136	43.2269	48.0984	50.6254	52.1215	49.2872	45.6674	43.2248
21	6.03054	3.95915	5.68208	5.17034	4.17481	3.82103	4.37334	5.98414	4.18386	5.37001	4.48661	4.25841	5.00738	5.1772	6.49524	6.63702	46.8243	49.6385	49.3401	48.509	51.269	51.2093	54.324	50.8098	51.7735	53.6781	48.5916	45.8417	45.2099	45.1681	49.47	50.0911	53.7783	51.0627	44.4954	44.1516
22	5.89534	4.43361	4.71059	4.57043	3.97201	5.54983	4.90694	3.84015	4.52859	6.38902	4.26559	3.94953	4.93121	5.818	5.7061	6.24726	47.4897	48.3073	47.9213	49.0597	50.7826	52.9161	52.4117	52.324	51.3911	51.8906	49.2116	44.5215	43.9147	46.9768	49.2538	50.1387	54.8447	50.8715	46.2925	42.4016
23	6.79331	2.62082	4.99545	4.23337	4.5544	5.22761	4.85254	4.15375	4.37412	5.49522	4.85316	4.38599	5.06321	6.61721	5.12811	5.63855	47.2548	51.2307	48.349	49.9929	48.6541	50.9481	52.8227	52.5075	53.7959	52.202	47.8832	45.7323	44.7761	46.3401	50.1691	50.4963	52.9326	51.8985	45.7269	43.3143
24	6.74049	5.50945	5.12122	3.89699	3.40522	5.26955	6.57009	6.56132	5.36812	6.19313	5.79588	5.92246	4.56914	5.2335	5.14389	7.92476	47.6188	48.0074	48.617	50.1901	52.2355	52.585	55.2549	51.3136	53.5759	53.1566	49.6795	47.0479	43.1257	44.4651	48.3314	49.4643	54.8688	56.5664	42.6472	43.0268
25	6.98574	4.34124	4.97369	5.83425	4.17852	4.29994	6.28159	3.94448	3.86361	4.97223	5.19908	4.44826	4.69905	6.36222	5.49495	6.6111	46.7136	48.6932	49.1046	50.4623	53.1037	54.1909	54.3713	53.9422	54.3845	53.7522	49.1303	47.7688	45.6259	48.1021	49.1105	53.8235	55.5202	52.8459	45.1454	44.326
26	6.59649	3.3365	3.92674	3.9467	4.22681	5.06503	4.82809	5.70775	4.33519	5.27416	4.12223	4.96591	4.98912	6.26011	6.96587	7.08706	48.7356	48.3027	48.5987	50.9758	55.4278	56.4403	56.3578	52.6398	54.3147	53.0817	49.7103	48.5915	45.1587	45.7665	47.4722	53.3127	55.6294	54.5579	45.1973	43.7747
27	6.68704	4.9393	4.72419	4.40497	3.7759	4.28229	4.10623	5.21965	4.82434	5.15315	4.76736	4.85237	5.8896	6.78114	5.92997	6.65553	49.4652	50.3676	49.3684	50.0615	52.8296	53.9881	55.8079	53.1227	56.9346	53.0367	50.1828	47.4525	45.2044	46.9565	48.8717	51.7395	55.5549	50.9334	44.1817	42.5878
28	6.43299	3.61427	6.32589	4.41926	4.90503	5.30633	5.59335	4.87126	4.50535	5.12739	4.56698	4.29382	5.93185	6.38319	6.0012	7.35625	49.3065	48.1954	49.2444	50.3345	52.2822	55.2151	54.2964	51.7504	55.0356	55.1534	48.9626	47.925	45.9246	47.0305	49.0815	51.266	56.9752	55.0981	46.3926	44.5602
29	7.04674	5.47556	4.86832	4.52141	3.09619	5.47847	4.45096	4.74375	5.04223	5.60784	5.38263	5.24671	5.16494	5.65739	6.15842	6.7174	48.3869	52.3328	49.4824	51.0618	52.3614	54.4086	56.5361	54.729	56.7982	55.0431	50.9411	49.7003	44.6759	46.1414	50.7727	50.5564	54.9554	55.5107	45.5584	42.5908
30	6.25503	3.85615	4.92134	4.76382	5.1732	6.44513	5.19055	5.9036	5.68773	5.09025	5.43693	4.5911	5.01312	5.35106	5.55245	5.95057	50.259	51.2383	48.3174	51.6842	53.6883	54.0421	55.4758	54.0693	55.4285	54.1047	51.5919	48.1552	46.2575	46.7835	49.9006	52.2552	56.5671	53.8296	47.8001	42.5701
31	8.25221	4.66751	4.13001	5.79067	2.57025	4.34776	4.71807	6.23856	5.1496	4.65892	4.89117	5.7314	5.77221	4.94759	7.05236	6.7999	51.2042	50.9133	47.4969	51.543	53.8919	55.1124	56.4004	55.0559	55.5333	57.7627	51.3396	48.8293	46.8713	47.7194	49.887	51.997	56.9165	55.2792	46.528	42.2486
32	7.36241	4.47148	5.50328	3.99777	3.13185	4.96204	4.92956	5.08481	5.3788	4.76675	4.542	4.34631	5.99863	5.25061	7.73008	6.82634	49.7827	52.826	49.3176	49.7168	53.1694	53.1923	57.4851	55.4913	58.6167	56.4967	50.251	47.5514	45.8967	47.0695	50.5538	52.427	57.1823	56.191	46.8816	43.8722
33	5.67965	4.27412	5.86224	5.11722	4.36795	5.64915	5.96926	5.06711	5.20046	5.00638	4.30632	4.57401	5.13311	4.68929	5.84246	7.42605	50.8226	51.2771	46.8187	50.919	53.6289	54.3697	56.5739	53.0447	58.2003	55.4174	50.8533	48.4443	46.0713	48.6585	49.716	52.4146	57.2403	57.0934	47.2005	43.7155
34	5.369	4.04088	5.23543	5.16353	4.80177	4.66557	6.03894	5.26602	4.9135	4.75537	4.9129	4.39026	6.40087	5.59833	6.0475	7.55033	48.5561	51.0541	48.0403	51.2851	55.515	55.4479	58.4713	54.3932	55.5917	54.5787	52.6759	51.1405	45.8858	46.8513	50.7068	52.3739	57.6794	56.5091	45.0574	43.2522
35	5.2577	4.33127	5.43258	5.36236	4.40286	4.60892	6.7119	5.518	5.14395	5.17232	5.47603	4.32617	6.82763	4.39676	6.6611	6.04894	52.111	51.4278	48.8067	50.3439	54.0043	56.1659	57.5475	55.0151	56.8363	55.2951	51.9189	46.823	46.2206	48.5657	50.4764	53.0807	57.0754	58.7435	46.206	44.3496
36	6.6883	6.31417	5.179	4.75905	4.24909	6.01477	5.62758	5.20317	5.23374	3.54826	5.47766	4.54959	5.86821	6.68897	6.17165	7.00827	50.8498	51.2596	49.1287	49.1685	54.6959	54.9478	56.9763	54.8865	56.812	54.9345	52.7637	50.4582	45.8053	46.5801	50.4912	51.9645	55.2175	59.5237	45.8382	43.9868
37	5.45389	5.32737	4.84044	4.9	5.27348	5.3696	5.68014	6.68578	5.26765	6.13981	5.04377	5.24793	5.95794	6.60893	5.77377	7.21663	49.9006	51.7155	48.815	53.1168	55.774	55.3824	58.9351	53.2223	57.6652	54.351	52.3141	48.2594	45.6368	48.3818	50.4435	52.9441	56.4518	60.471	45.7434	44.1545
38	6.19844	4.49009	4.79625	5.20915	4.12801	4.64718	5.87146	4.54728	5.99416	6.47349	5.58681	6.26797	6.07428	5.44931	6.14824	6.68779	50.643	49.5327	47.8847	50.8898	52.1634	58.6995	58.891	54.1941	56.5367	54.5852	52.8305	48.9289	44.5081	46.0081	49.5701	55.3821	57.3608	61.0469	46.6807	43.5759
39	5.38912	4.60571	6.48905	4.41858	4.03441	5.48951	4.11357	6.49603	6.78095	5.79655	5.4315	4.88899	5.07938	7.56324	6.87531	7.30283	51.6187	51.73	48.9923	51.7079	52.2006	59.8238	58.7016	54.3479	54.0403	54.6214	52.1988	47.9024	47.6454	46.6089	50.7707	54.9742	59.7911	57.1112	45.444	42.2479
40	5.51426	4.59109	6.37823	4.72364	4.03887	5.94636	6.14896	7.1867	5.16718	5.65337	5.46082	4.70037	6.45252	5.60716	5.83686	7.40913	48.6394	50.0365	48.3091	52.0574	54.543	56.8042	60.4751	55.0433	57.6969	58.2955	53.1556	50.6627	46.5105	46.9199	49.0092	53.9602	59.0666	57.1399	45.2529	44.7102
41	5.50169	3.55579	4.64125	4.62695	3.5263	6.91669	5.71132	7.07505	5.89055	5.05311	4.63051	5.74483	6.57512	5.36541	6.72725	6.26788	52.006	51.1028	48.8475	54.2433	55.9752	59.7893	57.6327	55.1176	55.3433	57.2693	52.2453	47.7801	43.7913	46.5006	49.1918	52.9579	57.946	58.5911	47.5706	42.2191
42	6.03494	4.05484	5.59166	4.71139	5.40719	6.15749	5.9497	5.60403	7.1351	5.34365	4.35791	3.52283	5.30476	7.00247	6.84223	6.87923	53.7674	50.8357	47.7025	51.7371	53.3469	56.8706	60.2502	54.0477	58.2725	54.7936	53.6406	51.65	45.7453	47.767	48.7142	53.5536	59.9583	60.3805	44.9889	42.8694
43	5.78655	4.8755	3.90363	5.37802	3.99875	5.84116	5.21561	6.7651	5.42652	6.30755	5.12631	5.3749	6.63303	6.2728	7.29404	6.98764	52.0517	51.2376	49.2611	52.085	55.7289	56.2013	58.4626	58.3912	56.6398	56.941	54.3982	50.2113	46.1695	47.4856	50.568	53.1346	57.2245	60.5345	48.2672	42.3876
44	5.73939	4.31599	5.97509	5.96294	4.74829	6.32007	6.76996	7.59426	6.14737	5.81631	5.73778	5.28089	7.04727	6.24852	6.31665	5.33976	51.3133	52.1037	49.3784	51.9674	56.2422	58.6252	59.0724	57.3124	59.2159	55.7675	55.6414	51.4251	45.6198	47.128	48.9769	54.5324	57.4941	59.4486	46.6175	42.5849
45	5.07785	5.16324	5.93294	3.9215	5.1264	5.7823	6.14223	6.87187	6.15742	7.18458	6.38019	4.80475	5.81447	5.92674	6.19912	7.74336	53.0418	53.1259	49.0214	52.5125	56.3317	60.8631	61.462	56.6905	57.9664	61.4408	54.7232	51.1805	48.9405	47.7077	50.5345	55.7142	59.0794	61.2164	46.5596	42.8598
46	5.57589	6.39989	6.1233	3.84592	4.50686	5.51967	6.5487	6.58328	6.49273	5.62941	5.42553	5.20825	6.59912	5.2622	6.85292	6.63913	53.4138	52.3952	51.6202	51.7497	55.9633	60.2373	61.7499	55.7692	59.4051	58.4814	55.1604	50.086	44.4092	50.5755	51.1406	56.2657	60.3401	61.4842	47.1539	42.7016
47	6.58203	4.90009	5.95741	5.67695	4.8196	6.4878	5.54873	7.33435	5.48994	6.22727	6.13528	4.44948	6.91163	5.57956	6.89413	6.6386	53.0001	52.5398	49.311	53.2667	56.4054	59.3794	59.474	58.2589	59.8467	59.18	55.6001	53.6646	48.1848	48.1987	50.7785	51.7126	59.8913	59.6506	47.9415	42.7127
48	6.97819	4.75722	4.56919	4.82919	4.55217	6.65848	5.23639	7.13667	5.64001	4.9962	6.07555	4.92379	6.24749	4.6937	6.20777	6.70418	52.1904	52.7042	49.271	54.5533	55.0001	61.813	61.1733	55.9995	57.9315	57.3796	55.9239	53.7975	46.4893	47.0251	49.7018	55.1178	60.7069	61.7156	48.4733	44.354
49	5.32121	4.65489	6.51692	4.77267	6.22284	6.66657	6.33294	7.23307	6.13419	6.38303	6.07446	4.93233	6.39096	4.88743	6.71504	5.53913	54.2196	52.794	47.7241	52.7105	56.7072	61.674	62.2982	57.932	57.3851	58.9128	55.6958	51.7504	46.9279	46.4484	51.5918	54.4965	59.1811	61.8758	47.3886	43.6453
50	6.16133	5.52938	7.12402	5.94796	4.544	5.708	5.39042	7.87553	5.40077	6.15718	5.60582	5.7491	5.82908	5.20535	7.44464	7.58312	54.416	51.0244	48.3182	49.1149	55.4255	62.3477	59.6183	56.4067	58.279	58.9048	54.3897	51.598	45.705	48.0834	49.8561	56.1863	62.2537	60.6266	46.701	42.1592
51	6.46003	4.37314	4.835	4.83259	3.58127	4.69205	7.05419	7.76144	6.85253	6.29497	5.72148	4.69121	6.20001	6.51566	6.50236	7.55509	52.9071	51.2338	49.9318	52.2948	57.8003	60.6905	62.1704	59.2389	58.2628	59.3611	54.0148	51.4387	45.54	48.2174	50.3892	56.0317	58.87	60.4718	47.6759	42.1999
52	6.78388	4.97186	6.46797	5.72325	5.83062	4.94365	6.61471	7.04332	7.50934	6.67477	6.34001	6.2405	5.78421	4.94704	7.36578	8.51918	52.7115	52.9774	50.1315	49.4864	57.935	62.801	61.8525	59.1052	60.2786	61.3072	56.2575	51.7263	48.1125	48.3265	51.4582	56.2001	60.914	64.142	46.8552	44.4708
53	6.26824	4.94594	5.57127	5.04436	5.17542	6.06038	6.54931	8.08115	7.5872	6.55915	6.37422	5.42129	7.4756	6.15358	5.46137	7.22615	52.7788	52.179	49.2253	53.2541	58.2709	61.0482	60.1911	58.2381	58.3724	59.7313	55.817	52.4011	46.2861	49.1938	51.373	58.2296	62.6529	63.0313	48.4146	43.3239
54	7.22092	5.35927	6.37416	5.60205	4.69777	6.8343	5.52122	7.42587	7.06163	6.06792	6.30417	4.37012	6.91319	5.29035	6.20319	8.19024	54.044	53.396	50.441	50.8362	56.7492	63.0019	61.3113	57.0248	60.2234	60.8742	56.2679	52.3581	46.769	50.182	51.9262	55.0128	58.5537	61.6606	46.9184	42.6144
55	6.63485	5.65896	5.41083	5.09475	3.8955	6.57167	6.74124	6.78401	7.2274	6.36865	6.31612	5.42679	6.91893	5.61765	7.89645	7.8962	53.4595	52.4371	50.7065	50.6603	58.9775	62.307	62.9672	57.7307	61.2918	58.5909	55.2298	53.8737	45.2535	48.9873	50.7552	55.4898	61.5842	63.6699	45.2289	45.0369
56	6.40972	4.9898	6.08454	5.88804	5.1056	6.88138	6.93011	8.38011	6.62585	6.40639	7.26861	4.79987	6.29549	6.03657	7.39478	7.28697	54.5868	52.3419	50.0707	52.2751	58.3834	63.3897	63.2741	59.1683	60.2551	59.4521	55.2187	55.9095	44.935	49.5445	49.239	56.7406	64.4709	63.8463	47.1283	47.075
57	6.39966	5.57988	6.80245	4.85166	4.73937	6.19427	7.64585	7.17389	6.19698	5.94032	6.25421	4.85481	6.07428	7.86736	8.29789	8.76615	55.423	51.784	50.2255	49.4975	57.9699	63.0639	62.7361	57.5182	61.5354	60.0943	56.7798	54.3017	46.192	49.8095	50.0762	58.4001	62.9586	62.8905	47.6022	43.6513
58	6.31791	4.9579	6.35172	5.01576	5.07588	5.25263	5.96681	8.42526	6.81988	5.66595	6.01093	5.3047	7.14953	6.07024	5.72391	7.92793	53.47	52.8755	50.1747	51.4215	58.1235	61.728	61.5559	61.0674	59.2029	62.4179	56.4272	53.4329	46.4873	49.6396	50.1575	57.6552	65.5629	65.4755	47.2614	41.6338
59	7.08887	5.25627	5.46317	5.03074	4.98154	5.64032	5.70887	7.25564	5.30282	6.42377	6.03536	4.61185	6.72381	5.36044	6.31156	7.02995	55.0406	50.2276	49.4316	50.5893	57.9334	65.0354	61.3105	61.3408	62.8563	60.2295	55.8269	53.4239	46.3632	49.811	49.656	56.6391	64.8678	63.844	47.0561	43.2551
60	7.19766	5.43236	6.7705	5.35419	4.34046	5.79407	6.41301	7.15131	7.6142	6.8521	6.10813	5.79183	7.06918	5.62648	7.58405	7.28803	55.5288	51.7452	48.6985	51.6653	58.301	63.2472	63.7837	60.4187	62.3229	60.6247	57.0079	53.9643	45.3756	48.3109	48.924	58.5823	63.5031	64.7495	46.9086	43.083
61	6.00978	5.22703	6.3592	5.08181	5.61445	6.59815	4.44118	7.62782	7.01202	5.80793	6.29276	4.09542	5.86768	6.07962	6.78423	7.87928	53.9943	51.6683	49.7795	52.044	58.0063	62.8373	62.1468	59.8808	61.2959	60.7905	56.0628	52.2796	46.3686	49.0052	51.0909	56.5729	61.4728	64.2674	46.9365	42.7578
62	8.04344	5.28949	5.36052	4.87141	4.52617	6.88653	5.97659	7.47224	8.38467	7.1091	6.29168	5.93528	6.04611	5.33285	6.08159	8.6075	55.0406	51.7985	50.56	50.9821	61.4625	62.5451	60.1138	60.1758	61.429	62.57	57.6029	56.0265	46.2049	50.5654	50.8876	58.2855	64.0499	65.5018	47.3209	41.5872
63	7.26494	6.27762	4.84384	4.8823	4.97188	6.24209	5.9118	7.42953	7.17466	6.60948	7.79916	4.57279	6.49374	5.005	6.33802	8.33673	55.4471	53.941	49.073	50.9743	60.5491	63.7385	63.2331	60.5421	63.9475	61.7684	56.8434	53.8383	46.0679	48.727	51.6118	57.239	64.6983	64.6536	48.5974	42.0336
64	7.34543	4.98183	6.01588	5.69193	5.02091	5.57337	6.91849	8.07932	8.53976	6.90242	6.66583	5.1295	5.71587	7.94904	6.64686	8.37745	55.9898	50.4795	49.1554	50.3668	59.307	63.5508	62.8678	59.8533	62.1557	62.6891	56.865	55.8785	47.3548	48.0888	51.1257	55.4194	63.5574	66.7147	47.7158	42.2405
65	6.84488	5.73206	6.30345	5.49446	4.85526	6.39952	5.82562	7.78279	7.80007	5.48264	6.91943	4.60941	6.11967	6.85124	6.12535	8.38538	53.9013	52.5071	48.7876	52.0376	60.321	61.5758	64.3999	59.8065	63.626	63.1173	55.5674	56.0491	45.6716	49.5344	52.1385	57.5538	64.1305	66.3617	49.5332	42.1622
66	6.52606	5.39781	6.11854	5.53327	4.41326	7.23818	5.95092	7.77608	7.58344	6.17036	7.12416	5.33095	7.01127	5.45151	6.68502	7.4086	54.5924	52.2879	50.3029	49.0423	60.5745	61.7422	62.5199	62.2405	59.22	62.8815	57.3408	55.446	49.1144	48.1971	51.8958	58.2123	63.1597	66.7224	48.2476	41.3744
67	6.45563	5.4709	6.70116	4.53434	4.9756	6.04493	6.0695	8.31361	8.75954	7.12168	7.57	4.73577	7.51264	5.43606	7.35764	8.46894	53.9991	50.4186	49.1021	50.8985	61.064	61.7334	63.2418	61.872	63.6454	61.3853	57.384	54.9999	44.5961	48.2517	49.0976	56.6647	65.4823	67.3075	45.9412	43.8101
68	5.77774	4.35985	6.07163	6.00039	4.82703	6.90051	6.20763	7.74131	8.91463	6.9803	6.1418	6.4102	7.06866	5.8318	6.33955	7.3975	55.9273	48.9383	51.0518	51.633	62.4947	64.128	62.5925	60.9552	62.9667	61.5607	58.3599	54.5697	46.3973	49.013	51.6544	57.0754	62.933	67.4476	46.0879	42.2109

## Sheet: (c) right
		final recovery rate(%)
	field	UBQLN4 (24 h)	UBQLN4 (96 h)	a-Syn (24 h)	a-Syn (96 h)
	1	5.77774	6.20763	55.9273	58.3599
	2	4.35985	7.74131	48.9383	54.5697
	3	6.07163	8.91463	51.0518	46.3973
	4	6.00039	6.9803	51.633	49.013
	5	4.82703	6.1418	62.4947	51.6544
	6	6.90051	6.4102	64.128	57.0754
	7	6.20763	7.06866	62.5925	62.933
	8		5.8318	60.9552	67.4476
	9		6.33955	62.9667	46.0879
	10		7.3975	61.5607	42.2109
