# Supplementary material for: Ubiquilin-2 liquid droplets catalyze α-synuclein fibril formation
Source: EMBO J. 2025 Oct 14;44(22):6527–55. doi: 10.1038/s44318-025-00591-1 (PMC12623503; doi:10.1038/s44318-025-00591-1)
Supplement: Supplementary file 4 — Source data Fig. 2 [file 44318_2025_591_MOESM4_ESM.zip]

Archive with 30 entries (27 files):
- Figure 2/
- __MACOSX/._Figure 2
- Figure 2/.DS_Store
- __MACOSX/Figure 2/._.DS_Store
- Figure 2/2A/
- __MACOSX/Figure 2/._2A
- Figure 2/2B/
- __MACOSX/Figure 2/._2B
- Figure 2/2A/(d).xlsx
- __MACOSX/Figure 2/2A/._(d).xlsx
- Figure 2/2A/(b)_CBB.tif
- __MACOSX/Figure 2/2A/._(b)_CBB.tif
- Figure 2/2A/.DS_Store
- __MACOSX/Figure 2/2A/._.DS_Store
- Figure 2/2A/(c)_╬▒-Syn.Tif
- __MACOSX/Figure 2/2A/._(c)_╬▒-Syn.Tif
- Figure 2/2A/Highight of crop area.pdf
- __MACOSX/Figure 2/2A/._Highight of crop area.pdf
- Figure 2/2B/(a)_right.tif
- __MACOSX/Figure 2/2B/._(a)_right.tif
- Figure 2/2B/(c)_left.tif
- __MACOSX/Figure 2/2B/._(c)_left.tif
- Figure 2/2B/(b)_left.tif
- __MACOSX/Figure 2/2B/._(b)_left.tif
- Figure 2/2B/(c)_right.tif
- __MACOSX/Figure 2/2B/._(c)_right.tif
- Figure 2/2B/(a)_left.tif
- __MACOSX/Figure 2/2B/._(a)_left.tif
- Figure 2/2B/(b)_right.tif
- __MACOSX/Figure 2/2B/._(b)_right.tif
