# Supplementary material for: Ubiquilin-2 liquid droplets catalyze α-synuclein fibril formation
Source: EMBO J. 2025 Oct 14;44(22):6527–55. doi: 10.1038/s44318-025-00591-1 (PMC12623503; doi:10.1038/s44318-025-00591-1)
Supplement: Supplementary file 4 — Source data Fig. 2 [file 44318_2025_591_MOESM4_ESM.zip › Figure 2/2A/(d).xlsx]

## Sheet: Sheet1
		Relative Intensity
	Construct	HA-UBQLN2	anti-a-Syn	a-Syn/HA-UBQLN2
1st run	WT	1	1	1
	ΔSTI1-1	0.824947	0.785976	0.952759
	ΔSTI1-2	1.05056	0.319675	0.30429
2nd run	WT	1	1	1
	ΔSTI1-1	0.799797	0.605224	0.756721
	ΔSTI1-2	0.971534	0.101383	0.104353
3rd run	WT	1	1	1
	ΔSTI1-1	0.818028	0.955323	1.16784
	ΔSTI1-2	0.940484	0.237903	0.252958
average	WT			1
	ΔSTI1-1			0.959105
	ΔSTI1-2			0.220534
