# Supplementary material for: Ubiquilin-2 liquid droplets catalyze α-synuclein fibril formation
Source: EMBO J. 2025 Oct 14;44(22):6527–55. doi: 10.1038/s44318-025-00591-1 (PMC12623503; doi:10.1038/s44318-025-00591-1)
Supplement: Supplementary file 5 — Source data Fig. 3 [file 44318_2025_591_MOESM5_ESM.zip]

Archive with 72 entries (69 files):
- Figure 3/
- __MACOSX/._Figure 3
- Figure 3/3D/
- __MACOSX/Figure 3/._3D
- Figure 3/.DS_Store
- __MACOSX/Figure 3/._.DS_Store
- Figure 3/3F/
- __MACOSX/Figure 3/._3F
- Figure 3/3D/02_Sarkosyl-Soluble_p-╬▒-Syn.Tif
- __MACOSX/Figure 3/3D/._02_Sarkosyl-Soluble_p-╬▒-Syn.Tif
- Figure 3/3D/05_Sarkosyl-Inoluble_╬▒-Syn.Tif
- __MACOSX/Figure 3/3D/._05_Sarkosyl-Inoluble_╬▒-Syn.Tif
- Figure 3/3D/07_Highlight of corp area.pdf
- __MACOSX/Figure 3/3D/._07_Highlight of corp area.pdf
- Figure 3/3D/03_Sarkosyl-Soluble_Sarkosyl-Insoluble_UBQLN2.Tif
- __MACOSX/Figure 3/3D/._03_Sarkosyl-Soluble_Sarkosyl-Insoluble_UBQLN2.Tif
- Figure 3/3D/06_Sarkosyl-Insoluble_p-╬▒-Syn.Tif
- __MACOSX/Figure 3/3D/._06_Sarkosyl-Insoluble_p-╬▒-Syn.Tif
- Figure 3/3D/01_Sarkosyl-Soluble_╬▒-Syn.Tif
- __MACOSX/Figure 3/3D/._01_Sarkosyl-Soluble_╬▒-Syn.Tif
- Figure 3/3D/04_Sarkosyl-Soluble_╬▓-actin.Tif
- __MACOSX/Figure 3/3D/._04_Sarkosyl-Soluble_╬▓-actin.Tif
- Figure 3/3F/05_UBQLN2-KO_Sarkosyl-Insoluble_╬▒-Syn.Tif
- __MACOSX/Figure 3/3F/._05_UBQLN2-KO_Sarkosyl-Insoluble_╬▒-Syn.Tif
- Figure 3/3F/.DS_Store
- __MACOSX/Figure 3/3F/._.DS_Store
- Figure 3/3F/24_Highlight for crop area_UBQLN4_KD.tiff
- __MACOSX/Figure 3/3F/._24_Highlight for crop area_UBQLN4_KD.tiff
- Figure 3/3F/02_UBQLN2-KO_Sarkosyl-Soluble_p-╬▒-Syn.Tif
- __MACOSX/Figure 3/3F/._02_UBQLN2-KO_Sarkosyl-Soluble_p-╬▒-Syn.Tif
- Figure 3/3F/19_UBQLN4-KD_Sarkosyl-Insoluble_╬▒-Syn.Tif
- __MACOSX/Figure 3/3F/._19_UBQLN4-KD_Sarkosyl-Insoluble_╬▒-Syn.Tif
- Figure 3/3F/10_UBQLN1-KO_Sarkosyl-Soluble_UBQLN1.Tif
- __MACOSX/Figure 3/3F/._10_UBQLN1-KO_Sarkosyl-Soluble_UBQLN1.Tif
- Figure 3/3F/07_UBQLN2-KO_Sarkosyl-Insoluble_UBQLN2.Tif
- __MACOSX/Figure 3/3F/._07_UBQLN2-KO_Sarkosyl-Insoluble_UBQLN2.Tif
- Figure 3/3F/15_UBQLN4-KD_Sarkosyl-Soluble_╬▒-Syn.Tif
- __MACOSX/Figure 3/3F/._15_UBQLN4-KD_Sarkosyl-Soluble_╬▒-Syn.Tif
- Figure 3/3F/03_UBQLN2-KO_Sarkosyl-Soluble_UBQLN2.Tif
- __MACOSX/Figure 3/3F/._03_UBQLN2-KO_Sarkosyl-Soluble_UBQLN2.Tif
- Figure 3/3F/06_UBQLN2-KO_Sarkosyl-Insoluble_p-╬▒-Syn.Tif
- __MACOSX/Figure 3/3F/._06_UBQLN2-KO_Sarkosyl-Insoluble_p-╬▒-Syn.Tif
- Figure 3/3F/23_Highlight for crop area_UBQLN1_KO.tiff
- __MACOSX/Figure 3/3F/._23_Highlight for crop area_UBQLN1_KO.tiff
- Figure 3/3F/09_UBQLN1-KO_Sarkosyl-Soluble_p-╬▒-Syn.Tif
- __MACOSX/Figure 3/3F/._09_UBQLN1-KO_Sarkosyl-Soluble_p-╬▒-Syn.Tif
- Figure 3/3F/20_UBQLN4-KD_Sarkosyl-Insoluble_p-╬▒-Syn.Tif
- __MACOSX/Figure 3/3F/._20_UBQLN4-KD_Sarkosyl-Insoluble_p-╬▒-Syn.Tif
- Figure 3/3F/11_UBQLN1-KO_Sarkosyl-Soluble_╬▓-actin.Tif
- __MACOSX/Figure 3/3F/._11_UBQLN1-KO_Sarkosyl-Soluble_╬▓-actin.Tif
- Figure 3/3F/18_UBQLN4-KD_Sarkosyl-Soluble_╬▓-actin.Tif
- __MACOSX/Figure 3/3F/._18_UBQLN4-KD_Sarkosyl-Soluble_╬▓-actin.Tif
- Figure 3/3F/12_UBQLN1-KO_Sarkosyl-Insoluble_╬▒-Syn.Tif
- __MACOSX/Figure 3/3F/._12_UBQLN1-KO_Sarkosyl-Insoluble_╬▒-Syn.Tif
- Figure 3/3F/16_UBQLN4-KD_Sarkosyl-Soluble_p-╬▒-Syn.Tif
- __MACOSX/Figure 3/3F/._16_UBQLN4-KD_Sarkosyl-Soluble_p-╬▒-Syn.Tif
- Figure 3/3F/08_UBQLN1-KO_Sarkosyl-Soluble_╬▒-Syn.Tif
- __MACOSX/Figure 3/3F/._08_UBQLN1-KO_Sarkosyl-Soluble_╬▒-Syn.Tif
- Figure 3/3F/14_UBQLN1-KO_Sarkosyl-Insoluble_UBQLN1.Tif
- __MACOSX/Figure 3/3F/._14_UBQLN1-KO_Sarkosyl-Insoluble_UBQLN1.Tif
- Figure 3/3F/13_UBQLN1-KO_Sarkosyl-Insoluble_p-╬▒-Syn.Tif
- __MACOSX/Figure 3/3F/._13_UBQLN1-KO_Sarkosyl-Insoluble_p-╬▒-Syn.Tif
- Figure 3/3F/17_UBQLN4-KD_Sarkosyl-Soluble_UBQLN4.Tif
- __MACOSX/Figure 3/3F/._17_UBQLN4-KD_Sarkosyl-Soluble_UBQLN4.Tif
- Figure 3/3F/22_Highlight for crop area_UBQLN2_KO.tiff
- __MACOSX/Figure 3/3F/._22_Highlight for crop area_UBQLN2_KO.tiff
- Figure 3/3F/01_UBQLN2-KO_Sarkosyl-Soluble_╬▒-Syn.Tif
- __MACOSX/Figure 3/3F/._01_UBQLN2-KO_Sarkosyl-Soluble_╬▒-Syn.Tif
- Figure 3/3F/04_UBQLN2-KO_Sarkosyl-Soluble_╬▓-actin.Tif
- __MACOSX/Figure 3/3F/._04_UBQLN2-KO_Sarkosyl-Soluble_╬▓-actin.Tif
- Figure 3/3F/21_UBQLN4-KD_Sarkosyl-Insoluble_UBQLN4.Tif
- __MACOSX/Figure 3/3F/._21_UBQLN4-KD_Sarkosyl-Insoluble_UBQLN4.Tif
