# Supplementary material for: Ubiquilin-2 liquid droplets catalyze α-synuclein fibril formation
Source: EMBO J. 2025 Oct 14;44(22):6527–55. doi: 10.1038/s44318-025-00591-1 (PMC12623503; doi:10.1038/s44318-025-00591-1)
Supplement: Supplementary file 6 — Source data Fig. 4 [file 44318_2025_591_MOESM6_ESM.zip]

Archive with 96 entries (88 files):
- Figure 4/
- __MACOSX/._Figure 4
- Figure 4/.DS_Store
- __MACOSX/Figure 4/._.DS_Store
- Figure 4/4E/
- __MACOSX/Figure 4/._4E
- Figure 4/4B/
- __MACOSX/Figure 4/._4B
- Figure 4/4C/
- __MACOSX/Figure 4/._4C
- Figure 4/4D/
- __MACOSX/Figure 4/._4D
- Figure 4/4F/
- __MACOSX/Figure 4/._4F
- Figure 4/4H/
- __MACOSX/Figure 4/._4H
- Figure 4/4G/
- __MACOSX/Figure 4/._4G
- Figure 4/4E/(a)_Numerical data.xlsx
- __MACOSX/Figure 4/4E/._(a)_Numerical data.xlsx
- Figure 4/4E/(b)_Numerical data.xlsx
- __MACOSX/Figure 4/4E/._(b)_Numerical data.xlsx
- Figure 4/4B/02_UBQLN2.Tif
- __MACOSX/Figure 4/4B/._02_UBQLN2.Tif
- Figure 4/4B/04_Highlight of crop area.tiff
- __MACOSX/Figure 4/4B/._04_Highlight of crop area.tiff
- Figure 4/4B/03_UBQLN4.Tif
- __MACOSX/Figure 4/4B/._03_UBQLN4.Tif
- Figure 4/4B/01_UBQLN1.Tif
- __MACOSX/Figure 4/4B/._01_UBQLN1.Tif
- Figure 4/4C/Numerical data.xlsx
- __MACOSX/Figure 4/4C/._Numerical data.xlsx
- Figure 4/4D/(b)_Numerical data.xlsx
- __MACOSX/Figure 4/4D/._(b)_Numerical data.xlsx
- Figure 4/4F/(a)18_48 h_SO286(20 ╬╝M).tif
- __MACOSX/Figure 4/4F/._(a)18_48 h_SO286(20 ╬╝M).tif
- Figure 4/4F/(a)19_72 h_SO286(20 ╬╝M).tif
- __MACOSX/Figure 4/4F/._(a)19_72 h_SO286(20 ╬╝M).tif
- Figure 4/4F/(a)17_24 h_SO286(20 ╬╝M).tif
- __MACOSX/Figure 4/4F/._(a)17_24 h_SO286(20 ╬╝M).tif
- Figure 4/4F/(a)12_24 h_SO286(7 ╬╝M).tif
- __MACOSX/Figure 4/4F/._(a)12_24 h_SO286(7 ╬╝M).tif
- Figure 4/4F/(a)06_1 h_SO286(2 ╬╝M).tif
- __MACOSX/Figure 4/4F/._(a)06_1 h_SO286(2 ╬╝M).tif
- Figure 4/4F/(a)09_72 h_SO286(2 ╬╝M).tif
- __MACOSX/Figure 4/4F/._(a)09_72 h_SO286(2 ╬╝M).tif
- Figure 4/4F/(b)_01_Control_24h.tif
- __MACOSX/Figure 4/4F/._(b)_01_Control_24h.tif
- Figure 4/4F/(a)01_1 h_None.tif
- __MACOSX/Figure 4/4F/._(a)01_1 h_None.tif
- Figure 4/4F/(a)10_96 h_SO286(2 ╬╝M).tif
- __MACOSX/Figure 4/4F/._(a)10_96 h_SO286(2 ╬╝M).tif
- Figure 4/4F/(a)07_24 h_SO286(2 ╬╝M).tif
- __MACOSX/Figure 4/4F/._(a)07_24 h_SO286(2 ╬╝M).tif
- Figure 4/4F/(a)04_72 h_None.tif
- __MACOSX/Figure 4/4F/._(a)04_72 h_None.tif
- Figure 4/4F/(b)_06_SO82_96h.tif
- __MACOSX/Figure 4/4F/._(b)_06_SO82_96h.tif
- Figure 4/4F/(a)03_48 h_None.tif
- __MACOSX/Figure 4/4F/._(a)03_48 h_None.tif
- Figure 4/4F/(a)20_96 h_SO286(20 ╬╝M).tif
- __MACOSX/Figure 4/4F/._(a)20_96 h_SO286(20 ╬╝M).tif
- Figure 4/4F/(a)02_24 h_None.tif
- __MACOSX/Figure 4/4F/._(a)02_24 h_None.tif
- Figure 4/4F/(a)16_1 h_SO286(20 ╬╝M).tif
- __MACOSX/Figure 4/4F/._(a)16_1 h_SO286(20 ╬╝M).tif
- Figure 4/4F/(b)_02_Control_96h.tif
- __MACOSX/Figure 4/4F/._(b)_02_Control_96h.tif
- Figure 4/4F/(a)11_1 h_SO286(7 ╬╝M).tif
- __MACOSX/Figure 4/4F/._(a)11_1 h_SO286(7 ╬╝M).tif
- Figure 4/4F/(b)_03_SO286_24h.tif
- __MACOSX/Figure 4/4F/._(b)_03_SO286_24h.tif
- Figure 4/4F/(a)15_96 h_SO286(7 ╬╝M).tif
- __MACOSX/Figure 4/4F/._(a)15_96 h_SO286(7 ╬╝M).tif
- Figure 4/4F/(a)08_48 h_SO286(2 ╬╝M).tif
- __MACOSX/Figure 4/4F/._(a)08_48 h_SO286(2 ╬╝M).tif
- Figure 4/4F/(b)_04_SO286_96h.tif
- __MACOSX/Figure 4/4F/._(b)_04_SO286_96h.tif
- Figure 4/4F/(a)05_96 h_None.tif
- __MACOSX/Figure 4/4F/._(a)05_96 h_None.tif
- Figure 4/4F/(b)_05_SO82_24h.tif
- __MACOSX/Figure 4/4F/._(b)_05_SO82_24h.tif
- Figure 4/4F/(a)14_72 h_SO286(7 ╬╝M).tif
- __MACOSX/Figure 4/4F/._(a)14_72 h_SO286(7 ╬╝M).tif
- Figure 4/4F/(a)13_48 h_SO286(7 ╬╝M).tif
- __MACOSX/Figure 4/4F/._(a)13_48 h_SO286(7 ╬╝M).tif
- Figure 4/4H/(a)_FLAG.Tif
- __MACOSX/Figure 4/4H/._(a)_FLAG.Tif
- Figure 4/4H/(a)_HA.Tif
- __MACOSX/Figure 4/4H/._(a)_HA.Tif
- Figure 4/4H/(a)_Highlight of crop area.tiff
- __MACOSX/Figure 4/4H/._(a)_Highlight of crop area.tiff
- Figure 4/4H/(b)_Numerical data.xlsx
- __MACOSX/Figure 4/4H/._(b)_Numerical data.xlsx
- Figure 4/4G/Numerical data.xlsx
- __MACOSX/Figure 4/4G/._Numerical data.xlsx
