# Supplementary material for: Ubiquilin-2 liquid droplets catalyze α-synuclein fibril formation
Source: EMBO J. 2025 Oct 14;44(22):6527–55. doi: 10.1038/s44318-025-00591-1 (PMC12623503; doi:10.1038/s44318-025-00591-1)
Supplement: Supplementary file 6 — Source data Fig. 4 [file 44318_2025_591_MOESM6_ESM.zip › Figure 4/4E/(a)_Numerical data.xlsx]

## Sheet: UBQLN2(delSTI1-1)
Cycle: 8 UBQ2_delS1_2 0.01562_X	Cycle: 8 UBQ2_delS1_2 0.01562_Y	Cycle: 9 UBQ2_delS1_2 0.01562_Y	Cycle: 10 UBQ2_delS1_2 0.0312_Y	Cycle: 11 UBQ2_delS1_2 0.0312_Y	Cycle: 12 UBQ2_delS1_2 0.0625_Y	Cycle: 13 UBQ2_delS1_2 0.0625_Y	Cycle: 14 UBQ2_delS1_2 0.125 _Y	Cycle: 15 UBQ2_delS1_2 0.125 _Y	Cycle: 16 UBQ2_delS1_2 0.25 _Y	Cycle: 17 UBQ2_delS1_2 0.25 _Y	Cycle: 18 UBQ2_delS1_2 0.5 _Y	Cycle: 19 UBQ2_delS1_2 0.5 _Y	Cycle: 20 UBQ2_delS1_2 1 _Y	Cycle: 21 UBQ2_delS1_2 1 _Y
-60.06	-0.0598526	-0.0535202	-0.00762177	-0.137337	-0.0400925	-0.0289993	-0.0479202	-0.0805588	0.0570755	-0.105904	-0.0617905	-0.042244	-0.0844498	-0.157951
-59.96	-0.0588762	-0.0427782	-0.00273914	-0.132454	-0.0293503	-0.0299761	-0.0430376	-0.0756762	0.0639113	-0.104927	-0.0666735	-0.0412674	-0.079567	-0.143303
-59.86	-0.0539932	-0.0418015	0.00605011	-0.125618	-0.0342331	-0.0289993	-0.0518265	-0.0649338	0.0590286	-0.10981	-0.0715561	-0.0461502	-0.072731	-0.146233
-59.76	-0.0598524	-0.0515669	-0.00566842	-0.137337	-0.0400925	-0.0348585	-0.0576856	-0.0805586	0.0531695	-0.115669	-0.0774152	-0.0520096	-0.0844498	-0.157951
-59.66	-0.0608292	-0.0544968	-0.0066452	-0.138313	-0.0371628	-0.0358353	-0.049675	-0.0678635	0.0560989	-0.11274	-0.0744858	-0.0393143	-0.0912857	-0.155022
-59.56	-0.0545807	-0.0619202	-0.0062561	-0.14183	-0.0348206	-0.0393524	-0.0543671	-0.0655212	0.0584412	-0.114304	-0.0721436	-0.036972	-0.0889435	-0.156586
-59.46	-0.0534059	-0.0509797	0.000778109	-0.140656	-0.0375519	-0.0381776	-0.0531922	-0.0643464	0.059616	-0.118988	-0.0709687	-0.0357972	-0.0916748	-0.16127
-59.36	-0.0592651	-0.0619202	-0.00430298	-0.145737	-0.0348206	-0.0393524	-0.0543671	-0.0655212	0.0584412	-0.110397	-0.0721436	-0.0408783	-0.0987091	-0.162445
-59.26	-0.0555578	-0.0511786	0.000579238	-0.140854	-0.0240786	-0.0286108	-0.0475317	-0.0586859	0.0691828	-0.0996557	-0.0555426	-0.0359957	-0.0879671	-0.151703
-59.16	-0.0520401	-0.0515671	0.00409698	-0.127571	-0.0205612	-0.0153275	-0.0498734	-0.0610275	0.0727005	-0.100822	-0.0578842	-0.0324783	-0.0844498	-0.152092
-59.06	-0.0520401	-0.0574265	0.00409698	-0.127571	-0.0244675	-0.0250931	-0.0498734	-0.0610275	0.0727005	-0.117622	-0.0578842	-0.0227127	-0.0844498	-0.157951
-58.96	-0.0549697	-0.060356	0.00116741	-0.134407	-0.0332565	-0.0221633	-0.0528029	-0.0639571	0.0697709	-0.110786	-0.0608138	-0.0256424	-0.0932388	-0.156975
-58.86	-0.0471573	-0.0623093	-0.00469208	-0.132454	-0.025444	-0.0299759	-0.0586624	-0.0698166	0.0678177	-0.11274	-0.0530014	-0.0315018	-0.0893326	-0.153069
-58.76	-0.0491105	-0.0544968	0.00116722	-0.130501	-0.0234909	-0.0280228	-0.0586625	-0.0698167	0.0756301	-0.110787	-0.0510484	-0.035408	-0.0912857	-0.155022
-58.66	-0.0559464	-0.0574265	0.000190735	-0.127571	-0.0252457	-0.0192337	-0.0498734	-0.053215	0.0727005	-0.107857	-0.0520248	-0.0363846	-0.0942154	-0.157951
-58.56	-0.0598526	-0.0601578	-0.00371552	-0.129524	-0.0205612	-0.02314	-0.0479202	-0.0610275	0.0707474	-0.10981	-0.0559311	-0.0402908	-0.0922623	-0.155998
-58.46	-0.0530167	-0.0603562	-0.000785902	-0.128548	-0.0137251	-0.0163041	-0.0488969	-0.060051	0.0717239	-0.11274	-0.0490952	-0.0334547	-0.0854261	-0.149162
-58.36	-0.043251	-0.0505905	0.00312042	-0.122688	-0.00786591	-0.0143509	-0.0410843	-0.0549698	0.0814896	-0.108833	-0.0393295	-0.0236893	-0.079567	-0.133537
-58.26	-0.0412981	-0.0447314	0.0187452	-0.126595	-0.0117722	-0.0104449	-0.0352251	-0.0561449	0.0834425	-0.102974	-0.0373766	-0.0178299	-0.0842514	-0.137444
-58.16	-0.0481339	-0.049614	0.00995636	-0.137337	-0.0264206	-0.0153275	-0.0401077	-0.0610275	0.0727005	-0.107857	-0.0481186	-0.0227127	-0.0864029	-0.148186
-58.06	-0.0481339	-0.0554733	0.00800323	-0.143196	-0.0283737	-0.0211868	-0.0498734	-0.0786057	0.0668411	-0.123482	-0.053978	-0.0285721	-0.0922623	-0.154045
-57.96	-0.0432512	-0.0505907	0.00312024	-0.138313	-0.0273972	-0.0209887	-0.0508501	-0.073723	0.0670393	-0.118599	-0.0490953	-0.0236893	-0.0873795	-0.139397
-57.86	-0.043251	-0.0505905	-0.000785828	-0.138313	-0.0332565	-0.0182571	-0.0410843	-0.0737228	0.0646896	-0.118599	-0.0537796	-0.0236893	-0.0873795	-0.139397
-57.76	-0.043251	-0.0505904	-0.00664513	-0.130501	-0.0371627	-0.0182571	-0.0410842	-0.0737228	0.0670396	-0.118599	-0.0608138	-0.0236892	-0.0873794	-0.139397
-57.66	-0.0412979	-0.0486374	-0.00469208	-0.134407	-0.041069	-0.016304	-0.0391312	-0.0717697	0.0619583	-0.11274	-0.0588608	-0.0217361	-0.0854263	-0.137444
-57.56	-0.0422745	-0.0457077	-0.00176239	-0.131477	-0.0420456	-0.0133743	-0.028389	-0.06884	0.064888	-0.107857	-0.0559311	-0.0188065	-0.0824966	-0.13842
-57.46	-0.0510634	-0.0388717	-0.00937641	-0.134407	-0.0391159	-0.0163039	-0.0371779	-0.0756759	0.0619584	-0.116646	-0.0588607	-0.0217361	-0.0893326	-0.147209
-57.36	-0.0578995	-0.0457077	-0.00371552	-0.131477	-0.0361862	-0.0172806	-0.0381546	-0.0786057	0.0695724	-0.113716	-0.0559311	-0.0188065	-0.0922623	-0.144279
-57.26	-0.0608289	-0.0486372	-0.00664498	-0.124641	-0.0391158	-0.0260694	-0.0508497	-0.0815351	0.0689928	-0.116646	-0.0588606	-0.0256423	-0.0951918	-0.147209
-57.16	-0.0578995	-0.0457077	-0.00371552	-0.126396	-0.0400925	-0.02314	-0.0537796	-0.0668869	0.064888	-0.113716	-0.0559311	-0.0285721	-0.0922623	-0.144279
-57.06	-0.0559464	-0.0476608	-0.00566864	-0.131477	-0.0439987	-0.0211868	-0.0518265	-0.0649338	0.0668411	-0.111763	-0.053978	-0.026619	-0.0805435	-0.142326
-56.96	-0.0530166	-0.0505904	-0.00859825	-0.123863	-0.0410688	-0.0182571	-0.0391311	-0.062004	0.0697709	-0.108833	-0.0608138	-0.0236891	-0.0776136	-0.139397
-56.86	-0.0481339	-0.0457077	-0.00371552	-0.111946	-0.0361862	-0.0036087	-0.0389328	-0.0571213	0.064888	-0.103951	-0.0559311	-0.0188065	-0.0766373	-0.13842
-56.76	-0.0530164	-0.0505903	-0.00859807	-0.116829	-0.0457534	-0.00849126	-0.0508497	-0.0620038	0.0560992	-0.108833	-0.0561292	-0.0178298	-0.0873794	-0.139396
-56.66	-0.0510635	-0.0486374	-0.0164108	-0.11956	-0.041069	-0.0104446	-0.0488968	-0.0639572	0.0521927	-0.10688	-0.047142	-0.0315018	-0.0854263	-0.142128
-56.56	-0.0520401	-0.0515671	-0.0134811	-0.123665	-0.0381393	-0.0133743	-0.0362015	-0.0668869	0.0551224	-0.103951	-0.0442123	-0.0285721	-0.0824966	-0.146233
-56.46	-0.0481337	-0.0457075	-0.013481	-0.123665	-0.0381392	-0.00165539	-0.0498732	-0.0668867	0.0551226	-0.10395	-0.0442122	-0.0285719	-0.0766371	-0.146232
-56.36	-0.0295792	-0.0263748	-0.0125046	-0.109016	-0.0234909	0.00322723	-0.0410843	-0.0620041	0.0736771	-0.0990677	-0.0256577	-0.0236893	-0.0776138	-0.14135
-56.26	-0.0325088	-0.0191421	-0.0134811	-0.113899	-0.0186082	-0.00556175	-0.0498733	-0.053215	0.0844193	-0.10395	-0.024681	-0.0285722	-0.0688249	-0.134514
-56.16	-0.0412979	-0.0291061	-0.0105515	-0.11097	-0.025444	-0.00458527	-0.0625687	-0.0405197	0.0814896	-0.10688	-0.0178452	-0.0315018	-0.0658951	-0.131584
-56.06	-0.0403214	-0.0281296	-0.0154343	-0.115852	-0.0303268	-0.00751495	-0.0674515	-0.0395432	0.0922318	-0.121529	-0.0168686	-0.0305252	-0.0746841	-0.140373
-55.96	-0.0412974	-0.0361399	-0.028129	-0.128547	-0.0430221	-0.0163035	-0.0703806	-0.0522379	0.079537	-0.140083	-0.0295633	-0.0432204	-0.08152	-0.149162
-55.86	-0.0354385	-0.0369186	-0.0164108	-0.130501	-0.0449753	-0.0182571	-0.068428	-0.0502853	0.0717239	-0.13813	-0.031517	-0.0412674	-0.0893326	-0.147209
-55.76	-0.0354384	-0.0388716	-0.0222701	-0.138313	-0.0527877	-0.0260695	-0.0606154	-0.0561446	0.069771	-0.143989	-0.0393294	-0.0479049	-0.0873794	-0.143303
-55.66	-0.0370026	-0.0345764	-0.0238342	-0.134018	-0.0523987	-0.0217743	-0.0641327	-0.0577087	0.0740662	-0.141647	-0.0350342	-0.0506439	-0.0772247	-0.144867
-55.56	-0.0344618	-0.037895	-0.0173872	-0.127571	-0.0557174	-0.0250929	-0.0733107	-0.0610273	0.0805132	-0.143013	-0.0285871	-0.0539626	-0.0766372	-0.142326
-55.46	-0.0286026	-0.0261765	-0.0154343	-0.125618	-0.0498581	-0.0133743	-0.0772171	-0.0590744	0.0824661	-0.146919	-0.022728	-0.0473251	-0.0746841	-0.146233
-55.36	-0.0217667	-0.0279312	-0.0125046	-0.126595	-0.0508347	-0.0104446	-0.0645218	-0.0463791	0.0756302	-0.136177	-0.00807953	-0.0373611	-0.0600357	-0.133537
-55.26	-0.0223541	-0.0375061	-0.0189514	-0.134995	-0.049469	-0.0168915	-0.0670624	-0.0528259	0.0691833	-0.123093	-0.0164795	-0.0184174	-0.0625763	-0.124359
-55.16	-0.0246964	-0.033989	-0.0251999	-0.131477	-0.049858	-0.02314	-0.0674515	-0.0454026	0.0766067	-0.113716	-0.0129624	0.0124436	-0.0590591	-0.10717
-55.06	-0.0227433	-0.0320359	-0.0330124	-0.129524	-0.0439987	-0.0270462	-0.0615921	-0.0375901	0.0844192	-0.111763	-0.0110093	0.0143967	-0.057106	-0.101311
-54.96	-0.012001	-0.0310593	-0.0320358	-0.124641	-0.0430222	-0.0307541	-0.0645218	-0.0424728	0.0756302	-0.10688	-0.0100327	0.0309982	-0.0600357	-0.0964279
-54.86	-0.0334854	-0.0330124	-0.0503922	-0.126595	-0.0352097	-0.0495071	-0.0664749	-0.0502853	0.0717239	-0.118599	-0.0178452	0.0388107	-0.0737076	-0.112053
-54.76	-0.0436401	-0.0236359	-0.0519562	-0.13089	-0.0121613	-0.0596619	-0.0707703	-0.0545807	0.0771942	-0.122894	-0.0221405	0.0423279	-0.0643311	-0.122208
-54.66	-0.0358276	-0.0197296	-0.035553	-0.126205	0.00228854	-0.0510712	-0.066864	-0.0623932	0.0771942	-0.11821	-0.0182342	0.0450589	-0.058472	-0.122208
-54.56	-0.029579	-0.016609	-0.0203169	-0.120735	0.0136182	-0.0397413	-0.0625685	-0.0502851	0.0842211	-0.124458	-0.0139387	0.0446698	-0.060036	-0.111275
-54.46	-0.043251	0.00995636	-0.0281296	-0.128548	0.00971222	-0.0280228	-0.0742874	-0.0346603	0.104927	-0.116646	-0.0217514	0.0407639	-0.0717545	-0.100334
-54.36	-0.0442276	0.0089798	-0.0154343	-0.10218	0.0185013	0.000297546	-0.0713577	-0.0258713	0.105904	-0.103951	-0.0188217	0.0456467	-0.0824966	-0.0974045
-54.26	-0.0666885	0.00995636	-0.0144577	-0.0738602	0.0116653	-0.00771332	-0.0938187	-0.0385666	0.0873489	-0.110008	-0.0178452	0.0407639	-0.0971451	-0.0964279
-54.16	-0.0500871	0.0148391	0.00214375	-0.0709306	0.00482926	0.00225056	-0.088936	-0.0395433	0.0961379	-0.0863725	-0.00319683	0.0554121	-0.0883562	-0.0817796
-54.06	-0.00263218	0.000190698	-0.0125046	-0.0633164	0.0136182	0.0168991	-0.0481186	-0.0495072	0.0912552	-0.0619584	-0.00222019	0.0446699	-0.0698016	-0.0722123
-53.96	0.0354614	-0.0148468	-0.0529327	-0.0517883	0.0267029	0.0038147	0.0149689	-0.0555573	0.0937958	-0.0379333	-0.024292	0.0460358	-0.0645294	-0.072403
-53.86	0.00675201	-0.0388718	-0.107033	-0.087532	0.0468216	-0.0260696	0.0116501	-0.0959854	0.0756302	-0.0471115	-0.0518265	0.073967	-0.0705795	-0.0925217
-53.76	0.0026474	-0.0660172	-0.0869064	-0.102959	0.0130386	-0.0434494	0.0372391	-0.154381	0.0621567	-0.0727005	-0.0762405	0.254631	-0.0942154	-0.0884171
-53.66	0.0393685	-0.23828	-0.158401	-0.0275566	-0.3733	-0.258285	0.0708321	-0.352431	-0.140182	-0.248473	-0.250457	0.000723124	-0.334055	-0.279037
-53.56	-0.0553436	-0.336914	0.16095	0.0363007	-0.573488	-0.419815	0.0050202	-0.0827026	-0.343109	-0.392029	-0.322906	-0.448687	-0.562365	-0.423767
-53.46	-0.174896	-0.0978546	0.6082	-0.02034	-0.21373	-0.160446	-0.0922546	0.386429	-0.158356	-0.119385	-0.0678406	-0.0811157	-0.258865	-0.247986
-53.36	-0.0373917	-0.0634842	0.242958	-0.0414352	-0.390282	-0.0741196	-0.0207748	0.102455	0.00571442	0.0606918	0.0563736	-0.297523	-0.242073	-0.0808029
-53.26	-0.116882	-0.00430298	0.316208	-0.187332	-0.352982	-0.0364227	-0.0764313	0.200302	0.114105	0.0909729	0.120239	-0.346146	-0.296555	0.0647125
-53.16	-0.0397461	0.0462677	0.269901	-0.135983	0.000337422	0.084079	-0.0309418	0.145404	0.207263	0.137241	0.0294067	-0.0565016	0.0223864	0.0574676
-53.06	-0.0233318	-0.130281	0.0398396	-0.0793315	0.0210409	0.00361526	0.00617874	-0.0838786	0.0978993	-0.0318767	-0.0151073	-0.0252542	0.0235586	-0.00697434
-52.96	-0.00711823	-0.151955	-0.0248032	-0.106865	0.023201	0.0120163	0.00598907	-0.0903244	0.0394974	-0.0668411	-0.0899124	0.0593185	0.0151596	-0.0610733
-52.86	0.00362396	-0.167	-0.102348	-0.0945663	0.0624466	0.0352554	-0.0137405	-0.0866165	0.0510178	-0.043602	-0.130348	0.0981827	0.00832367	-0.108147
-52.76	0.00714111	-0.132233	-0.12149	-0.0578461	0.0327606	0.0751038	-0.0395203	-0.0662994	0.0615692	-0.00102234	-0.111984	0.110687	-0.0330811	-0.13588
-52.66	-0.0489102	-0.1043	-0.109961	-0.0756131	-0.036968	0.0249118	-0.0994778	-0.10282	0.00278658	-0.0305081	-0.152411	0.0768931	-0.112575	-0.184118
-52.56	-0.118253	-0.0779389	-0.17735	-0.12933	-0.110217	-0.0581024	-0.178586	-0.174115	-0.0853089	-0.0658692	-0.204175	0.032163	-0.181918	-0.274945
-52.46	-0.142471	-0.0345764	-0.219147	-0.151596	-0.114899	-0.080368	-0.224289	-0.200287	-0.121246	-0.0811005	-0.214722	-0.000640869	-0.222534	-0.306976
-52.36	-0.110634	-0.0125046	-0.213478	-0.125618	-0.0752487	-0.0641556	-0.222527	-0.180946	-0.118706	-0.0902786	-0.19265	0.0143967	-0.238747	-0.290764
-52.26	-0.0922775	-0.0261765	-0.215828	-0.0955429	-0.0588455	-0.0379868	-0.240501	-0.173531	-0.110893	-0.0824661	-0.174294	0.0190811	-0.277809	-0.270454
-52.16	-0.0735234	-0.0242223	-0.217383	-0.0717076	-0.0623555	-0.0442265	-0.230338	-0.15087	-0.0933141	-0.0969151	-0.136008	-0.002007	-0.280541	-0.2349
-52.06	-0.0467677	0.0044866	-0.183212	-0.0551142	-0.0641174	-0.0600581	-0.184448	-0.116302	-0.0626521	-0.0986781	-0.119018	-0.0272063	-0.264725	-0.200729
-51.96	-0.0325089	0.0324173	-0.126762	-0.0404587	-0.047905	-0.0348587	-0.143623	-0.0680618	-0.0261307	-0.0980911	-0.118431	-0.0149002	-0.234062	-0.144279
-51.86	-0.027626	0.035347	-0.068367	-0.0484695	-0.0449753	-0.0241165	-0.0930405	-0.0346603	-0.000541687	-0.0912552	-0.111595	-0.0100174	-0.20652	-0.139397
-51.76	-0.0383682	0.0226517	-0.0291061	-0.0748367	-0.0361862	-0.02314	-0.0772171	-0.0239182	-0.00151825	-0.0941849	-0.104759	0.00463104	-0.1782	-0.152092
-51.66	-0.0393449	0.0333937	-0.0027391	-0.0699541	-0.041069	-0.0241167	-0.0586626	-0.0190355	0.0170363	-0.0814897	-0.0744859	-0.00415798	-0.143242	-0.156975
-51.56	-0.0403218	0.0265575	-0.00371592	-0.0826496	-0.0420459	-0.0211872	-0.0440144	-0.0161061	0.0258251	-0.0941853	-0.0656971	-0.0168536	-0.117653	-0.142327
-51.46	-0.0461807	0.0226517	0.000190735	-0.0826492	-0.0342331	-0.0250931	-0.0225296	-0.0121994	0.0219193	-0.100044	-0.0656967	-0.0332565	-0.107887	-0.124748
-51.36	-0.0510635	0.0158157	-0.00859833	-0.0914383	-0.0469284	-0.0358353	-0.0176468	-0.0170822	0.0111771	-0.0932083	-0.0705795	-0.0451736	-0.103004	-0.119865
-51.26	-0.0655136	0.00995636	-0.00859833	-0.101204	-0.0430222	-0.0358353	0.00852203	-0.0112228	0.00649261	-0.102974	-0.0705795	-0.0451736	-0.0971451	-0.129631
-51.16	-0.0657122	0.0109327	-0.00176261	-0.100228	-0.0322799	-0.0289996	0.0282514	-0.0141528	0.00629403	-0.101998	-0.0637438	-0.0481033	-0.0864029	-0.126702
-51.06	-0.0666884	0.0158159	0.00194568	-0.10511	-0.027397	-0.0299757	0.0194628	-0.0151289	0.00531787	-0.108833	-0.0705793	-0.0443953	-0.0776137	-0.129631
-50.96	-0.065712	0.0167923	0.00995636	-0.106087	-0.0225143	-0.0289993	0.0262985	-0.0141525	0.00629425	-0.0980911	-0.0735092	-0.0461502	-0.0707779	-0.126701
-50.86	-0.0578995	0.0187454	0.0119095	-0.0924149	-0.0186081	-0.0211868	0.0282516	-0.00634003	0.0102005	-0.0941849	-0.0610123	-0.0383377	-0.0543747	-0.111076
-50.76	-0.0454025	0.0187454	0.0255814	-0.10218	-0.0107956	-0.0172806	0.0282516	-0.00243378	-0.0054245	-0.101997	-0.0645218	-0.0344315	-0.0336685	-0.0974045
-50.66	-0.037392	0.0236279	0.0363232	-0.103157	-0.00591289	-0.0221637	0.0194623	-0.00145751	-0.00640136	-0.102196	-0.0666736	-0.0354081	-0.0326921	-0.0866626
-50.56	-0.0520397	0.00507392	0.0119099	-0.117805	-0.0186079	-0.0231396	0.012627	-0.00829278	-0.0151898	-0.100044	-0.0813213	-0.0344313	-0.0336683	-0.0974041
-50.46	-0.043251	-0.00176239	0.0246048	-0.109016	-0.0195847	-0.00849152	0.0136032	-0.00536346	-0.0298386	-0.101021	-0.0822983	-0.035408	-0.0287857	-0.0788498
-50.36	-0.0471573	-0.00371552	0.0206985	-0.112923	-0.0234909	0.00322723	0.00969696	0.00244904	-0.0337448	-0.103752	-0.0744858	-0.0236893	-0.017067	-0.0710373
-50.26	-0.0461807	-0.000785828	0.0294876	-0.106087	-0.0107956	0.0159225	0.018486	-0.000480652	-0.0354996	-0.0934067	-0.053978	-0.00318146	-0.000465393	-0.0536575
-50.16	-0.0393449	-0.00566879	0.0187453	-0.10511	-0.00591289	0.00322708	0.0136031	0.000495762	-0.0474168	-0.085396	-0.0373766	0.01342	0.0161361	-0.0456468
-50.06	-0.0569224	-0.0173869	0.0167928	-0.109016	0.00580616	-0.00653791	0.0233693	-0.0131755	-0.0552287	-0.0853953	-0.040504	0.00756092	0.00832386	-0.0495524
-49.96	-0.0481339	-0.0144577	0.0119095	-0.0982742	0.0251389	0.00811005	0.034111	0.00147247	-0.0542526	-0.0609818	-0.0188217	0.00658417	-0.000465393	-0.0388107
-49.86	-0.0461807	0.0011673	0.0255814	-0.0904617	0.0419388	0.0178757	0.0536423	0.0112381	-0.0640182	-0.049263	-0.0235062	0.00267792	-0.00632477	-0.042717
-49.76	-0.0452042	0.000190735	0.0382767	-0.0758133	0.0331497	0.0227585	0.0585251	0.0297928	-0.0747604	-0.0541458	-0.0354233	-0.00806427	-0.0112076	-0.064003
-49.66	-0.0422742	-0.00469178	0.031441	-0.0787427	0.0145948	0.0100635	0.0419238	0.0229571	-0.0972211	-0.068794	-0.0539777	-0.0266191	-0.0336687	-0.0837323
-49.56	-0.0471569	-0.00762139	0.0265583	-0.0875317	-5.3592e-05	-0.00849114	0.0175098	0.00440253	-0.117729	-0.0736767	-0.068626	-0.031502	-0.0541765	-0.102287
-49.46	-0.0471573	-0.00957489	0.0226517	-0.0855789	-0.0105972	-0.0202103	0.00188446	-0.0112228	-0.127495	-0.0736771	-0.0686264	-0.0412674	-0.0698013	-0.114006
-49.36	-0.0539932	-0.0105515	0.00995636	-0.10218	-0.0244675	-0.0309525	-0.00495148	-0.0239182	-0.14019	-0.0844193	-0.0910873	-0.0488815	-0.0805435	-0.134514
-49.26	-0.0608292	-0.0173874	0.00312042	-0.11097	-0.0273972	-0.0397415	-0.0176468	-0.0307541	-0.14312	-0.0932083	-0.0979233	-0.0588455	-0.0854263	-0.143303
-49.16	-0.0627821	-0.0193404	0.00116745	-0.110969	-0.0273969	-0.0358351	-0.0293654	-0.0366133	-0.14312	-0.0893019	-0.0998763	-0.054939	-0.0795667	-0.13549
-49.06	-0.040322	-0.00664587	0.0138619	-0.108041	-0.0205614	-0.0270469	-0.0213553	-0.0336844	-0.142144	-0.0902793	-0.0871818	-0.0520098	-0.068825	-0.116936
-48.96	-0.0539932	-0.0144577	0.00995636	-0.117805	-0.0205612	-0.0368118	-0.0225296	-0.0434494	-0.144096	-0.096138	-0.0910873	-0.0461502	-0.0785904	-0.120842
-48.86	-0.0569229	-0.0134811	0.0206985	-0.107063	-0.0176315	-0.0358353	-0.021553	-0.0424728	-0.152885	-0.0893021	-0.0862045	-0.0451736	-0.0776138	-0.119865
-48.76	-0.058876	-0.0154343	0.0148392	-0.103157	-0.00981903	-0.031929	-0.0274124	-0.0385666	-0.158745	-0.0717239	-0.0764389	-0.0412674	-0.0619888	-0.112053
-48.66	-0.0530169	-0.0134814	0.0128858	-0.101204	-0.021538	-0.0299762	-0.0293658	-0.0366137	-0.162651	-0.0736773	-0.0647204	-0.0443956	-0.0561296	-0.104241
-48.56	-0.0569225	-0.0232464	-0.00273858	-0.110969	-0.0371628	-0.0397411	-0.0449902	-0.0463787	-0.177101	-0.0834423	-0.0783917	-0.0373611	-0.0717545	-0.123771
-48.46	-0.0549698	-0.0212936	-0.0105515	-0.112923	-0.0352097	-0.0377884	-0.0430374	-0.044426	-0.180229	-0.0814896	-0.0725327	-0.035408	-0.0698013	-0.121819
-48.36	-0.0520401	-0.018364	-0.00762177	-0.115852	-0.0283737	-0.0407181	-0.044014	-0.0512619	-0.198784	-0.0746536	-0.069603	-0.0324783	-0.0668716	-0.118889
-48.26	-0.0520401	-0.018364	-0.00762177	-0.125618	-0.0225143	-0.038765	-0.0498734	-0.0512619	-0.192924	-0.0687943	-0.069603	-0.0285721	-0.0668716	-0.118889
-48.16	-0.0647352	-0.0212934	-0.0203169	-0.128547	-0.0254439	-0.0475538	-0.0567091	-0.0541914	-0.20562	-0.0775831	-0.0627668	-0.0295485	-0.0698012	-0.117134
-48.06	-0.0598528	-0.016411	-0.0154345	-0.123665	-0.0205612	-0.0387651	-0.057686	-0.0532152	-0.206597	-0.0621569	-0.0481188	-0.0207596	-0.0688248	-0.114983
-47.96	-0.0578995	-0.00859833	-0.00762177	-0.115852	-0.00884247	-0.0250931	-0.0498734	-0.0512619	-0.194878	-0.0473099	-0.0403061	-0.00318146	-0.0668716	-0.10717
-47.86	-0.050087	-0.0105515	-0.00566864	-0.117805	-0.00493622	-0.0368118	-0.0459671	-0.0629807	-0.173393	-0.049263	-0.0461655	-0.00513458	-0.0774155	-0.113808
-47.76	-0.050087	-0.0164108	-0.00566864	-0.119759	-0.0107956	-0.0426712	-0.0576859	-0.0649338	-0.163628	-0.0551224	-0.053978	-0.00395966	-0.088356	-0.130608
-47.66	-0.0569231	-0.0134813	-0.0125048	-0.11097	-0.00786598	-0.0397417	-0.064522	-0.0659105	-0.168511	-0.038521	-0.0451891	-0.00611122	-0.124489	-0.155022
-47.56	-0.0569227	-0.00762154	-0.0164106	-0.114876	-0.0215377	-0.0436475	-0.0723341	-0.0698164	-0.17437	-0.0424268	-0.0412824	-0.0373611	-0.169411	-0.196037
-47.46	-0.0618057	-0.00859833	-0.0173874	-0.127571	-0.016655	-0.0348587	-0.0791702	-0.0668869	-0.164803	-0.0551224	-0.0676498	-0.0793533	-0.168434	-0.214592
-47.36	-0.0647354	-0.011528	-0.0164108	-0.118782	-0.0215378	-0.047554	-0.0899124	-0.0678635	-0.186089	-0.0881271	-0.11042	-0.0959549	-0.179176	-0.221428
-47.26	-0.0598526	-0.0066452	-0.00957489	-0.125618	-0.0205612	-0.0426712	-0.109245	-0.06884	-0.177299	-0.0980911	-0.137962	-0.0969315	-0.182106	-0.23217
-47.16	-0.0618057	0.0011673	-0.0173874	-0.127571	-0.0264207	-0.0348587	-0.145576	-0.0727463	-0.185112	-0.113716	-0.159447	-0.104744	-0.187965	-0.236076
-47.06	-0.0559461	0.0109331	-0.031059	-0.135383	-0.0439986	-0.0387647	-0.178779	-0.122352	-0.185112	-0.10395	-0.180153	-0.0988845	-0.177421	-0.21186
-46.96	-0.0569229	0.0158157	-0.0320358	-0.14222	-0.0684128	-0.0436478	-0.169991	-0.157707	-0.167732	-0.114693	-0.185814	-0.102989	-0.141289	-0.178459
-46.86	-0.0598526	0.012886	-0.0349655	-0.138115	-0.102592	-0.0786057	-0.182686	-0.187981	-0.153862	-0.150826	-0.167259	-0.076622	-0.105156	-0.161079
-46.76	-0.0483322	0.0158157	-0.0554733	-0.159798	-0.121147	-0.110054	-0.191475	-0.198723	-0.141167	-0.190865	-0.155739	-0.0432205	-0.0698013	-0.143303
-46.66	-0.0557481	0.00995625	-0.0730516	-0.209404	-0.142632	-0.137398	-0.201241	-0.206535	-0.126717	-0.220162	-0.15847	-0.0229112	-0.033867	-0.113228
-46.56	-0.0774304	-0.0113294	-0.10215	-0.234993	-0.165092	-0.150093	-0.207298	-0.230949	-0.0925366	-0.204735	-0.133278	0.0026781	-0.000465207	-0.10131
-46.46	-0.090126	-0.0310593	-0.127739	-0.241829	-0.168022	-0.149117	-0.179756	-0.237785	-0.0552292	-0.151024	-0.0998764	0.0356827	0.0305862	-0.052681
-46.36	-0.102432	-0.0570374	-0.134186	-0.235779	-0.170563	-0.147751	-0.148315	-0.224701	-0.0140228	-0.0996552	-0.0606232	0.0663452	0.0749207	-0.000534058
-46.26	-0.114151	-0.035553	-0.126373	-0.224838	-0.134628	-0.129395	-0.108078	-0.179001	0.0387115	-0.0344238	-0.00593567	0.118301	0.119064	0.0541534
-46.16	-0.0959864	-0.00957588	-0.0957117	-0.208627	-0.0781782	-0.0729456	-0.053979	-0.104196	0.118598	0.0462408	0.0446539	0.178261	0.186836	0.116462
-46.06	-0.0940326	-0.0212939	-0.092583	-0.212532	-0.0383376	-0.0331042	-0.0117877	-0.0495074	0.160392	0.124366	0.0884015	0.234902	0.218086	0.140678
-45.96	-0.103798	-0.0310593	-0.0730515	-0.182457	-0.00591278	0.0137711	0.0300064	0.00244904	0.190865	0.211082	0.135277	0.272011	0.250511	0.17701
-45.86	-0.0799713	-0.0169983	-0.0277405	-0.154327	0.0198669	0.0497131	0.0776672	0.0458069	0.240082	0.281403	0.184891	0.315765	0.280197	0.214508
-45.76	-0.0541916	0.0177689	0.00507355	-0.116051	0.0546341	0.0899429	0.129616	0.100883	0.261177	0.304054	0.229027	0.32592	0.32473	0.249275
-45.66	-0.0348512	0.0425719	0.0240172	-0.090851	0.0794369	0.111236	0.143875	0.129989	0.263718	0.30191	0.228836	0.333145	0.355392	0.264313
-45.56	-0.0164947	0.0523377	0.0396424	-0.0783538	0.0806117	0.110062	0.147003	0.148346	0.24614	0.292923	0.237427	0.350723	0.368286	0.277207
-45.46	-0.0270386	0.0457001	0.0591736	-0.0724945	0.0716248	0.108109	0.145828	0.145615	0.231293	0.277298	0.234695	0.353851	0.331177	0.276031
-45.36	-0.020401	0.0562439	0.0857391	-0.0674133	0.0735779	0.119049	0.150909	0.140533	0.232468	0.290192	0.249146	0.340179	0.310471	0.285019
-45.26	-0.0227432	0.0695267	0.105659	-0.0416336	0.093895	0.114754	0.151299	0.143272	0.244576	0.306206	0.257744	0.32299	0.293678	0.27877
-45.16	-0.00321154	0.098824	0.114251	-0.0115581	0.0974041	0.112404	0.153252	0.142876	0.238717	0.292534	0.237816	0.297599	0.257347	0.263924
-45.06	0.00167111	0.0958941	0.130074	0.0120776	0.0968243	0.132134	0.183525	0.152062	0.221337	0.286873	0.231377	0.289985	0.24778	0.248497
-44.96	0.00460052	0.091011	0.115425	-0.00647736	0.0934982	0.13311	0.189186	0.185844	0.182076	0.281593	0.207741	0.26635	0.220238	0.225639
-44.86	0.00167084	0.0958939	0.0960922	-0.0140915	0.0968246	0.141899	0.210091	0.19503	0.135399	0.269295	0.198174	0.252876	0.196999	0.202797
-44.76	-0.00848389	0.0974579	0.0992126	-0.0109711	0.119476	0.155182	0.190948	0.176666	0.088913	0.24234	0.167313	0.253265	0.166138	0.160995
-44.66	-0.00672918	0.092575	0.121674	0.00563044	0.12944	0.172562	0.164581	0.176865	0.0762176	0.231598	0.150711	0.24057	0.159301	0.136581
-44.56	-0.00887211	0.0724572	0.137887	0.0355157	0.0987776	0.172372	0.118295	0.146203	0.0396966	0.195077	0.122003	0.209907	0.11692	0.10592
-44.46	-0.00731659	0.0947189	0.15937	0.0472336	0.0761185	0.155571	0.0761032	0.100105	0.0170364	0.180229	0.101295	0.179436	0.0962143	0.0774002
-44.36	0.00479889	0.106834	0.156639	0.0523148	0.0538559	0.150887	0.0675125	0.0583115	0.00063324	0.173592	0.0868454	0.170845	0.093483	0.0531845
-44.26	0.0210037	0.11718	0.146675	0.0228195	0.0165482	0.0999069	0.0399704	0.0170975	-0.0269089	0.157768	0.0632095	0.123772	0.083519	0.0432205
-44.16	0.0047991	0.114647	0.122261	-0.00823191	-0.012551	0.0551836	0.00696585	0.000892848	-0.0540541	0.123985	0.0262987	0.0966257	0.0680918	0.0317003
-44.06	-0.0289907	0.0847636	0.0974589	-0.0549154	-0.0522007	0.0135813	-0.0444021	-0.0457906	-0.0780782	0.0558177	-0.00163168	0.0843197	0.0323483	0.00181681
-43.96	-0.0327072	0.050972	0.0851517	-0.0582352	-0.0664597	-0.00458527	-0.0645218	-0.0659103	-0.0767136	0.0396042	-0.000267029	0.0915451	0.00832367	-0.0163498
-43.86	-0.0315323	0.0294876	0.0785141	-0.0523758	-0.0703659	-0.0104446	-0.0606155	-0.075676	-0.0610886	0.0532761	0.0134048	0.0954514	0.00832367	-0.0222092
-43.76	-0.0303574	0.0119095	0.0695267	-0.0668259	-0.0859909	-0.0241165	-0.052803	-0.0854416	-0.0649948	0.0513229	0.0212173	0.0876389	-0.00144196	-0.035881
-43.66	-0.0149312	0.0285106	0.0665965	-0.0611653	-0.0732956	-0.0172811	-0.0440145	-0.076653	-0.0573812	0.0483928	0.0143809	0.0944748	0.00148773	-0.0407643
-43.56	-0.0149309	0.0226515	0.0646437	-0.0572588	-0.0693892	-0.00556198	-0.00885788	-0.0571214	-0.0472185	0.0483931	0.0163344	0.102287	0.00930038	-0.0368578
-43.46	-0.0237198	0.019722	0.0617142	-0.056282	-0.042244	0.00713348	-6.86646e-05	-0.0456009	-0.0513229	0.0513229	0.0231705	0.109123	0.0102768	-0.0417404
-43.36	-0.0110245	0.0246048	0.0607376	-0.0513992	-0.0244675	0.0159225	0.0087204	-0.0383682	-0.0562057	0.0718307	0.024147	0.114006	0.0151596	-0.027092
-43.26	-0.0051651	0.00429535	0.0646439	-0.0338211	-0.0205612	0.0295944	0.0126266	-0.0297775	-0.0620651	0.0776901	0.0221939	0.121819	0.0288315	-0.0231857
-43.16	-0.00321239	-0.000786245	0.0802684	-0.0115589	-0.0127488	0.0393596	0.0204387	-0.0258717	-0.069878	0.0718303	0.0202404	0.129631	0.0366439	-0.00560802
-43.06	0.0114364	0.0107345	0.0988235	0.0198898	-0.00591256	0.0305709	0.0175094	-0.0248948	-0.0591355	0.0708541	0.0309829	0.147011	0.0493395	0.0207595
-42.96	0.0299911	0.0324173	0.105659	0.0228195	0.0126419	0.0374069	0.0243454	-0.0336838	-0.0464401	0.0737839	0.0378189	0.155022	0.0464096	0.0373611
-42.86	0.019249	0.0392532	0.0812454	0.00621796	-0.00981903	0.0266647	0.00188446	-0.0463791	-0.0571823	0.0669479	0.0368423	0.140373	0.0395737	0.0285721
-42.76	0.00128174	0.0251923	0.0574188	-0.0164337	-0.0277863	0.00479126	-0.00827026	-0.0584869	-0.0712433	0.0450745	0.0247345	0.126312	0.0274658	-0.00502014
-42.66	-0.0149301	0.00898042	0.0373007	-0.0396799	-0.0498581	-0.0250925	-0.0186227	-0.0707925	-0.0776895	0.0151908	0.00344148	0.119865	0.0112534	-0.021232
-42.56	-0.0110246	0.0226515	0.0255812	-0.0396806	-0.0361862	-0.0114214	-0.00495163	-0.0661089	-0.0679246	0.0093306	0.0143813	0.129631	0.00539398	-0.0173265
-42.46	-0.00809479	0.0216751	0.0226517	-0.0543289	-0.0234909	0.00127411	0.00383759	-0.0522385	-0.0603104	0.00640106	0.0173111	0.132561	0.00832367	-0.0143967
-42.36	-0.0116119	0.018158	0.0347595	-0.0519867	-0.0113831	0.013382	0.0100861	-0.0498962	-0.0470276	0.00288391	0.0196533	0.134903	0.0192566	-0.0179138
-42.26	0.00244904	0.0119095	0.0402298	-0.0445633	-0.00200653	0.0227585	0.0194626	-0.0405197	-0.0376511	0.00835419	0.0270767	0.134514	0.0395737	-0.00853729
-42.16	0.0114365	0.00409706	0.0539017	-0.0359725	-0.00395966	0.0208054	0.022194	-0.0424728	-0.0396041	-0.00531761	0.0270768	0.126701	0.0473862	-0.00658409
-42.06	0.014366	0.00702648	0.0626905	-0.0260088	0.00287619	0.0284193	0.0321577	-0.0395433	-0.0503466	0.00347118	0.0241468	0.129631	0.0600814	-0.00756092
-41.96	0.0217896	0.00468445	0.0505829	-0.0342102	0.00639343	0.0370178	0.0298157	-0.0379791	-0.058548	0.0050354	0.0257111	0.131195	0.0675049	0.00845337
-41.86	0.0227661	0.0115204	0.0437469	-0.0312805	-0.00239563	0.0438538	0.026886	-0.0448151	-0.0575714	0.0118713	0.0286407	0.138031	0.0587158	0.0223236
-41.76	0.028038	0.00702667	0.0275345	-0.0513992	-0.00688934	0.03936	0.0165329	-0.0551682	-0.0581589	0.00737762	0.0104752	0.133537	0.052269	0.0217361
-41.66	0.0241319	0.00116745	0.00800338	-0.0513991	-0.012749	0.0295946	0.0106737	-0.0512618	-0.0581587	0.0022966	0.0182878	0.127678	0.0425031	0.0119707
-41.56	0.0221789	-0.0183637	0.000190943	-0.0689771	-0.0186083	0.00811026	-0.00104502	-0.0668867	-0.064018	0.00151846	0.00656912	0.131584	0.0366437	0.0100176
-41.46	0.00753021	-0.0330124	-0.00273895	-0.0621414	-0.0273972	-0.000679016	-6.86646e-05	-0.075676	-0.0728073	0.00249481	0.0016861	0.126701	0.0325394	0.010994
-41.36	0.0143661	-0.0281296	0.00292206	-0.0709305	-0.0264206	0.000297546	0.0165329	-0.0805588	-0.0718307	0.0171432	0.0124283	0.133537	0.0444565	0.0178299
-41.26	0.00850677	-0.0281296	0.0119095	-0.063118	-0.03228	-0.00556183	0.0145798	-0.0766525	-0.0737839	0.0269089	0.00461578	0.131584	0.0385971	0.0107956
-41.16	0.00850677	-0.0281296	0.0275345	-0.0572586	-0.0225143	-0.00556183	0.0145798	-0.0668869	-0.0679245	0.0405807	0.0143814	0.127678	0.0444565	0.0190048
-41.06	0.00264758	-0.0281294	0.0373003	-0.0572584	-0.0322798	-0.0016554	0.0243456	-0.0571211	-0.0698774	0.0452654	0.0241472	0.132363	0.0483629	0.00220507
-40.96	0.0133896	-0.0193405	0.0421829	-0.0484695	-0.0129471	0.0129929	0.0389938	-0.0514603	-0.0630417	0.0513229	0.0348892	0.148186	0.0591049	0.00708771
-40.86	0.0229568	-0.00469208	0.0607376	-0.0377274	-0.00102997	0.023735	0.049736	-0.0356369	-0.0581589	0.0659714	0.0436783	0.162834	0.0639877	0.016655
-40.76	0.0202255	-0.0125046	0.0732346	-0.0377274	-0.00493622	0.023735	0.0407486	-0.0297775	-0.0581589	0.0679245	0.0358658	0.168694	0.0542221	0.0100174
-40.66	0.0221789	-0.0105512	0.0802691	-0.035774	-0.00884256	0.0256884	0.0438769	-0.0278242	-0.0601118	0.0542528	0.0327379	0.16674	0.0620345	0.0022051
-40.56	0.0247193	-0.00918573	0.0789033	-0.0371398	-0.00630209	0.0282288	0.0464173	-0.0252838	-0.067337	0.0606995	0.0227814	0.159515	0.0587156	0.00279242
-40.46	0.0260849	-0.0144577	0.0705032	-0.0416336	-0.00884247	0.020607	0.0380173	-0.0239182	-0.0796432	0.0620651	0.0143814	0.147209	0.0600815	0.0100174
-40.36	0.0241318	-0.018364	0.0685501	-0.047493	-0.016655	0.0198288	0.0321579	-0.0258713	-0.106987	0.0659714	0.00266266	0.129631	0.0581284	0.00415802
-40.26	0.034874	-0.0212936	0.0792923	-0.0457382	-0.00981903	0.0227585	0.0331345	-0.0327072	-0.113823	0.0638199	0.00363922	0.126701	0.0657425	0.00513458
-40.16	0.0417099	-0.0222702	0.0802689	-0.0435867	-0.00884265	0.0256882	0.0302048	-0.0336838	-0.120659	0.0698776	0.00852203	0.13549	0.0718001	0.0100174
-40.06	0.029404	-0.0158231	0.0789035	-0.0508115	-0.0121613	0.0301822	0.0171206	-0.0350492	-0.122024	0.0587466	0.0110629	0.134125	0.0704346	0.0125583
-39.96	0.0368271	-0.0134811	0.0656204	-0.0504227	-0.00981903	0.0208054	0.00383759	-0.0385666	-0.125542	0.0591354	0.00754547	0.134514	0.0708237	0.0188065
-39.86	0.050499	-0.00293732	0.0742111	-0.040657	-0.00591278	0.030571	0.00774384	-0.0338821	-0.121635	0.0728073	0.0134048	0.144279	0.0805893	0.0168533
-39.76	0.0514755	0.00312042	0.082222	-0.0396805	-0.00493622	0.0315475	0.0126266	-0.03759	-0.120659	0.0737839	0.0124283	0.13549	0.0815659	0.0225143
-39.66	0.0573348	0.00897971	0.0744094	-0.0494462	-0.00103006	0.0217818	0.0321578	-0.0278245	-0.115975	0.0972213	0.0221938	0.13549	0.085472	0.0334548
-39.56	0.0383913	0.00566116	0.0769502	-0.056671	-0.00239575	0.0223695	0.0307924	-0.0252837	-0.116165	0.0966341	0.0208284	0.132172	0.0841063	0.0320894
-39.46	0.0407333	0.00605011	0.075386	-0.0582352	-0.00395966	0.0325241	0.0233688	-0.0170822	-0.113823	0.0923386	0.0231705	0.136467	0.0825424	0.0305252
-39.36	0.0495224	0.00702667	0.0880814	-0.0513992	-0.0107956	0.03936	0.0368423	-0.00829315	-0.101128	0.103081	0.036644	0.139397	0.0854721	0.0373611
-39.26	0.0368271	0.00995636	0.0949173	-0.0484695	-0.0137253	0.0469742	0.0448532	-0.00731659	-0.0942917	0.10601	0.0407486	0.136467	0.0825424	0.0305252
-39.16	0.0465928	0.0158158	0.106636	-0.0426101	-0.00200635	0.0598679	0.0429002	0.00440225	-0.0825728	0.117729	0.0368424	0.128655	0.0844957	0.042244
-39.06	0.068855	0.0314405	0.11718	-0.0367511	-0.00200659	0.0618207	0.0526654	0.0161206	-0.063042	0.133354	0.0485608	0.134514	0.0903549	0.0520093
-38.96	0.074913	0.0363235	0.129097	-0.031868	0.00873566	0.0608444	0.0575485	0.0151443	-0.0640182	0.130424	0.0475845	0.129631	0.0854721	0.0393143
-38.86	0.0641708	0.0255814	0.132027	-0.0289383	0.00658417	0.0637741	0.0468063	0.0141678	-0.0603104	0.135307	0.046608	0.122795	0.0786362	0.0305252
-38.76	0.0651474	0.0265579	0.138863	-0.0260086	0.014595	0.0667038	0.0477829	0.0112381	-0.0405807	0.132378	0.0378189	0.119865	0.0757065	0.0334549
-38.66	0.0700303	0.0216752	0.143746	-0.0262069	0.0155715	0.0559617	0.0487596	0.0063554	-0.0396041	0.122414	0.0387956	0.10717	0.0708236	0.0285722
-38.56	0.0710068	0.0226517	0.144722	-0.0299149	0.0106886	0.0569382	0.0477829	0.00615692	-0.0405807	0.124565	0.0378189	0.112831	0.0659407	0.019783
-38.46	0.0602646	0.0216751	0.139839	-0.0289383	-5.34058e-05	0.0559616	0.0370407	0.00830841	-0.0396042	0.113823	0.0387955	0.114983	0.061058	0.0129471
-38.36	0.066124	0.0177689	0.139839	-0.025032	0.00580597	0.0657272	0.0370407	0.00830841	-0.0474167	0.119682	0.0427017	0.105217	0.061058	0.0188065
-38.26	0.0651474	0.012886	0.134956	-0.0240555	0.000923157	0.0667038	0.0321579	0.0034256	-0.0464401	0.118706	0.0339127	0.1101	0.0561752	0.0100174
-38.16	0.066124	0.0126877	0.116402	-0.025032	-5.35846e-05	0.061821	0.0175095	-0.00145721	-0.0513229	0.123589	0.0290298	0.0954512	0.0610579	0.00318146
-38.06	0.0514757	0.0148393	0.10566	-0.0240553	0.00482938	0.0569383	0.0126268	-0.0180586	-0.0522994	0.124565	0.0241472	0.100334	0.0561752	0.00415817
-37.96	0.050499	0.00409698	0.104683	-0.025032	0.00971222	0.0559616	0.0155563	-0.0190353	-0.0474167	0.127495	0.0270767	0.0993576	0.0551987	0.0129471
-37.86	0.0553818	0.0089798	0.105659	-0.0201492	0.014595	0.0608444	0.0262985	-0.0180588	-0.0464401	0.134331	0.0300064	0.100334	0.0561752	0.0100174
-37.76	0.0583115	0.0119095	0.10273	-0.0172195	0.00775909	0.0637741	0.0292282	-0.0209885	-0.0493698	0.131401	0.0251236	0.0876389	0.0532455	0.00122833
-37.66	0.0583115	0.00605011	0.10273	-0.0269852	0.0175247	0.0637741	0.0194626	-0.0307541	-0.0454636	0.135307	0.030983	0.0876389	0.0591049	0.00122833
-37.56	0.0504989	0.0138626	0.104683	-0.0113602	0.0194778	0.0657272	0.0311813	-0.028801	-0.0259324	0.147026	0.032936	0.0934982	0.0551987	0.0031814
-37.46	0.0583115	0.0119095	0.112495	0.00231171	0.021431	0.0782242	0.0429001	-0.0209885	-0.0181198	0.160698	0.0446548	0.10717	0.0630112	0.010994
-37.36	0.0563583	0.0138626	0.120308	0.000358582	0.0253372	0.0833054	0.0468063	-0.0229416	-0.0278854	0.158745	0.0485611	0.105217	0.061058	0.0129471
-37.26	0.0573349	0.0167923	0.117378	-0.0123367	0.0321732	0.0842819	0.0438766	-0.0258713	-0.028862	0.159721	0.0456314	0.102287	0.0581284	0.0022049
-37.16	0.0631945	0.0167925	0.117378	-0.0123365	0.0360796	0.0901415	0.0438769	-0.025871	-0.0347211	0.165581	0.0456316	0.102288	0.0542223	-0.00365424
-37.06	0.0569457	0.0203093	0.116989	-0.00491348	0.0415497	0.0975645	0.0473936	-0.0223543	-0.0272981	0.173004	0.0491484	0.105804	0.0518799	0.00962815
-36.96	0.0534286	0.0167923	0.101753	-0.00257111	0.0360794	0.0901413	0.0438766	-0.0258713	-0.0249557	0.175346	0.0456314	0.102287	0.0483627	0.00611115
-36.86	0.0573349	0.0206985	0.111519	-0.00843048	0.0360794	0.0842819	0.0380173	-0.0317307	-0.0308151	0.169487	0.039772	0.100334	0.0542221	0.00025177
-36.76	0.0573349	0.0206985	0.111519	0.00133514	0.0407639	0.0842819	0.0380173	-0.0317307	-0.0269089	0.174171	0.039772	0.0925217	0.0542221	0.00025177
-36.66	0.0475693	0.010933	0.111519	0.00524145	0.0477982	0.0881882	0.0282517	-0.0317306	-0.0308151	0.181206	0.0397721	0.0866624	0.0542222	0.00025183
-36.56	0.0495224	0.0226517	0.113472	0.0032883	0.0497514	0.0960007	0.0302048	-0.0344619	-0.028862	0.183159	0.0464096	0.0788499	0.0561754	0.00220492
-36.46	0.0524521	0.0255814	0.116402	0.0101242	0.0429153	0.102837	0.0331345	-0.0338821	-0.0220261	0.189995	0.046608	0.0954514	0.0591049	0.00513458
-36.36	0.0524521	0.0158157	0.116402	0.0159836	0.052681	0.108696	0.0331345	-0.0268478	-0.0161667	0.195854	0.046608	0.0915451	0.0591049	0.0168533
-36.26	0.0587006	0.018158	0.118744	0.0183258	0.0550232	0.111038	0.0354767	-0.0245056	-0.0138245	0.198196	0.0489502	0.0977936	0.0614471	0.0191956
-36.16	0.0657348	0.0193328	0.119919	0.0195007	0.0601044	0.0965881	0.0366516	-0.0233307	-0.0177308	0.203278	0.0501251	0.100922	0.0626221	0.0203704
-36.06	0.0622179	0.0197221	0.116402	0.0257494	0.0624466	0.091118	0.0331346	-0.0268477	-0.00444779	0.20562	0.0466081	0.0915451	0.0551987	0.0168535
-35.96	0.0622177	0.0255814	0.112495	0.0257492	0.0624466	0.0969772	0.0331345	-0.0268478	-0.00444794	0.20562	0.046608	0.0915451	0.0591049	0.0168533
-35.86	0.0671005	0.0187454	0.111519	0.030632	0.0673294	0.10186	0.0380173	-0.021965	0.000434875	0.210503	0.0514908	0.0964279	0.0639877	0.0217361
-35.76	0.0573349	0.0304642	0.111519	0.030632	0.0712357	0.10186	0.0380173	-0.021965	-0.00933075	0.200737	0.0468063	0.0866623	0.0600815	0.0217361
-35.66	0.057335	0.0187455	0.107613	0.0353165	0.0770951	0.0920945	0.0380173	-0.0266494	-0.00933069	0.204643	0.0444565	0.0866624	0.0542222	0.0217362
-35.56	0.0592881	0.0206986	0.103706	0.0443039	0.0790483	0.0940476	0.0399704	-0.0317306	-0.00347134	0.212456	0.0534439	0.0886155	0.065941	0.0236893
-35.46	0.0622177	0.0275345	0.106636	0.0472336	0.0819778	0.0969772	0.0331345	-0.0190353	0.00531769	0.219292	0.0419235	0.0915451	0.0688705	0.026619
-35.36	0.0669022	0.0294876	0.106636	0.0472336	0.0819778	0.0969772	0.0331345	-0.0190353	0.00141144	0.225151	0.0446548	0.0915451	0.0688705	0.026619
-35.26	0.0643692	0.0187454	0.097847	0.0423508	0.0673294	0.0960007	0.0282516	-0.0278244	-0.0151901	0.220268	0.039772	0.0866623	0.0639877	0.0217361
-35.16	0.0602645	0.0373001	0.0949172	0.0452804	0.0702592	0.100883	0.0311813	-0.0307541	0.0033645	0.223198	0.032936	0.089592	0.062233	0.0246658
-35.06	0.0639726	0.0382768	0.0939409	0.044304	0.0731889	0.0940477	0.0302049	-0.0317305	-0.00737748	0.222222	0.0417253	0.0886155	0.0542222	0.0197832
-34.96	0.0751114	0.0412064	0.112495	0.053093	0.0878372	0.102837	0.0389938	-0.0229416	0.0111771	0.23101	0.0505142	0.0974045	0.0630112	0.0227127
-34.86	0.0727615	0.0412064	0.10273	0.053093	0.0878372	0.102837	0.0436783	-0.0229416	0.0150833	0.240776	0.0407486	0.0974045	0.0630112	0.0227127
-34.76	0.0751114	0.0412064	0.10273	0.053093	0.0878372	0.102837	0.0507126	-0.0229416	0.00727081	0.240776	0.0368423	0.0974045	0.0591049	0.0227127
-34.66	0.0504992	0.0392534	0.0929644	0.0472338	0.0819778	0.0969774	0.0448534	-0.0288008	-0.000541478	0.234917	0.0251238	0.0915451	0.0512924	0.0129473
-34.56	0.0680769	0.0607374	0.092964	0.0530927	0.0878372	0.102836	0.0507124	-0.026848	0.0209425	0.240776	0.0309828	0.0876389	0.0591049	0.0227125
-34.46	0.0563583	0.0607376	0.10273	0.053093	0.0878372	0.0989304	0.0604782	-0.0327072	0.0209427	0.240776	0.030983	0.0876389	0.0532455	0.0129471
-34.36	0.0680771	0.0607376	0.0882797	0.053093	0.0878372	0.093071	0.0604782	-0.0424728	0.0209427	0.240776	0.0270767	0.0876389	0.0532455	0.0129471
-34.26	0.0563583	0.0607376	0.0859299	0.053093	0.0878372	0.093071	0.0557938	-0.0385666	0.0248489	0.240776	0.0212173	0.0974045	0.0532455	0.0180283
-34.16	0.0563583	0.0548782	0.0882797	0.053093	0.0878372	0.0891647	0.0487595	-0.0327072	0.0307083	0.250542	0.0251236	0.0934982	0.0532455	0.00122833
-34.06	0.0583114	0.0626907	0.0831985	0.055046	0.0897903	0.0852584	0.0409469	-0.0248948	0.0228958	0.252495	0.0290298	0.089592	0.0551987	0.0031814
-33.96	0.0729599	0.0656204	0.0958939	0.0579758	0.09272	0.0881882	0.0438766	-0.0278244	0.0258255	0.255424	0.0300064	0.0925217	0.0542221	0.0119705
-33.86	0.0680771	0.0646439	0.0871048	0.053093	0.0878372	0.093071	0.0389938	-0.0327072	0.0209427	0.250542	0.0270767	0.0876389	0.0434799	0.00122833
-33.76	0.0680771	0.0705032	0.0812454	0.053093	0.0878372	0.0833054	0.0389938	-0.0327072	0.0346146	0.260307	0.0212173	0.0876389	0.0434799	0.00122833
-33.66	0.0700302	0.0607376	0.0831986	0.0550461	0.0897905	0.0911179	0.040947	-0.0346603	0.0424271	0.26226	0.0231705	0.0895921	0.0454332	-0.000724763
-33.56	0.0690535	0.0636672	0.0822219	0.0579756	0.09272	0.0881881	0.0438765	-0.0375901	0.0453566	0.26519	0.0261	0.102287	0.0483627	-0.0036546
-33.46	0.0612411	0.0578079	0.0802689	0.0521164	0.0868607	0.0823288	0.0380173	-0.0317307	0.0297318	0.259331	0.0202408	0.0964279	0.0425034	-0.00951385
-33.36	0.0729599	0.0636673	0.0861282	0.0579758	0.09272	0.0881882	0.0399704	-0.021965	0.0355911	0.26519	0.0143814	0.098381	0.0483627	-0.00756073
-33.26	0.0710068	0.0656204	0.0841751	0.0696945	0.0946732	0.0901413	0.0360641	-0.0180588	0.0375443	0.278862	0.0124283	0.10424	0.0464096	-0.011467
-33.16	0.068077	0.06855	0.0812453	0.0726241	0.0936966	0.0891646	0.0389937	-0.0209886	0.0404738	0.281792	0.00949848	0.10717	0.0434799	-0.0124437
-33.06	0.0680771	0.0634689	0.0812454	0.0679398	0.0878372	0.0833054	0.0389938	-0.0209885	0.0404739	0.277885	0.0094986	0.102486	0.0434799	-0.0183029
-32.96	0.0583115	0.0646439	0.075386	0.0452805	0.0819778	0.077446	0.0292282	-0.0268478	0.0385208	0.270073	0.00363922	0.0993576	0.0376205	-0.0241623
-32.86	0.066124	0.0646439	0.075386	0.0550461	0.0819778	0.0813522	0.0331345	-0.0268478	0.0443802	0.275932	0.00363922	0.0993576	0.0337143	-0.0241623
-32.76	0.0655365	0.0621033	0.0728455	0.0427399	0.0794373	0.084671	0.0305939	-0.0293884	0.0418396	0.283157	0.00109863	0.0929108	0.0253143	-0.0267029
-32.66	0.0631941	0.0656203	0.0724562	0.0462569	0.0829544	0.088188	0.0341109	-0.0258714	0.035591	0.286674	0.00461563	0.0905685	0.0288315	-0.0270921
-32.56	0.059288	0.0695267	0.0568314	0.0560226	0.0829544	0.0999069	0.0302048	-0.0258713	0.0355911	0.286674	0.00461578	0.0964279	0.0288315	-0.0231857
-32.46	0.0534286	0.0714798	0.066597	0.0560226	0.0829544	0.0881882	0.034111	-0.0258713	0.0394974	0.282768	-0.00905609	0.0905685	0.0288315	-0.0231857
-32.36	0.0534286	0.0558548	0.066597	0.0521164	0.0790482	0.0881882	0.0302048	-0.0258713	0.0453568	0.276909	-0.0149155	0.0866623	0.0249252	-0.027092
-32.26	0.0465927	0.0529251	0.0636673	0.0433273	0.0800247	0.0813522	0.0175095	-0.0327072	0.0424271	0.273979	-0.0178452	0.0778732	0.0161362	-0.035881
-32.16	0.0436629	0.0597609	0.0665969	0.0462569	0.0829544	0.0901412	0.0243453	-0.035637	0.0453566	0.276909	-0.0149156	0.0886154	0.0288315	-0.0329515
-32.06	0.043663	0.0714798	0.0626907	0.046257	0.0790482	0.0784225	0.0204391	-0.0258713	0.0394974	0.276909	-0.0149155	0.082756	0.0288315	-0.042717
-31.96	0.0485459	0.0607377	0.0519486	0.037468	0.068306	0.0735398	0.0214158	-0.030754	0.040474	0.26812	-0.0197982	0.073967	0.0239487	-0.0378341
-31.86	0.0485458	0.0607376	0.0519485	0.0316086	0.0636215	0.0852585	0.0175095	-0.0346603	0.0307083	0.26226	-0.0295639	0.073967	0.0239487	-0.0417404
-31.76	0.0446396	0.0607376	0.0480423	0.0413742	0.051506	0.0735397	0.00774384	-0.0405197	0.0307083	0.26226	-0.0295639	0.0681076	0.0239487	-0.0475998
-31.66	0.0387802	0.0607376	0.0421829	0.0413742	0.0538559	0.0688553	0.00188446	-0.0405197	0.0307083	0.26226	-0.0295639	0.0642014	0.0200424	-0.0475998
-31.56	0.0407333	0.0626907	0.044136	0.0433273	0.0487747	0.0754929	0.00383759	-0.0385666	0.0326614	0.264214	-0.0276108	0.0700607	0.0200424	-0.0456467
-31.46	0.0407335	0.0626909	0.0402299	0.0433275	0.0487748	0.0637742	-0.000846744	-0.0424727	0.0326616	0.264214	-0.0315169	0.0653764	0.0219957	-0.0456465
-31.36	0.0397568	0.075386	0.0373001	0.046257	0.0477982	0.0784225	0.00481415	-0.0414963	0.0355911	0.267143	-0.0344467	0.0612717	0.0229721	-0.042717
-31.26	0.0456161	0.0773391	0.0392532	0.0482101	0.0438919	0.0803756	0.00676721	-0.0375901	0.0375442	0.26519	-0.0324937	0.0690842	0.0268784	-0.0407639
-31.16	0.0485458	0.0802689	0.0374985	0.0472336	0.0429153	0.0833054	0.00969696	-0.0405197	0.0451584	0.272026	-0.0295639	0.0661545	0.0278549	-0.0378342
-31.06	0.043663	0.075386	0.0373001	0.046257	0.0224075	0.0745163	0.0106735	-0.0454025	0.0426254	0.267143	-0.0344467	0.067131	0.0288315	-0.0466232
-30.96	0.0563584	0.0744095	0.0363236	0.0452805	0.0272904	0.0676804	0.00383765	-0.0502853	0.0346146	0.266167	-0.0354232	0.0505295	0.0278549	-0.0534591
-30.86	0.0622177	0.0783157	0.0402298	0.0491867	0.0253372	0.0715866	0.0175095	-0.0522385	0.0385208	0.270073	-0.031517	0.0642014	0.0317612	-0.0495529
-30.76	0.053429	0.070702	0.0373005	0.0423511	0.0224078	0.064751	0.0145801	-0.0454022	0.0355915	0.257378	-0.0383526	0.0573657	0.0249255	-0.0524822
-30.66	0.0602646	0.0751877	0.044136	0.0433273	0.0253372	0.061821	0.0175095	-0.0385666	0.0471115	0.264214	-0.0373764	0.0681076	0.0259018	-0.0503311
-30.56	0.059288	0.0851517	0.0431595	0.0423508	0.0224075	0.0588913	0.0243454	-0.0356369	0.0523911	0.267143	-0.0344467	0.0573654	0.0385971	-0.0544357
-30.46	0.0553817	0.094139	0.0392531	0.0384444	0.0243606	0.0608443	0.0262984	-0.0239183	0.0473098	0.269096	-0.0422593	0.0632247	0.0366439	-0.0524827
-30.36	0.0622177	0.0880814	0.0499954	0.0394211	0.0311966	0.061821	0.0233688	-0.027626	0.0529709	0.270073	-0.0354233	0.0642014	0.0317612	-0.0417404
-30.26	0.0553818	0.0871048	0.0490189	0.0384445	0.0204544	0.0608445	0.0165329	-0.0258712	0.0590287	0.26519	-0.0520248	0.0593185	0.0307846	-0.0466232
-30.16	0.0534286	0.0734329	0.0470657	0.0364914	0.0126419	0.054985	0.0106735	-0.0278244	0.0570755	0.261284	-0.053978	0.051506	0.024147	-0.0544357
-30.06	0.0458145	0.066597	0.0402298	0.0296555	0.00971222	0.0559616	0.00188446	-0.0209885	0.0541458	0.264214	-0.0569077	0.058342	0.0239487	-0.0573654
-29.96	0.0534285	0.0656202	0.0392531	0.0286787	0.0106888	0.056938	0.00676709	-0.0200121	0.0590284	0.269096	-0.052025	0.0593185	0.0335159	-0.056389
-29.86	0.0514755	0.0636673	0.0373001	0.0267258	0.00287628	0.0491257	0.00481415	-0.0278244	0.0570755	0.267143	-0.053978	0.0612717	0.0288315	-0.0642014
-29.76	0.059288	0.0617141	0.0490188	0.0384445	0.00482941	0.0510787	0.00286096	-0.0258713	0.0590286	0.269096	-0.0520249	0.0534592	0.0358658	-0.0622483
-29.66	0.0563583	0.0705032	0.0519485	0.037468	0.00307465	0.0540085	-6.86646e-05	-0.0229416	0.0619583	0.272026	-0.0490952	0.0661545	0.0317612	-0.0495529
-29.56	0.0473709	0.0537033	0.056633	0.0265274	-0.00904083	0.0489273	0.000709534	-0.0280228	0.0471115	0.276711	-0.0444107	0.0571671	0.02668	-0.0643997
-29.46	0.053428	0.0773385	0.0685495	0.0384439	0.0028761	0.0569375	0.0028604	-0.00634065	0.0726999	0.278861	-0.0422598	0.0671309	0.0385969	-0.0524832
-29.36	0.0485458	0.0607376	0.0636673	0.0335617	-0.00591278	0.0559616	-0.00788116	-0.0248947	0.0736771	0.273979	-0.047142	0.0681076	0.0337143	-0.051506
-29.26	0.0436632	0.0675737	0.0685503	0.0286791	-0.00688934	0.051079	-0.0127638	-0.0258711	0.0687944	0.278862	-0.0520247	0.0593185	0.0288315	-0.0622481
-29.16	0.0534286	0.0695267	0.066597	0.0267258	-0.00884247	0.0530319	-0.0154953	-0.0239182	0.0707474	0.271049	-0.0500717	0.0554123	0.0307846	-0.0700607
-29.06	0.0553818	0.0734329	0.0685501	0.0228195	-0.0107956	0.0608444	-0.0147171	-0.0297775	0.0785599	0.278862	-0.0422592	0.0632248	0.0385971	-0.0524826
-28.96	0.0553817	0.0636672	0.0783156	0.0286788	-0.00688943	0.0667037	-0.0147172	-0.0258714	0.0785598	0.278862	-0.0422593	0.0585403	0.038597	-0.0622483
-28.86	0.0549927	0.0574188	0.0740204	0.0282898	-0.0170441	0.0604553	-0.0151062	-0.0262604	0.0879364	0.282379	-0.0426483	0.0511169	0.038208	-0.0626373
-28.76	0.0479588	0.050385	0.0650334	0.0251622	-0.0104062	0.0573277	-0.0182338	-0.0196224	0.088715	0.285111	-0.0457759	0.0538486	0.0350803	-0.0559993
-28.66	0.0602646	0.0529251	0.0734329	0.0335617	-0.0156784	0.0657272	-0.0137405	-0.0112228	0.0932083	0.283745	-0.0373764	0.0466232	0.0493393	-0.0475998
-28.56	0.0514755	0.0480423	0.0783157	0.0384445	-0.0264206	0.0608444	-0.0244827	-0.0297775	0.0883255	0.282768	-0.0469437	0.0417404	0.0385971	-0.0563889
-28.46	0.0456161	0.0363235	0.0744094	0.0384444	-0.0303269	0.07061	-0.0244828	-0.035637	0.0883254	0.288628	-0.0637437	0.0417403	0.0425033	-0.0622483
-28.36	0.0432739	0.0339813	0.0662079	0.0361023	-0.0385284	0.0682678	-0.026825	-0.0379791	0.0859833	0.290192	-0.0660858	0.0393982	0.0421143	-0.0645905
-28.26	0.0420991	0.0289003	0.078705	0.04274	-0.0397033	0.067093	-0.0279998	-0.0293883	0.0887147	0.294876	-0.0672606	0.0343171	0.03508	-0.0657653
-28.16	0.0432739	0.0359344	0.0818329	0.0380554	-0.0326691	0.0682678	-0.0307312	-0.0321198	0.0859833	0.296051	-0.0660858	0.0198669	0.0362549	-0.0645905
-28.06	0.0479584	0.0308533	0.0747986	0.0368805	-0.0397034	0.0624084	-0.0377655	-0.0391541	0.0848083	0.294876	-0.071167	0.0284576	0.03508	-0.0657654
-27.96	0.0432737	0.0214842	0.0759733	0.0380552	-0.0424348	0.0565489	-0.0365908	-0.0379793	0.0859831	0.299957	-0.0719454	0.0198668	0.0362548	-0.0645906
-27.86	0.0417099	0.012886	0.0861282	0.0364914	-0.0498581	0.054985	-0.0381546	-0.0395432	0.0941849	0.304253	-0.0715561	0.0183029	0.0346909	-0.0622482
-27.76	0.0387804	0.00995657	0.0792925	0.0335619	-0.0664596	0.0422899	-0.0410841	-0.0424726	0.0814898	0.301323	-0.0803449	0.0153733	0.0317613	-0.0593183
-27.66	0.0411224	0.0122986	0.0757751	0.0359039	-0.0699768	0.0543976	-0.0426483	-0.0401306	0.0838318	0.303665	-0.0780029	0.0138092	0.0341034	-0.0569763
-27.56	0.0446396	0.00409698	0.0792923	0.0394211	-0.0664597	0.0579147	-0.0449905	-0.0366135	0.0873489	0.307182	-0.0744858	0.0153732	0.0376205	-0.0534592
-27.46	0.0446396	0.0158157	0.0792923	0.0394211	-0.0664597	0.0579147	-0.0449905	-0.0366135	0.0873489	0.29937	-0.0744858	0.0173264	0.0376205	-0.0495529
-27.36	0.0446396	0.0119095	0.0792923	0.0394211	-0.0664597	0.0442429	-0.0449905	-0.0366135	0.0873489	0.305229	-0.0744858	0.011467	0.0376205	-0.0436935
-27.26	0.0422971	0.00370765	0.0808561	0.0370786	-0.0688022	0.0458066	-0.047333	-0.0389559	0.0889127	0.314605	-0.0709689	0.00912443	0.0391842	-0.046036
-27.16	0.0338974	-0.00469208	0.0783157	0.0286789	-0.0721207	0.0276413	-0.0557327	-0.0473557	0.0863724	0.306206	-0.085228	0.000724792	0.036644	-0.0544357
-27.06	0.0362396	-0.00234985	0.0767517	0.0263367	-0.0768127	0.0299835	-0.0533905	-0.0450134	0.0887146	0.296829	-0.0828857	0.00306702	0.0389862	-0.0520935
-26.96	0.0358504	-0.0027391	0.0744093	0.0275038	-0.0732956	0.0393599	-0.0498735	-0.0414964	0.0922316	0.300346	-0.0793687	0.00658417	0.0425034	-0.0485765
-26.86	0.0358505	0.00702667	0.0802689	0.0454788	-0.0811081	0.03936	-0.044014	-0.0356369	0.0980911	0.306206	-0.0735092	0.00267792	0.0444565	-0.042717
-26.76	0.0338975	0.00507361	0.0880814	0.0267258	-0.079155	0.037407	-0.045967	-0.03759	0.0961381	0.308159	-0.0754623	0.000724792	0.036644	-0.0407638
-26.66	0.0329208	0.000190735	0.091011	0.0257492	-0.0801315	0.0364304	-0.0469437	-0.0424728	0.0951614	0.313042	-0.0803452	-0.00025177	0.045433	-0.035881
-26.56	0.0358505	-0.00273895	0.0998001	0.0333633	-0.0772018	0.0354538	-0.044014	-0.0414963	0.101997	0.315971	-0.0735092	0.00267792	0.0483627	-0.0329514
-26.46	0.0358505	0.00312042	0.0958939	0.0403976	-0.0772018	0.0295944	-0.044014	-0.0356369	0.117622	0.31089	-0.0774155	0.00267792	0.0483627	-0.0329514
-26.36	0.0358505	-0.00273895	0.0802689	0.0403976	-0.0772018	0.0295944	-0.044014	-0.0356369	0.117622	0.317924	-0.0735092	-0.00318146	0.0483627	-0.0329514
-26.26	0.0358505	-0.00273895	0.0802689	0.0403976	-0.0772018	0.0295944	-0.044014	-0.0356369	0.117622	0.331596	-0.0832748	0.00267792	0.0483627	-0.0329514
-26.16	0.0358505	-0.00273895	0.0802689	0.0357132	-0.0811081	0.0295944	-0.0537796	-0.0395432	0.121529	0.337456	-0.0735092	0.00267792	0.0444565	-0.0329514
-26.06	0.0383911	-0.000198364	0.0828094	0.0312195	-0.0844269	0.032135	-0.051239	-0.0311432	0.129929	0.343903	-0.0709686	0.00521851	0.0411377	-0.0304108
-25.96	0.0348741	-0.00371537	0.0831987	0.0277025	-0.0762253	0.0247118	-0.054756	-0.0424727	0.130318	0.336479	-0.0783919	0.00170135	0.0376205	-0.0339278
-25.86	0.034874	-0.00371552	0.0890579	0.0277023	-0.072319	0.0188522	-0.0547562	-0.0366135	0.136177	0.340385	-0.0744858	0.00170135	0.0376205	-0.0339279
-25.76	0.0301895	-0.0173874	0.0890579	0.0277023	-0.0664597	0.0188522	-0.0547562	-0.028801	0.126411	0.346245	-0.0744858	-0.00806427	0.0376205	-0.0339279
-25.66	0.0153427	-0.011528	0.091011	0.0296555	-0.0645065	0.0208054	-0.0625687	-0.0327072	0.128365	0.348198	-0.0764389	-0.00611115	0.045433	-0.0319748
-25.56	0.0229568	-0.00859833	0.103706	0.0286789	-0.0615768	0.0198288	-0.059639	-0.0297775	0.135979	0.355034	-0.0793686	-0.00318146	0.0425034	-0.0290451
-25.46	0.0253067	-0.00859833	0.103706	0.0228195	-0.0732956	0.0139694	-0.059639	-0.0297775	0.143013	0.360893	-0.0793686	-0.00318146	0.0425034	-0.0290451
-25.36	0.0182724	-0.00859833	0.103706	0.0111008	-0.0615768	0.0139694	-0.059639	-0.0297775	0.146919	0.355034	-0.0793686	-0.00708771	0.0385971	-0.0329514
-25.26	0.0182727	-0.0125043	0.103707	0.011101	-0.0615766	0.0139697	-0.0596387	-0.0297773	0.152779	0.360894	-0.0832746	-0.0129468	0.032738	-0.0388105
-25.16	0.0235443	-0.013092	0.108978	0.0163727	-0.0563049	0.0192413	-0.0446014	-0.01474	0.158051	0.366165	-0.0721436	-0.00767517	0.0497284	-0.0237732
-25.06	0.0241318	-0.0125046	0.109566	0.0286789	-0.0557175	0.0198288	-0.0537796	-0.0141525	0.158638	0.366753	-0.0715561	-0.00708771	0.0503159	-0.0231857
-24.96	0.0114366	-0.0251998	0.106636	0.0140306	-0.0586472	0.0168992	-0.0606154	-0.0170821	0.155708	0.363823	-0.0791701	-0.0100174	0.0473862	-0.0261153
-24.86	0.0172958	-0.00957489	0.112495	0.0198898	-0.0527878	0.0325241	-0.0606155	-0.0112228	0.165474	0.373589	-0.0803452	-0.0139236	0.0493393	-0.020256
-24.76	0.0143663	-0.0164107	0.109566	0.0169603	-0.0557175	0.0256883	-0.0537795	-0.0141524	0.168404	0.376518	-0.0832747	-0.0168533	0.0405502	-0.0231856
-24.66	0.0104599	-0.018364	0.105659	0.0286789	-0.0557175	0.0198288	-0.0537796	-0.0180588	0.168404	0.376518	-0.0735092	-0.0168533	0.0405502	-0.0231857
-24.56	0.0143661	-0.0164108	0.0998001	0.0247726	-0.0557175	0.023735	-0.0537796	-0.0239182	0.164497	0.376518	-0.0735092	-0.0207596	0.0405502	-0.0134201
-24.46	0.00460052	-0.0222702	0.0998001	0.0189133	-0.0596237	0.0256882	-0.0537796	-0.0239182	0.158638	0.376518	-0.0735092	-0.0168533	0.036644	-0.0134201
-24.36	-0.000282288	-0.027153	0.104683	0.0140305	-0.0703659	0.014946	-0.0625687	-0.028801	0.153755	0.371635	-0.078392	-0.0315018	0.0259018	-0.0183029
-24.26	0.00460052	-0.0125046	0.105659	0.00719452	-0.0654829	0.0295944	-0.0635452	-0.0286026	0.158638	0.376518	-0.0735092	-0.0266188	0.0268785	-0.0134201
-24.16	0.00557709	-0.00762177	0.104683	0.00817108	-0.0606003	0.0344772	-0.0488968	-0.0307541	0.163521	0.381401	-0.0725327	-0.0217361	0.0259018	-0.00853729
-24.06	0.00167084	-0.00566864	0.106636	0.00426483	-0.0488815	0.0364304	-0.0567093	-0.028801	0.165474	0.373589	-0.0666733	-0.019783	0.0278549	-0.00658417
-23.96	0.00264755	-0.00469193	0.103707	0.0169603	-0.051811	0.0335008	-0.045967	-0.0375899	0.166451	0.374565	-0.0656966	-0.0188063	0.0288317	-0.00560746
-23.86	0.00655365	-0.000785828	0.101753	0.0169601	-0.0537643	0.0315475	-0.0420609	-0.0239182	0.170357	0.378471	-0.0656967	-0.0246658	0.0378189	0.00415802
-23.76	0.00460076	-0.00664496	0.0900347	-0.00257087	-0.0459517	0.0295947	-0.0440137	-0.025871	0.178169	0.376518	-0.073509	-0.0266188	0.019066	-0.00365424
-23.66	0.00948334	-0.00762177	0.104683	0.00231171	-0.0508347	0.0344772	-0.0391312	-0.0209885	0.183052	0.381401	-0.0725327	-0.0256424	0.0239487	-0.00267792
-23.56	0.000694275	-0.0125046	0.0900345	-0.00257111	-0.0557175	0.0295944	-0.0479202	-0.0297775	0.168404	0.376518	-0.0735092	-0.0363846	0.0151596	-0.0134201
-23.46	-0.0051651	-0.0125046	0.0900345	-0.00647736	-0.0557175	0.0295944	-0.0537796	-0.0356369	0.168404	0.376518	-0.0735092	-0.0363846	0.00930023	-0.0173264
-23.36	-0.0051651	-0.00273895	0.08535	-0.0123367	-0.0557175	0.0295944	-0.044014	-0.0356369	0.168404	0.376518	-0.0676498	-0.0402908	0.00539398	-0.0231857
-23.26	-0.0051651	-0.00273895	0.0783157	-0.000617981	-0.0557175	0.0295944	-0.044014	-0.0258713	0.17231	0.39019	-0.0735092	-0.0324783	-0.000465393	-0.011467
-23.16	-0.0139542	-0.00762177	0.0734329	-0.00940704	-0.0606003	0.0208054	-0.0488968	-0.0307541	0.173286	0.391167	-0.0725327	-0.0315018	-0.00534821	-0.020256
-23.06	-0.0198135	-0.0123062	0.0734329	-0.0152664	-0.0508347	0.014946	-0.0488968	-0.0346603	0.173286	0.391167	-0.078392	-0.0315018	0.000511169	-0.0261154
-22.96	-0.02079	-0.0203169	0.0724565	-0.0201491	-0.0518111	0.0139696	-0.0440138	-0.0414961	0.176216	0.39019	-0.0832747	-0.0363845	-0.00632465	-0.0212325
-22.86	-0.0149307	-0.018364	0.0783157	-0.0201492	-0.0498581	0.0198288	-0.044014	-0.0356369	0.187935	0.396049	-0.0832748	-0.0363846	-0.00437164	-0.0212326
-22.76	-0.0149307	-0.0242233	0.0783158	-0.0201492	-0.0557174	0.0151444	-0.0486984	-0.0297775	0.197701	0.405815	-0.0735092	-0.0363845	-0.0141372	-0.025917
-22.66	-0.018837	-0.0281296	0.0802689	-0.0240555	-0.0596237	0.0042038	-0.0479202	-0.0356369	0.193794	0.392143	-0.0813217	-0.0402908	-0.0239029	-0.0368576
-22.56	-0.0217667	-0.0212936	0.0656204	-0.0277634	-0.0586472	0.00518036	-0.0469437	-0.0327072	0.194771	0.39312	-0.0764389	-0.0393143	-0.0268326	-0.0397873
-22.46	-0.0266494	-0.0261764	0.0763627	-0.033821	-0.0576705	0.00225076	-0.045967	-0.0278243	0.199654	0.394096	-0.0754623	-0.0383376	-0.0356215	-0.0485763
-22.36	-0.0305557	-0.018364	0.0841751	-0.0260086	-0.0537643	0.0042038	-0.0420609	-0.0200119	0.223091	0.401909	-0.0676498	-0.0305252	-0.0375748	-0.0466232
-22.26	-0.0344619	-0.00859821	0.080269	-0.0260085	-0.049858	0.000297666	-0.0479201	-0.0141524	0.223091	0.401909	-0.0578841	-0.0305251	-0.0336684	-0.0505294
-22.16	-0.0334854	-0.00566864	0.0773392	-0.0269852	-0.056694	-0.00263214	-0.0488968	-0.0170822	0.222115	0.414604	-0.0549545	-0.0315018	-0.0354233	-0.0573654
-22.06	-0.0315323	-0.00566864	0.0773392	-0.0328445	-0.0508347	-0.00263214	-0.0586624	-0.0268478	0.212349	0.414604	-0.0549545	-0.0334549	-0.0463638	-0.0632248
-21.96	-0.0354387	-0.00762188	0.0753859	-0.0250322	-0.0488816	-0.00458539	-0.0567094	-0.0190355	0.208443	0.412651	-0.0530015	-0.0256425	-0.0405045	-0.0612718
-21.86	-0.0237198	-0.00762177	0.0695267	-0.0347977	-0.0547409	-0.000679016	-0.0625687	-0.028801	0.208443	0.416557	-0.0569077	-0.0256424	-0.0444107	-0.051506
-21.76	-0.029579	-0.0154341	0.0675737	-0.04261	-0.0613784	-0.00263202	-0.0684279	-0.0366133	0.20649	0.422417	-0.0530013	-0.0275955	-0.0561294	-0.053459
-21.66	-0.033287	0.00312042	0.0802689	-0.0396805	-0.0615768	0.0042038	-0.0713577	-0.0336838	0.209419	0.423393	-0.0461655	-0.010994	-0.0492935	-0.0505295
-21.56	-0.0389557	0.00448608	0.0757751	-0.0441742	-0.0602112	0.00947571	-0.0719452	-0.0342712	0.218597	0.438431	-0.0408936	-0.0096283	-0.049881	-0.0511169
-21.46	-0.0432511	0.0040969	0.0812453	-0.0347978	-0.0508345	0.0149459	-0.0567094	-0.0288011	0.220161	0.44976	-0.0354234	-0.0100173	-0.0483168	-0.049553
-21.36	-0.0491104	0.000190735	0.075386	-0.0347977	-0.0508347	0.014946	-0.0606155	-0.028801	0.205711	0.44976	-0.0354233	-0.019783	-0.048317	-0.0554123
-21.26	-0.0432511	0.000190645	0.0773391	-0.0289384	-0.0449752	0.0208053	-0.0606156	-0.0170823	0.190864	0.44976	-0.0342484	-0.0041579	-0.0483168	-0.0397874
-21.16	-0.0373917	0.00605011	0.0773392	-0.0269852	-0.0391159	0.0266647	-0.0547562	-0.0170822	0.177193	0.461479	-0.0354233	-0.0022049	-0.0424576	-0.0378342
-21.06	-0.0403214	0.00312042	0.0744095	-0.0357742	-0.0420456	0.023735	-0.0615921	-0.0200119	0.158638	0.45269	-0.038353	-0.010994	-0.0356216	-0.0466232
-20.96	-0.0373918	0.00604999	0.0871047	-0.023079	-0.0430222	0.0266646	-0.0645219	-0.0170823	0.156883	0.457573	-0.0393296	-0.00806427	-0.0365982	-0.0386125
-20.86	-0.0373917	0.00605011	0.0824203	-0.0230789	-0.0488815	0.0227585	-0.0645218	-0.00731659	0.140083	0.433357	-0.0451889	-0.00298309	-0.047142	-0.0456467
-20.76	-0.0578993	0.00116748	0.080269	-0.0318678	-0.0576706	0.0120165	-0.0740889	-0.0121992	0.121529	0.407768	-0.0403059	-0.00513458	-0.0629654	-0.0505293
-20.66	-0.0637589	0.0011673	0.0763626	-0.0279617	-0.0537643	0.0120163	-0.0713577	-0.0168839	0.115669	0.369881	-0.0403061	-0.00904083	-0.0629654	-0.0544357
-20.56	-0.0614166	0.0093689	0.0728455	-0.0256195	-0.0514221	0.0260773	-0.0729218	-0.0215759	0.108246	0.331985	-0.0418701	-0.0164642	-0.0703888	-0.0520935
-20.46	-0.0578996	0.00702652	0.0724562	-0.0221025	-0.0518112	0.025688	-0.0654985	-0.0180589	0.105903	0.291756	-0.0442125	-0.0188065	-0.0766373	-0.0583421
-20.36	-0.0608292	-0.000587463	0.0636673	-0.0297165	-0.0606003	0.0168991	-0.0723343	-0.0112228	0.0990677	0.236092	-0.0510483	-0.0158768	-0.0737076	-0.0710373
-20.26	-0.0559464	-0.00273901	0.0744094	-0.031868	-0.0596236	0.0217819	-0.0772172	-0.00634009	0.107857	0.208549	-0.0559312	-0.0168532	-0.0727309	-0.0622483
-20.16	-0.0530167	0.000190735	0.0714798	-0.0289383	-0.0527878	0.030571	-0.0703812	-0.00731659	0.10688	0.179451	-0.0588608	-0.0100174	-0.0756607	-0.0593185
-20.06	-0.0491104	0.00995636	0.0714798	-0.025032	-0.0527878	0.0247116	-0.0703812	-0.00145721	0.110008	0.154839	-0.0490952	0.0056076	-0.0658951	-0.0554123
-19.96	-0.0520402	0.0050734	0.0724562	-0.0240556	-0.0518113	0.0151442	-0.0752641	-0.0219652	0.115669	0.118706	-0.0539781	0.000724673	-0.070778	-0.0485765
-19.86	-0.0608292	0.0119095	0.0636673	-0.0308914	-0.0652847	0.00518036	-0.0762405	-0.0190353	0.108833	0.0974197	-0.047142	0.00170135	-0.0776138	-0.0612717
-19.76	-0.0422746	0.014839	0.0665968	-0.029915	-0.0576705	0.0120161	-0.0811235	-0.0161058	0.105903	0.0835494	-0.0403062	0.0104905	-0.0766371	-0.0602953
-19.66	-0.0383682	0.0265579	0.0646439	-0.016243	-0.0596237	0.0256882	-0.0772171	-0.0141525	0.113716	0.0573807	-0.0324936	0.0222092	-0.0735092	-0.0466232
-19.56	-0.043251	0.0275345	0.0636673	-0.0113602	-0.0508347	0.0247116	-0.0781937	-0.00341034	0.108833	0.0259323	-0.0217514	0.027092	-0.079567	-0.0436935
-19.46	-0.0487214	0.0181578	0.0671843	-0.0207368	-0.0445863	0.0348662	-0.0727235	-0.012787	0.109222	0.00601184	-0.031128	0.0352935	-0.0830842	-0.0413514
-19.36	-0.0520401	0.0226517	0.050972	-0.0201492	-0.0537643	0.0315475	-0.0791702	-0.0180588	0.096138	-0.000434875	-0.0363998	0.0222092	-0.0981216	-0.0505295
-19.26	-0.0618057	0.0226517	0.0451126	-0.0260086	-0.0498581	0.0256882	-0.0830765	-0.00829315	0.0902786	-0.0141068	-0.0266342	0.0163498	-0.0981216	-0.0610733
-19.16	-0.0627823	0.0275345	0.059761	-0.00940704	-0.0449753	0.030571	-0.084053	-0.00341034	0.0846176	-0.0150833	-0.0217514	0.0106888	-0.103004	-0.051506
-19.06	-0.0674667	0.0236282	0.0558548	-0.0133133	-0.0449753	0.030571	-0.0918655	-0.00341034	0.0756302	-0.0111771	-0.0264359	-0.00025177	-0.11277	-0.0554123
-18.96	-0.0721588	0.0298768	0.0523377	-0.0168304	-0.0465392	0.0329133	-0.105148	0.0047913	0.0525818	0.00679021	-0.0252685	-0.00767504	-0.120193	-0.05307
-18.86	-0.065712	0.0324173	0.0646439	-0.0142899	-0.0361862	0.0315475	-0.0947952	0.00537872	0.0445786	0.013237	-0.0246811	-0.00122833	-0.114525	-0.0563889
-18.76	-0.08036	0.0158161	0.0441364	-0.0211254	-0.0508347	0.00518076	-0.0977245	-0.00536306	0.0111775	-0.00218923	-0.0295635	-0.0217361	-0.136208	-0.0768963
-18.66	-0.0842667	0.0177689	0.0402298	-0.0191727	-0.0527878	-0.00263214	-0.109444	0.00167084	0.00336456	-0.00531769	-0.0373764	-0.0334549	-0.134254	-0.0749435
-18.56	-0.0930557	0.0167923	0.0490189	-0.016243	-0.0564957	-0.0043869	-0.117058	-0.00634003	0.002388	-0.00629425	-0.0442123	-0.0363846	-0.14109	-0.0817795
-18.46	-0.100868	0.0128864	0.0314411	-0.0181957	-0.0752486	-0.0250927	-0.14167	-0.0239178	-0.0249554	-0.023872	-0.0617901	-0.0547408	-0.148903	-0.0993572
-18.36	-0.0842667	0.0169907	0.0343704	-0.0113602	-0.0664597	-0.0202103	-0.132881	-0.0248947	-0.0267105	-0.0248489	-0.0666733	-0.0568924	-0.149879	-0.0964279
-18.26	-0.0774312	0.0304637	0.0529246	-0.00139666	-0.06353	-0.0172811	-0.129952	-0.0121999	-0.0190969	-0.0141072	-0.0703816	-0.0539627	-0.143044	-0.0786519
-18.16	-0.074501	0.0236282	0.045311	-0.0113602	-0.0703659	-0.0338821	-0.130928	-0.0151291	-0.0259323	-0.0197678	-0.0744858	-0.0568924	-0.134254	-0.0866623
-18.06	-0.0760651	0.0162048	0.0367126	-0.00706482	-0.0777893	-0.0373993	-0.144211	-0.00692749	-0.0333557	-0.0342255	-0.0721436	-0.0623627	-0.141678	-0.0940857
-17.96	-0.0852431	0.00702682	0.033394	-0.0221022	-0.0752485	-0.0407179	-0.149483	-0.0121993	-0.0425337	-0.0375441	-0.0754622	-0.0774	-0.139915	-0.103264
-17.86	-0.0774307	0.00507355	0.0255814	-0.0240555	-0.0772018	-0.0329056	-0.145576	-0.00829315	-0.0308151	-0.049263	-0.0656967	-0.0793533	-0.143044	-0.109123
-17.76	-0.0823133	-0.00371529	0.0167925	-0.0269849	-0.0867688	-0.0416944	-0.155144	-0.017082	-0.0337446	-0.0685957	-0.0744856	-0.0822828	-0.151832	-0.117912
-17.66	-0.0789948	0.00350952	0.0240173	-0.0353851	-0.0768127	-0.0442352	-0.154953	-0.020401	-0.0265198	-0.0684052	-0.0809326	-0.0867767	-0.144608	-0.12709
-17.56	-0.0735245	0.00507355	0.0255814	-0.0345993	-0.0654831	-0.0524368	-0.137764	-0.0161057	-0.0249557	-0.0570755	-0.085228	-0.0840378	-0.143044	-0.126701
-17.46	-0.0686418	0.00331864	0.0238265	-0.0367509	-0.0606001	-0.0495073	-0.134834	-0.00731674	-0.0259325	-0.0580522	-0.0901109	-0.0920485	-0.134254	-0.137444
-17.36	-0.0733261	-0.00566864	0.0187454	-0.0269852	-0.0645065	-0.0483322	-0.132881	-0.00536346	-0.0208511	-0.0658646	-0.0862045	-0.0959549	-0.138161	-0.131584
-17.26	-0.0715714	-0.0125046	0.0177688	-0.0221024	-0.0654828	-0.0418931	-0.120186	-0.00634007	-0.0269089	-0.0629349	-0.0860062	-0.0969312	-0.139137	-0.136467
-17.16	-0.0491104	0.000190735	0.0304642	-0.0191727	-0.0527878	-0.0307541	-0.115303	0.0102615	-0.0259323	-0.0639114	-0.0901108	-0.0881424	-0.132301	-0.139397
-17.06	-0.0467682	0.000579834	0.0308533	-0.0187836	-0.0523987	-0.033493	-0.120773	0.0204163	-0.0196838	-0.0701599	-0.0799561	-0.0936127	-0.126831	-0.139008
-16.96	-0.0526277	0.00057973	0.0269469	-0.0226899	-0.0602111	-0.03154	-0.114914	0.0223693	-0.0235902	-0.0752412	-0.0877687	-0.098297	-0.122146	-0.139008
-16.86	-0.0491104	0.000190735	0.0206985	-0.0230789	-0.0730972	-0.0280228	-0.121162	0.0102615	-0.0298386	-0.0775833	-0.0998764	-0.105721	-0.128395	-0.129631
-16.76	-0.0442275	-0.004692	0.0228501	-0.0345992	-0.083061	-0.0329055	-0.126823	0.0112382	-0.0347213	-0.0766067	-0.104759	-0.100837	-0.119606	-0.139198
-16.66	-0.0393448	-0.00644684	0.0148392	-0.040657	-0.0938034	-0.0338821	-0.119209	0.0102615	-0.0403824	-0.0814896	-0.11042	-0.101814	-0.114723	-0.147209
-16.56	-0.0334854	-0.011528	0.0109329	-0.040657	-0.0898972	-0.0377884	-0.107491	0.0102615	-0.0474167	-0.0795364	-0.121361	-0.0920486	-0.118629	-0.14135
-16.46	-0.0373916	-0.0193404	0.00702676	-0.0484695	-0.09185	-0.0416946	-0.105537	0.0122148	-0.0454635	-0.0834426	-0.125267	-0.0900952	-0.118629	-0.14135
-16.36	-0.0311432	-0.0189514	0.0230408	-0.0480804	-0.0914612	-0.0362244	-0.103195	0.0282288	-0.0294495	-0.0674286	-0.109253	-0.0799408	-0.106522	-0.125336
-16.26	-0.034462	-0.0164109	0.0197219	-0.0553055	-0.0947798	-0.0407181	-0.0987015	0.0366287	-0.0288621	-0.0715256	-0.116478	-0.0734938	-0.105934	-0.122795
-16.16	-0.0319214	-0.028717	0.0230408	-0.0586243	-0.0824738	-0.0276337	-0.0895233	0.0391693	-0.0196838	-0.073288	-0.115112	-0.0604095	-0.0869904	-0.11557
-16.06	-0.0295792	-0.0154343	0.0226517	-0.0640945	-0.0840378	-0.0241165	-0.0801468	0.0376053	-0.0103073	-0.0756302	-0.119408	-0.0607986	-0.0873795	-0.0964279
-15.96	-0.0246964	-0.0113297	0.0216751	-0.0709305	-0.0811078	-0.0192337	-0.0811234	0.0405349	-0.0171433	-0.0570755	-0.121162	-0.0520093	-0.0844495	-0.0915451
-15.86	-0.0246964	-0.0125046	0.0169907	-0.0709305	-0.0654831	-0.0192337	-0.0674515	0.0424881	0.002388	-0.0473099	-0.112572	-0.0324783	-0.0746841	-0.0876389
-15.76	-0.0325087	-0.020317	0.0158158	-0.0787429	-0.0732954	-0.0270461	-0.0701827	0.0424882	0.00434124	-0.0414504	-0.120384	-0.030525	-0.0629652	-0.0700606
-15.66	-0.0315323	-0.0232468	0.0187454	-0.0855789	-0.0664597	-0.016304	-0.0742874	0.0454178	0.0111771	-0.0287552	-0.119408	-0.0236893	-0.0600357	-0.0690842
-15.56	-0.012001	-0.0154343	0.0324173	-0.084404	-0.0547409	0.00127411	-0.0625687	0.0571365	0.0346146	-0.0111771	-0.105736	-0.00611115	-0.048317	-0.0397873
-15.46	-0.00829316	-0.00586701	0.0263596	-0.0857773	-0.0393141	0.00888824	-0.0608139	0.0588913	0.0441818	-0.00551606	-0.105934	0.00736257	-0.0426557	-0.0341263
-15.36	-0.0153198	-0.00312805	0.0290985	-0.0830383	-0.0326691	0.0038147	-0.0600281	0.0596771	0.050827	0.00112915	-0.0953827	0.00814819	-0.0360107	-0.0274811
-15.26	-0.00770572	-0.00527957	0.026947	-0.0754242	-0.0328673	0.0028381	-0.0660858	0.0594787	0.0545349	0.00483701	-0.0760498	0.0118562	-0.0283965	-0.0237732
-15.16	-0.00809479	-0.00566864	0.0265579	-0.0758133	-0.0234909	-0.000679016	-0.0625687	0.0669022	0.0580521	0.00835419	-0.0725327	0.0153732	-0.00925446	-0.0104904
-15.06	-0.0198135	-0.0173874	0.0246048	-0.0797195	-0.025444	-0.00263214	-0.0606155	0.064949	0.0521927	0.00640106	-0.0744858	0.0231857	-0.0151138	-0.0124435
-14.96	-0.0303575	-0.023247	0.0140608	-0.0738604	-0.0254442	-0.00263233	-0.0547564	0.0610426	0.0463331	0.00640088	-0.074486	0.0192793	-0.0209734	-0.00853748
-14.86	-0.0325089	-0.018364	0.00214386	-0.078743	-0.0205612	-0.00751495	-0.059639	0.0542068	0.0414505	0.00151825	-0.069603	0.00853729	-0.025856	-0.00756073
-14.76	-0.0256731	-0.0154344	0.00897965	-0.0719072	-0.00395954	-0.000679165	-0.0430376	0.066902	0.0482863	0.00835404	-0.0627672	0.0153733	-0.00925434	-0.00463119
-14.66	-0.0227432	-0.018364	0.0216751	-0.0533524	-0.00102997	0.00225067	-0.0401077	0.0795975	0.0512161	0.0112839	-0.0598373	0.0183029	-0.0160904	-0.00756073
-14.56	-0.0110245	-0.0125046	0.0236282	-0.0455399	-0.00298309	0.0042038	-0.0342484	0.0776443	0.0531693	0.013237	-0.0578842	0.020256	-0.0141373	-0.00170135
-14.46	-0.0100482	0.00409672	0.0285108	-0.0308917	-0.00395973	0.00908635	-0.0235064	0.0766675	0.0541456	0.0181196	-0.0530017	0.0251388	-0.00925453	0.00904057
-14.36	-0.00907135	-0.000785828	0.0255814	-0.0299149	0.00678253	0.0100632	-0.0225296	0.0729599	0.049263	0.0190964	-0.0520248	0.0261154	0.00148773	0.0100174
-14.26	-0.0159074	-0.00176254	0.0187453	-0.0211259	0.00580578	0.00908646	-0.0235063	0.0649489	0.0482863	0.0142134	-0.0432359	0.0349043	0.000510983	0.00904068
-14.16	-0.0198135	-0.00566864	0.0148392	-0.025032	0.00189972	-0.00458527	-0.0274124	0.0571365	0.0443802	0.00835419	-0.047142	0.0309982	-0.00339508	-0.00463104
-14.06	-0.0227432	-0.00859833	0.0158157	-0.0279617	-0.0107956	-0.00751495	-0.0303421	0.0483475	0.0414505	0.0112839	-0.053978	0.0241623	-0.00241852	-0.00756073
-13.96	-0.0315321	-0.013481	0.0265581	-0.0230787	-0.00591278	-0.0123976	-0.0352247	0.0532305	0.0365679	0.00640125	-0.0608137	0.0134201	-0.00144196	-0.0124434
-13.86	-0.0373917	-0.0134811	0.0265579	-0.0230789	-0.00591278	-0.0123978	-0.0352249	0.0395584	0.0365677	0.00249481	-0.0588608	0.0134201	-0.00144196	-0.0124435
-13.76	-0.0373917	-0.0134811	0.0265579	-0.0230789	-0.00591278	-0.00771332	-0.0352249	0.033699	0.0365677	-0.00336456	-0.0647202	0.00365448	-0.00534821	-0.0124435
-13.66	-0.0412979	-0.0134811	0.0265579	-0.0230789	-0.00591278	-0.000679016	-0.0305405	0.033699	0.0365677	-0.00336456	-0.0647202	0.0134201	-0.0112076	-0.0124435
-13.56	-0.0315323	-0.0134811	0.0226517	-0.0328445	0.00385284	-0.000679016	-0.0235062	0.0434647	0.0268021	-0.00336456	-0.0608139	0.0134201	-0.0112076	-0.0124435
-13.46	-0.0246965	-0.00859851	0.0216749	-0.0279619	-0.00102997	-0.000480838	-0.0186235	0.044441	0.0316847	0.00151806	-0.0500719	0.0183029	-0.00632477	-0.00756092
-13.36	-0.0305557	-0.00859833	0.0119095	-0.0279617	-0.00102997	0.00225067	-0.0186234	0.0385818	0.0316849	-0.00824738	-0.0500717	0.0136185	-0.00632477	-0.00756073
-13.26	-0.0305557	-0.00859833	0.0119095	-0.0279617	-0.00493622	0.00225067	-0.028389	0.0385818	0.0316849	0.00151825	-0.0500717	0.00658417	-0.00632477	-0.00756073
-13.16	-0.0207901	-0.00859833	0.0119095	-0.0279617	-0.00688934	0.00225067	-0.028389	0.0346756	0.0316849	0.0054245	-0.0500717	0.00658417	-0.00632477	-0.0192795
-13.06	-0.0227432	-0.0066452	0.0138626	-0.0260086	0.000923157	0.000297546	-0.0264359	0.0307693	0.033638	0.00347137	-0.0481186	0.00853729	-0.00437164	-0.0173264
-12.96	-0.0120012	0.00604992	0.0167921	-0.0230791	0.00385277	-0.0084917	-0.0235064	0.0336988	0.0318831	0.00249463	-0.0451891	0.0114669	-0.00144203	0.00122815
-12.86	-0.00809479	0.00409698	0.0148392	-0.025032	0.00189972	-0.00458527	-0.0254593	0.0317459	0.0275803	0.00444794	-0.047142	0.0056076	-0.00339508	0.00513458
-12.76	-0.0149305	0.00116748	0.0119097	-0.0279615	-0.00102989	-0.011421	-0.0283888	0.0288164	0.0219194	-0.00824719	-0.0500715	-0.00318138	-0.00241844	-0.00170117
-12.66	-0.018837	0.00312042	0.00409698	-0.016243	0.000923157	-0.0114212	-0.0264359	0.0366287	0.0238724	-0.00629425	-0.0481186	-0.00122833	0.00539398	-0.00170135
-12.56	-0.00125885	0.0011673	0.0119095	-0.0181961	-0.00102997	0.00225067	-0.0186234	0.0288162	0.0316849	0.00151825	-0.0403061	0.0124435	0.0132065	0.0119705
-12.46	-0.00125904	0.00116711	0.0119093	-0.00843067	-0.00103015	0.00225049	-0.0186235	0.028816	0.0316847	0.00151806	-0.0403063	0.000724606	0.0132063	0.000251584
-12.36	0.00362396	0.00605011	0.00702667	-0.0133133	-0.00591278	0.00322723	-0.0235062	0.0239334	0.0268021	-0.00336456	-0.0354233	-0.0022049	-0.00144196	-0.00463104
-12.26	-0.000282101	-0.00371533	0.0109331	-0.0133131	-0.00200634	-0.00263195	-0.0195997	0.0200273	0.0268022	-0.00727063	-0.0354231	-0.00806408	-0.00144177	-0.00853711
-12.16	-0.00125885	0.00507355	0.0216751	-0.00843048	0.00873566	0.00225067	-0.0186234	0.0190506	0.0219193	-0.00824738	-0.0305405	-0.00318146	0.00344086	-0.00951385
-12.06	-0.00125885	0.0206985	0.0216751	-0.00843048	0.0224075	0.00225067	-0.0186234	0.0190506	0.0219193	-0.00824738	-0.0305405	-0.00318146	-0.00632477	-0.0056076
-11.96	-0.00321201	0.0187454	0.0197219	-0.0103836	0.0263137	0.000297509	-0.0108109	0.0131912	0.0199661	-0.0102005	-0.0324936	-0.00904094	-0.008278	-0.00170139
-11.86	-0.00614166	0.0158157	0.0167923	-0.0133133	0.0233841	-0.00263214	-0.0137405	0.0141678	0.0170364	-0.0131302	-0.0451889	-0.0178299	-0.0112076	-0.00463104
-11.76	0.00362396	0.00605011	0.0167923	-0.0133133	0.0233841	-0.00263214	-0.0137405	0.00948334	0.0170364	-0.0131302	-0.0412827	-0.0178299	-0.00144196	-0.00463104
-11.66	0.00362396	0.00605011	0.0167923	-0.0133133	0.0233841	0.00713348	-0.0137405	0.00244904	0.0170364	-0.0131302	-0.0354233	-0.0178299	-0.0112076	-0.00463104
-11.56	-0.00125885	0.00507355	0.0119095	-0.0181961	0.00873566	0.00225067	-0.0186234	-0.00243378	0.0121536	-0.018013	-0.0403061	-0.0227127	-0.00632477	-0.00951385
-11.46	-0.0110245	0.0109329	0.0119095	-0.0181961	0.00873566	-0.00165558	-0.0186234	-0.00243378	0.002388	-0.018013	-0.0403061	-0.026619	-0.00632477	-0.0056076
-11.36	-0.00125885	0.0109329	0.0119095	-0.0181961	0.00873566	-0.00751495	-0.0186234	0.00733185	0.002388	-0.018013	-0.0403061	-0.0285721	-0.0121841	0.00025177
-11.26	-0.00125904	0.0109327	0.00214367	-0.0181963	0.0185011	-0.00751514	-0.0186235	0.00733166	-0.00229663	-0.0180132	-0.0403063	-0.0266191	-0.00632495	0.000251584
-11.16	-0.012001	0.00605011	-0.00273895	-0.0230789	0.00385284	-0.0123978	-0.0235062	0.00244904	-0.00444794	-0.0228958	-0.0354233	-0.0275955	-0.00730133	-0.00463104
-11.06	0.00850677	0.00702667	0.00214386	-0.0135117	0.00873566	-0.0114212	-0.0186234	0.00733185	0.000434875	-0.018013	-0.0305405	-0.0227127	-0.000465393	0.00415802
-10.96	0.000694312	0.00312046	0.00409702	0.00524143	0.0204545	-0.0153274	-0.00690456	0.0151444	0.00238804	-0.0160598	-0.0285873	-0.0246657	-0.00437153	0.00220493
-10.86	0.00362396	0.00605011	0.00702667	0.00817108	0.0136185	-0.0123978	-0.00397491	0.0122147	0.00141144	-0.00727081	-0.0217514	-0.0275955	-0.00144196	0.00513458
-10.76	0.00850659	0.0109327	0.0119093	0.0130537	0.0185013	-0.00751514	0.000907712	0.0170973	0.000434689	-0.00824756	0.000709347	-0.0227127	-0.00241852	0.0100172
-10.66	0.00655365	0.0089798	0.00995636	0.0111008	0.0126419	0.00225067	-0.00104523	0.0151443	-0.00151825	-0.0102005	-0.00124359	-0.0246658	0.00148773	0.00806427
-10.56	0.00362396	0.0158157	0.00702667	0.00817108	0.00775909	-0.000679016	-0.00397491	0.00830841	-0.00444794	-0.0131302	-0.00417328	-0.0217361	-0.00144196	0.00513458
-10.46	0.0104599	0.0167923	-0.00176243	0.00914761	0.0106888	0.000297509	-0.00299839	0.00733181	-0.00347141	-0.0121537	-0.00319675	-0.026619	-0.000465393	0.00611111
-10.36	0.00850677	0.0167923	-0.00176239	0.00914764	0.00482941	0.000297546	-0.00299835	0.0131912	-0.00347137	-0.0121536	0.00148773	-0.026619	-0.000465393	0.00611115
-10.26	0.00850681	0.0148392	-0.00371548	0.00719456	0.00287624	-0.00165554	-0.0108108	0.0229569	-0.00151821	-0.0141067	0.00656895	-0.0285721	-0.00241856	0.00884251
-10.16	0.00167084	0.00409698	-0.00469208	0.00621796	0.00189972	0.00127411	-0.00592804	0.00635529	-0.0103073	-0.0150833	0.00559235	-0.019783	0.000511169	0.00513458
-10.06	0.00460052	0.0167923	-0.011528	0.00914764	-0.00493622	-0.00556183	-0.00299835	0.0034256	-0.00933075	-0.0121536	0.0182877	-0.026619	0.00539398	0.00806427
-9.96	0.00655358	0.0187453	-0.00957496	0.0208663	-0.00298309	0.00615685	0.00872032	0.00537865	-0.00151832	-0.0102006	0.0202407	-0.0207596	0.00539398	0.0100173
-9.86	0.00948334	0.0216751	-0.0066452	0.0237961	-5.34058e-05	-0.000679016	0.0116501	0.00830841	-0.00249481	0.00249481	0.0231705	-0.0119705	0.014183	0.00318146
-9.76	0.00948345	0.0216752	-0.00664509	0.0237962	-5.3294e-05	-0.00263203	0.0116502	0.00440227	-0.0142135	0.00249492	0.0270768	-0.00220478	0.0141832	0.00708782
-9.66	0.00850677	0.0246048	0.000968933	0.0267258	0.00287628	0.00225067	0.0145798	0.00537872	-0.0054245	0.0151901	0.0358658	0.000724792	0.0171127	0.0158768
-9.56	-0.0051651	0.0206985	0.000190735	0.0189133	-0.00102997	-0.00751495	0.00676727	0.0034256	-0.013237	0.0112839	0.0280533	-0.00708771	0.00930023	0.0178299
-9.46	-0.000282474	0.0275343	-0.00469226	0.0140303	0.00971222	0.00322705	0.0116499	0.00440197	-0.01812	0.0122603	0.0329359	-0.0119705	0.014183	0.0129469
-9.36	-0.000282288	0.0216751	-0.00469208	0.0140305	0.00971222	0.00322723	0.0116501	0.00244904	-0.00366974	0.0220261	0.0329361	-0.00806427	0.00441742	0.0168533
-9.26	-0.00516491	0.0167925	-0.00566845	0.0130541	-0.00493622	-0.00165539	0.00676746	-0.000480466	-0.0159681	0.00347156	0.0280535	-0.00122833	-0.000465393	0.00806446
-9.16	-0.0051651	0.0167923	0.000190735	0.0189133	-0.00102997	-0.00556183	0.0165329	-0.00634003	-0.0230026	-0.002388	0.0280533	-0.0168533	-0.000465393	0.00806427
-9.06	-0.0051651	0.0167923	0.000190735	0.015007	0.00482941	-0.0114212	0.0165329	-0.00634003	-0.0183182	-0.002388	0.0319595	-0.0129471	-0.000465393	-0.00170135
-8.96	-0.00321216	0.0187452	-0.00957508	0.0150068	0.00678242	0.00225049	0.0184858	-0.00829334	-0.00933094	-0.000435062	0.0397718	-0.00513469	0.00148762	0.000251584
-8.86	-0.00223541	0.0158157	-0.00859833	0.0179367	0.00775909	-0.000679016	0.0155563	-0.0170822	-0.0122604	-0.00336456	0.0368423	-0.00806427	0.00246429	-0.00267792
-8.76	0.00362396	0.0158157	-0.00273895	0.0179367	0.0136185	-0.000679016	0.0155563	-0.0170822	-0.0122604	0.000541687	0.0368423	-0.00806427	-0.00534821	0.00122833
-8.66	0.00362396	0.00605011	-0.00273895	0.0179367	0.0136185	-0.000679016	0.0155563	-0.0170822	-0.0122604	0.00640106	0.0368423	-0.0119705	-0.0112076	0.00708771
-8.56	-0.00125885	0.0011673	-0.00762177	0.0130539	0.00873566	-0.00556183	0.0204391	-0.0258713	-0.0171432	0.00151825	0.0358658	-0.0188065	-0.00241852	-0.00756073
-8.46	-0.0110245	0.0011673	-0.0173874	0.0130539	0.00873566	-0.00556183	0.0106735	-0.0278244	-0.0269089	0.00151825	0.0417252	-0.0129471	0.00344086	-0.00756073
-8.36	-0.0110245	0.00507355	-0.0173874	0.0169601	0.00873566	0.0042038	0.0106735	-0.0317307	-0.0269089	0.00151825	0.0417252	-0.0129471	-0.00632477	-0.00756073
-8.26	-0.00125885	0.0109329	-0.00762177	0.0130539	0.00873566	0.0042038	0.0106735	-0.0317307	-0.0269089	0.00151825	0.0417252	-0.0129471	-0.00632477	-0.00756073
-8.16	-0.0110245	0.0011673	-0.0173874	0.0130539	-0.00298309	0.0042038	0.0106735	-0.0317307	-0.0269089	0.00151825	0.0417252	-0.0129471	-0.00632477	-0.00756073
-8.06	0.000694275	-0.000785828	-0.0193405	0.0111008	-0.00493622	-0.00165558	0.0087204	-0.0336838	-0.0249557	-0.000434875	0.039772	-0.0149002	-0.00827789	-0.00951385
-7.96	0.0104599	0.00702664	-0.0154343	0.015007	-0.00102986	-0.00360874	0.0126266	-0.0395432	-0.0151902	0.00347134	0.0475845	-0.0207595	-0.00437153	0.00415798
-7.86	0.0133896	0.0158157	-0.0222702	0.0120773	0.00189972	-0.000679016	0.0155563	-0.0268478	-0.0122604	0.00640106	0.0563736	-0.0139236	-0.00144196	0.00708771
-7.76	0.00753044	0.00995658	-0.0242231	0.0120776	-0.00395966	-0.00653817	0.00969718	-0.0288007	-0.0181196	0.00444816	0.0505144	-0.0139236	-0.00339508	-0.00853707
-7.66	0.00557709	0.00800323	-0.0203171	0.0101242	-0.00591278	0.00127411	0.0175095	-0.0248947	-0.0200729	0.00835419	0.0485611	-0.0158768	-0.00925446	-0.0104904
-7.56	0.00460052	-0.00273895	-0.0212936	0.00914764	-0.00688934	-0.0036087	0.00676727	-0.0356369	-0.0327682	0.00737762	0.0475845	-0.026619	-0.010231	0.0022049
-7.46	0.0114364	0.000190623	-0.0183641	0.00817097	-0.0137253	-0.0065385	0.0136031	-0.0327073	-0.0298387	0.000541575	0.0505141	-0.019783	-0.00730133	0.0109938
-7.36	0.0231552	0.00605011	-0.018364	0.0120773	-0.00786591	-0.000679016	0.0350876	-0.0268478	-0.0239792	0.00640106	0.0563736	-0.00806427	0.00246429	0.0168533
-7.26	0.0172962	0.00019107	-0.0183636	0.0120777	-0.0137252	-0.00653806	0.0292285	-0.0327069	-0.0298382	0.000542022	0.0407489	-0.0139235	0.00637066	0.0109943
-7.16	0.0231552	-0.00371552	-0.0125046	0.0179367	-0.00786591	0.00322723	0.0350876	-0.0366135	-0.0239792	0.00640106	0.0563736	-0.00415802	0.00832367	0.0168533
-7.06	0.0251083	0.00214386	-0.0105515	0.0198898	0.00385284	0.00713348	0.0370407	-0.0307541	-0.0220261	0.00835419	0.0583267	0.00365448	0.0200424	0.0188065
-6.96	0.0202255	0.00312042	-0.011528	0.015007	-0.00103015	0.00615692	0.0321579	-0.0297775	-0.0230026	0.00347137	0.0534439	0.00853711	0.0053938	0.0139236
-6.86	0.012413	-0.0144577	-0.0134811	0.00719452	-0.00884247	-0.00165558	0.0243454	-0.03759	-0.0347214	-0.000434875	0.0456314	0.000724792	-0.00241852	0.00611115
-6.76	0.0124132	-0.0105513	-0.013481	0.00719471	-0.00884228	-0.00165539	0.0243456	-0.0336836	-0.0347212	0.00542469	0.035866	0.00463123	0.00734729	0.00611133
-6.66	0.0172958	0.000190735	-0.00859833	0.0159836	-0.00395966	0.00322723	0.0292282	-0.0268478	-0.0298386	0.0103073	0.0446548	0.0153732	0.0122299	0.00122833
-6.56	0.012413	-0.00469208	-0.0134811	0.0169601	-0.0147018	-0.00165558	0.0282516	-0.03759	-0.0347214	0.0054245	0.0456314	0.0104904	0.00734711	-0.00365448
-6.46	0.0153425	-0.0115282	-0.0105517	0.0198896	0.00385273	0.00127389	0.0370405	-0.0405199	-0.0317919	0.00835396	0.0485609	0.01342	0.000511058	0.00904061
-6.36	0.0163193	-0.0144577	-0.0134811	0.0169601	-0.00298309	0.00811005	0.034111	-0.03759	-0.0347214	0.0054245	0.0456314	0.0104904	0.00226593	0.00611115
-6.26	0.0104599	-0.0164109	-0.0154343	0.015007	-0.0205613	0.00615688	0.0321579	-0.0395432	-0.0327683	0.00347134	0.0436782	0.0132216	0.007347	0.00415798
-6.16	0.00753021	-0.0193405	-0.018364	0.0159836	-0.0234909	0.00322723	0.0292282	-0.0424728	-0.0298386	0.00444794	0.0407486	0.0173264	0.00441742	0.00122833
-6.06	0.00753021	-0.0291061	-0.018364	0.021843	-0.0234909	0.00322723	0.0292282	-0.0424728	-0.0298386	0.0103073	0.0290298	0.0173264	0.00441742	0.00122833
-5.96	0.00753021	-0.0193405	-0.018364	0.021843	-0.0137253	0.00322723	0.0292282	-0.0385666	-0.0298386	0.0103073	0.0290298	0.0173264	0.00441742	0.00122833
-5.86	0.0133896	-0.0173874	-0.0164108	0.0237961	-0.0117722	0.0110397	0.0311813	-0.0307541	-0.0239792	0.0122604	0.030983	0.0192795	0.00637054	0.00318146
-5.76	0.0192491	-0.0173873	-0.0261763	0.0237962	-0.011772	-0.00458515	0.0311814	-0.030754	-0.0181197	0.0122605	0.0212175	0.0192796	0.00637066	-0.000724681
-5.66	0.0153427	-0.0212936	-0.0300827	0.0335617	-0.00395966	0.00127411	0.0233688	-0.0346603	-0.0317917	0.00835419	0.0212173	0.0153732	0.00246429	-0.00658417
-5.56	0.0241318	-0.0222702	-0.0212936	0.0345383	-0.00884247	0.0100632	0.0302048	-0.0454025	-0.0230026	0.00347137	0.0261002	0.0280685	0.0112534	-0.0056076
-5.46	0.031944	-0.014458	-0.00957519	0.0306317	-0.00688934	0.0178754	0.0341107	-0.0454028	-0.00933105	0.00933045	0.0339124	0.051506	0.0190659	-0.00365478
-5.36	0.0319443	-0.0242233	-0.00371552	0.046257	-0.00688934	0.0178757	0.034111	-0.0571213	-0.0151901	0.0151901	0.0436783	0.0417404	0.0190659	-0.00365448
-5.26	0.0348741	-0.0271529	-0.0164107	0.0296556	-0.0176316	0.0110399	0.0272752	-0.0737227	-0.0317915	-0.00141129	0.0270769	0.0349044	0.0122298	-0.0104903
-5.16	0.0319443	-0.0242233	-0.0134811	0.0267258	-0.0127487	0.0178757	0.0243454	-0.0766525	-0.0347214	-0.0141068	0.024147	0.035881	0.00930023	-0.00951385
-5.06	0.0319443	-0.0359421	-0.00879669	0.030632	-0.00688934	0.0178757	0.0243454	-0.0766525	-0.0308151	-0.0141068	0.0280533	0.0456467	0.0190659	-0.00756073
-4.96	0.0315551	-0.032425	-0.00215155	0.0361022	-0.00727852	0.0174865	0.0141906	-0.0868073	-0.0253449	-0.0144959	0.0296172	0.0472106	0.0186767	-0.0138093
-4.86	0.0212021	-0.0369186	-0.0125046	0.0159836	-0.0137253	0.00713348	0.0175095	-0.0971603	-0.0356979	-0.0365677	0.0134048	0.0349045	-0.00144196	-0.0143967
-4.76	0.0202257	-0.0418013	-0.013481	0.011101	-0.0127487	0.0139696	0.01458	-0.0981367	-0.0366743	-0.0512159	-0.00124341	0.035881	-0.00632477	-0.0192793
-4.66	0.0323334	-0.0453186	-0.00527954	0.013443	-0.0104065	0.0045929	0.0110626	-0.0899353	-0.0284729	-0.0488739	0.00109863	0.0382233	-7.62939e-05	-0.0208435
-4.56	0.0440521	-0.0382843	-0.00410461	0.0146179	-0.0131378	0.0135803	0.0122375	-0.0926666	-0.027298	-0.047699	0.00227356	0.0393982	0.00695801	-0.0294342
-4.46	0.0475696	-0.0418011	-0.0173871	0.0111011	-0.0225142	0.00420412	0.00872072	-0.102043	-0.0308148	-0.0551221	-0.00124327	0.0358812	0.00344104	-0.0290448
-4.36	0.0524521	-0.0419998	-0.0125046	0.0159836	-0.0176315	0.00518036	0.0136032	-0.0932541	-0.0259323	-0.0560989	0.00363922	0.0407639	0.0122299	-0.0280685
-4.26	0.0524526	-0.0447306	-0.012504	0.00621852	-0.0313032	-0.0104441	0.00383814	-0.108879	-0.0259318	-0.0560984	-0.00612585	0.0309984	0.00832386	-0.0339274
-4.16	0.0645599	-0.0384827	-0.000396729	0.0183258	-0.0250549	0.0114288	0.0100861	-0.0967712	-0.0177307	-0.0322723	0.00598145	0.0431061	0.0204315	-0.0120544
-4.06	0.0700302	-0.0388718	-0.0066452	0.0179367	-0.0313034	-0.00458527	0.00579071	-0.0873947	-0.0298386	-0.0228958	-0.0139389	0.0407639	0.0180893	-0.00150299
-3.96	0.0690541	-0.0535198	-0.0310588	-0.00257066	-0.0361863	0.000297993	0.00872084	-0.0961833	-0.0444866	-0.0199657	-0.0246806	0.0417403	0.00539387	-0.00365403
-3.86	0.0827255	-0.0515671	-0.0447311	-0.000617981	-0.0244675	0.0120163	0.0243454	-0.084465	-0.0483932	-0.0160599	-0.0188217	0.0534592	-0.00827789	0.00806427
-3.76	0.0753023	-0.0472716	-0.0326231	-0.01976	-0.00650068	0.0163118	0.0227815	-0.0840758	-0.0616759	-0.0176238	-0.0184325	0.0597072	-7.67335e-05	0.0123598
-3.66	0.0862427	-0.0500031	-0.0392609	-0.0400696	0.00639343	0.0116272	0.0317688	-0.0809479	-0.0565948	-0.0203552	-0.0153046	0.0647888	-0.00280762	0.0193939
-3.56	0.081749	-0.0525436	-0.033989	-0.0328445	-0.0137253	0.00713348	0.0311813	-0.0795822	-0.0571823	-0.0268021	-0.0276108	0.0544357	-0.00534821	0.0129471
-3.46	0.0944441	-0.0242235	-0.0162126	-0.00257129	-0.00688979	0.0198286	0.0399702	-0.0707933	-0.0542528	-0.0180132	-0.0149157	0.0612712	0.0151592	0.0303267
-3.36	0.0983505	-0.0144577	-0.0349655	0.0255508	-0.00298309	0.0198288	0.0321579	-0.0864182	-0.044487	-0.033638	-0.0246811	0.051506	0.00539398	0.0229111
-3.26	0.0934682	-0.0115275	-0.0496135	0.0394216	0.00385262	0.0110402	0.0136037	-0.0756755	-0.0415568	-0.0424266	-0.0237041	0.0446699	0.000510946	0.0168538
-3.16	0.105186	0.0177689	-0.0418015	0.0503616	0.0116653	0.0227585	0.0350876	-0.075676	-0.0278854	-0.0268021	-0.0139389	0.0544357	0.0114517	0.0207596
-3.06	0.114952	0.0392532	-0.0105515	0.0609055	-0.00200653	0.0325241	0.0429001	-0.0717697	-0.0161667	-0.0385208	-0.0100327	0.0466232	0.0208206	0.0293503
-2.96	0.136437	0.0470667	-0.00273801	0.070672	-0.015678	0.0442438	0.0350885	-0.075675	-0.0161657	-0.0463324	-0.0197973	0.0427174	0.0192646	0.0434198
-2.86	0.16124	0.0660095	0.00643921	0.0935211	-0.00141907	0.0553741	0.0423126	-0.0743103	-0.00308228	-0.0469208	-0.0184326	0.0518951	0.0272675	0.0416565
-2.76	0.179795	0.0955055	0.0328071	0.110123	0.0042434	0.0790108	0.0581367	-0.0643456	0.0271919	-0.0310967	0.00793532	0.0192733	0.0497299	0.0941932
-2.66	0.183121	0.189056	0.0615234	0.12439	0.0243683	0.130768	0.119659	-0.0145416	0.0637207	0.0187073	0.101883	-0.0715332	0.0823517	0.252594
-2.56	0.221001	0.303505	0.0517502	0.0958633	-0.0186081	0.157326	0.223961	0.105385	0.173485	0.0589371	0.17141	-0.0750504	0.122185	0.254555
-2.46	0.152842	0.225581	-0.0285235	-0.00980096	-0.214109	0.0653333	0.198756	0.0473737	0.123683	-0.0311022	0.0989484	0.00679272	0.0723903	-0.0593157
-2.36	0.0137711	0.0786972	-0.0816574	-0.0504227	-0.215294	-0.0268631	0.0803909	-0.0409164	-0.0892258	-0.097908	-0.00301361	0.0399704	0.00167084	-0.13784
-2.26	-0.042475	0.0068261	-0.080088	-0.0281623	-0.0453708	-0.0174811	0.0116479	0.0602624	-0.0993751	-0.0857947	-0.0444129	0.0298245	-0.0287845	-0.0417426
-2.16	0.0272598	0.0949173	0.0158157	0.0247726	-0.01548	0.0764694	0.0868454	0.040535	0.0238724	-0.00902557	0.0175095	0.0456467	0.0249252	-0.0278702
-2.06	0.0299911	0.125389	0.0548782	0.0454788	-0.0400925	0.127251	0.141533	0.0893631	0.0699692	-0.0160599	0.0456314	0.051506	0.0307846	-0.0349045
-1.96	-0.0223541	0.071869	0.0552674	-0.00999445	-0.0115801	0.0905305	0.122391	0.0616303	0.0621491	-0.0430145	0.000320494	0.0374464	0.00773752	-0.0540466
-1.86	-0.0348511	0.0574188	0.095108	0.0103149	0.0481873	0.141312	0.133331	0.00498962	0.0625458	-0.0293427	-0.0309296	0.00814819	0.0409393	-0.0665436
-1.76	-0.105553	0.0382763	0.0970684	0.00250965	0.0360782	0.162407	0.14817	-0.0211872	0.0258251	-0.0199665	-0.147332	-0.0695889	0.0581272	-0.0653767
-1.66	-0.145012	0.0324173	0.0431595	-0.0357742	-0.00884247	0.107719	0.121223	-0.0258713	-0.0054245	-0.0598068	-0.251244	-0.089119	0.021019	-0.0622482
-1.56	-0.0838776	-0.00801086	-0.00117493	-0.0722961	-0.0500488	0.0704193	0.0600891	-0.0311432	-0.0595245	-0.0975037	-0.206909	-0.0506439	-0.0162811	-0.0831451
-1.46	-0.0108323	-0.0646501	-0.0539079	-0.126982	-0.0953679	0.00869894	0.00540304	-0.0780168	-0.114211	-0.144377	-0.157301	0.00872755	-0.0323033	-0.133925
-1.36	0.0956116	-0.11055	-0.0959015	-0.167023	-0.130325	-0.0118103	-0.0444031	-0.104385	-0.173782	-0.174652	-0.0391388	0.126892	-0.055542	-0.173965
-1.26	0.11046	-0.122267	-0.13301	-0.230696	-0.213531	-0.0489184	-0.0815112	-0.11415	-0.2023	-0.238326	0.0760968	0.133149	-0.0672599	-0.245452
-1.16	0.107147	-0.0962982	-0.156647	-0.14769	-0.0922394	-0.0432587	-0.0817108	-0.120209	-0.141556	-0.117432	0.125519	0.138428	-0.0615997	-0.142914
-1.06	0.0467834	-0.0328217	-0.129501	-0.0678101	-0.0631409	0.00537109	-0.0205841	-0.087204	-0.108948	-0.0449677	0.00617981	0.0604858	0.0241394	-0.0677185
-0.960003	0.0751106	0.0595619	-0.053521	-0.0804985	-0.0527868	0.0442421	0.0272743	-0.00731736	-0.0181206	-0.00531846	-0.0490959	0.0138026	0.0903559	-0.0839317
-0.860001	0.0690536	0.0617142	-0.027153	-0.157646	-0.00102997	0.0335007	0.0001297	-0.00243378	0.0102005	-0.0187912	-0.084053	-0.0441971	0.10305	-0.0434952
-0.760002	0.0460041	0.0867145	-0.0392621	-0.207261	-0.0201706	0.0194385	-0.0131543	0.0389698	-0.00386167	-0.0859845	-0.10515	-0.00123447	0.118288	-0.0657666
-0.66	-0.064537	0.075386	-0.0771561	-0.081871	-0.047905	-0.0582962	-0.090889	0.0647507	-0.0398026	-0.159416	-0.0778122	0.121819	0.101097	-0.0446701
-0.560001	0.205765	0.0562439	0.0669861	0.134537	0.244278	-0.152435	-0.127609	0.0635834	0.0437927	0.058548	0.0792236	0.322205	0.0592957	0.0932159
-0.460003	0.176865	0.220703	0.0275423	-0.0584257	0.1974	-0.0036009	0.0177004	0.0522615	0.10434	-0.0922239	0.122971	0.14018	0.16789	0.0760347
-0.360001	0.451279	-0.00878906	0.0148315	0.292938	0.574158	0.118073	-0.0758514	-0.111221	-0.00250244	0.648193	-0.209641	0.734512	-0.225266	0.634827
-0.260002	-0.164317	0.3057	0.37972	0.20313	0.0421537	0.94779	0.222234	0.787633	0.180745	-0.404109	0.531804	0.191568	0.486856	0.589544
-0.16	-0.527435	0.939453	0.188858	-0.486557	-0.486191	0.41748	1.04349	0.540924	-0.219879	-0.707855	1.01321	-0.384048	0.214767	-0.62085
-0.0600014	0.352844	-0.631058	-0.287109	0.427307	0.447998	-0.342865	-0.705933	-0.629578	0.0478973	0.561096	-0.60495	0.650528	-0.0569153	0.65358
0.0399971	0.0751388	-0.567744	-0.363643	-0.156642	0.0811828	-0.418224	-0.31097	-0.538142	0.392461	0.341985	-0.0791428	0.294669	0.312216	0.876652
0.139999	0.0522614	-0.0613403	-0.0166016	-0.193192	-0.125244	-0.287598	-0.130737	-0.570404	0.40239	0.253082	0.0214081	0.367905	0.791718	1.08032
0.239998	0.004996	0.115622	0.197058	-0.11976	-0.0459504	-0.0485318	0.283332	-0.109079	0.682074	0.424567	0.535086	0.731592	1.22024	1.47526
0.34	0.0325317	0.0884705	0.12851	-0.165268	-0.112946	0.0524445	0.37767	0.0157318	0.765869	0.564606	0.92746	1.09819	1.86964	1.95044
0.439999	-0.0473557	-0.147667	-0.0517654	-0.214684	-0.0725174	0.0264664	0.32708	0.0854568	0.711372	0.68824	1.11517	1.35737	2.4632	2.52602
0.539997	0.0325241	-0.149422	-0.0175858	-0.119957	0.0300217	0.0762711	0.440941	0.16143	0.839302	0.838432	1.44622	1.7353	3.05753	3.15005
0.639996	0.135845	-0.0793043	0.0454973	-0.00609265	0.13022	0.190135	0.580593	0.283107	1.03715	1.03315	1.83352	1.99956	3.61789	3.74517
0.740002	0.148155	-0.0302811	0.100777	0.0538712	0.18354	0.245415	0.634697	0.363777	1.14008	1.21656	2.0431	2.21304	3.79308	4.0106
0.84	0.157921	0.00409698	0.147652	0.0960617	0.231194	0.309868	0.699928	0.455574	1.26235	1.36382	2.20599	2.41108	4.04699	4.311
0.939999	0.177841	0.0357361	0.182022	0.137466	0.291351	0.37471	0.773758	0.54776	1.39828	1.41031	2.28645	2.52162	4.33879	4.5528
1.04	0.205963	0.0533142	0.237885	0.167542	0.326508	0.422363	0.838211	0.627838	1.53813	1.465	2.41145	2.65366	4.69466	4.76373
1.14	0.213585	0.0605393	0.288078	0.206413	0.356393	0.455376	0.899346	0.702644	1.6684	1.52105	2.55853	2.76948	4.92063	4.99479
1.24	0.217491	0.0871048	0.281441	0.233757	0.417717	0.506157	0.940361	0.765923	1.74262	1.60113	2.69016	2.89721	5.15891	5.18111
1.34	0.227646	0.118744	0.300583	0.267349	0.455612	0.558502	0.960281	0.809677	1.79497	1.68472	2.79446	3.00346	5.30891	5.34088
1.44	0.22628	0.142769	0.327339	0.285515	0.468697	0.591896	1.0136	0.877449	1.82954	1.73414	2.91497	3.13256	5.48606	5.53951
1.54	0.221199	0.142769	0.322258	0.282387	0.481194	0.610649	1.05657	0.922371	1.88931	1.78765	3.03489	3.21186	5.63255	5.65475
1.64	0.204796	0.145501	0.307809	0.305825	0.490181	0.637993	1.10618	0.970025	1.92133	1.84039	3.13763	3.31225	5.75559	5.78053
1.74	0.225304	0.147652	0.324409	0.311882	0.495842	0.631935	1.14349	0.983894	1.97309	1.88824	3.23899	3.40229	5.89133	5.94088
1.84	0.216316	0.144524	0.333	0.304848	0.495064	0.637016	1.16965	0.991707	1.99458	1.95074	3.34055	3.46166	6.02219	6.06979
1.94	0.209679	0.12812	0.342766	0.309929	0.507561	0.642876	1.1845	0.996391	2.03559	2.00152	3.42844	3.5351	6.13039	6.17525
2.04	0.20948	0.107613	0.341011	0.29528	0.519478	0.646584	1.18157	1.03175	2.05337	2.06304	3.50872	3.61498	6.26145	6.2942
2.14	0.215538	0.128898	0.332221	0.300941	0.540764	0.678031	1.19817	1.07452	2.10981	2.12456	3.59055	3.69604	6.35227	6.41939
2.24	0.209679	0.132027	0.346672	0.300163	0.563423	0.704201	1.2263	1.11085	2.1352	2.17925	3.67649	3.77221	6.47141	6.53736
2.34	0.21241	0.146477	0.361519	0.296257	0.581779	0.715141	1.25872	1.12257	2.18403	2.23003	3.75657	3.84447	6.57961	6.63424
2.44	0.209679	0.132027	0.362297	0.28727	0.59272	0.724907	1.2763	1.13428	2.22504	2.24957	3.81634	3.90229	6.67258	6.74361
2.54	0.230186	0.152534	0.360542	0.299187	0.615959	0.741508	1.29368	1.16534	2.28657	2.30718	3.87864	3.95092	6.77981	6.8606
2.64	0.234871	0.147453	0.36132	0.299965	0.619087	0.754005	1.31438	1.18604	2.32368	2.32281	3.92747	4.01342	6.85911	6.96139
2.74	0.235069	0.153511	0.359566	0.306023	0.620064	0.765923	1.31927	1.20147	2.3559	2.34332	3.98704	4.0769	6.95657	7.04517
2.84	0.24659	0.163078	0.378899	0.303093	0.639397	0.777443	1.34759	1.23096	2.38618	2.37749	4.0759	4.12397	7.06223	7.13209
2.94	0.253624	0.166206	0.382027	0.317543	0.642525	0.780571	1.36594	1.2544	2.40571	2.40484	4.12669	4.17944	7.14114	7.20943
3.04	0.253036	0.160934	0.397064	0.317352	0.655609	0.79483	1.37747	1.26944	2.42973	2.43082	4.19485	4.2269	7.23665	7.30846
3.14	0.261436	0.166984	0.40937	0.323402	0.673775	0.804787	1.39251	1.29151	2.4604	2.47124	4.24192	4.27319	7.32278	7.40279
3.24	0.267296	0.170113	0.427727	0.32653	0.682365	0.81768	1.41673	1.29737	2.48969	2.49859	4.28098	4.34155	7.40012	7.48756
3.34	0.276863	0.17382	0.431831	0.332191	0.700142	0.822563	1.42864	1.3128	2.51801	2.5191	4.33469	4.37963	7.48	7.56666
3.44	0.287804	0.186714	0.441597	0.341179	0.726311	0.838966	1.45403	1.32374	2.53364	2.55425	4.39524	4.42651	7.5593	7.64596
3.54	0.293274	0.196091	0.459564	0.354462	0.738815	0.859283	1.46809	1.33507	2.5645	2.57535	4.45149	4.48862	7.65149	7.71666
3.64	0.293465	0.200188	0.458199	0.3527	0.733147	0.86924	1.47649	1.36846	2.59516	2.60601	4.497	4.52123	7.72044	7.80006
3.74	0.306358	0.213081	0.464836	0.373405	0.732368	0.887993	1.50384	1.39698	2.62641	2.62749	4.55247	4.58881	7.80715	7.85592
3.84	0.311043	0.202141	0.479683	0.374184	0.722603	0.895805	1.52142	1.40948	2.6479	2.64117	4.58567	4.61889	7.85325	7.92506
3.94	0.309288	0.214058	0.492378	0.374382	0.741936	0.909279	1.54075	1.41944	2.67426	2.67144	4.61985	4.66869	7.9175	7.98267
4.04	0.311241	0.234367	0.485344	0.374382	0.758736	0.928032	1.55755	1.43116	2.70551	2.68707	4.67258	4.71752	7.98586	8.05416
4.14	0.309288	0.241402	0.480659	0.378288	0.779045	0.926079	1.58685	1.43507	2.727	2.71636	4.72141	4.75658	8.03664	8.11353
4.24	0.321785	0.255074	0.486519	0.38102	0.793892	0.941704	1.6013	1.44952	2.74458	2.73394	4.75579	4.78979	8.08469	8.17721
4.34	0.32296	0.259758	0.492378	0.393913	0.806389	0.954201	1.61614	1.46436	2.7602	2.76519	4.78782	4.84643	8.14407	8.23267
4.44	0.319054	0.268745	0.477531	0.386101	0.813423	0.94561	1.63177	1.47022	2.77387	2.78472	4.83274	4.87572	8.1843	8.29322
4.54	0.330574	0.291985	0.491402	0.407387	0.816353	0.954399	1.64719	1.48956	2.80219	2.80718	4.88255	4.92358	8.25051	8.36959
4.64	0.337608	0.2873	0.487495	0.414421	0.817131	0.959083	1.66009	1.50831	2.82954	2.82085	4.90403	4.97631	8.28371	8.44654
4.74	0.340538	0.276558	0.475578	0.414223	0.825142	0.957329	1.67278	1.521	2.84614	2.84722	4.92258	5.0183	8.32688	8.50416
4.84	0.353035	0.294914	0.480659	0.432976	0.836861	0.982719	1.68645	1.54327	2.8852	2.87457	4.96946	5.08588	8.37844	8.56197
4.94	0.347374	0.289253	0.481636	0.433952	0.856194	0.992287	1.68743	1.55128	2.91157	2.89117	4.99778	5.11694	8.44192	8.63013
5.04	0.35421	0.311714	0.484566	0.449379	0.864204	0.996391	1.71653	1.57569	2.94184	2.9273	5.02142	5.16283	8.48118	8.68775
5.14	0.359871	0.329094	0.485542	0.471061	0.882759	1.00518	1.73821	1.59698	2.96235	2.96148	5.07004	5.19701	8.54153	8.74264
5.24	0.355186	0.326363	0.478508	0.473015	0.897209	1.00909	1.74603	1.60792	2.98969	2.97906	5.11301	5.23022	8.59621	8.78638
5.34	0.358116	0.311714	0.4748	0.481804	0.893501	1.0003	1.747	1.60889	3.00434	2.99566	5.15891	5.25658	8.63938	8.83228
5.44	0.359871	0.312691	0.481636	0.469887	0.910881	1.00596	1.75852	1.61573	3.02094	3.01226	5.17551	5.28295	8.69582	8.85397
5.54	0.366905	0.329094	0.479683	0.471062	0.915962	1.01104	1.77923	1.62627	3.05219	3.03179	5.2263	5.32397	8.74075	8.89576
5.64	0.362022	0.329292	0.494331	0.475944	0.924751	1.02569	1.79388	1.63819	3.07661	3.06206	5.26243	5.36205	8.8054	8.92799
5.74	0.360069	0.323433	0.49511	0.48571	0.924751	1.03037	1.81341	1.65186	3.09614	3.06792	5.30149	5.38744	8.87063	8.96432
5.84	0.369637	0.338081	0.501167	0.489418	0.938225	1.05791	1.82688	1.67042	3.12836	3.09742	5.34739	5.3935	8.9341	9.00318
5.94	0.372375	0.334564	0.491013	0.486298	0.94487	1.05167	1.84329	1.69229	3.14751	3.10562	5.37239	5.42709	8.94739	9.05943
6.04	0.370811	0.332222	0.493355	0.48864	0.958931	1.06573	1.86126	1.70167	3.16547	3.12359	5.39739	5.45678	8.99387	9.09225
6.14	0.366905	0.330269	0.491401	0.496452	0.965568	1.07236	1.86907	1.71534	3.18696	3.14703	5.42161	5.48803	9.06692	9.14185
6.24	0.360069	0.319527	0.485344	0.50016	0.975533	1.07647	1.872	1.72608	3.20747	3.16167	5.46165	5.52221	9.11086	9.19361
6.34	0.351082	0.307808	0.490425	0.48571	0.978264	1.0667	1.88645	1.72491	3.22114	3.16949	5.47532	5.54174	9.1511	9.21314
6.44	0.346397	0.313667	0.490425	0.479851	0.985298	1.07061	1.90716	1.73194	3.24067	3.19878	5.50657	5.56127	9.18313	9.24244
6.54	0.353233	0.323235	0.497261	0.494499	0.994087	1.08526	1.92181	1.7544	3.27876	3.22906	5.55442	5.59545	9.24856	9.31686
6.64	0.356163	0.309761	0.500969	0.48571	0.991158	1.08233	1.91497	1.75733	3.28754	3.24175	5.57298	5.61791	9.29055	9.34791
6.74	0.350304	0.309761	0.496284	0.483757	1.00092	1.09209	1.91302	1.76124	3.30239	3.26519	5.61126	5.64135	9.33079	9.39478
6.84	0.354988	0.303902	0.500191	0.494301	1.00365	1.09287	1.92864	1.76202	3.31489	3.28667	5.63157	5.66869	9.38039	9.44869
6.94	0.362022	0.309761	0.515816	0.48571	1.01069	1.09795	1.92942	1.78272	3.33442	3.30621	5.66477	5.69213	9.43703	9.48853
7.04	0.361046	0.304878	0.514839	0.504265	1.02924	1.11065	1.94524	1.79737	3.36079	3.34039	5.69505	5.72358	9.51614	9.52271
7.14	0.361046	0.302925	0.509758	0.506218	1.03588	1.11651	1.94524	1.813	3.38032	3.35015	5.7263	5.7517	9.55637	9.55787
7.24	0.358894	0.310539	0.523628	0.502113	1.03803	1.13311	1.95013	1.8296	3.39887	3.38042	5.75266	5.77807	9.57375	9.57565
7.34	0.362022	0.299995	0.511909	0.505241	1.03022	1.13194	1.94817	1.82647	3.40473	3.38628	5.78196	5.7976	9.59719	9.60767
7.44	0.370811	0.312691	0.524605	0.506218	1.03901	1.1419	1.96673	1.85011	3.43501	3.4107	5.81028	5.81615	9.6384	9.65748
7.54	0.365929	0.305855	0.530266	0.49157	1.04662	1.13311	1.9638	1.85303	3.44184	3.42144	5.83079	5.83276	9.67532	9.7151
7.64	0.375694	0.309761	0.541206	0.501335	1.0478	1.14288	1.97434	1.8628	3.46137	3.43902	5.85813	5.86401	9.71047	9.73463
7.74	0.380379	0.301949	0.535347	0.504066	1.05756	1.14678	1.98333	1.86475	3.47504	3.45074	5.87571	5.89526	9.73391	9.769
7.84	0.370811	0.305656	0.542183	0.504265	1.07221	1.14385	1.98235	1.87354	3.47797	3.46539	5.89544	5.93139	9.75364	9.80006
7.94	0.372765	0.314644	0.561714	0.506218	1.0769	1.15244	1.99993	1.90166	3.50532	3.48687	5.94114	5.96264	9.77004	9.83521
8.04	0.378624	0.320503	0.566399	0.515984	1.08198	1.15362	1.99993	1.9087	3.51704	3.50835	5.97239	5.98803	9.8052	9.85006
8.14	0.369834	0.327339	0.576362	0.518913	1.08491	1.15655	2.01653	1.9253	3.5395	3.53081	6.00462	6.00776	9.85305	9.88111
8.24	0.366905	0.330269	0.577339	0.521843	1.09174	1.14385	2.02923	1.92823	3.5561	3.54351	6.03294	6.01733	9.86184	9.92506
8.34	0.371788	0.33593	0.580269	0.529457	1.10249	1.15264	2.04388	1.94288	3.57075	3.56207	6.06712	6.05737	9.89524	9.97877
8.44	0.370613	0.327339	0.588081	0.534538	1.0935	1.15655	2.05247	1.94093	3.58833	3.56988	6.10032	6.07104	9.93313	10.0229
8.54	0.368858	0.320503	0.591789	0.531609	1.0976	1.15166	2.05071	1.94854	3.58149	3.58843	6.11301	6.08764	9.97121	10.0579
8.64	0.368858	0.320503	0.59687	0.525749	1.08784	1.16143	2.06048	1.95362	3.58735	3.60328	6.14231	6.10912	9.98098	10.0891
8.74	0.368858	0.310738	0.60273	0.531609	1.08784	1.16611	2.07024	1.97315	3.60688	3.61578	6.1638	6.13256	10.031	10.1145
8.84	0.366905	0.314644	0.606636	0.536293	1.09174	1.17315	2.08001	1.97706	3.61274	3.63531	6.197	6.16772	10.0493	10.1489
8.94	0.371788	0.318352	0.605659	0.538445	1.10249	1.1878	2.08489	1.99171	3.63129	3.64996	6.21673	6.19408	10.0952	10.1838
9.04	0.365929	0.325386	0.605659	0.540398	1.09155	1.17803	2.09466	2.00616	3.64692	3.67144	6.2468	6.22338	10.1323	10.2249
9.14	0.372566	0.31562	0.600578	0.559929	1.09663	1.1878	2.09466	2.01319	3.65668	3.68121	6.26633	6.24409	10.1765	10.2483
9.24	0.383507	0.319527	0.607613	0.556023	1.09663	1.1878	2.1052	2.0171	3.67817	3.69683	6.28782	6.26635	10.1948	10.2846
9.34	0.378624	0.330269	0.612495	0.570671	1.0976	1.20245	2.12493	2.03761	3.68696	3.70562	6.31223	6.29272	10.2212	10.3274
9.44	0.378624	0.31855	0.612495	0.561684	1.10151	1.20322	2.14056	2.04737	3.70649	3.72515	6.3259	6.29858	10.2564	10.3528
9.54	0.378624	0.31855	0.612495	0.566765	1.11713	1.2044	2.15032	2.05714	3.71626	3.73687	6.3513	6.32201	10.2751	10.3997
9.64	0.374718	0.317375	0.612496	0.560906	1.11791	1.21221	2.15813	2.05518	3.72407	3.75445	6.37083	6.34545	10.315	10.4212
9.74	0.373741	0.32148	0.608391	0.557976	1.12788	1.21124	2.16692	2.06397	3.74458	3.773	6.38938	6.36596	10.3472	10.4565
9.84	0.376671	0.324409	0.616402	0.55114	1.13276	1.21221	2.1679	2.07745	3.76313	3.7857	6.4013	6.39233	10.3814	10.4876
9.94	0.381554	0.335152	0.621284	0.559929	1.13569	1.22686	2.18333	2.0835	3.77192	3.81011	6.42649	6.4226	10.4167	10.5139
10.04	0.377449	0.334175	0.632027	0.570671	1.14057	1.23174	2.19915	2.09229	3.78657	3.82281	6.44114	6.44897	10.4497	10.5422
10.14	0.376671	0.348625	0.630073	0.563637	1.14526	1.22979	2.20696	2.10206	3.80415	3.82867	6.46262	6.46069	10.4829	10.5579
10.24	0.371788	0.333199	0.625191	0.565788	1.14155	1.23545	2.19817	2.10108	3.82075	3.84527	6.48508	6.48042	10.523	10.5717
10.34	0.370811	0.343941	0.620308	0.560905	1.14252	1.22979	2.19524	2.09815	3.82758	3.83648	6.48801	6.48803	10.5505	10.5872
10.44	0.38253	0.345894	0.636711	0.570671	1.14643	1.22979	2.20501	2.11768	3.84907	3.8521	6.50169	6.52709	10.5767	10.6184
10.54	0.384483	0.347847	0.639839	0.578484	1.15424	1.24151	2.22063	2.13136	3.85493	3.87359	6.51926	6.54467	10.6079	10.636
10.64	0.383507	0.341011	0.629097	0.577507	1.15795	1.24053	2.23528	2.13897	3.86372	3.88238	6.53977	6.56908	10.6382	10.6663
10.74	0.391121	0.3498	0.632027	0.581215	1.15815	1.24346	2.24798	2.14893	3.88618	3.90679	6.55169	6.58764	10.6704	10.7094
10.84	0.400108	0.354485	0.647652	0.584343	1.16792	1.25909	2.25384	2.16456	3.89907	3.92242	6.57981	6.61303	10.7204	10.7337
10.94	0.390343	0.351753	0.643745	0.578484	1.16987	1.25518	2.26048	2.17042	3.8979	3.92437	6.59348	6.62475	10.7427	10.7512
11.04	0.38839	0.3498	0.62812	0.578484	1.16596	1.25909	2.26556	2.16651	3.91157	3.93218	6.60715	6.64428	10.7564	10.7649
11.14	0.392296	0.355659	0.637886	0.588249	1.17573	1.25713	2.27532	2.18214	3.92133	3.93804	6.61692	6.67358	10.7779	10.7895
11.24	0.392296	0.355659	0.632027	0.588249	1.18237	1.25323	2.28118	2.19268	3.93696	3.95171	6.6384	6.6892	10.8064	10.8137
11.34	0.397179	0.360542	0.631828	0.591179	1.18256	1.25303	2.28997	2.2085	3.94575	3.96832	6.65305	6.71947	10.8452	10.8401
11.44	0.40284	0.355659	0.637886	0.600746	1.19331	1.26495	2.29485	2.21339	3.9604	3.97906	6.6677	6.73412	10.895	10.8684
11.54	0.404015	0.354485	0.647652	0.60778	1.19721	1.26885	2.30462	2.22315	3.97211	3.98296	6.68137	6.75951	10.9165	10.8938
11.64	0.404015	0.355659	0.647652	0.611687	1.20307	1.26885	2.31438	2.23292	3.98774	4.00249	6.69895	6.77436	10.9478	10.9243
11.74	0.404015	0.345894	0.647652	0.61364	1.20112	1.27471	2.32415	2.24268	3.99165	4.01617	6.71848	6.80248	10.9665	10.9485
11.84	0.408897	0.350777	0.652534	0.612663	1.20092	1.2835	2.33489	2.24366	4.00629	4.04644	6.73235	6.81908	10.9741	10.9944
11.94	0.410851	0.356636	0.654488	0.618523	1.20991	1.28545	2.34153	2.24952	4.01801	4.06011	6.75462	6.8308	10.9781	11.0315
12.04	0.423546	0.351753	0.657417	0.637077	1.21674	1.28448	2.3554	2.25831	4.03657	4.07281	6.77708	6.85717	11.02	11.0579
12.14	0.412804	0.342964	0.657219	0.638054	1.22749	1.28936	2.36224	2.25343	4.0434	4.08355	6.78782	6.8894	11.0523	11.0991
12.24	0.418663	0.331245	0.654488	0.632973	1.23412	1.28545	2.36224	2.26905	4.05903	4.08941	6.8054	6.89721	11.0827	11.1311
12.34	0.420418	0.332222	0.655464	0.635124	1.23627	1.2962	2.37298	2.27081	4.07954	4.10015	6.82005	6.91576	11.104	11.1555
12.44	0.418663	0.33007	0.652534	0.632195	1.23725	1.29913	2.37981	2.27882	4.08247	4.10308	6.85227	6.92846	11.1245	11.1936
12.54	0.418663	0.331245	0.652534	0.632195	1.23725	1.29404	2.38567	2.27491	4.09614	4.11675	6.87376	6.94018	11.1714	11.219
12.64	0.414757	0.331245	0.652534	0.632195	1.23725	1.30499	2.38958	2.27882	4.10786	4.12652	6.89329	6.95893	11.1765	11.2444
12.74	0.423546	0.336128	0.657417	0.637077	1.24604	1.30791	2.41009	2.28956	4.1186	4.15289	6.90716	6.97631	11.19	11.2739
12.84	0.428429	0.341011	0.6623	0.64196	1.25678	1.31866	2.41888	2.29835	4.12348	4.16753	6.93626	6.99682	11.2202	11.3088
12.94	0.424522	0.341011	0.658394	0.64196	1.2517	1.32256	2.42474	2.30811	4.12739	4.18707	6.95188	7.00854	11.2417	11.3323
13.04	0.414757	0.348824	0.648628	0.638832	1.25678	1.33038	2.42669	2.30225	4.14497	4.20464	6.96946	7.01635	11.2632	11.3616
13.14	0.41671	0.344917	0.661125	0.651726	1.26069	1.32842	2.4345	2.30811	4.15668	4.21246	6.98508	7.04174	11.28	11.3987
13.24	0.426476	0.348824	0.666206	0.651726	1.26655	1.34209	2.4345	2.31788	4.16254	4.21832	7.01243	7.05932	11.2906	11.4292
13.34	0.42511	0.351364	0.674606	0.654266	1.27299	1.34073	2.45149	2.32628	4.16899	4.23062	7.02473	7.06186	11.3068	11.454
13.44	0.416512	0.353706	0.667183	0.646843	1.28002	1.33721	2.44524	2.32667	4.18305	4.24664	7.05442	7.08178	11.3345	11.4778
13.54	0.424911	0.35585	0.672455	0.648209	1.29428	1.34834	2.46614	2.33975	4.19418	4.25972	7.07922	7.10463	11.3769	11.5202
13.64	0.42218	0.3582	0.685348	0.649383	1.29546	1.35928	2.47708	2.34093	4.20512	4.27457	7.09993	7.11557	11.4093	11.537
13.74	0.412804	0.364449	0.675972	0.645866	1.29585	1.36163	2.47942	2.34209	4.21137	4.27613	7.11008	7.13276	11.4187	11.5424
13.84	0.422569	0.360542	0.675972	0.645866	1.31147	1.36631	2.48333	2.34913	4.22114	4.28082	7.12766	7.14135	11.4448	11.5667
13.94	0.406944	0.354683	0.67675	0.646645	1.30444	1.37334	2.4931	2.35303	4.22622	4.30035	7.14642	7.15112	11.4585	11.5823
14.04	0.406944	0.354683	0.687691	0.657585	1.32124	1.37725	2.49895	2.35889	4.22504	4.31011	7.15501	7.16283	11.4859	11.5862
14.14	0.397178	0.360541	0.691596	0.66149	1.32709	1.38897	2.50481	2.36866	4.23676	4.3355	7.17063	7.18236	11.5054	11.6135
14.24	0.401085	0.35273	0.681831	0.655632	1.31538	1.37334	2.49895	2.3628	4.24067	4.3355	7.17649	7.19213	11.5241	11.6467
14.34	0.407921	0.363472	0.686714	0.67614	1.33198	1.38409	2.5136	2.3794	4.25727	4.35992	7.197	7.21655	11.5493	11.6743
14.44	0.402061	0.369331	0.692574	0.67614	1.33588	1.37823	2.51946	2.38331	4.25141	4.3814	7.20676	7.23022	11.5747	11.7024
14.54	0.402061	0.36425	0.686714	0.67614	1.34174	1.38409	2.52337	2.39307	4.26118	4.40093	7.21653	7.23803	11.6001	11.7063
14.64	0.397957	0.360543	0.685738	0.684929	1.33764	1.3792	2.52435	2.39796	4.26606	4.40191	7.22727	7.24877	11.6206	11.719
14.74	0.409874	0.361519	0.692574	0.691765	1.3476	1.38799	2.52923	2.41261	4.2768	4.40679	7.25755	7.26733	11.6411	11.7473
14.84	0.406555	0.3582	0.69902	0.69899	1.36577	1.39639	2.53568	2.42569	4.28325	4.40933	7.27376	7.28549	11.6722	11.7713
14.94	0.403038	0.354683	0.696281	0.696648	1.3603	1.39678	2.54778	2.42921	4.2895	4.41753	7.28587	7.28315	11.6948	11.7827
15.04	0.411827	0.367378	0.710152	0.709343	1.36323	1.40948	2.55071	2.43604	4.30024	4.42437	7.29974	7.29467	11.7114	11.8059
15.14	0.412804	0.360542	0.703316	0.706413	1.3603	1.41241	2.54778	2.44874	4.30122	4.44097	7.31516	7.31127	11.7378	11.8167
15.24	0.404991	0.35273	0.697456	0.70446	1.36811	1.41045	2.54583	2.45069	4.30512	4.44488	7.32688	7.32299	11.7632	11.8245
15.34	0.403038	0.354683	0.703316	0.718132	1.3728	1.41827	2.55364	2.46046	4.31293	4.46246	7.34837	7.33471	11.7906	11.8479
15.44	0.411827	0.357613	0.700386	0.726921	1.3769	1.42706	2.56243	2.46729	4.3354	4.46539	7.3552	7.35717	11.815	11.8684
15.54	0.405968	0.353706	0.710152	0.719109	1.3769	1.43096	2.56712	2.47706	4.34126	4.48296	7.38059	7.36694	11.8337	11.8813
15.64	0.402061	0.358391	0.706245	0.719109	1.3769	1.42706	2.57806	2.48292	4.34516	4.48296	7.39036	7.3767	11.856	11.9016
15.74	0.396202	0.355659	0.700386	0.719887	1.3769	1.43096	2.59563	2.48292	4.35493	4.49664	7.41184	7.38256	11.8833	11.9212
15.84	0.404991	0.35273	0.703316	0.729851	1.3935	1.44952	2.59856	2.47608	4.37543	4.50933	7.42454	7.41088	11.9019	11.9436
15.94	0.392296	0.3498	0.700386	0.721062	1.39448	1.43682	2.59563	2.48682	4.37641	4.52125	7.43528	7.41694	11.9243	11.9583
16.04	0.38253	0.345894	0.706245	0.721062	1.39526	1.44151	2.59563	2.49268	4.38618	4.52007	7.4509	7.4353	11.9439	11.9719
16.14	0.381553	0.354683	0.709953	0.725944	1.41108	1.45342	2.61419	2.50147	4.40591	4.54058	7.47141	7.4519	11.9741	12.0061
16.24	0.387413	0.350777	0.713081	0.731804	1.41108	1.45342	2.62005	2.50733	4.40864	4.54644	7.48626	7.46166	11.989	12.0229
16.34	0.370224	0.355072	0.71347	0.736099	1.41147	1.44405	2.62434	2.51163	4.41879	4.55074	7.49524	7.47182	12.0077	12.0358
16.44	0.364563	0.351364	0.703903	0.740204	1.40971	1.44229	2.62845	2.51573	4.42485	4.56461	7.50325	7.49545	12.0314	12.0516
16.54	0.361046	0.353706	0.700386	0.730827	1.4062	1.44268	2.62884	2.51612	4.41547	4.56109	7.50364	7.50756	12.0532	12.0618
16.64	0.353623	0.346283	0.708588	0.739029	1.4183	1.45088	2.63704	2.52432	4.42758	4.5771	7.52356	7.51967	12.0712	12.0797
16.74	0.366707	0.358589	0.711128	0.74157	1.43061	1.45928	2.65911	2.53272	4.44575	4.59722	7.54173	7.54174	12.0952	12.1135
16.84	0.359093	0.353706	0.702339	0.734734	1.43237	1.4544	2.65032	2.54229	4.45649	4.5982	7.55051	7.55444	12.106	12.1274
16.94	0.362999	0.3498	0.69648	0.740593	1.43159	1.44463	2.66009	2.54932	4.4604	4.6021	7.56614	7.56811	12.1189	12.1419
17.04	0.359093	0.353706	0.706245	0.735512	1.44135	1.44463	2.66009	2.54932	4.47016	4.61773	7.56614	7.5974	12.1489	12.1575
17.14	0.359093	0.354485	0.712105	0.742546	1.44135	1.4544	2.66399	2.54932	4.46626	4.61773	7.58762	7.61225	12.1685	12.177
17.24	0.358116	0.360542	0.711128	0.74157	1.456	1.45928	2.67474	2.55811	4.48676	4.62652	7.60618	7.62768	12.1909	12.2034
17.34	0.356163	0.372261	0.709175	0.753288	1.45795	1.45538	2.67669	2.56593	4.49848	4.63355	7.63274	7.6394	12.2066	12.2346
17.44	0.35128	0.371284	0.716789	0.762077	1.46674	1.46416	2.68353	2.58253	4.51118	4.64117	7.65989	7.66186	12.2251	12.2524
17.54	0.35714	0.365425	0.714058	0.756218	1.46088	1.46416	2.68938	2.58839	4.51704	4.64703	7.67551	7.67553	12.2505	12.2805
17.64	0.356162	0.368354	0.722846	0.757194	1.47553	1.47295	2.69427	2.5835	4.52582	4.65191	7.69407	7.68822	12.28	12.2971
17.74	0.35128	0.363472	0.723824	0.746452	1.47143	1.47393	2.69407	2.59229	4.5268	4.6607	7.70676	7.69311	12.2993	12.3059
17.84	0.352257	0.364449	0.720894	0.761101	1.48335	1.48858	2.70599	2.60694	4.53559	4.66558	7.72141	7.71166	12.3335	12.346
17.94	0.356163	0.368355	0.726753	0.757195	1.47749	1.47881	2.70599	2.6128	4.54536	4.67535	7.73508	7.72729	12.3609	12.3713
18.04	0.352257	0.364449	0.716988	0.761101	1.47358	1.47881	2.71966	2.6128	4.55122	4.68511	7.75071	7.73901	12.3784	12.4026
18.14	0.346397	0.358589	0.720894	0.761101	1.47749	1.48858	2.72552	2.61671	4.55708	4.69488	7.75071	7.76244	12.4097	12.4221
18.24	0.352257	0.364449	0.720894	0.770866	1.47749	1.49249	2.72942	2.63233	4.56293	4.70074	7.76243	7.7683	12.4245	12.4436
18.34	0.347176	0.359367	0.726753	0.76696	1.48725	1.49444	2.73528	2.62647	4.56684	4.7066	7.77219	7.78197	12.4429	12.4721
18.44	0.342102	0.3582	0.724411	0.769302	1.481	1.48624	2.73294	2.62999	4.57426	4.71011	7.76985	7.79916	12.462	12.4881
18.54	0.332726	0.360542	0.715034	0.776726	1.48139	1.48663	2.73333	2.63624	4.59028	4.69683	7.78001	7.81713	12.4741	12.5061
18.64	0.344833	0.357025	0.723236	0.773209	1.48178	1.49092	2.74153	2.64249	4.5977	4.70308	7.7972	7.83041	12.4804	12.5182
18.74	0.342102	0.369919	0.720505	0.780243	1.49077	1.4921	2.74857	2.65147	4.60356	4.71597	7.81087	7.84018	12.5011	12.5311
18.84	0.345421	0.365425	0.725777	0.779655	1.48432	1.49346	2.75384	2.65089	4.61079	4.72515	7.81028	7.85522	12.5232	12.552
18.94	0.345421	0.369331	0.719917	0.785515	1.49487	1.49151	2.75774	2.65557	4.62446	4.73101	7.82005	7.86694	12.5376	12.5618
19.04	0.35714	0.38105	0.731636	0.785515	1.5019	1.50323	2.76946	2.66846	4.64008	4.75054	7.8259	7.88256	12.5591	12.5872
19.14	0.35128	0.38105	0.726555	0.791374	1.49799	1.50323	2.77923	2.67237	4.64985	4.74664	7.83958	7.88256	12.5786	12.6087
19.24	0.35128	0.384956	0.733589	0.791374	1.5019	1.50323	2.77923	2.67432	4.65571	4.75249	7.85715	7.88256	12.5884	12.6223
19.34	0.361046	0.379097	0.733589	0.785515	1.50776	1.50323	2.78313	2.67237	4.65571	4.76226	7.85715	7.89233	12.5962	12.643
19.44	0.35714	0.383003	0.737495	0.791374	1.51167	1.49346	2.78899	2.67823	4.65961	4.76734	7.88059	7.90327	12.6099	12.6497
19.54	0.352058	0.388863	0.737495	0.791374	1.50776	1.49737	2.78899	2.68214	4.66743	4.77007	7.89622	7.91576	12.6286	12.6672
19.64	0.35714	0.390816	0.741402	0.783562	1.50971	1.50127	2.79095	2.68604	4.66938	4.77789	7.9052	7.92944	12.6431	12.6946
19.74	0.350304	0.390617	0.732613	0.788445	1.50874	1.5042	2.79583	2.69874	4.67817	4.78667	7.91282	7.93822	12.646	12.7034
19.84	0.347374	0.398628	0.739449	0.779655	1.51557	1.51104	2.80149	2.70557	4.68891	4.79351	7.93723	7.94311	12.6529	12.7258
19.94	0.348351	0.395699	0.726753	0.780632	1.50678	1.50811	2.8056	2.70264	4.69575	4.79449	7.94016	7.95776	12.6636	12.7327
20.04	0.358116	0.385933	0.730659	0.786491	1.51655	1.50811	2.8056	2.70264	4.70551	4.80621	7.95188	7.96752	12.6656	12.7522
20.14	0.352257	0.389839	0.726753	0.786491	1.51655	1.51202	2.8056	2.71241	4.71137	4.81597	7.96555	7.96752	12.6745	12.7631
20.24	0.346397	0.395699	0.720894	0.78141	1.52241	1.51788	2.8095	2.71241	4.70551	4.82574	7.99094	7.97143	12.6929	12.7776
20.34	0.352257	0.389839	0.726753	0.788445	1.51069	1.51788	2.81536	2.71241	4.71528	4.82183	8.00071	7.99877	12.7144	12.7854
20.44	0.356163	0.395699	0.730659	0.778679	1.51537	1.51788	2.8056	2.72413	4.72504	4.82574	8.01633	8.00854	12.7241	12.7971
20.54	0.359093	0.392769	0.737495	0.789421	1.51948	1.52471	2.81634	2.73096	4.73188	4.83843	8.0388	8.0146	12.7505	12.8137
20.64	0.365928	0.395698	0.746284	0.79821	1.52631	1.52764	2.82513	2.73389	4.74262	4.84527	8.04563	8.03002	12.7593	12.842
20.74	0.365929	0.399605	0.750191	0.790398	1.53608	1.52764	2.82903	2.7378	4.74653	4.85503	8.06126	8.04955	12.7749	12.8616
20.84	0.360069	0.397652	0.754097	0.794304	1.53413	1.53037	2.83294	2.74171	4.75434	4.86285	8.07298	8.05932	12.782	12.8713
20.94	0.361046	0.400581	0.746086	0.791374	1.53706	1.52979	2.84368	2.73878	4.75727	4.86968	8.07708	8.06225	12.7974	12.8774
21.04	0.355576	0.402924	0.751556	0.783951	1.5394	1.52588	2.84798	2.73721	4.75961	4.87593	8.08411	8.07045	12.8114	12.8942
21.14	0.366706	0.405464	0.761909	0.800163	1.5517	1.53936	2.85833	2.75343	4.77583	4.88628	8.10032	8.09643	12.8394	12.9221
21.24	0.367882	0.40937	0.767769	0.806023	1.54585	1.52959	2.86419	2.75343	4.78559	4.89214	8.10032	8.10619	12.8433	12.9417
21.34	0.365929	0.417183	0.763863	0.807976	1.55756	1.54131	2.86614	2.75538	4.79731	4.90777	8.11594	8.1101	12.8667	12.9729
21.44	0.372765	0.424019	0.776558	0.80114	1.55659	1.53448	2.87884	2.75831	4.81196	4.92046	8.13645	8.1228	12.8794	12.9876
21.54	0.38253	0.429878	0.782417	0.805046	1.56049	1.54424	2.88274	2.75831	4.82172	4.92046	8.15012	8.1228	12.8892	13.0071
21.64	0.380577	0.420113	0.776558	0.80114	1.56127	1.53448	2.8886	2.76807	4.83149	4.92632	8.15598	8.13647	12.9087	13.0169
21.74	0.396202	0.429878	0.792183	0.810905	1.57417	1.55401	2.89837	2.77393	4.85297	4.93609	8.17161	8.15795	12.9353	13.0325
21.84	0.404015	0.433784	0.786324	0.805046	1.56245	1.55791	2.90228	2.77198	4.85493	4.94585	8.18528	8.16186	12.938	13.0462
21.94	0.412804	0.421089	0.789253	0.794304	1.56147	1.55108	2.9052	2.771	4.86372	4.95464	8.19993	8.17573	12.9507	13.06
22.04	0.406944	0.42382	0.797066	0.786491	1.55952	1.56475	2.90911	2.77882	4.86176	4.96246	8.20774	8.18237	12.9605	13.0725
22.14	0.411629	0.430855	0.802925	0.797035	1.56342	1.56866	2.90911	2.78272	4.87856	4.97222	8.22141	8.18627	12.9761	13.0823
22.24	0.414757	0.436714	0.804878	0.806023	1.57514	1.57647	2.92083	2.79053	4.87348	4.98394	8.23821	8.20776	12.9917	13.1096
22.34	0.418663	0.430855	0.80761	0.807976	1.57905	1.57452	2.91888	2.78858	4.88129	4.99175	8.2468	8.21362	13.0007	13.1077
22.44	0.417686	0.439644	0.807808	0.808952	1.57807	1.5794	2.92376	2.79346	4.89204	5.00249	8.26145	8.23217	13.0239	13.1282
22.54	0.424522	0.442574	0.808784	0.794304	1.581	1.57647	2.92083	2.79444	4.89301	4.99957	8.26243	8.24877	13.0406	13.1409
22.64	0.4421	0.450385	0.81269	0.806022	1.58881	1.58819	2.93333	2.80811	4.91059	5.01324	8.28586	8.2683	13.0698	13.1721
22.74	0.438194	0.450386	0.816597	0.802116	1.581	1.59405	2.94036	2.81788	4.91645	5.03277	8.29368	8.27612	13.0855	13.1928
22.84	0.430382	0.442574	0.824409	0.807976	1.59272	1.596	2.94231	2.81007	4.93208	5.03472	8.30344	8.29565	13.105	13.1995
22.94	0.437218	0.445503	0.831245	0.816765	1.60542	1.6087	2.95892	2.82276	4.94477	5.0525	8.31223	8.30248	13.1255	13.2122
23.04	0.431358	0.433784	0.825386	0.818718	1.59956	1.61065	2.96282	2.82081	4.93891	5.05328	8.31028	8.31615	13.1275	13.2258
23.14	0.428429	0.434761	0.826363	0.821648	1.60053	1.61358	2.95989	2.82764	4.94184	5.05621	8.31634	8.32299	13.1499	13.2288
23.24	0.432335	0.44062	0.832222	0.815788	1.59663	1.61358	2.97161	2.82764	4.95161	5.06011	8.33079	8.3269	13.1491	13.2483
23.34	0.428429	0.434761	0.826363	0.821648	1.60131	1.61749	2.97552	2.82764	4.95747	5.06597	8.33665	8.3437	13.1695	13.2671
23.44	0.434288	0.442574	0.834175	0.823601	1.60053	1.6253	2.98333	2.8296	4.96333	5.06988	8.34837	8.34838	13.1812	13.2776
23.54	0.437996	0.445503	0.831245	0.830437	1.60346	1.62823	2.98626	2.83253	4.97602	5.07671	8.36497	8.36694	13.1939	13.2922
23.64	0.45089	0.441597	0.842964	0.828484	1.60932	1.63018	2.98821	2.84425	4.98774	5.08453	8.38255	8.37865	13.2056	13.3079
23.74	0.44796	0.450386	0.851753	0.831413	1.60835	1.63311	3.00481	2.85108	5.00043	5.09136	8.39719	8.38549	13.23	13.3323
23.84	0.451866	0.454292	0.856438	0.831413	1.61225	1.63311	3.01067	2.86671	5.0102	5.09722	8.4011	8.40697	13.2398	13.3479
23.94	0.455772	0.458199	0.851753	0.82946	1.61616	1.63116	3.01263	2.86475	5.01606	5.10894	8.40501	8.42065	13.2613	13.3557
24.04	0.446983	0.445503	0.85273	0.830437	1.61713	1.62823	3.01556	2.87354	5.01704	5.11578	8.41575	8.42162	13.2739	13.3723
24.14	0.44796	0.430855	0.847848	0.831414	1.61811	1.62334	3.01067	2.86866	5.02192	5.11871	8.4304	8.42651	13.2808	13.3792
24.24	0.457138	0.443939	0.862885	0.840591	1.62143	1.63252	3.01985	2.87784	5.04086	5.13179	8.45715	8.45131	13.299	13.3973
24.34	0.453819	0.456245	0.873238	0.841179	1.63374	1.63897	3.0263	2.88428	5.05708	5.15386	8.47727	8.46166	13.314	13.4124
24.44	0.462608	0.461128	0.87812	0.851921	1.64252	1.64385	3.03118	2.90362	5.05805	5.16265	8.49778	8.48412	13.3325	13.427
24.54	0.468468	0.449409	0.887886	0.84684	1.63862	1.65752	3.04095	2.90597	5.06196	5.16773	8.50169	8.4978	13.3462	13.4485
24.64	0.460655	0.452141	0.880074	0.851921	1.64057	1.66143	3.03899	2.90675	5.06586	5.16851	8.51458	8.51147	13.3521	13.4719
24.74	0.463585	0.456245	0.88105	0.839226	1.63764	1.6585	3.03606	2.90382	5.07856	5.17144	8.51633	8.51244	13.3745	13.4729
24.84	0.474327	0.453316	0.887886	0.849968	1.64448	1.66534	3.0429	2.91065	5.09516	5.16851	8.5427	8.53686	13.3931	13.5051
24.94	0.478233	0.465034	0.901558	0.867546	1.65815	1.68291	3.06048	2.91846	5.11274	5.18218	8.56614	8.55834	13.4009	13.5286
25.04	0.472374	0.461128	0.905464	0.86364	1.65112	1.67901	3.06048	2.91846	5.12759	5.18804	8.5759	8.56342	13.4243	13.5376
25.14	0.478233	0.461128	0.906242	0.86364	1.65815	1.67706	3.06438	2.93291	5.13032	5.19195	8.5759	8.57592	13.4497	13.5579
25.24	0.465538	0.458199	0.900581	0.854851	1.65913	1.68584	3.07317	2.94678	5.13325	5.19878	8.57298	8.58276	13.446	13.5842
25.34	0.472374	0.461128	0.907417	0.86364	1.66792	1.68291	3.07415	2.94971	5.13618	5.21148	8.59153	8.60326	13.4634	13.5969
25.44	0.473351	0.456245	0.918159	0.86071	1.66694	1.6878	3.09466	2.9546	5.14497	5.21636	8.61204	8.61791	13.4839	13.6155
25.54	0.475304	0.462105	0.924019	0.868523	1.67475	1.68975	3.09661	2.96632	5.15473	5.22808	8.6179	8.62963	13.4995	13.6311
25.64	0.480965	0.468941	0.934761	0.873405	1.66987	1.69073	3.09759	2.96729	5.15961	5.23492	8.6345	8.63451	13.5161	13.6497
25.74	0.475304	0.467964	0.939644	0.878288	1.67475	1.69952	3.09661	2.96632	5.1645	5.22808	8.64524	8.64916	13.5308	13.6604
25.84	0.487022	0.466011	0.947456	0.880241	1.68647	1.70733	3.11419	2.9878	5.17622	5.24566	8.65305	8.66869	13.5484	13.6733
25.94	0.483116	0.469917	0.941597	0.890007	1.68256	1.70733	3.1181	2.99366	5.18208	5.25152	8.65696	8.6726	13.5738	13.6858
26.04	0.483116	0.475777	0.951363	0.895866	1.68647	1.71709	3.12395	2.99366	5.19575	5.24566	8.67181	8.68822	13.5835	13.7014
26.14	0.475304	0.467964	0.94941	0.888054	1.69819	1.71514	3.13567	2.99561	5.20356	5.26519	8.68626	8.70385	13.6011	13.7229
26.24	0.48214	0.470894	0.952339	0.895668	1.70698	1.71221	3.1386	2.99854	5.21235	5.26812	8.69505	8.7224	13.6197	13.7376
26.34	0.478233	0.470894	0.94648	0.902702	1.69721	1.72393	3.1386	3.00831	5.22211	5.26734	8.70676	8.72826	13.6333	13.7434
26.44	0.48214	0.470894	0.952339	0.906609	1.69721	1.72393	3.15032	3.01221	5.22211	5.26031	8.72044	8.75365	13.6529	13.7708
26.54	0.491905	0.4748	0.950386	0.916374	1.69526	1.7376	3.15423	3.0337	5.23188	5.27398	8.7302	8.77123	13.6743	13.7922
26.64	0.50167	0.484565	0.962104	0.922233	1.70698	1.74932	3.16985	3.03956	5.23696	5.2857	8.74973	8.79194	13.6939	13.8079
26.74	0.500694	0.483589	0.953316	0.915398	1.70991	1.74639	3.17278	3.04249	5.23872	5.28863	8.77219	8.79955	13.7124	13.8206
26.84	0.499718	0.482613	0.957024	0.918327	1.71362	1.75518	3.17181	3.05128	5.23774	5.28765	8.77903	8.80444	13.7251	13.8149
26.94	0.491905	0.470894	0.962105	0.912468	1.7187	1.75323	3.16985	3.04932	5.23969	5.29156	8.78684	8.81615	13.7447	13.8157
27.04	0.497765	0.466988	0.956245	0.912468	1.7226	1.75323	3.16985	3.04932	5.24555	5.29742	8.79075	8.82592	13.7595	13.8274
27.14	0.487999	0.465034	0.962105	0.902702	1.7187	1.75323	3.17962	3.05909	5.24751	5.29156	8.80637	8.84545	13.772	13.8372
27.24	0.493858	0.466988	0.958199	0.912468	1.72846	1.76885	3.18548	3.06495	5.25727	5.30718	8.81614	8.86694	13.7935	13.8567
27.34	0.486046	0.465034	0.960152	0.916374	1.73627	1.76299	3.18353	3.07276	5.26508	5.32085	8.83176	8.88061	13.8032	13.8704
27.44	0.47921	0.456245	0.968941	0.919304	1.74116	1.76006	3.18255	3.07178	5.26997	5.31988	8.83469	8.88549	13.812	13.8811
27.54	0.481163	0.460152	0.976753	0.913445	1.72944	1.76983	3.1806	3.06983	5.27192	5.32183	8.84759	8.8933	13.8238	13.8889
27.64	0.487023	0.460152	0.982613	0.913445	1.73335	1.76397	3.1806	3.0796	5.28168	5.32183	8.85032	8.89721	13.8394	13.8979
27.74	0.481163	0.467964	0.980659	0.921257	1.74702	1.77764	3.1845	3.0835	5.29145	5.34332	8.86985	8.91674	13.8531	13.9045
27.84	0.477257	0.469917	0.992378	0.932976	1.75874	1.7835	3.19036	3.08936	5.30122	5.34332	8.87962	8.91674	13.8843	13.926
27.94	0.481941	0.469917	0.996284	0.932976	1.75092	1.79327	3.19036	3.09913	5.30708	5.35308	8.88743	8.93432	13.8999	13.9417
28.04	0.47921	0.469917	0.992378	0.932976	1.75678	1.78936	3.20013	3.09913	5.31293	5.35308	8.88743	8.93822	13.9038	13.9573
28.14	0.47921	0.469917	0.996284	0.936882	1.75092	1.79522	3.20013	3.10889	5.3227	5.36285	8.9011	8.94408	13.9195	13.967
28.24	0.473351	0.460152	0.992378	0.932976	1.75678	1.80499	3.20989	3.11866	5.32856	5.36871	8.90696	8.95776	13.9312	13.9807
28.34	0.483116	0.464058	0.997063	0.932976	1.76147	1.80108	3.20989	3.11866	5.33247	5.37261	8.92063	8.96284	13.9448	13.9983
28.44	0.47921	0.469917	1.0041	0.932976	1.7685	1.80499	3.20989	3.11475	5.34223	5.37261	8.93626	8.96557	13.9499	13.9983
28.54	0.473351	0.474602	0.994331	0.932976	1.77241	1.81475	3.2138	3.11866	5.34731	5.37769	8.94798	8.97338	13.9624	14.012
28.64	0.484092	0.486519	0.999214	0.930046	1.78315	1.81963	3.22454	3.12354	5.35493	5.38531	8.95676	8.98217	13.9947	14.0325
28.74	0.484093	0.476753	0.993355	0.935905	1.77729	1.8294	3.22454	3.12354	5.36079	5.39507	8.96653	9.0017	14.0044	14.0442
28.84	0.484093	0.486519	1.00312	0.92614	1.78315	1.8294	3.22454	3.12354	5.36665	5.39507	8.98215	9.00756	14.0044	14.0579
28.94	0.485069	0.483589	1.01582	0.932976	1.79389	1.83233	3.23138	3.1421	5.38325	5.40191	8.9929	9.0183	14.0249	14.0796
29.04	0.484093	0.486519	1.01875	0.94059	1.80268	1.83916	3.23431	3.14503	5.39204	5.4107	9.01731	9.02709	14.0435	14.095
29.14	0.486435	0.488861	1.01523	0.940201	1.79916	1.84151	3.24641	3.14737	5.39828	5.40718	9.02473	9.03334	14.0575	14.1129
29.24	0.473351	0.47773	1.01972	0.932976	1.80366	1.85967	3.24114	3.15577	5.40278	5.41753	9.03587	9.04174	14.0698	14.1272
29.34	0.473351	0.47773	1.01191	0.938835	1.80756	1.85967	3.23528	3.15577	5.40668	5.4273	9.04563	9.04955	14.0757	14.1467
29.44	0.463585	0.47773	1.01777	0.938835	1.80366	1.85499	3.23528	3.15577	5.41645	5.43707	9.06126	9.04955	14.0952	14.1526
29.54	0.467102	0.477341	1.02129	0.92868	1.80327	1.85928	3.24466	3.16515	5.42192	5.44644	9.06087	9.05307	14.1105	14.162
29.64	0.464951	0.479096	1.0289	0.934342	1.80893	1.86104	3.24641	3.16299	5.42953	5.45406	9.06848	9.06459	14.1271	14.1891
29.74	0.472374	0.476753	1.02265	0.943718	1.80854	1.87432	3.24993	3.16065	5.43305	5.46148	9.07786	9.08373	14.1431	14.1985
29.84	0.472374	0.482613	1.02265	0.933952	1.80854	1.87432	3.25384	3.16065	5.45258	5.45757	9.07786	9.08373	14.1587	14.2122
29.94	0.471008	0.479294	1.01933	0.930634	1.80522	1.87686	3.26224	3.16319	5.45122	5.45425	9.07063	9.08745	14.1671	14.2206
30.04	0.464951	0.488861	1.0289	0.940201	1.81479	1.88057	3.26595	3.1669	5.45883	5.46773	9.08801	9.09389	14.1864	14.236
30.14	0.465538	0.479683	1.01972	0.940788	1.80561	1.89092	3.26653	3.17257	5.46918	5.48003	9.09837	9.09057	14.1968	14.2503
30.24	0.467293	0.476753	1.0207	0.937859	1.80659	1.88409	3.27337	3.16261	5.47211	5.48296	9.11106	9.09155	14.1978	14.2629
30.34	0.464561	0.466988	1.01679	0.937859	1.81245	1.87823	3.27805	3.17237	5.47993	5.48687	9.11692	9.0974	14.2134	14.2727
30.44	0.464561	0.470894	1.0207	0.941765	1.81245	1.88799	3.28509	3.17237	5.48579	5.49664	9.12278	9.10131	14.229	14.2864
30.54	0.469444	0.481636	1.03144	0.952507	1.81733	1.89288	3.30169	3.18702	5.49653	5.51128	9.13157	9.11205	14.2495	14.3081
30.64	0.464562	0.465035	1.01679	0.947625	1.81713	1.88799	3.29681	3.188	5.49751	5.51617	9.13255	9.11108	14.2447	14.3157
30.74	0.468468	0.468941	1.01679	0.947624	1.83393	1.89385	3.30071	3.18604	5.50727	5.52593	9.14622	9.11694	14.2583	14.3352
30.84	0.476669	0.477142	1.02382	0.944107	1.83041	1.89034	3.30891	3.20206	5.51547	5.53804	9.15833	9.1349	14.2782	14.3532
30.94	0.480186	0.480659	1.0246	0.953484	1.83979	1.90362	3.3222	3.19971	5.5229	5.54156	9.17161	9.13842	14.2907	14.3684
31.04	0.470421	0.484566	1.02851	0.953484	1.8437	1.90362	3.3222	3.19971	5.53266	5.54937	9.17864	9.15405	14.2993	14.3821
31.14	0.465538	0.475777	1.02949	0.948601	1.84467	1.89874	3.31145	3.2046	5.53754	5.53863	9.17649	9.15307	14.3042	14.3928
31.24	0.449913	0.469917	1.01777	0.942741	1.83881	1.90264	3.32122	3.19874	5.53677	5.54253	9.16673	9.15307	14.314	14.3967
31.34	0.451866	0.475777	1.02949	0.934929	1.83491	1.90459	3.32317	3.20655	5.53168	5.54449	9.18235	9.15893	14.3316	14.4143
31.44	0.456749	0.476753	1.03046	0.939812	1.85542	1.91534	3.33782	3.21534	5.55805	5.55523	9.197	9.17358	14.3404	14.4348
31.54	0.459679	0.473824	1.0373	0.946648	1.85249	1.91241	3.34466	3.21436	5.56098	5.5523	9.20969	9.19408	14.3687	14.4417
31.64	0.463585	0.479683	1.03535	0.940788	1.85835	1.91241	3.35052	3.21827	5.57075	5.56207	9.21555	9.19799	14.3784	14.4573
31.74	0.463585	0.481636	1.03925	0.938835	1.85639	1.91045	3.34856	3.21632	5.57465	5.56597	9.21751	9.21557	14.3823	14.469
31.84	0.458702	0.4748	1.03632	0.935905	1.85346	1.90362	3.3554	3.22315	5.57954	5.56695	9.21458	9.2185	14.395	14.4973
31.94	0.459679	0.474602	1.03535	0.934929	1.85249	1.89678	3.34075	3.22413	5.58637	5.57183	9.21751	9.21752	14.3999	14.4983
32.04	0.458702	0.488472	1.04804	0.937859	1.85346	1.9212	3.36126	3.22511	5.59711	5.57867	9.22825	9.2392	14.4165	14.5141
32.14	0.46749	0.485542	1.05488	0.940788	1.8603	1.92412	3.36614	3.22803	5.60981	5.59136	9.24094	9.24682	14.4234	14.5198
32.24	0.460655	0.484566	1.0539	0.937859	1.85932	1.91729	3.35735	3.23096	5.61274	5.59429	9.24387	9.24584	14.4236	14.5305
32.34	0.466515	0.476753	1.05077	0.945671	1.86127	1.9251	3.36517	3.23292	5.62251	5.59624	9.25559	9.25756	14.4341	14.5422
32.44	0.474327	0.482613	1.05976	0.952309	1.86713	1.9212	3.36712	3.24268	5.6186	5.5982	9.2634	9.25951	14.4497	14.554
32.54	0.477257	0.481636	1.06269	0.962273	1.87592	1.92413	3.37005	3.24952	5.63129	5.61285	9.27024	9.26635	14.4624	14.5706
32.64	0.481163	0.485542	1.0666	0.966179	1.88061	1.92999	3.37981	3.24952	5.64106	5.62261	9.2761	9.28197	14.4781	14.5881
32.74	0.47921	0.493355	1.06464	0.964226	1.8896	1.92608	3.38177	3.26124	5.65278	5.62457	9.28196	9.28588	14.4859	14.5901
32.84	0.477257	0.491402	1.06269	0.962273	1.87788	1.93389	3.39349	3.25928	5.65668	5.63238	9.28001	9.2976	14.4995	14.5979
32.94	0.477257	0.495308	1.0666	0.966179	1.88178	1.93389	3.39935	3.26514	5.66059	5.64214	9.28782	9.30737	14.5132	14.6116
33.04	0.467491	0.501167	1.0666	0.972038	1.88764	1.92999	3.39935	3.26905	5.66645	5.64722	9.29173	9.32299	14.5288	14.6272
33.14	0.47628	0.494331	1.07734	0.980827	1.89643	1.93877	3.41399	3.27393	5.67524	5.65484	9.30637	9.34155	14.5435	14.6313
33.24	0.48214	0.498238	1.06757	0.986687	1.90229	1.93877	3.4179	3.2837	5.68501	5.6646	9.31614	9.36303	14.5493	14.6458
33.34	0.484093	0.50605	1.07343	0.98864	1.90815	1.95049	3.43157	3.28565	5.68305	5.67632	9.32395	9.37084	14.5669	14.6633
33.44	0.472374	0.504097	1.07734	0.976921	1.90229	1.94854	3.42767	3.29346	5.68696	5.67046	9.31614	9.3728	14.5689	14.6712
33.54	0.47628	0.498238	1.07148	0.976921	1.90229	1.94854	3.43353	3.29346	5.69282	5.67632	9.3259	9.37788	14.5845	14.6751
33.64	0.48214	0.504097	1.07734	0.976921	1.9062	1.94854	3.43353	3.30323	5.69672	5.68609	9.33567	9.3767	14.5935	14.6926
33.74	0.48214	0.494331	1.06757	0.976921	1.91206	1.94463	3.43353	3.313	5.71626	5.69585	9.34075	9.38061	14.6079	14.7024
33.84	0.484093	0.500191	1.07343	0.98278	1.91401	1.94073	3.4472	3.31495	5.72407	5.70367	9.34739	9.39819	14.6294	14.718
33.94	0.477257	0.499214	1.07636	0.99157	1.92085	1.95342	3.45013	3.3296	5.7309	5.7105	9.36008	9.40697	14.6382	14.7268
34.04	0.472374	0.494331	1.07734	0.976921	1.92182	1.94854	3.44524	3.32081	5.72602	5.70562	9.36497	9.41186	14.647	14.7317
34.14	0.472374	0.499016	1.0703	0.976921	1.92182	1.94386	3.44524	3.32471	5.73579	5.71539	9.37473	9.41772	14.6685	14.7473
34.24	0.478233	0.502144	1.0832	0.98278	1.92377	1.94854	3.45696	3.32667	5.74477	5.7271	9.38645	9.42944	14.6763	14.7551
34.34	0.487022	0.514839	1.08222	0.99157	1.9267	1.95147	3.45989	3.3296	5.74067	5.7398	9.38938	9.42651	14.6929	14.7678
34.44	0.481941	0.520699	1.08613	0.99157	1.9267	1.96319	3.45989	3.33936	5.75043	5.7398	9.39915	9.44604	14.6988	14.7671
34.54	0.488976	0.510933	1.08613	0.99157	1.9267	1.96319	3.47356	3.34913	5.75629	5.74761	9.41477	9.4558	14.7085	14.7795
34.64	0.490929	0.516792	1.09394	0.993523	1.93256	1.96514	3.48138	3.3464	5.76215	5.75347	9.42258	9.46557	14.7144	14.7952
34.74	0.497765	0.515816	1.09101	1.00036	1.93159	1.96807	3.49407	3.34229	5.76508	5.76617	9.43137	9.4685	14.7349	14.8059
34.84	0.503624	0.515816	1.09296	1.01598	1.93159	1.97393	3.49407	3.35206	5.76118	5.77593	9.43528	9.48217	14.7388	14.8118
34.94	0.504601	0.50312	1.08418	1.01305	1.91889	1.96514	3.50091	3.34913	5.76215	5.773	9.44212	9.47924	14.7515	14.8186
35.04	0.51339	0.509956	1.08125	1.01598	1.92573	1.96807	3.50384	3.36182	5.77485	5.7857	9.44114	9.48803	14.7681	14.8215
35.14	0.513389	0.519722	1.0871	1.01598	1.93159	1.97784	3.5136	3.36182	5.78461	5.7857	9.44505	9.49194	14.7739	14.8333
35.24	0.508507	0.510933	1.08222	1.0111	1.93139	1.96905	3.50872	3.35694	5.79731	5.79058	9.44993	9.49213	14.7847	14.8323
35.34	0.500694	0.516792	1.07832	1.01696	1.94038	1.96514	3.51067	3.36866	5.7934	5.79253	9.45774	9.49682	14.7917	14.8538
35.44	0.503624	0.525581	1.0871	1.01598	1.94331	1.97784	3.52337	3.37159	5.80219	5.80523	9.45481	9.50951	14.8072	14.8626
35.54	0.503624	0.525581	1.08125	1.01598	1.94721	1.97784	3.52337	3.37159	5.8061	5.81499	9.45481	9.52123	14.8228	14.8665
35.64	0.509483	0.527534	1.07929	1.01794	1.95502	1.97979	3.52532	3.38331	5.81391	5.81695	9.46653	9.53295	14.8384	14.8833
35.74	0.511436	0.519722	1.07929	1.01403	1.95112	1.97588	3.53118	3.3755	5.81001	5.8189	9.47239	9.5349	14.8423	14.8899
35.84	0.51339	0.508003	1.0871	1.01598	1.95307	1.9837	3.53313	3.37159	5.81586	5.83062	9.49583	9.54076	14.8579	14.8958
35.94	0.515343	0.515816	1.08906	1.01286	1.95502	1.97979	3.53509	3.37354	5.82368	5.84429	9.50364	9.54858	14.8657	14.9133
36.04	0.512413	0.518745	1.09199	1.02282	1.96186	1.98272	3.53802	3.38819	5.83051	5.84136	9.51048	9.55541	14.8823	14.9163
36.14	0.518272	0.508979	1.09199	1.02282	1.95795	1.98272	3.54974	3.38819	5.83637	5.85113	9.51438	9.56518	14.898	14.926
36.24	0.51339	0.508003	1.09687	1.01208	1.95307	1.9876	3.54485	3.38331	5.83735	5.85601	9.52122	9.58178	14.897	14.9251
36.34	0.501671	0.513863	1.09687	1.01794	1.95307	1.9837	3.54485	3.39307	5.83735	5.8521	9.52512	9.59155	14.9048	14.9329
36.44	0.508507	0.520699	1.10371	1.02868	1.95991	1.98467	3.55169	3.39991	5.84927	5.86285	9.54173	9.60424	14.9253	14.9534
36.54	0.506554	0.518745	1.10175	1.02282	1.96186	1.99249	3.54974	3.40772	5.84028	5.86089	9.54563	9.59643	14.9429	14.9768
36.64	0.51046	0.518745	1.09199	1.02282	1.96381	1.99248	3.54974	3.40772	5.84614	5.87066	9.55149	9.60619	14.9488	14.9807
36.74	0.511436	0.513863	1.0871	1.01794	1.95307	1.9876	3.54485	3.40284	5.84516	5.87554	9.55637	9.60717	14.9536	14.9973
36.84	0.51339	0.50605	1.08906	1.01989	1.95893	1.99932	3.54681	3.41456	5.85688	5.87749	9.56809	9.60912	14.9712	15.0149
36.94	0.520226	0.50898	1.09199	1.02673	1.96772	2.00225	3.5556	3.41749	5.86567	5.87652	9.57688	9.61596	14.9839	15.0315
37.04	0.511436	0.499016	1.0871	1.01794	1.96674	2.00909	3.54485	3.41651	5.85493	5.87554	9.5759	9.61694	14.9947	15.0415
37.14	0.511437	0.501366	1.0871	1.0277	1.9726	2.00518	3.55462	3.41846	5.86079	5.88726	9.58099	9.6228	14.9986	15.0559
37.24	0.517296	0.491203	1.08906	1.01989	1.97456	2.00127	3.54681	3.42432	5.86665	5.88921	9.58567	9.62475	15.0154	15.0637
37.34	0.526085	0.501167	1.09199	1.02282	1.96772	2.0042	3.5595	3.42725	5.87739	5.90191	9.60618	9.6433	15.023	15.0706
37.44	0.51339	0.498238	1.08906	1.01989	1.96479	2.01104	3.55657	3.42432	5.87836	5.89898	9.60715	9.63451	15.0357	15.0872
37.54	0.514168	0.494331	1.08515	1.01598	1.96479	2.00713	3.55267	3.42042	5.88032	5.90093	9.60325	9.63647	15.0357	15.093
37.64	0.520226	0.497261	1.08418	1.01501	1.96967	2.01202	3.56146	3.42921	5.87348	5.90386	9.6218	9.64916	15.0445	15.1077
37.74	0.529015	0.508003	1.07929	1.01989	1.97846	2.01104	3.56243	3.438	5.89399	5.90874	9.63645	9.66381	15.0552	15.1165
37.84	0.528038	0.510933	1.08222	1.0111	1.98725	2.02374	3.5595	3.44288	5.89106	5.91676	9.64524	9.68627	15.0718	15.1409
37.94	0.528038	0.510933	1.08222	1.0111	1.98725	2.02374	3.56927	3.43702	5.89692	5.91949	9.65891	9.69331	15.0816	15.1506
38.04	0.529991	0.512886	1.08418	1.00915	1.9892	2.02178	3.57513	3.43897	5.90278	5.92144	9.67063	9.69799	15.0913	15.1721
38.14	0.532921	0.509956	1.07539	1.00622	1.99213	2.02862	3.58001	3.45167	5.91079	5.92437	9.68137	9.71069	15.0982	15.1809
38.24	0.534286	0.509369	1.07285	1.00758	1.97983	2.02608	3.57161	3.44522	5.90121	5.93159	9.6925	9.714	15.1113	15.1881
38.34	0.542686	0.513863	1.07929	1.01989	1.98627	2.03252	3.58782	3.44581	5.91547	5.93804	9.70872	9.72436	15.1216	15.2004
38.44	0.517296	0.50605	1.06953	0.996452	1.98237	2.01885	3.57024	3.4419	5.90571	5.93023	9.7009	9.71655	15.1275	15.1965
38.54	0.523155	0.50605	1.07539	0.996452	1.97651	2.02862	3.56438	3.4419	5.91547	5.92437	9.69895	9.71069	15.1333	15.2161
38.64	0.520226	0.503121	1.06269	0.993523	1.97944	2.02178	3.56146	3.43897	5.92231	5.93316	9.71751	9.72729	15.1363	15.2288
38.74	0.523155	0.50605	1.06562	1.00622	1.98237	2.01885	3.56438	3.45362	5.92133	5.93609	9.72434	9.74194	15.1587	15.2454
38.84	0.523155	0.509956	1.06562	0.996452	1.98237	2.02862	3.56438	3.45362	5.92524	5.94585	9.73215	9.7478	15.1685	15.2532
38.94	0.518272	0.510933	1.06074	0.99157	1.97749	2.02374	3.5595	3.44874	5.93012	5.94097	9.73118	9.74682	15.1695	15.262
39.04	0.524132	0.50312	1.06269	0.993523	1.97358	2.03545	3.56145	3.45069	5.94184	5.95269	9.7429	9.75463	15.1851	15.2795
39.14	0.529014	0.50605	1.05585	0.996452	1.98237	2.0337	3.56438	3.46339	5.95063	5.95171	9.75559	9.76147	15.1978	15.2864
39.24	0.524521	0.50351	1.05331	0.997818	1.97983	2.02412	3.56184	3.45694	5.952	5.95308	9.75891	9.76869	15.203	15.2995
39.34	0.533897	0.507027	1.06152	1.00719	1.98335	2.02764	3.56536	3.4546	5.96333	5.9566	9.7761	9.79174	15.2007	15.3069
39.44	0.529015	0.502144	1.05898	1.00231	1.97846	2.02862	3.56048	3.45948	5.95844	5.96148	9.78098	9.79467	15.2056	15.3188
39.54	0.530968	0.504097	1.05859	0.994499	1.99018	2.02471	3.5722	3.46143	5.9643	5.9732	9.79465	9.79662	15.2271	15.3235
39.64	0.533897	0.507026	1.07363	0.997429	1.99311	2.03936	3.57513	3.46436	5.977	5.97222	9.80344	9.80346	15.23	15.3557
39.74	0.537804	0.507027	1.07128	0.997429	1.99311	2.03936	3.57513	3.47413	5.98286	5.96636	9.80735	9.81322	15.2351	15.3713
39.84	0.550499	0.504097	1.08515	1.00426	1.99995	2.04229	3.58196	3.48096	5.9936	5.98296	9.83372	9.82592	15.2447	15.384
39.94	0.543663	0.507027	1.07832	0.997429	1.98335	2.02959	3.57513	3.47413	5.99262	5.97613	9.84641	9.82299	15.2573	15.387
40.04	0.545616	0.512886	1.08027	1.00329	1.9853	2.03155	3.58099	3.47608	5.98872	5.98394	9.86399	9.83002	15.2691	15.4045
40.14	0.548546	0.511909	1.07851	1.01208	1.99291	2.03448	3.58977	3.47901	5.99673	5.99078	9.87278	9.83569	15.2798	15.4075
40.24	0.543663	0.507027	1.07128	1.00719	1.99506	2.03936	3.58489	3.48389	5.98481	5.98589	9.87298	9.84057	15.2886	15.4163
40.34	0.550499	0.513863	1.08515	1.01403	2.0019	2.0462	3.59173	3.49073	5.99165	5.99273	9.89231	9.85522	15.3052	15.4407
40.44	0.557335	0.516792	1.08808	1.02087	2.00874	2.04913	3.59466	3.50343	5.99067	6.00347	9.9011	9.86205	15.3179	15.4338
40.54	0.563194	0.520699	1.08808	1.02282	2.0146	2.04913	3.59466	3.50343	5.99653	6.00738	9.90501	9.87182	15.3277	15.4436
40.64	0.565147	0.524605	1.09003	1.01891	2.01655	2.04717	3.59661	3.50538	6.00825	6.00933	9.91673	9.88354	15.3394	15.4495
40.74	0.565147	0.518745	1.10371	1.01891	2.02045	2.05108	3.59661	3.50538	6.01411	6.0191	9.92649	9.89916	15.3491	15.4553
40.84	0.561241	0.514839	1.09589	1.01891	2.03217	2.05694	3.5927	3.51124	6.01411	6.01128	9.9304	9.8894	15.357	15.4651
40.94	0.560265	0.513863	1.09492	1.01403	2.0312	2.05596	3.59173	3.51026	6.00922	6.01421	9.94309	9.89428	15.3618	15.4692
41.04	0.571983	0.521675	1.10273	1.02184	2.03901	2.06377	3.59954	3.51807	6.02094	6.02203	9.96067	9.91772	15.3638	15.4797
41.14	0.571984	0.515816	1.09296	1.01598	2.03315	2.06768	3.59368	3.51807	6.01118	6.02203	9.96458	9.91772	15.3638	15.4817
41.24	0.571983	0.519722	1.0871	1.01598	2.03315	2.06377	3.59759	3.51612	6.01508	6.02593	9.97044	9.92748	15.3677	15.4954
41.34	0.581749	0.531441	1.0832	1.02184	2.03901	2.06377	3.60931	3.5337	6.0268	6.03179	9.98606	9.93725	15.3833	15.5169
41.44	0.589561	0.533394	1.08515	1.0238	2.04096	2.07549	3.61126	3.52979	6.03266	6.0396	9.99387	9.94897	15.395	15.5188
41.54	0.582726	0.54023	1.08808	1.02673	2.0478	2.07452	3.61419	3.53272	6.04731	6.04644	10.0066	9.95776	15.4077	15.5354
41.64	0.577843	0.529488	1.0832	1.02184	2.05854	2.07354	3.60931	3.52784	6.05219	6.04156	10.0075	9.95287	15.4204	15.5481
41.74	0.577843	0.529488	1.0871	1.02184	2.05854	2.06963	3.60931	3.53956	6.05805	6.04859	10.0075	9.96381	15.4243	15.5481
41.84	0.58448	0.531441	1.09492	1.0277	2.06049	2.06573	3.61126	3.54151	6.06391	6.04351	10.0095	9.9685	15.4361	15.554
41.94	0.606163	0.54023	1.10371	1.03844	2.06538	2.08038	3.61614	3.54639	6.07856	6.05816	10.0281	9.98315	15.4566	15.5745
42.04	0.599327	0.539253	1.1125	1.04137	2.05854	2.08331	3.63274	3.55518	6.08735	6.06695	10.0407	9.99194	15.4732	15.5774
42.14	0.603233	0.539253	1.1125	1.04137	2.06831	2.0833	3.6386	3.55909	6.09125	6.07085	10.0458	9.98608	15.4829	15.5883
42.24	0.60421	0.53437	1.10761	1.03649	2.06342	2.08624	3.63372	3.55421	6.08637	6.06597	10.0339	9.98705	15.4878	15.5862
42.34	0.60421	0.53437	1.11152	1.03649	2.06342	2.08038	3.63372	3.55421	6.09223	6.07574	10.0456	9.99096	15.4956	15.6057
42.44	0.606552	0.540619	1.11972	1.03883	2.06577	2.08272	3.63606	3.55655	6.08871	6.07808	10.0538	10.0128	15.5155	15.6139
42.54	0.610069	0.546089	1.12324	1.04235	2.06928	2.08155	3.63958	3.56983	6.102	6.09136	10.0613	10.0281	15.5308	15.6213
42.64	0.613976	0.544136	1.12324	1.04235	2.06928	2.08428	3.63958	3.5796	6.102	6.08746	10.0671	10.0339	15.5347	15.637
42.74	0.619835	0.549995	1.11738	1.04235	2.06928	2.08428	3.65403	3.5796	6.10903	6.09136	10.0808	10.0378	15.5445	15.637
42.84	0.612022	0.551949	1.13496	1.0443	2.07124	2.08624	3.66302	3.59132	6.10395	6.10308	10.0925	10.0496	15.5523	15.6448
42.94	0.614952	0.554878	1.12812	1.05192	2.07417	2.09893	3.66595	3.59425	6.11665	6.1021	10.1013	10.0583	15.5661	15.6536
43.04	0.618858	0.554878	1.13203	1.05895	2.07417	2.09893	3.66595	3.59425	6.11274	6.10796	10.1072	10.0525	15.5689	15.6536
43.14	0.623741	0.553902	1.13691	1.05798	2.07319	2.09795	3.66888	3.59913	6.11567	6.10699	10.112	10.071	15.5777	15.6526
43.24	0.621788	0.555855	1.13886	1.05993	2.07514	2.10967	3.68841	3.59522	6.12739	6.1148	10.114	10.0828	15.5952	15.6682
43.34	0.617882	0.553902	1.13691	1.06188	2.0771	2.10381	3.67474	3.59327	6.12543	6.11675	10.112	10.0886	15.5972	15.6858
43.44	0.623741	0.563667	1.13691	1.06774	2.08295	2.09795	3.68645	3.59327	6.1352	6.12652	10.1159	10.0828	15.6167	15.6975
43.54	0.628624	0.56855	1.1457	1.07262	2.08784	2.1126	3.69134	3.60792	6.14985	6.1314	10.1306	10.0974	15.6333	15.7122
43.64	0.620812	0.570503	1.15351	1.07848	2.08979	2.11065	3.69329	3.60987	6.1479	6.13921	10.1384	10.1052	15.6509	15.7102
43.74	0.631554	0.57148	1.16425	1.09509	2.1103	2.1253	3.70403	3.61671	6.16254	6.15386	10.1484	10.1199	15.6656	15.7249
43.84	0.629601	0.569527	1.1623	1.09704	2.10835	2.12334	3.70599	3.62061	6.16645	6.15191	10.1511	10.1238	15.6695	15.7288
43.94	0.623741	0.563667	1.15644	1.09704	2.10249	2.11749	3.70599	3.61475	6.15473	6.15582	10.1511	10.1218	15.6773	15.7366
44.04	0.625694	0.575386	1.15839	1.09899	2.10444	2.11553	3.70794	3.61671	6.15668	6.16753	10.1531	10.1335	15.6851	15.7436
44.14	0.63253	0.56855	1.16523	1.10192	2.10737	2.12237	3.72454	3.61964	6.17133	6.18023	10.1599	10.1423	15.6997	15.7571
44.24	0.628624	0.573235	1.17109	1.10192	2.10737	2.13213	3.7304	3.6294	6.17133	6.18023	10.1657	10.1482	15.7036	15.761
44.34	0.63253	0.575584	1.17109	1.10583	2.10737	2.12823	3.7304	3.6294	6.17133	6.18804	10.1599	10.158	15.7193	15.7708
44.44	0.645226	0.575386	1.17793	1.11852	2.1142	2.1292	3.73724	3.646	6.18403	6.18902	10.1726	10.1796	15.73	15.7874
44.54	0.648155	0.578316	1.18085	1.12145	2.11713	2.13213	3.74407	3.64893	6.19086	6.20171	10.1755	10.1814	15.7388	15.8001
44.64	0.648155	0.578316	1.1953	1.12145	2.11713	2.13995	3.74993	3.64893	6.19086	6.21148	10.1697	10.1853	15.7525	15.8157
44.74	0.642296	0.580269	1.20429	1.12731	2.11909	2.13604	3.75188	3.66065	6.19868	6.20953	10.1775	10.197	15.7622	15.8215
44.84	0.654991	0.587105	1.21113	1.14001	2.12592	2.14288	3.75872	3.66749	6.19965	6.22027	10.1882	10.2234	15.773	15.846
44.94	0.647179	0.593742	1.20332	1.12243	2.11811	2.14483	3.76067	3.66944	6.18793	6.22222	10.1882	10.2273	15.7898	15.842
45.04	0.651085	0.600777	1.20332	1.12243	2.12788	2.15459	3.76067	3.66944	6.19184	6.23199	10.1882	10.2331	15.7925	15.8518
45.14	0.658898	0.592964	1.20527	1.12438	2.13374	2.15655	3.77239	3.67139	6.20356	6.22926	10.1941	10.239	15.8101	15.8694
45.24	0.652061	0.595894	1.20234	1.12731	2.14252	2.15557	3.77532	3.68409	6.21626	6.23492	10.2068	10.2478	15.815	15.8762
45.34	0.650108	0.593941	1.20234	1.12926	2.14057	2.16143	3.77337	3.68214	6.22797	6.23296	10.2158	10.2458	15.8228	15.884
45.44	0.647179	0.591011	1.19746	1.13219	2.14155	2.16045	3.77044	3.67921	6.23872	6.23589	10.2097	10.2468	15.8296	15.8987
45.54	0.647179	0.591011	1.20332	1.13219	2.14741	2.16436	3.77044	3.67921	6.23286	6.24175	10.2156	10.2566	15.8296	15.9026
45.64	0.647179	0.586327	1.20332	1.13219	2.13764	2.16436	3.77435	3.68897	6.24262	6.25152	10.2214	10.2624	15.8433	15.9124
45.74	0.647179	0.583977	1.20332	1.13219	2.14741	2.16436	3.78606	3.69288	6.25239	6.25152	10.2273	10.2644	15.8491	15.9182
45.84	0.647179	0.591011	1.20332	1.13219	2.13764	2.17413	3.78411	3.69874	6.25239	6.25738	10.2312	10.2683	15.8648	15.9319
45.94	0.647179	0.591011	1.20332	1.13219	2.14155	2.17022	3.78997	3.69874	6.25239	6.26128	10.237	10.2742	15.8745	15.9417
46.04	0.652061	0.595894	1.2082	1.13708	2.16206	2.16924	3.79485	3.70948	6.25727	6.27593	10.2458	10.283	15.895	15.9524
46.14	0.639756	0.583588	1.20956	1.13454	2.15952	2.17647	3.80208	3.70499	6.2645	6.26949	10.2491	10.2855	15.9062	15.9557
46.24	0.643272	0.59687	1.21894	1.13805	2.16303	2.18507	3.8056	3.72608	6.27778	6.27691	10.2566	10.2917	15.9148	15.9643
46.34	0.643272	0.587105	1.20918	1.13805	2.16303	2.17803	3.8095	3.72218	6.28754	6.28667	10.2663	10.2976	15.9195	15.967
46.44	0.63839	0.582222	1.20429	1.13708	2.15424	2.16924	3.80657	3.71534	6.28266	6.27789	10.2693	10.2966	15.9302	15.9719
46.54	0.628624	0.582222	1.20429	1.14294	2.14838	2.16338	3.80071	3.72706	6.27876	6.28179	10.2634	10.3142	15.9302	15.9915
46.64	0.628624	0.582222	1.19453	1.13317	2.14838	2.15948	3.80071	3.7212	6.2729	6.29351	10.2732	10.3181	15.9341	15.9973
46.74	0.628624	0.582222	1.20429	1.13317	2.14838	2.16338	3.80462	3.73096	6.27798	6.29351	10.2888	10.3279	15.9439	16.011
46.84	0.628624	0.572456	1.19843	1.14294	2.14838	2.15948	3.82024	3.73487	6.28071	6.30328	10.2927	10.324	15.9595	16.011
46.94	0.628624	0.576363	1.20429	1.14294	2.14838	2.15362	3.82024	3.7505	6.28071	6.29937	10.3025	10.3279	15.9654	16.0286
47.04	0.623741	0.577339	1.19941	1.13415	2.13764	2.14874	3.81536	3.74561	6.28559	6.29839	10.3074	10.3328	15.9702	16.0276
47.14	0.625694	0.579292	1.20136	1.12438	2.14545	2.15069	3.81731	3.74757	6.28754	6.31011	10.3046	10.3445	15.9917	16.0354
47.24	0.630577	0.584175	1.21015	1.13512	2.1601	2.16338	3.8222	3.75245	6.29243	6.31499	10.322	10.3552	16.0025	16.054
47.34	0.631554	0.585152	1.20722	1.1361	2.15131	2.1585	3.82317	3.75343	6.30122	6.32574	10.323	10.3601	16.0073	16.0647
47.44	0.622765	0.582222	1.20429	1.13317	2.14838	2.16143	3.82024	3.76026	6.3061	6.33257	10.3318	10.365	16.0142	16.0676
47.54	0.625694	0.579292	1.20136	1.13024	2.14545	2.15655	3.81731	3.75733	6.31489	6.3355	10.3347	10.366	16.0269	16.0667
47.64	0.625695	0.569527	1.20527	1.13024	2.15522	2.1585	3.82708	3.75733	6.31879	6.32964	10.3386	10.3718	16.0288	16.0706
47.74	0.628624	0.582222	1.21406	1.13317	2.15815	2.15557	3.83001	3.77003	6.33149	6.34234	10.3513	10.3787	16.0493	16.093
47.84	0.628624	0.586128	1.21406	1.13317	2.15815	2.16534	3.83001	3.77393	6.33735	6.3521	10.3474	10.3943	16.0611	16.0989
47.94	0.618858	0.591988	1.21796	1.13317	2.15815	2.16143	3.83001	3.77589	6.34126	6.35601	10.3611	10.3982	16.065	16.1028
48.04	0.620811	0.593941	1.21601	1.13903	2.1601	2.16729	3.84368	3.77198	6.34321	6.35992	10.363	10.4052	16.0864	16.1204
48.14	0.623741	0.59687	1.21894	1.14782	2.16303	2.17022	3.85052	3.77491	6.352	6.35699	10.3718	10.4128	16.0991	16.1292
48.24	0.623741	0.59687	1.21894	1.14782	2.16303	2.17022	3.85638	3.78468	6.35786	6.36871	10.3757	10.4226	16.1109	16.1292
48.34	0.613976	0.59687	1.21894	1.14782	2.16772	2.17608	3.85638	3.78858	6.35786	6.37457	10.3835	10.4285	16.1265	16.1342
48.44	0.615929	0.598824	1.22089	1.14977	2.1767	2.17217	3.8681	3.79639	6.36567	6.37066	10.3796	10.4402	16.1323	16.1487
48.54	0.612999	0.595894	1.21796	1.15661	2.17377	2.1751	3.86517	3.79346	6.36079	6.37749	10.3825	10.4412	16.1443	16.1516
48.64	0.609093	0.595894	1.21796	1.1527	2.16987	2.16534	3.86126	3.79932	6.3686	6.3689	10.3825	10.4333	16.1333	16.1477
48.74	0.613976	0.59687	1.22871	1.15759	2.17475	2.17999	3.86614	3.80421	6.37739	6.37652	10.3972	10.4519	16.1577	16.1624
48.84	0.614952	0.597847	1.22578	1.15856	2.17963	2.17628	3.86321	3.80518	6.38813	6.37749	10.4079	10.449	16.1548	16.1672
48.94	0.612022	0.585152	1.21699	1.15563	2.18256	2.17608	3.8681	3.81202	6.39497	6.38433	10.4148	10.4519	16.1675	16.1721
49.04	0.615929	0.589058	1.22089	1.15954	2.18647	2.17608	3.87395	3.81593	6.39497	6.38824	10.4245	10.4656	16.1773	16.1799
49.14	0.612022	0.594917	1.22675	1.1654	2.19233	2.17608	3.87395	3.82178	6.40473	6.3941	10.4343	10.4773	16.1968	16.1917
49.24	0.612022	0.598824	1.21894	1.1654	2.19233	2.1878	3.87395	3.82178	6.4145	6.39996	10.446	10.4714	16.2066	16.1956
49.34	0.612022	0.604683	1.23652	1.17516	2.19233	2.1878	3.88763	3.82178	6.42622	6.40386	10.446	10.4812	16.2163	16.2014
49.44	0.613976	0.606636	1.23847	1.17712	2.19819	2.19561	3.89544	3.83546	6.42426	6.40582	10.4577	10.4929	16.2378	16.2073
49.54	0.616707	0.604683	1.23652	1.17126	2.2021	2.1878	3.90325	3.8335	6.42622	6.41363	10.4616	10.5007	16.2476	16.2112
49.64	0.618859	0.5998	1.23632	1.17028	2.19721	2.18292	3.89837	3.82862	6.42133	6.40484	10.4607	10.4919	16.2525	16.2102
49.74	0.616127	0.591988	1.24531	1.16637	2.19917	2.19463	3.89642	3.83057	6.42915	6.41265	10.4724	10.4978	16.2603	16.22
49.84	0.612022	0.594917	1.24824	1.17516	2.2021	2.19366	3.90325	3.84327	6.43598	6.41558	10.4851	10.5105	16.2573	16.2268
49.94	0.612022	0.594917	1.24824	1.17516	2.19624	2.1878	3.90325	3.84327	6.44106	6.41558	10.4902	10.5163	16.2769	16.2319
50.04	0.60714	0.590034	1.24335	1.17028	2.19721	2.19268	3.89837	3.83839	6.43891	6.41656	10.488	10.5173	16.2818	16.2297
50.14	0.613777	0.591988	1.24531	1.17223	2.19917	2.19463	3.91009	3.85011	6.44086	6.42242	10.4997	10.529	16.2935	16.2376
50.24	0.619057	0.594917	1.24824	1.18493	2.2021	2.19366	3.89935	3.85303	6.45356	6.43121	10.5027	10.5378	16.3023	16.2542
50.34	0.60714	0.580269	1.24335	1.18005	2.19721	2.19268	3.90228	3.84425	6.44868	6.42046	10.5095	10.5271	16.3032	16.259
50.44	0.60714	0.580269	1.24335	1.18005	2.19721	2.19268	3.90813	3.83839	6.45844	6.43023	10.5193	10.5369	16.2993	16.2708
50.54	0.613976	0.587105	1.25019	1.18688	2.20405	2.19952	3.91106	3.85889	6.46528	6.44292	10.532	10.5488	16.3101	16.2835
50.64	0.614952	0.591988	1.25117	1.18395	2.21479	2.20049	3.91595	3.85206	6.47211	6.43804	10.5271	10.5525	16.3208	16.2981
50.74	0.60714	0.578316	1.24335	1.17028	2.20698	2.18877	3.90813	3.84815	6.47016	6.43999	10.529	10.5544	16.3325	16.3001
50.84	0.60421	0.587105	1.24043	1.16735	2.20405	2.17999	3.9052	3.84522	6.46723	6.44292	10.532	10.5613	16.3491	16.303
50.94	0.609482	0.580658	1.23398	1.17262	2.20932	2.19502	3.91048	3.85049	6.48227	6.44234	10.5314	10.5665	16.3544	16.3122
51.04	0.612999	0.584175	1.2414	1.18005	2.21284	2.19854	3.92571	3.85401	6.49165	6.45757	10.5447	10.5818	16.3755	16.3254
51.14	0.612999	0.584175	1.24726	1.182	2.21284	2.2044	3.92571	3.86378	6.49555	6.45757	10.5544	10.5779	16.3794	16.3313
51.24	0.614952	0.582222	1.24921	1.17809	2.21479	2.20049	3.92767	3.86964	6.49751	6.46929	10.5564	10.5837	16.3911	16.3391
51.34	0.610847	0.583199	1.25214	1.18493	2.21381	2.21319	3.9306	3.88428	6.5102	6.47222	10.5652	10.6003	16.3999	16.3518
51.44	0.612999	0.584175	1.2375	1.18591	2.20698	2.2044	3.92571	3.87745	6.51118	6.4771	10.5661	10.6072	16.3989	16.3626
51.54	0.614952	0.586128	1.23945	1.18786	2.21479	2.21221	3.92767	3.88136	6.50727	6.48882	10.5642	10.5994	16.4107	16.3684
51.64	0.612999	0.584175	1.2414	1.18591	2.21284	2.20557	3.93548	3.88331	6.51508	6.49664	10.5661	10.6013	16.4185	16.3762
51.74	0.616905	0.588081	1.24726	1.18591	2.21284	2.19854	3.93157	3.88331	6.52485	6.49664	10.572	10.6208	16.4282	16.3958
51.84	0.624718	0.595894	1.24921	1.19254	2.21088	2.21026	3.92767	3.88526	6.53461	6.50835	10.5779	10.6228	16.4361	16.4094
51.94	0.617882	0.598824	1.26191	1.19782	2.21772	2.20928	3.9306	3.89796	6.53754	6.52105	10.5906	10.6355	16.4546	16.4182
52.04	0.612999	0.593941	1.25703	1.19059	2.21284	2.19854	3.92571	3.89307	6.53657	6.52203	10.5915	10.6423	16.4595	16.4172
52.14	0.612999	0.601753	1.25703	1.19762	2.21674	2.20831	3.93548	3.89307	6.53266	6.51617	10.5857	10.6482	16.4646	16.427
52.24	0.614952	0.590034	1.24921	1.19489	2.22456	2.22002	3.93353	3.90284	6.53852	6.51812	10.5935	10.6443	16.4693	16.4387
52.34	0.612999	0.601753	1.24726	1.182	2.2187	2.22002	3.92181	3.8794	6.52876	6.51812	10.5915	10.654	16.4693	16.4426
52.44	0.623741	0.606636	1.258	1.18688	2.22358	2.21905	3.93645	3.88428	6.53754	6.51714	10.6042	10.6531	16.4781	16.4573
52.54	0.626671	0.609566	1.26484	1.18981	2.21674	2.22198	3.93938	3.89893	6.53657	6.53179	10.6013	10.6658	16.4907	16.4602
52.64	0.628624	0.611519	1.27265	1.19176	2.2187	2.22393	3.9511	3.90089	6.54243	6.53374	10.613	10.6775	16.5044	16.4837
52.74	0.631554	0.614449	1.27558	1.20446	2.23139	2.23663	3.95403	3.90382	6.54536	6.54644	10.621	10.6804	16.5171	16.4866
52.84	0.626671	0.609566	1.2707	1.19958	2.21674	2.23174	3.94524	3.89893	6.55024	6.54664	10.6091	10.6814	16.5181	16.4915
52.94	0.630577	0.613472	1.2746	1.19958	2.22651	2.22784	3.93938	3.89893	6.56001	6.54937	10.6286	10.6853	16.522	16.511
53.04	0.636436	0.619331	1.2707	1.18981	2.23042	2.22198	3.94915	3.9087	6.57172	6.54937	10.6345	10.6951	16.5318	16.5169
53.14	0.626671	0.607613	1.28046	1.20426	2.23627	2.22784	3.94915	3.9087	6.58149	6.55914	10.6286	10.7029	16.5415	16.5208
53.24	0.628624	0.609566	1.27265	1.21325	2.23823	2.22393	3.9511	3.91573	6.59321	6.56695	10.6462	10.699	16.5532	16.5325
53.34	0.631943	0.612885	1.27988	1.21188	2.24155	2.23701	3.96028	3.91202	6.59653	6.56441	10.6437	10.7121	16.5663	16.5409
53.44	0.634483	0.615425	1.28828	1.20739	2.24799	2.23565	3.95696	3.91456	6.59907	6.57281	10.6521	10.7244	16.5767	16.5462
53.54	0.639366	0.620308	1.29316	1.21227	2.24897	2.23467	3.96185	3.92921	6.60903	6.57183	10.6628	10.739	16.5855	16.5628
53.64	0.640343	0.621284	1.29804	1.21325	2.24995	2.23174	3.97259	3.93018	6.61274	6.5689	10.6736	10.7458	16.5864	16.5735
53.74	0.637413	0.618355	1.30097	1.21032	2.25092	2.23272	3.96575	3.92725	6.60981	6.56988	10.6804	10.7468	16.5894	16.5764
53.84	0.637413	0.608589	1.29121	1.21032	2.25678	2.23272	3.95989	3.92725	6.61958	6.5816	10.6863	10.7468	16.5933	16.5803
53.94	0.622765	0.603706	1.28632	1.20544	2.2519	2.22393	3.95501	3.92823	6.62446	6.58648	10.6892	10.7517	16.5982	16.5852
54.04	0.617882	0.598824	1.28535	1.20055	2.24702	2.22491	3.95989	3.91749	6.62934	6.5816	10.696	10.7519	16.5991	16.5901
54.14	0.617882	0.598824	1.29121	1.20055	2.24702	2.22022	3.95989	3.91358	6.62934	6.59136	10.7038	10.7566	16.6031	16.5999
54.24	0.623741	0.600777	1.29316	1.20251	2.24897	2.21514	3.96185	3.90968	6.62739	6.60308	10.7077	10.7683	16.605	16.6116
54.34	0.634483	0.605659	1.29804	1.21207	2.25385	2.22979	3.96673	3.92432	6.62641	6.60406	10.7165	10.7732	16.6255	16.6282
54.44	0.63253	0.603706	1.29609	1.20271	2.2519	2.22784	3.96478	3.92237	6.63032	6.60992	10.7263	10.781	16.6177	16.6321
54.54	0.637413	0.598824	1.30566	1.20055	2.25678	2.23858	3.96966	3.92725	6.62543	6.61675	10.737	10.7956	16.6441	16.6409
54.64	0.641319	0.598824	1.30293	1.20524	2.25288	2.23272	3.96966	3.92725	6.63129	6.62066	10.7409	10.8015	16.6441	16.6506
54.74	0.647179	0.598824	1.30293	1.21227	2.24702	2.24249	3.96966	3.93702	6.64106	6.62066	10.737	10.8054	16.6538	16.6604
54.84	0.644249	0.595894	1.29023	1.20934	2.25385	2.23565	3.97063	3.93409	6.63422	6.62749	10.738	10.8122	16.6568	16.6672
54.94	0.659874	0.601753	1.3	1.20544	2.25971	2.23565	3.98235	3.93995	6.63422	6.64312	10.7497	10.8279	16.6665	16.6829
55.04	0.654015	0.590813	1.3039	1.19958	2.25385	2.22588	3.97649	3.94386	6.63813	6.63335	10.7478	10.8181	16.6755	16.6985
55.14	0.647178	0.600776	1.30292	1.20251	2.25678	2.23272	3.97942	3.94288	6.65083	6.64214	10.7605	10.8269	16.6714	16.6975
55.24	0.642296	0.586128	1.29804	1.19762	2.2519	2.22393	3.97454	3.94386	6.6518	6.63726	10.7607	10.8318	16.6763	16.6965
55.34	0.642296	0.586128	1.29804	1.19762	2.26167	2.22784	3.97454	3.94386	6.65571	6.63726	10.7654	10.8415	16.6841	16.7161
55.44	0.651085	0.591011	1.30683	1.20251	2.26655	2.22881	3.97552	3.94874	6.66059	6.64214	10.7702	10.8562	16.6929	16.7307
55.54	0.656944	0.594917	1.30293	1.20251	2.26655	2.22295	3.96966	3.94874	6.66059	6.65191	10.78	10.866	16.6988	16.7405
55.64	0.656944	0.600777	1.30293	1.19274	2.27045	2.23272	3.96966	3.94483	6.67036	6.65191	10.7859	10.8718	16.7124	16.7561
55.74	0.659286	0.603119	1.29355	1.19508	2.27866	2.23506	3.972	3.95108	6.68246	6.65034	10.7921	10.8781	16.7245	16.7526
55.84	0.668663	0.608589	1.30293	1.20055	2.28413	2.23663	3.97747	3.95655	6.68403	6.65972	10.8074	10.8933	16.7495	16.7795
55.94	0.667686	0.611519	1.30195	1.20348	2.29292	2.24346	3.9804	3.95948	6.6811	6.66265	10.82	10.906	16.7603	16.7786
56.04	0.66964	0.607613	1.30781	1.20544	2.28901	2.24541	3.99407	3.96143	6.68305	6.67437	10.8279	10.9197	16.7661	16.7844
56.14	0.672569	0.616401	1.3205	1.20837	2.29194	2.24444	3.997	3.96436	6.68598	6.6773	10.8347	10.9324	16.7788	16.7971
56.24	0.672569	0.616402	1.32636	1.21227	2.3017	2.2503	3.997	3.96046	6.69379	6.6773	10.8406	10.9382	16.7886	16.803
56.34	0.664558	0.613472	1.31367	1.2152	2.29877	2.24346	3.99407	3.96143	6.68501	6.67437	10.8435	10.9294	16.7915	16.804
56.44	0.676476	0.612495	1.31855	1.21032	2.30756	2.24249	3.99895	3.96632	6.69965	6.68902	10.8581	10.9441	16.8003	16.8186
56.54	0.679405	0.621284	1.32539	1.21716	2.31635	2.24541	4.00188	3.96925	6.71235	6.69195	10.8611	10.9568	16.8091	16.8215
56.64	0.681358	0.623238	1.3332	1.2152	2.31831	2.25713	4.0136	3.98096	6.71938	6.6939	10.8689	10.9744	16.815	16.8333
56.74	0.684288	0.626167	1.33613	1.22204	2.33295	2.26514	4.01653	3.98389	6.71528	6.69683	10.8718	10.9714	16.8277	16.842
56.84	0.686241	0.62812	1.33808	1.22985	2.33491	2.25616	4.01263	3.98585	6.727	6.69878	10.8679	10.9831	16.8413	16.8499
56.94	0.684288	0.626167	1.33613	1.2279	2.33295	2.24834	4.01653	3.98389	6.72114	6.69683	10.8718	10.9812	16.8452	16.8577
57.04	0.689171	0.625191	1.33125	1.22301	2.33784	2.26299	4.03118	3.98487	6.72016	6.71148	10.8806	10.9978	16.8579	16.8723
57.14	0.689171	0.63105	1.34101	1.22692	2.33784	2.25909	4.03118	3.97901	6.72016	6.71148	10.8806	11.0037	16.8697	16.8821
57.24	0.693077	0.63105	1.34101	1.23864	2.33784	2.25323	4.02142	3.98878	6.72993	6.72124	10.8904	11.0076	16.8833	16.8919
57.34	0.694054	0.635933	1.34081	1.24157	2.34272	2.26788	4.0263	3.99366	6.73481	6.72222	10.905	11.0222	16.898	16.8921
57.44	0.689171	0.625191	1.33828	1.23278	2.33784	2.26299	4.02532	3.98878	6.72993	6.71148	10.9118	11.0134	16.8989	16.8997
57.54	0.696007	0.637886	1.33808	1.23962	2.34467	2.27569	4.03802	4.00147	6.74262	6.72808	10.9284	11.0242	16.9116	16.9124
57.64	0.698936	0.640815	1.33593	1.24645	2.35737	2.27276	4.04095	3.99854	6.73969	6.73101	10.9411	11.0369	16.9341	16.9094
57.74	0.689171	0.629097	1.34296	1.25231	2.35737	2.26885	4.04095	3.99854	6.73969	6.73609	10.9372	11.0466	16.9439	16.9212
57.84	0.696007	0.626167	1.34003	1.24938	2.35444	2.26983	4.04192	3.99171	6.74653	6.72613	10.9382	11.0437	16.9605	16.9182
57.94	0.689171	0.629097	1.34296	1.24059	2.35737	2.27276	4.05071	3.98878	6.74946	6.72906	10.9509	11.0517	16.9685	16.927
58.04	0.691124	0.621284	1.33906	1.24255	2.36323	2.28057	4.05267	4.0005	6.74751	6.74273	10.9626	11.0466	16.9732	16.9329
58.14	0.696007	0.626167	1.34589	1.24743	2.37006	2.28741	4.05755	4.00147	6.74262	6.74371	10.9636	11.0593	16.9859	16.9338
58.24	0.70089	0.63105	1.34492	1.24255	2.36909	2.28643	4.06243	4.0005	6.75336	6.75249	10.9724	11.0681	17.0044	16.9426
58.34	0.707726	0.624214	1.34785	1.24938	2.37202	2.28936	4.06536	4.00343	6.76606	6.75152	10.9753	11.0808	17.0171	16.9514
58.44	0.706749	0.629097	1.35273	1.25504	2.3769	2.3001	4.06243	4.01807	6.77094	6.76031	10.9853	11.0955	17.0279	16.9602
58.54	0.708702	0.634956	1.35468	1.26403	2.37495	2.2962	4.07024	4.02003	6.77876	6.76226	10.9919	11.0974	17.0337	16.9719
58.64	0.704796	0.63691	1.35078	1.25036	2.36518	2.29815	4.06634	4.0212	6.7729	6.75835	10.9978	11.1033	17.0396	16.9739
58.74	0.701866	0.63398	1.34785	1.25134	2.36225	2.28936	4.06731	4.01124	6.78168	6.76519	11.0046	11.1003	17.0425	16.9749
58.84	0.712608	0.640816	1.35468	1.25426	2.36909	2.30596	4.08001	4.01807	6.78266	6.77203	11.0115	11.1169	17.0532	16.9817
58.94	0.721397	0.643745	1.34785	1.25719	2.37202	2.30889	4.08294	4.0171	6.78168	6.78472	11.0241	11.1257	17.0679	16.9963
59.04	0.721397	0.643745	1.34785	1.25719	2.37202	2.30889	4.07708	4.01124	6.78559	6.78472	11.0339	11.1335	17.0738	17.0022
59.14	0.713974	0.636322	1.35019	1.25368	2.37436	2.321	4.09505	4.01358	6.78793	6.78706	11.0323	11.1417	17.08	17.0085
59.24	0.717491	0.639839	1.34394	1.26305	2.37788	2.31983	4.09856	4.0171	6.79731	6.80035	11.0398	11.1511	17.0991	17.0217
59.34	0.717491	0.639839	1.34394	1.26696	2.37788	2.32256	4.0927	4.01319	6.80122	6.80035	11.0495	11.1453	17.1031	17.0315
59.44	0.721397	0.639839	1.34394	1.27282	2.37788	2.32256	4.09856	4.00733	6.80122	6.80035	11.0593	11.157	17.1128	17.0413
59.54	0.717491	0.639839	1.34394	1.27282	2.38764	2.33233	4.10833	4.01905	6.81098	6.80035	11.0652	11.1531	17.1226	17.0374
59.64	0.717491	0.639839	1.34394	1.26305	2.38374	2.33233	4.09856	4.01905	6.81684	6.80621	11.0593	11.157	17.1343	17.0413
59.74	0.712608	0.639641	1.33906	1.26208	2.37299	2.32354	4.09837	4.01417	6.8061	6.79546	11.0661	11.1619	17.1255	17.0462
59.84	0.718468	0.638863	1.34101	1.26598	2.37495	2.31963	4.10735	4.01221	6.81509	6.80328	11.0681	11.1736	17.1314	17.0559
59.94	0.73214	0.646675	1.34882	1.26208	2.38276	2.32745	4.11517	4.02393	6.82563	6.80523	11.0818	11.1912	17.1489	17.0676
60.04	0.727257	0.641792	1.34394	1.26305	2.37788	2.33233	4.10052	4.01905	6.82075	6.80035	11.0808	11.1921	17.1402	17.0725
60.14	0.72921	0.63398	1.34589	1.26501	2.37983	2.33428	4.10638	4.021	6.83247	6.81402	11.0925	11.1882	17.146	17.0745
60.24	0.739365	0.644135	1.35605	1.27516	2.38998	2.3542	4.12239	4.04092	6.84848	6.82027	11.1124	11.2081	17.1659	17.0905
60.34	0.742882	0.647652	1.3498	1.27868	2.3935	2.35772	4.12591	4.04053	6.8559	6.82769	11.1159	11.2117	17.1792	17.0979
60.44	0.744835	0.649605	1.35175	1.28063	2.39545	2.35967	4.12786	4.04639	6.86762	6.82964	11.1277	11.2234	17.1909	17.1096
60.54	0.741905	0.642769	1.35468	1.28356	2.40229	2.3587	4.13079	4.04932	6.87055	6.82867	11.1404	11.2341	17.1997	17.1176
60.64	0.744835	0.643746	1.34785	1.28063	2.40522	2.36163	4.12786	4.04639	6.87348	6.82964	11.1413	11.2253	17.1909	17.1174
60.74	0.737999	0.652534	1.35859	1.28356	2.40815	2.36456	4.13079	4.04932	6.88032	6.83257	11.1599	11.238	17.2056	17.1321
60.84	0.733116	0.647652	1.35957	1.27868	2.40327	2.36944	4.12981	4.04053	6.88715	6.83746	11.1667	11.2292	17.2105	17.1331
60.94	0.739952	0.654488	1.35664	1.2738	2.4101	2.37237	4.14251	4.05128	6.89399	6.84429	11.1697	11.24	17.2271	17.1438
61.04	0.737999	0.652534	1.36054	1.28161	2.41792	2.38409	4.16399	4.05909	6.90766	6.86187	11.1814	11.2537	17.2447	17.1712
61.14	0.73507	0.649605	1.35566	1.27868	2.41499	2.38116	4.15716	4.06593	6.90864	6.85503	11.1784	11.2546	17.2476	17.1741
61.24	0.737999	0.6623	1.37421	1.28161	2.41792	2.38409	4.16009	4.06886	6.91743	6.8521	11.1911	11.2537	17.2544	17.1809
61.34	0.737999	0.652534	1.37421	1.29333	2.42182	2.39385	4.16399	4.06886	6.92133	6.86187	11.1911	11.2576	17.2642	17.2004
61.44	0.739952	0.664253	1.3625	1.29528	2.41987	2.3919	4.17181	4.0669	6.91938	6.86382	11.2029	11.2693	17.2759	17.2024
61.54	0.737999	0.6623	1.35468	1.29333	2.41792	2.39385	4.16985	4.07276	6.92133	6.86773	11.2009	11.2634	17.279	17.218
61.64	0.737999	0.652534	1.35468	1.28161	2.41401	2.39385	4.17571	4.07862	6.91743	6.86187	11.2107	11.2673	17.2837	17.2122
61.74	0.737999	0.652534	1.35468	1.28161	2.40815	2.38995	4.16985	4.07862	6.91157	6.87164	11.2204	11.279	17.2837	17.2317
61.84	0.728233	0.656441	1.35468	1.28161	2.40815	2.38409	4.16985	4.07862	6.91743	6.88335	11.2263	11.2841	17.2935	17.2376
61.94	0.725304	0.65937	1.35175	1.27868	2.39545	2.38116	4.16692	4.07178	6.9184	6.87574	11.2175	11.2742	17.3003	17.2385
62.04	0.737801	0.667183	1.35957	1.28649	2.40717	2.39483	4.17474	4.0835	6.93793	6.89097	11.2253	11.2878	17.3042	17.2522
62.14	0.749718	0.6623	1.35468	1.28161	2.40815	2.38409	4.16399	4.07862	6.93305	6.89312	11.2302	11.2869	17.3032	17.2629
62.24	0.739952	0.6623	1.35468	1.28161	2.40815	2.38409	4.16985	4.09034	6.93891	6.90289	11.2419	11.2966	17.313	17.2727
62.34	0.737999	0.648628	1.35273	1.26989	2.4062	2.38799	4.17767	4.08448	6.94086	6.90093	11.24	11.3005	17.3208	17.2766
62.44	0.737022	0.65937	1.35175	1.26891	2.40522	2.38116	4.17278	4.08741	6.94497	6.90504	11.2351	11.3035	17.3257	17.2795
62.54	0.744835	0.649605	1.3498	1.26696	2.40327	2.3792	4.17474	4.09522	6.94575	6.90582	11.2409	11.3113	17.3179	17.2874
62.64	0.735069	0.655464	1.3498	1.27673	2.40327	2.38428	4.17474	4.09054	6.95161	6.91558	11.2468	11.3171	17.3394	17.2835
62.74	0.735069	0.655464	1.33808	1.27282	2.39155	2.37725	4.17474	4.0835	6.95551	6.91167	11.2468	11.3074	17.3394	17.2874
62.84	0.737022	0.657417	1.34003	1.26891	2.3935	2.3792	4.18841	4.09522	6.96723	6.91753	11.2585	11.3152	17.3472	17.2944
62.94	0.741905	0.6623	1.34492	1.2738	2.40307	2.38409	4.19329	4.10987	6.97797	6.92242	11.2693	11.3259	17.356	17.302
63.04	0.739952	0.660347	1.34296	1.27184	2.40815	2.39385	4.2011	4.10792	6.97016	6.92632	11.2712	11.3279	17.3599	17.3118
63.14	0.725304	0.655465	1.3498	1.26696	2.41499	2.38506	4.20599	4.10304	6.96137	6.91558	11.2663	11.3191	17.3589	17.3128
63.24	0.727257	0.647652	1.33535	1.26891	2.40522	2.38116	4.20794	4.10108	6.95747	6.9273	11.2781	11.3249	17.3706	17.3186
63.34	0.72628	0.646675	1.32734	1.26794	2.41596	2.38018	4.21673	4.10401	6.9643	6.92242	11.2868	11.3337	17.3697	17.3274
63.44	0.738976	0.653511	1.33027	1.27087	2.41889	2.39288	4.21575	4.10303	6.96137	6.93121	11.2898	11.3425	17.3921	17.3499
63.54	0.731163	0.671089	1.33222	1.27282	2.42085	2.39483	4.21185	4.09913	6.96918	6.93902	11.2976	11.3484	17.3941	17.3577
63.64	0.736045	0.675971	1.34179	1.28942	2.42573	2.3958	4.22649	4.10987	6.97797	6.93804	11.2966	11.363	17.4068	17.3665
63.74	0.738976	0.678902	1.35175	1.28063	2.42866	2.39288	4.23919	4.10694	6.9809	6.95074	11.3093	11.373	17.4136	17.3792
63.84	0.748741	0.678902	1.35175	1.28063	2.41694	2.39288	4.24895	4.10694	6.9809	6.95074	11.3093	11.3757	17.4234	17.3753
63.94	0.740929	0.684761	1.34902	1.2904	2.43061	2.40459	4.25091	4.11866	6.98872	6.96246	11.323	11.3777	17.4351	17.3792
64.04	0.738976	0.688667	1.34003	1.28649	2.41694	2.39874	4.25872	4.11671	6.99067	6.9605	11.321	11.3816	17.439	17.3811
64.14	0.738976	0.700386	1.34003	1.28844	2.41694	2.40264	4.25481	4.12452	6.99653	6.97027	11.3269	11.3953	17.4429	17.3909
64.24	0.738976	0.700386	1.34472	1.28259	2.41694	2.40264	4.26458	4.11866	6.99067	6.98003	11.321	11.405	17.4527	17.4006
64.34	0.72921	0.688667	1.35175	1.28259	2.41694	2.40264	4.26653	4.11866	6.99575	6.9898	11.3308	11.4109	17.4624	17.4065
64.44	0.731552	0.69101	1.34433	1.28493	2.431	2.41084	4.26302	4.1171	7.00082	7.00191	11.3331	11.4171	17.4706	17.403
64.54	0.739952	0.711129	1.34805	1.30309	2.4394	2.41338	4.27142	4.13331	7.00532	7.01031	11.3513	11.4333	17.4732	17.4212
64.64	0.741905	0.713081	1.34765	1.30505	2.44526	2.41534	4.27337	4.14112	7.01313	7.02398	11.3532	11.4392	17.4966	17.4387
64.74	0.744834	0.704292	1.35761	1.30798	2.45014	2.42413	4.28216	4.14014	7.01606	7.023	11.362	11.4382	17.5093	17.4475
64.84	0.744835	0.704292	1.35761	1.30798	2.44819	2.41827	4.2763	4.14405	7.02192	7.02691	11.3562	11.4421	17.5191	17.4631
64.94	0.741905	0.701363	1.35468	1.30505	2.45112	2.4251	4.27337	4.14698	7.01313	7.03374	11.363	11.449	17.5259	17.4594
65.04	0.746788	0.706245	1.35957	1.30993	2.45991	2.42608	4.28802	4.146	7.01801	7.04839	11.3679	11.4597	17.5359	17.4573
65.14	0.749718	0.699409	1.3625	1.31286	2.4687	2.41924	4.29095	4.1587	7.03071	7.04742	11.3759	11.4568	17.5415	17.47
65.24	0.75206	0.701752	1.36484	1.3152	2.46713	2.41573	4.30305	4.15714	7.03305	7.05367	11.381	11.465	17.5439	17.4782
65.34	0.755577	0.709175	1.36835	1.31872	2.47846	2.42901	4.30189	4.16846	7.04633	7.06695	11.3845	11.4724	17.5572	17.4856
65.44	0.752647	0.708199	1.36543	1.31579	2.48139	2.42608	4.30637	4.16749	7.0434	7.06402	11.3816	11.4656	17.5659	17.4885
65.54	0.757531	0.711129	1.37031	1.32067	2.48627	2.44268	4.32337	4.17159	7.05415	7.07867	11.3982	11.4744	17.5708	17.4993
65.64	0.762413	0.72187	1.36543	1.32555	2.49116	2.44756	4.32122	4.16944	7.05317	7.08355	11.3991	11.489	17.5816	17.5042
65.74	0.765343	0.7248	1.36835	1.32848	2.49409	2.45049	4.33392	4.18214	7.0561	7.09624	11.406	11.499	17.5884	17.5129
65.84	0.767296	0.726753	1.37031	1.33044	2.49604	2.44854	4.33587	4.18409	7.06782	7.10992	11.4177	11.5037	17.6099	17.5188
65.94	0.775108	0.744331	1.37812	1.33825	2.50385	2.45049	4.34368	4.20167	7.07563	7.11773	11.4255	11.5115	17.6275	17.5364
66.04	0.775107	0.734565	1.37812	1.33825	2.50385	2.4544	4.34368	4.20167	7.08539	7.12749	11.4314	11.5173	17.6275	17.5422
66.14	0.768272	0.737495	1.36152	1.33532	2.49702	2.44952	4.33685	4.19093	7.08442	7.12066	11.4187	11.5144	17.6402	17.5393
66.24	0.757531	0.738473	1.37226	1.34216	2.49799	2.44463	4.33782	4.18604	7.07954	7.1314	11.4255	11.5115	17.6411	17.5501
66.34	0.76339	0.744331	1.37812	1.34801	2.50385	2.45049	4.35345	4.1919	7.09321	7.13726	11.4353	11.5212	17.6587	17.5657
66.44	0.756554	0.737495	1.36152	1.34118	2.49116	2.44366	4.35833	4.18507	7.09028	7.14019	11.4382	11.5105	17.6577	17.5647
66.54	0.759484	0.740426	1.37031	1.3402	2.5019	2.44268	4.35345	4.1919	7.0893	7.13531	11.4333	11.5134	17.6509	17.5696
66.64	0.768272	0.749214	1.37324	1.34313	2.49897	2.44561	4.35052	4.18897	7.102	7.14214	11.4402	11.5261	17.6734	17.5823
66.74	0.770225	0.74726	1.36933	1.34899	2.50092	2.44756	4.35247	4.18702	7.10981	7.15386	11.4499	11.5339	17.6753	17.5842
66.84	0.768272	0.739449	1.383	1.3529	2.49897	2.45538	4.34661	4.18897	7.102	7.15191	11.4421	11.5378	17.6831	17.592
66.94	0.768272	0.739449	1.383	1.3529	2.49897	2.45538	4.34075	4.18897	7.11176	7.16167	11.4519	11.5378	17.689	17.5979
67.04	0.770225	0.75312	1.38496	1.35485	2.51069	2.45733	4.3427	4.19093	7.10981	7.16363	11.4538	11.5496	17.6948	17.6038
67.14	0.770226	0.75312	1.38105	1.35485	2.52045	2.46709	4.35247	4.20069	7.11372	7.16949	11.4636	11.5456	17.7046	17.6096
67.24	0.77218	0.751169	1.37715	1.35681	2.5185	2.46046	4.35052	4.2046	7.11176	7.16168	11.4675	11.5476	17.7124	17.6213
67.34	0.784874	0.746284	1.38984	1.3695	2.52534	2.47002	4.35735	4.20557	7.12368	7.17242	11.4743	11.5544	17.7193	17.6399
67.44	0.787804	0.760933	1.39277	1.37243	2.52436	2.47295	4.36028	4.21827	7.12934	7.18707	11.4812	11.5671	17.73	17.6526
67.54	0.784875	0.758004	1.38984	1.3695	2.52534	2.47002	4.35735	4.21534	7.12641	7.17828	11.488	11.574	17.731	17.6555
67.64	0.789757	0.747261	1.40058	1.37048	2.52631	2.48077	4.35833	4.21241	7.12739	7.19097	11.4941	11.5847	17.7417	17.6604
67.74	0.78038	0.75351	1.39511	1.36501	2.53061	2.47139	4.36263	4.20108	7.13168	7.19527	11.4816	11.5753	17.746	17.6647
67.84	0.793663	0.75312	1.39863	1.36462	2.53413	2.46905	4.36614	4.2046	7.1352	7.19878	11.4949	11.5828	17.7554	17.678
67.94	0.783897	0.747261	1.39863	1.36852	2.53413	2.47881	4.37005	4.21436	7.14692	7.19878	11.5066	11.5925	17.7593	17.6831
68.04	0.777062	0.744332	1.3957	1.36559	2.54096	2.48565	4.37298	4.20753	7.15376	7.20562	11.5134	11.6013	17.7661	17.6829
68.14	0.781944	0.751167	1.40253	1.37243	2.5478	2.49249	4.37981	4.21827	7.16059	7.21246	11.5202	11.6081	17.7827	17.6975
68.24	0.779992	0.753121	1.40449	1.37829	2.54975	2.49444	4.38177	4.22022	7.1684	7.21441	11.532	11.6199	17.7964	17.6936
68.34	0.782921	0.75605	1.40742	1.38708	2.55268	2.50713	4.3847	4.22315	7.17524	7.2271	11.5447	11.6287	17.7993	17.7063
68.44	0.778038	0.751167	1.40253	1.39196	2.55756	2.50225	4.37981	4.22413	7.16645	7.2273	11.5456	11.6179	17.8042	17.7112
68.54	0.783897	0.75312	1.40449	1.39391	2.55952	2.5042	4.38177	4.22022	7.17231	7.22222	11.5515	11.6296	17.8159	17.7229
68.64	0.778038	0.760933	1.40253	1.39196	2.56538	2.50811	4.37981	4.22999	7.17036	7.23003	11.5495	11.6277	17.8238	17.7366
68.74	0.789758	0.758981	1.40449	1.40368	2.56147	2.51592	4.38177	4.23194	7.18208	7.23199	11.5613	11.6394	17.8355	17.7424
68.84	0.797569	0.760933	1.4123	1.41149	2.56928	2.52374	4.38958	4.24952	7.18989	7.2398	11.5749	11.657	17.8531	17.76
68.94	0.782921	0.75605	1.40742	1.40661	2.5644	2.51495	4.3847	4.2544	7.19086	7.24468	11.5759	11.658	17.8579	17.761
69.04	0.79464	0.758004	1.40937	1.40856	2.56635	2.52081	4.38665	4.25245	7.19672	7.24664	11.5876	11.654	17.8599	17.7688
69.14	0.799522	0.762886	1.42793	1.42321	2.57124	2.52569	4.4013	4.26124	7.20161	7.26128	11.5984	11.6687	17.8863	17.7835
69.24	0.79757	0.757027	1.43183	1.42126	2.57905	2.52374	4.39935	4.25928	7.21137	7.25933	11.5906	11.6765	17.8941	17.7913
69.34	0.79464	0.748238	1.4289	1.41833	2.57612	2.52081	4.39642	4.25636	7.21821	7.2564	11.5974	11.6736	17.8872	17.7942
69.44	0.797569	0.751167	1.43183	1.42126	2.57905	2.52959	4.39935	4.26905	7.22114	7.27105	11.6101	11.6718	17.9038	17.7971
69.54	0.796982	0.75058	1.44296	1.43044	2.57846	2.52315	4.39876	4.26846	7.22055	7.27046	11.6193	11.6759	17.9091	17.7907
69.64	0.798546	0.752144	1.44453	1.432	2.57534	2.52081	4.40032	4.27511	7.23188	7.28179	11.6169	11.6872	17.9146	17.7981
69.74	0.795616	0.745308	1.4416	1.43884	2.57514	2.52178	4.40325	4.26514	7.23872	7.28863	11.6179	11.6804	17.9116	17.7991
69.84	0.793663	0.737495	1.4455	1.42712	2.57319	2.52569	4.39544	4.27296	7.24653	7.28667	11.6159	11.6824	17.9195	17.803
69.94	0.795616	0.739449	1.4455	1.43884	2.57514	2.52178	4.40716	4.28468	7.24458	7.28863	11.6277	11.6902	17.9312	17.8108
70.04	0.80831	0.742377	1.45429	1.44176	2.58784	2.52471	4.41009	4.2837	7.25141	7.29742	11.6384	11.697	17.9392	17.8235
70.14	0.802452	0.736519	1.44843	1.432	2.58198	2.53838	4.40423	4.2837	7.24555	7.2857	11.6267	11.6912	17.938	17.8227
70.24	0.799523	0.73359	1.4455	1.42712	2.57514	2.53545	4.41106	4.29054	7.25239	7.28277	11.6335	11.698	17.9448	17.8323
70.34	0.798546	0.732613	1.4582	1.44762	2.57221	2.54424	4.41399	4.28956	7.26118	7.29546	11.6462	11.7068	17.9575	17.845
70.44	0.793663	0.733589	1.45527	1.44469	2.57905	2.53545	4.41106	4.28077	7.26411	7.29253	11.6531	11.698	17.9605	17.8479
70.54	0.798545	0.736518	1.45429	1.45348	2.57807	2.5501	4.41399	4.29346	7.2729	7.30523	11.656	11.7107	17.9673	17.8547
70.64	0.802452	0.726753	1.45234	1.45153	2.58198	2.5501	4.42376	4.29346	7.26704	7.30132	11.6657	11.7185	17.9771	17.8665
70.74	0.799522	0.723824	1.46503	1.46423	2.58881	2.55694	4.42083	4.29053	7.26411	7.3023	11.6589	11.7097	17.9839	17.8733
70.84	0.796593	0.726753	1.4582	1.45739	2.58588	2.55909	4.4179	4.29737	7.26704	7.29937	11.6599	11.7165	17.9868	17.8762
70.94	0.79171	0.716011	1.46113	1.45641	2.581	2.54717	4.42278	4.29249	7.26606	7.30035	11.6648	11.7175	17.9878	17.8753
71.04	0.803429	0.716011	1.46699	1.45641	2.59077	2.55694	4.42278	4.30225	7.26215	7.30621	11.6648	11.7117	17.9878	17.885
71.14	0.805382	0.717964	1.46894	1.46813	2.58881	2.56475	4.42474	4.30421	7.26801	7.30425	11.6765	11.7234	17.9956	17.9065
71.24	0.811631	0.718354	1.47519	1.46852	2.58334	2.55538	4.43684	4.3046	7.27817	7.31831	11.6866	11.7296	18.0136	17.9128
71.34	0.809288	0.731636	1.47675	1.47204	2.58686	2.5628	4.44036	4.31397	7.277	7.32183	11.7019	11.7273	18.0191	17.9163
71.44	0.809288	0.72187	1.47871	1.4818	2.59467	2.56866	4.45013	4.31202	7.27973	7.3316	11.7116	11.7371	18.023	17.9221
71.54	0.804405	0.716988	1.47773	1.47301	2.58393	2.56768	4.44524	4.313	7.28461	7.32281	11.7068	11.738	18.0239	17.9231
71.64	0.795616	0.72187	1.47675	1.47204	2.58881	2.57061	4.44036	4.31788	7.27973	7.32183	11.7077	11.7273	18.023	17.9221
71.74	0.784873	0.716987	1.47773	1.46715	2.58393	2.55596	4.44134	4.30909	7.28461	7.31695	11.7068	11.7322	18.0239	17.9231
71.84	0.789757	0.712105	1.48261	1.46227	2.58491	2.55108	4.4306	4.30811	7.27583	7.32769	11.7116	11.739	18.0132	17.9221
71.94	0.79171	0.714058	1.48066	1.47399	2.581	2.54717	4.43255	4.31007	7.28754	7.32378	11.7136	11.741	18.023	17.9299
72.04	0.800497	0.716986	1.48163	1.47692	2.58979	2.54619	4.44524	4.31885	7.29633	7.33648	11.7263	11.749	18.0298	17.9368
72.14	0.786827	0.709175	1.48945	1.46911	2.57612	2.54229	4.43353	4.30518	7.29829	7.33843	11.7236	11.7341	18.0279	17.9458
72.24	0.799522	0.70742	1.49238	1.47985	2.58881	2.55498	4.4306	4.31983	7.30708	7.35308	11.7292	11.7468	18.0347	17.9514
72.34	0.801476	0.707024	1.49043	1.47594	2.59077	2.56202	4.43255	4.32178	7.30317	7.3648	11.7312	11.7585	18.0464	17.9592
72.44	0.801476	0.709373	1.48457	1.47594	2.59663	2.55108	4.43255	4.33155	7.31293	7.3648	11.7429	11.7644	18.062	17.9729
72.54	0.804405	0.709953	1.48749	1.48864	2.5937	2.55791	4.44524	4.33448	7.32563	7.37359	11.7556	11.7615	18.0689	17.9856
72.64	0.809486	0.716988	1.49921	1.48473	2.60346	2.55791	4.45501	4.33057	7.32172	7.36773	11.7517	11.7673	18.0786	18.0012
72.74	0.796594	0.711129	1.49336	1.47302	2.5976	2.55792	4.44524	4.32276	7.31977	7.37164	11.74	11.7556	18.0845	18.0012
72.84	0.796593	0.711128	1.49335	1.47301	2.5976	2.55206	4.45306	4.33448	7.32954	7.36695	11.7497	11.7751	18.0845	18.0071
72.94	0.804794	0.71347	1.4957	1.47536	2.59526	2.55049	4.46126	4.33096	7.33774	7.37202	11.7618	11.7775	18.0966	18.0133
73.04	0.802452	0.716987	1.49921	1.47887	2.60151	2.55791	4.47063	4.34425	7.3354	7.38531	11.7751	11.7869	18.115	18.0227
73.14	0.802452	0.716988	1.49531	1.48864	2.60151	2.56377	4.46478	4.34425	7.34711	7.39507	11.7751	11.781	18.1079	18.0227
73.24	0.793664	0.712106	1.48847	1.48376	2.59663	2.55303	4.4638	4.34522	7.34223	7.39605	11.78	11.7878	18.1187	18.0217
73.34	0.799522	0.717964	1.49238	1.48571	2.59858	2.5628	4.47161	4.34132	7.35004	7.40386	11.7917	11.7956	18.1245	18.0237
73.44	0.792686	0.716988	1.47968	1.47887	2.60151	2.55987	4.47649	4.33448	7.34711	7.39703	11.7849	11.783	18.1275	18.0266
73.54	0.792686	0.716988	1.48945	1.47887	2.60151	2.55596	4.47259	4.33448	7.34321	7.40289	11.7947	11.7888	18.1236	18.0325
73.64	0.802452	0.716988	1.48476	1.48864	2.60151	2.5501	4.46673	4.33448	7.34711	7.39703	11.7907	11.783	18.1294	18.0364
73.74	0.8005	0.718942	1.4746	1.48669	2.59956	2.55792	4.46868	4.34229	7.35493	7.40875	11.7986	11.7908	18.1372	18.0462
73.84	0.802452	0.726753	1.49453	1.49255	2.60151	2.56377	4.47649	4.34425	7.36274	7.41656	11.8025	11.8025	18.1489	18.0579
73.94	0.793663	0.725777	1.48261	1.49352	2.60444	2.56084	4.47161	4.33936	7.352	7.42144	11.7917	11.8035	18.1441	18.0588
74.04	0.801476	0.729683	1.48457	1.48571	2.60053	2.5667	4.48333	4.3464	7.36372	7.42925	11.8034	11.7996	18.1519	18.0745
74.14	0.800499	0.730659	1.4875	1.48864	2.60346	2.56573	4.48626	4.34229	7.37641	7.43609	11.8161	11.8122	18.1587	18.0825
74.24	0.789756	0.72187	1.48261	1.49352	2.59858	2.56475	4.47161	4.33741	7.37856	7.44097	11.8171	11.8124	18.1597	18.0803
74.34	0.79171	0.719917	1.47675	1.48766	2.59663	2.5628	4.48333	4.33546	7.36958	7.43902	11.8093	11.8035	18.1519	18.0999
74.44	0.793663	0.716011	1.47675	1.4818	2.59272	2.56866	4.48138	4.34132	7.37543	7.43121	11.8152	11.8074	18.1577	18.096
74.54	0.799522	0.725776	1.48261	1.48962	2.59467	2.57452	4.48138	4.34327	7.38129	7.43121	11.8347	11.8074	18.1695	18.1174
74.64	0.799522	0.731636	1.48261	1.48376	2.58881	2.58428	4.48138	4.34132	7.38715	7.44097	11.8406	11.8074	18.1714	18.1213
74.74	0.79757	0.73359	1.48457	1.48571	2.59467	2.58155	4.48333	4.35694	7.39301	7.43902	11.8484	11.8191	18.1773	18.1233
74.84	0.79464	0.736519	1.48359	1.48864	2.59956	2.58721	4.48626	4.35401	7.39594	7.43609	11.8552	11.8279	18.1853	18.1321
74.94	0.789757	0.731636	1.47285	1.48376	2.58881	2.59014	4.48138	4.35889	7.39692	7.43121	11.8601	11.8269	18.1734	18.1213
75.04	0.790734	0.732614	1.46992	1.48083	2.59565	2.58135	4.47845	4.35597	7.3979	7.44	11.8572	11.8337	18.1802	18.1243
75.14	0.795616	0.741402	1.47285	1.48376	2.59858	2.58038	4.48138	4.35499	7.40668	7.44292	11.8718	11.8328	18.1929	18.1272
75.24	0.789756	0.741401	1.47285	1.49352	2.59858	2.58428	4.48138	4.34913	7.41059	7.44292	11.8679	11.8367	18.1988	18.1213
75.34	0.796593	0.732613	1.46992	1.49059	2.59565	2.58135	4.48821	4.35987	7.40376	7.43609	11.8689	11.8337	18.1997	18.1243
75.44	0.789757	0.741402	1.47285	1.49352	2.59858	2.59014	4.49505	4.36475	7.40083	7.44292	11.8816	11.8425	18.2124	18.1331
75.54	0.79171	0.743355	1.4748	1.49079	2.6103	2.58624	4.50286	4.36085	7.41254	7.44097	11.8933	11.8386	18.2105	18.1409
75.64	0.79464	0.746284	1.47773	1.48161	2.61323	2.59502	4.50579	4.36378	7.41547	7.44781	11.906	11.8513	18.2173	18.1477
75.74	0.794639	0.75019	1.47773	1.48864	2.61323	2.58916	4.50579	4.37354	7.42329	7.44781	11.906	11.863	18.2173	18.1477
75.84	0.789757	0.751167	1.47285	1.48376	2.60835	2.58038	4.50091	4.36475	7.42231	7.43824	11.9109	11.8581	18.2202	18.1487
75.94	0.793663	0.755074	1.46699	1.48766	2.61225	2.58819	4.50481	4.3628	7.42231	7.44488	11.9245	11.8679	18.2281	18.1565
76.04	0.799521	0.764838	1.48261	1.49352	2.6142	2.59405	4.51067	4.36866	7.43207	7.45074	11.9363	11.8679	18.2398	18.1721
76.14	0.793663	0.764839	1.47675	1.48766	2.60249	2.58428	4.50481	4.36671	7.43598	7.45464	11.9245	11.8718	18.2378	18.176
76.24	0.793663	0.755074	1.46699	1.48766	2.60249	2.58428	4.51458	4.37257	7.43598	7.45464	11.9363	11.8679	18.2378	18.1811
76.34	0.795616	0.757027	1.46894	1.48962	2.60835	2.58038	4.51653	4.38428	7.44379	7.45269	11.9382	11.8738	18.2554	18.1858
76.44	0.793663	0.755074	1.46699	1.48766	2.61225	2.57842	4.50481	4.38233	7.43598	7.45464	11.9421	11.8816	18.2573	18.1917
76.54	0.795617	0.757027	1.46894	1.48962	2.6142	2.59014	4.50677	4.38038	7.4477	7.4566	11.9382	11.8835	18.2593	18.1975
76.64	0.789169	0.762299	1.47421	1.49489	2.61948	2.59073	4.51204	4.39346	7.46274	7.45796	11.9532	11.8986	18.2743	18.1989
76.74	0.792686	0.765815	1.47773	1.4984	2.61323	2.58721	4.51556	4.39893	7.46625	7.45562	11.9665	11.9021	18.2857	18.2063
76.84	0.78878	0.775581	1.46796	1.49841	2.61323	2.59698	4.51556	4.39307	7.46626	7.45562	11.9763	11.9119	18.2896	18.2122
76.94	0.786827	0.769722	1.46796	1.49841	2.62299	2.59307	4.51556	4.40284	7.47602	7.45562	11.9724	11.908	18.2896	18.2063
77.04	0.785851	0.772652	1.46503	1.49548	2.62006	2.59991	4.51263	4.396	7.47309	7.46246	11.9734	11.9089	18.2925	18.2131
77.14	0.786827	0.775581	1.46796	1.49841	2.62299	2.60479	4.51556	4.40284	7.48306	7.46539	11.9763	11.9216	18.2993	18.2161
77.24	0.788779	0.775581	1.46796	1.4984	2.61323	2.59893	4.52532	4.40284	7.47602	7.46148	11.9911	11.9216	18.3091	18.2219
77.34	0.778038	0.75898	1.46308	1.48884	2.61811	2.59991	4.52044	4.39405	7.46723	7.45074	11.9792	11.9285	18.2995	18.2112
77.44	0.778038	0.770699	1.46308	1.48649	2.61811	2.59405	4.52044	4.38819	7.46137	7.45074	11.9909	11.9343	18.3023	18.221
77.54	0.776085	0.774605	1.47089	1.49743	2.61225	2.59405	4.52435	4.40382	7.47504	7.46441	12.0007	11.9421	18.3062	18.2249
77.64	0.783897	0.768745	1.48261	1.4986	2.62202	2.60381	4.5302	4.40968	7.4809	7.46636	12.0007	11.948	18.3218	18.2268
77.74	0.782921	0.773628	1.4875	1.49645	2.63276	2.6087	4.53509	4.41456	7.48579	7.46539	12.0154	11.958	18.3267	18.2356
77.84	0.773155	0.773628	1.4875	1.50622	2.63276	2.61456	4.53899	4.41456	7.49165	7.47515	12.0154	11.9509	18.3364	18.2473
77.94	0.773155	0.768547	1.48359	1.49645	2.63276	2.6087	4.54485	4.42042	7.48579	7.47515	12.031	11.9607	18.3443	18.2532
78.04	0.773156	0.770897	1.46992	1.49645	2.63276	2.60479	4.54485	4.41456	7.48579	7.48296	12.0251	11.9665	18.3384	18.2473
78.14	0.775108	0.7705	1.47773	1.50817	2.63471	2.60088	4.54681	4.41651	7.48774	7.47906	12.0271	11.9724	18.3404	18.259
78.24	0.778037	0.780463	1.48066	1.5111	2.62788	2.60967	4.54974	4.41944	7.48676	7.48199	12.0398	11.9851	18.3531	18.2717
78.34	0.775497	0.777924	1.47812	1.49879	2.62534	2.60127	4.54329	4.42667	7.47836	7.47554	12.0372	11.9826	18.3603	18.279
78.44	0.779015	0.781441	1.48164	1.50231	2.62885	2.60479	4.54095	4.43018	7.49165	7.4732	12.0505	11.9978	18.3638	18.2883
78.54	0.780968	0.783394	1.48359	1.50427	2.63081	2.6126	4.5429	4.43214	7.4936	7.47515	12.0622	11.9997	18.3755	18.2942
78.64	0.783897	0.781639	1.47675	1.51696	2.63374	2.60967	4.54583	4.44093	7.49653	7.47808	12.071	12.0124	18.3843	18.2971
78.74	0.779992	0.770699	1.47285	1.51305	2.62983	2.61085	4.54192	4.43116	7.48872	7.48003	12.0613	12.0085	18.3843	18.303
78.84	0.778038	0.768745	1.47089	1.5111	2.61616	2.60186	4.54388	4.42921	7.4809	7.47222	12.0671	12.0163	18.3823	18.3128
78.94	0.776085	0.770699	1.47675	1.51305	2.62202	2.60381	4.55169	4.43116	7.49653	7.48394	12.0632	12.0242	18.3941	18.31
79.04	0.773155	0.773628	1.47578	1.51598	2.63081	2.61651	4.55462	4.44386	7.50532	7.48687	12.0759	12.031	18.4068	18.3157
79.14	0.765343	0.775581	1.47773	1.51794	2.63276	2.61456	4.56634	4.44581	7.50727	7.48882	12.0876	12.033	18.4185	18.3176
79.24	0.770226	0.780464	1.48261	1.52282	2.63764	2.61358	4.57122	4.45069	7.50825	7.49957	12.0984	12.0437	18.4234	18.3323
79.34	0.768471	0.783394	1.48554	1.52575	2.64448	2.61651	4.57024	4.45362	7.51899	7.49664	12.0954	12.0408	18.438	18.3313
79.44	0.766121	0.783394	1.48554	1.52575	2.65034	2.6126	4.56438	4.4587	7.52094	7.49664	12.1052	12.0505	18.4478	18.3352
79.54	0.758507	0.778511	1.47089	1.52087	2.64546	2.60772	4.5595	4.44678	7.5102	7.49175	12.1003	12.0456	18.4429	18.3401
79.64	0.755577	0.775581	1.46796	1.51794	2.64252	2.60674	4.55657	4.45362	7.52094	7.49859	12.1072	12.0525	18.4458	18.3372
79.74	0.758506	0.774604	1.47558	1.52087	2.63569	2.60381	4.5595	4.46123	7.52583	7.50152	12.1101	12.0671	18.4527	18.346
79.84	0.758507	0.768745	1.48261	1.52087	2.63569	2.59991	4.5595	4.47803	7.52387	7.51128	12.1199	12.0769	18.4527	18.3499
79.94	0.753822	0.762886	1.48261	1.52087	2.63569	2.59405	4.56341	4.47335	7.52583	7.5066	12.1296	12.0769	18.4722	18.3596
80.04	0.746788	0.768746	1.48261	1.52087	2.64037	2.59014	4.57513	4.46632	7.51997	7.49957	12.1257	12.0867	18.4722	18.3694
80.14	0.748741	0.770699	1.48847	1.52868	2.64936	2.596	4.57122	4.46827	7.52192	7.50152	12.1335	12.0984	18.48	18.3674
80.24	0.754013	0.775971	1.4996	1.52809	2.65463	2.60713	4.57649	4.47354	7.53696	7.51656	12.1388	12.0997	18.4794	18.3786
80.34	0.75753	0.779488	1.49335	1.53161	2.65815	2.60479	4.58978	4.48682	7.54047	7.52984	12.1482	12.1072	18.4927	18.3821
80.44	0.759483	0.781441	1.49531	1.5238	2.6601	2.60674	4.59173	4.48878	7.54243	7.53179	12.1443	12.1091	18.5064	18.3938
80.54	0.755576	0.773627	1.4914	1.51989	2.6562	2.59893	4.58391	4.48487	7.53852	7.52398	12.1501	12.115	18.5122	18.386
80.64	0.749718	0.761909	1.48945	1.51403	2.65034	2.58721	4.5761	4.47511	7.53266	7.52398	12.1396	12.1189	18.5025	18.384
80.74	0.754601	0.766792	1.49043	1.51891	2.65522	2.60186	4.58294	4.48585	7.54536	7.52886	12.1472	12.1238	18.5113	18.3987
80.84	0.747765	0.769722	1.49335	1.52184	2.65815	2.60479	4.58978	4.47706	7.54633	7.53179	12.1501	12.1365	18.52	18.4114
80.94	0.748741	0.764839	1.48847	1.51305	2.65327	2.59991	4.58489	4.48389	7.54731	7.53667	12.155	12.1316	18.5191	18.4065
81.04	0.744835	0.766792	1.49043	1.50915	2.65913	2.60186	4.58294	4.47413	7.55512	7.53863	12.1531	12.1433	18.5347	18.4182
81.14	0.747765	0.769722	1.49335	1.50231	2.66792	2.60987	4.58001	4.48878	7.54633	7.54156	12.1599	12.1423	18.5493	18.4212
81.24	0.749718	0.771676	1.49531	1.50427	2.66987	2.60479	4.58196	4.49073	7.56391	7.54351	12.1716	12.1384	18.5454	18.4329
81.34	0.752647	0.774605	1.49824	1.50719	2.66889	2.60772	4.58489	4.49366	7.56684	7.5523	12.1843	12.1413	18.5581	18.4456
81.44	0.742882	0.774605	1.508	1.5111	2.66694	2.60381	4.58489	4.48975	7.56684	7.54644	12.1843	12.1531	18.5698	18.4417
81.54	0.748741	0.774605	1.508	1.51696	2.66889	2.61163	4.58489	4.48389	7.56684	7.54644	12.1843	12.1589	18.5698	18.4475
81.64	0.744835	0.772652	1.50019	1.50915	2.66499	2.61553	4.58294	4.48585	7.56879	7.5523	12.198	12.155	18.5777	18.4456
81.74	0.747765	0.773629	1.50703	1.50817	2.65815	2.61651	4.58001	4.48878	7.58149	7.55718	12.197	12.1677	18.5845	18.4524
81.84	0.749718	0.777534	1.51093	1.50817	2.6601	2.62041	4.59368	4.49073	7.58735	7.56695	12.2029	12.1697	18.5864	18.4641
81.94	0.752647	0.774605	1.508	1.51696	2.6728	2.62725	4.59661	4.48975	7.59223	7.57574	12.2156	12.1824	18.6089	18.467
82.04	0.762412	0.774603	1.508	1.51305	2.6728	2.62725	4.59661	4.49366	7.58637	7.57183	12.2116	12.1824	18.6148	18.4729
82.14	0.742882	0.764839	1.49824	1.50134	2.66303	2.61358	4.58685	4.48389	7.58637	7.55621	12.2058	12.1824	18.5991	18.467
82.24	0.742882	0.755074	1.50214	1.50329	2.66303	2.61749	4.58685	4.48389	7.58637	7.56597	12.2058	12.1824	18.6089	18.4768
82.34	0.744835	0.75312	1.50996	1.48962	2.66499	2.61944	4.5888	4.49561	7.58833	7.56792	12.2077	12.1843	18.6206	18.4885
82.44	0.753624	0.761909	1.51484	1.4945	2.66987	2.62432	4.59368	4.49659	7.59321	7.58257	12.2185	12.199	18.6255	18.5032
82.54	0.762413	0.755074	1.51386	1.49743	2.66811	2.63897	4.60247	4.49757	7.59223	7.5855	12.2156	12.2019	18.6382	18.5178
82.64	0.762413	0.755074	1.49824	1.49743	2.66108	2.63506	4.59661	4.50343	7.59614	7.59527	12.2253	12.2078	18.6382	18.5178
82.74	0.762412	0.755072	1.49824	1.49743	2.66108	2.6253	4.59661	4.49952	7.59614	7.59527	12.2351	12.2117	18.6499	18.5276
82.84	0.752647	0.745308	1.48847	1.4818	2.66108	2.60967	4.58685	4.4878	7.59614	7.59527	12.2214	12.2019	18.6499	18.5237
82.94	0.754601	0.747261	1.49043	1.48571	2.66303	2.61163	4.5888	4.49561	7.59809	7.59722	12.2214	12.2109	18.6519	18.5393
83.04	0.75753	0.75019	1.49335	1.48278	2.66596	2.62432	4.59173	4.49464	7.60102	7.60015	12.2361	12.2068	18.6599	18.5422
83.14	0.75753	0.750191	1.49335	1.48278	2.66596	2.62432	4.59173	4.48878	7.61079	7.61187	12.24	12.2165	18.6626	18.552
83.24	0.756555	0.749216	1.49238	1.47009	2.66499	2.61944	4.59075	4.50147	7.60981	7.60699	12.239	12.2156	18.6616	18.5608
83.34	0.762413	0.764839	1.49433	1.47594	2.67085	2.6292	4.59661	4.50928	7.61567	7.60699	12.2527	12.2214	18.6773	18.5764
83.44	0.75753	0.750191	1.48359	1.47106	2.65229	2.62432	4.59173	4.49854	7.61665	7.61187	12.2419	12.2224	18.6822	18.5715
83.54	0.761826	0.75058	1.48788	1.47926	2.65073	2.63448	4.59602	4.49307	7.61508	7.61617	12.256	12.2208	18.6864	18.5758
83.64	0.753624	0.746284	1.48945	1.48278	2.66206	2.63018	4.60267	4.5044	7.62641	7.61773	12.2673	12.2322	18.6978	18.5825
83.74	0.751672	0.740426	1.47382	1.47497	2.6562	2.62432	4.58978	4.49854	7.61665	7.61187	12.2575	12.2263	18.6978	18.5813
83.84	0.75753	0.740425	1.47382	1.47106	2.6562	2.63409	4.58587	4.49854	7.61079	7.62164	12.2615	12.2361	18.7036	18.5813
83.94	0.75753	0.740425	1.47382	1.47106	2.6562	2.63409	4.58001	4.49854	7.61079	7.62164	12.2568	12.2322	18.7036	18.5911
84.04	0.75753	0.750191	1.47382	1.47106	2.6562	2.63409	4.58001	4.49854	7.62251	7.62164	12.2497	12.2361	18.7134	18.5969
84.14	0.75753	0.750191	1.47382	1.47106	2.66792	2.63409	4.58001	4.49854	7.62251	7.62164	12.2595	12.24	18.7232	18.5911
84.24	0.764167	0.752143	1.47578	1.47301	2.66987	2.6458	4.57806	4.50049	7.63422	7.62945	12.2615	12.2537	18.7251	18.6028
84.34	0.764366	0.735542	1.46894	1.46618	2.66303	2.63897	4.56927	4.49366	7.62739	7.61675	12.2644	12.241	18.7144	18.6018
84.44	0.769249	0.740425	1.47382	1.47106	2.66792	2.64385	4.58001	4.50831	7.63813	7.62164	12.2693	12.2458	18.7232	18.6106
84.54	0.769249	0.740425	1.47382	1.46716	2.66792	2.64971	4.58001	4.50831	7.63227	7.6314	12.279	12.2556	18.7232	18.6067
84.64	0.759483	0.740425	1.47382	1.4613	2.66792	2.64385	4.58001	4.5044	7.64204	7.62164	12.279	12.2556	18.7329	18.6204
84.74	0.759484	0.740425	1.47382	1.4613	2.66792	2.65362	4.58978	4.49854	7.64204	7.6314	12.279	12.2634	18.7427	18.6321
84.84	0.761436	0.742378	1.47578	1.46325	2.66596	2.65557	4.59173	4.51417	7.65376	7.63335	12.2868	12.2595	18.7447	18.6438
84.94	0.764366	0.735542	1.48261	1.46618	2.6728	2.65382	4.59075	4.52296	7.65668	7.63628	12.2839	12.2722	18.7573	18.6428
85.04	0.772178	0.733589	1.48652	1.46423	2.67085	2.64483	4.58294	4.5171	7.65981	7.6441	12.2937	12.2663	18.7613	18.6448
85.14	0.766319	0.72773	1.48066	1.45837	2.66499	2.65069	4.58685	4.50538	7.64692	7.63433	12.2839	12.2644	18.7495	18.6448
85.24	0.778037	0.725775	1.48847	1.46618	2.6728	2.6585	4.59466	4.50928	7.65473	7.63628	12.2859	12.2722	18.7691	18.6565
85.34	0.769249	0.720894	1.48359	1.45739	2.67768	2.66338	4.58978	4.50245	7.65571	7.64117	12.2907	12.2771	18.7642	18.6614
85.44	0.771202	0.722847	1.48554	1.45348	2.67963	2.66534	4.58196	4.51612	7.6518	7.64312	12.2986	12.279	18.7759	18.6692
85.54	0.774132	0.735542	1.48847	1.45641	2.67866	2.66827	4.58489	4.51319	7.65473	7.65191	12.3015	12.2878	18.7788	18.676
85.64	0.774132	0.725777	1.48847	1.45641	2.6728	2.67803	4.58489	4.50928	7.66059	7.64605	12.2956	12.2917	18.7886	18.6878
85.74	0.774132	0.725777	1.48847	1.45641	2.68256	2.67803	4.59466	4.50343	7.65473	7.65582	12.2917	12.2976	18.7984	18.6936
85.84	0.776085	0.72773	1.49043	1.45837	2.68061	2.68584	4.5927	4.50538	7.65668	7.65777	12.2976	12.3035	18.8101	18.6995
85.94	0.781357	0.733002	1.4957	1.46364	2.68002	2.68526	4.59212	4.51065	7.66977	7.67476	12.3126	12.3185	18.8212	18.7098
86.04	0.782531	0.734176	1.49687	1.46091	2.6812	2.68643	4.59329	4.51182	7.66508	7.67203	12.3099	12.3197	18.8165	18.7235
86.14	0.782921	0.730659	1.49335	1.45544	2.68745	2.69268	4.58978	4.50831	7.67133	7.66265	12.3103	12.3279	18.8189	18.72
86.24	0.784873	0.730659	1.50312	1.4613	2.68745	2.69268	4.58977	4.50831	7.67133	7.66773	12.3161	12.3474	18.813	18.7297
86.34	0.777061	0.7248	1.49726	1.45544	2.68159	2.68682	4.58392	4.51221	7.67133	7.65484	12.3005	12.3415	18.8169	18.7337
86.44	0.782921	0.7248	1.49726	1.45544	2.68159	2.69268	4.58392	4.50831	7.65571	7.65484	12.3064	12.3474	18.8267	18.7395
86.54	0.779992	0.721872	1.49433	1.45251	2.68842	2.69366	4.58099	4.49952	7.66255	7.65191	12.3034	12.3386	18.8238	18.7307
86.64	0.782921	0.734566	1.49726	1.45544	2.68745	2.69268	4.58001	4.51417	7.67133	7.6646	12.3161	12.3513	18.8384	18.7454
86.74	0.785263	0.733002	1.4996	1.45778	2.68393	2.68916	4.58626	4.51651	7.66782	7.66695	12.3138	12.3587	18.8407	18.7575
86.84	0.786438	0.718552	1.50078	1.45505	2.6812	2.69034	4.58743	4.52745	7.66899	7.66812	12.3177	12.3626	18.8517	18.7645
86.94	0.786827	0.7248	1.49726	1.44567	2.67182	2.69268	4.58392	4.51925	7.66157	7.67437	12.3142	12.3689	18.8482	18.7551
87.04	0.78624	0.726166	1.49472	1.44313	2.67905	2.68428	4.58138	4.50967	7.66293	7.66792	12.3175	12.3742	18.8515	18.7624
87.14	0.783508	0.721481	1.49785	1.44626	2.68217	2.69717	4.5845	4.52257	7.66606	7.67496	12.3148	12.3812	18.8488	18.7713
87.24	0.78917	0.727143	1.4996	1.45778	2.68393	2.69893	4.59602	4.52432	7.66782	7.67671	12.3224	12.3829	18.8603	18.777
87.34	0.798546	0.730659	1.50312	1.4613	2.68745	2.69854	4.59954	4.53761	7.6811	7.67632	12.3259	12.4021	18.8599	18.7903
87.44	0.793663	0.725777	1.49824	1.45251	2.68256	2.6878	4.59466	4.53272	7.67231	7.66558	12.3113	12.4011	18.8589	18.7952
87.54	0.793662	0.725776	1.49824	1.45837	2.67866	2.69561	4.59466	4.53272	7.66645	7.67535	12.3152	12.4011	18.8687	18.7952
87.64	0.78878	0.720894	1.49335	1.45348	2.66792	2.68487	4.59954	4.53761	7.66665	7.68023	12.3103	12.406	18.8638	18.7981
87.74	0.788781	0.716988	1.49336	1.44177	2.66792	2.69463	4.59954	4.5337	7.65962	7.67632	12.3161	12.4119	18.8736	18.7922
87.84	0.792686	0.715034	1.50703	1.44567	2.68159	2.69463	4.60345	4.54151	7.66352	7.68414	12.3142	12.4099	18.8872	18.8059
87.94	0.798546	0.720894	1.51289	1.46325	2.68745	2.69463	4.60931	4.53761	7.67915	7.68999	12.3298	12.4255	18.9048	18.8215
88.04	0.791712	0.71406	1.50605	1.45251	2.68061	2.69288	4.61224	4.53663	7.67231	7.69488	12.3191	12.4148	18.9077	18.8206
88.14	0.805382	0.72773	1.50996	1.45446	2.68452	2.68975	4.61614	4.53468	7.68793	7.69488	12.3249	12.4246	18.907	18.8186
88.24	0.805381	0.727729	1.50996	1.45641	2.68452	2.68975	4.61614	4.53468	7.68403	7.68902	12.323	12.4343	18.9097	18.8342
88.34	0.803429	0.725777	1.508	1.45251	2.68256	2.69756	4.61419	4.54249	7.67622	7.69292	12.3327	12.4285	18.9175	18.8362
88.44	0.798546	0.730659	1.51289	1.46325	2.68276	2.69854	4.63079	4.54346	7.6811	7.69195	12.3318	12.4372	18.9224	18.8508
88.54	0.793664	0.725777	1.51386	1.45837	2.68256	2.69756	4.62591	4.53272	7.68598	7.68707	12.3366	12.4421	18.9273	18.8577
88.64	0.793663	0.719917	1.51191	1.45837	2.68256	2.69756	4.62591	4.53858	7.68598	7.69292	12.332	12.4519	18.937	18.8635
88.74	0.793663	0.735543	1.51386	1.45837	2.68256	2.69366	4.63567	4.54444	7.69575	7.68316	12.3249	12.4578	18.9468	18.8674
88.84	0.796005	0.737885	1.51035	1.4568	2.69467	2.69014	4.63802	4.54678	7.69418	7.68941	12.337	12.4542	18.955	18.8795
88.94	0.799522	0.741402	1.51386	1.45446	2.69819	2.70342	4.64153	4.54639	7.69184	7.69292	12.3406	12.4675	18.9644	18.8928
89.04	0.79464	0.736519	1.50898	1.44958	2.69331	2.69463	4.63665	4.53565	7.68305	7.68804	12.3454	12.4626	18.9595	18.893
89.14	0.798546	0.736519	1.51289	1.45934	2.70307	2.68877	4.63665	4.54542	7.67719	7.68804	12.3415	12.4685	18.9693	18.8958
89.24	0.819053	0.741401	1.52363	1.46423	2.70795	2.69366	4.64153	4.54639	7.68207	7.70269	12.3406	12.4714	18.9702	18.9104
89.34	0.819054	0.745308	1.52363	1.46423	2.70795	2.69952	4.6513	4.54053	7.68208	7.69801	12.3503	12.4831	18.9741	18.9163
89.44	0.821007	0.749214	1.52558	1.46618	2.70991	2.69561	4.65325	4.55225	7.68403	7.70737	12.362	12.4792	18.9917	18.9241
89.54	0.823936	0.746284	1.53242	1.46911	2.7226	2.69463	4.65618	4.55518	7.68696	7.71265	12.3747	12.4822	18.9888	18.9368
89.64	0.828819	0.745308	1.53925	1.46032	2.71772	2.69366	4.66106	4.5503	7.69184	7.7105	12.3777	12.489	18.9898	18.928
89.74	0.821007	0.753121	1.53535	1.45641	2.71967	2.6917	4.66302	4.56202	7.69379	7.71246	12.3738	12.5007	18.9956	18.9338
89.84	0.823936	0.75605	1.52851	1.47301	2.7226	2.68877	4.67571	4.56104	7.70649	7.72515	12.3767	12.5037	19.0083	18.9465
89.94	0.815147	0.751167	1.52363	1.47009	2.70795	2.6917	4.67474	4.56007	7.70161	7.72027	12.3777	12.5085	19.0132	18.9475
90.04	0.819054	0.751167	1.53339	1.46423	2.71772	2.68194	4.6806	4.56007	7.70161	7.72027	12.3718	12.5085	19.0093	18.9417
90.14	0.819054	0.751167	1.52363	1.46423	2.71772	2.67608	4.6806	4.56515	7.70161	7.72027	12.3816	12.5046	19.0034	18.9514
90.24	0.819053	0.751167	1.5373	1.47399	2.71772	2.67139	4.68645	4.55811	7.71137	7.73199	12.3777	12.4988	19.0152	18.9573
90.34	0.812218	0.758003	1.54023	1.47106	2.71479	2.6712	4.67767	4.55518	7.69868	7.72906	12.3786	12.5056	19.0181	18.9583
90.44	0.809288	0.760933	1.54316	1.47399	2.71772	2.67413	4.69036	4.56788	7.70747	7.73199	12.3874	12.5183	19.0152	18.9729
90.54	0.809288	0.770699	1.54316	1.47399	2.71772	2.67022	4.69036	4.56788	7.70161	7.74175	12.3913	12.5136	19.021	18.9729
90.64	0.815147	0.770699	1.53339	1.47399	2.72749	2.66436	4.69036	4.56788	7.70161	7.74175	12.3913	12.5066	19.0249	18.9827
90.74	0.804405	0.761909	1.52851	1.46911	2.7226	2.66924	4.67571	4.57276	7.70258	7.73296	12.3962	12.5115	19.0251	18.9837
90.84	0.804405	0.759956	1.52851	1.46911	2.7226	2.66924	4.68548	4.57276	7.69672	7.73101	12.4021	12.5173	19.0279	18.9778
90.94	0.804405	0.765816	1.52851	1.47887	2.73237	2.66534	4.68548	4.56886	7.70649	7.74273	12.3962	12.5115	19.0239	18.9837
91.04	0.799523	0.770699	1.52949	1.47399	2.72749	2.66436	4.69036	4.55811	7.70161	7.73589	12.3913	12.5066	19.0269	18.9827
91.14	0.799522	0.770699	1.52363	1.47399	2.72358	2.66045	4.69036	4.55811	7.70161	7.75152	12.4031	12.5163	19.0386	18.9924
91.24	0.801477	0.772653	1.52949	1.47595	2.71967	2.65655	4.69232	4.56983	7.70356	7.75347	12.4109	12.5183	19.0347	19.0042
91.34	0.821007	0.782417	1.54511	1.48571	2.72944	2.66631	4.7138	4.5796	7.72309	7.7691	12.4148	12.5281	19.0523	19.01
91.44	0.82003	0.785347	1.53828	1.48864	2.73237	2.66534	4.71673	4.58253	7.72602	7.76617	12.4275	12.5427	19.0493	19.0169
91.54	0.814169	0.797064	1.53828	1.48395	2.73627	2.66924	4.71673	4.58253	7.72602	7.76617	12.4275	12.5388	19.0552	19.0286
91.64	0.804405	0.7873	1.53828	1.46716	2.73237	2.65557	4.70696	4.58448	7.71626	7.7564	12.4275	12.533	19.0396	19.0286
91.74	0.804405	0.783394	1.52851	1.46716	2.74213	2.64971	4.70696	4.58448	7.71626	7.76617	12.4228	12.533	19.0493	19.0344
91.84	0.804405	0.777534	1.52851	1.46716	2.74213	2.65948	4.71673	4.58448	7.71235	7.76617	12.4255	12.5427	19.0552	19.0383
91.94	0.796791	0.774605	1.52558	1.46423	2.7392	2.65264	4.70403	4.58155	7.70747	7.76324	12.4226	12.5496	19.0464	19.0307
92.04	0.792686	0.7873	1.52851	1.46716	2.74213	2.64581	4.71673	4.58448	7.72407	7.76617	12.4353	12.5525	19.0591	19.0364
92.14	0.792686	0.7873	1.52851	1.46716	2.73823	2.64971	4.71673	4.58448	7.72797	7.77203	12.445	12.5583	19.0689	19.0422
92.24	0.787805	0.782418	1.52363	1.46227	2.72749	2.64483	4.71185	4.5796	7.72309	7.77105	12.4363	12.5476	19.0738	19.0413
92.34	0.789757	0.78437	1.52558	1.46423	2.7392	2.6421	4.7138	4.58155	7.73481	7.773	12.4421	12.5496	19.0718	19.053
92.44	0.78878	0.7873	1.51875	1.47184	2.73823	2.63799	4.72649	4.58448	7.73383	7.7857	12.4548	12.5583	19.0786	19.0657
92.54	0.784874	0.789253	1.5207	1.47614	2.74995	2.64971	4.72845	4.58643	7.7436	7.78765	12.4568	12.5642	19.0806	19.0754
92.64	0.79171	0.786324	1.53144	1.46618	2.74897	2.64678	4.73528	4.5835	7.74653	7.79644	12.4616	12.5613	19.0738	19.0764
92.74	0.789756	0.788276	1.53925	1.47282	2.74506	2.66045	4.73724	4.58546	7.75434	7.79839	12.4577	12.5632	19.0816	19.0881
92.84	0.780968	0.785347	1.53632	1.47692	2.7519	2.65362	4.73431	4.57862	7.74555	7.80523	12.4548	12.5701	19.0786	19.0852
92.94	0.780968	0.785347	1.52656	1.47692	2.7519	2.64776	4.74407	4.57276	7.75063	7.80523	12.4685	12.5818	19.0884	19.0911
93.04	0.782921	0.7873	1.52851	1.47887	2.75385	2.64971	4.74603	4.57471	7.74555	7.81304	12.4763	12.5798	19.0904	19.0969
93.14	0.785851	0.786324	1.53144	1.4818	2.75678	2.64874	4.74505	4.57764	7.75825	7.81988	12.489	12.5808	19.1031	19.0999
93.24	0.772178	0.780464	1.53144	1.4818	2.76655	2.64288	4.73919	4.57764	7.75825	7.81988	12.4988	12.5964	19.1031	19.1096
93.34	0.76339	0.777534	1.51875	1.48864	2.76362	2.63995	4.74603	4.57471	7.76118	7.81695	12.5017	12.5994	19.1099	19.1165
93.44	0.766319	0.79023	1.52168	1.49157	2.77631	2.65264	4.73919	4.57764	7.76997	7.81988	12.5085	12.5964	19.1187	19.1194
93.54	0.76339	0.777534	1.51875	1.47887	2.77338	2.64971	4.74603	4.58448	7.76704	7.81695	12.5017	12.6033	19.1099	19.1223
93.64	0.766319	0.78437	1.52558	1.4818	2.77241	2.65264	4.74895	4.57764	7.76606	7.82964	12.5085	12.6062	19.1128	19.1194
93.74	0.761438	0.785348	1.52656	1.49059	2.76167	2.65753	4.74798	4.58253	7.76508	7.82086	12.5036	12.5974	19.1177	19.1262
93.84	0.763779	0.787689	1.5289	1.49489	2.77377	2.65987	4.75618	4.58487	7.76352	7.82124	12.5157	12.6037	19.12	19.1286
93.94	0.767296	0.791206	1.53242	1.49255	2.77729	2.65948	4.75579	4.58839	7.76118	7.83062	12.531	12.6169	19.1333	19.1419
94.04	0.772178	0.796088	1.5373	1.49743	2.78217	2.66827	4.75481	4.59327	7.76215	7.8355	12.5359	12.6218	19.1441	19.1467
94.14	0.769249	0.793159	1.53437	1.4945	2.78901	2.66534	4.76165	4.5962	7.76313	7.83648	12.5388	12.6247	19.1353	19.1497
94.24	0.774132	0.801949	1.53925	1.49938	2.78999	2.67022	4.75677	4.59522	7.77778	7.85699	12.5476	12.6238	19.1402	19.1585
94.34	0.777061	0.806831	1.54218	1.50231	2.78706	2.68291	4.7597	4.59815	7.7768	7.85992	12.5505	12.6365	19.1529	19.1614
94.44	0.777061	0.800972	1.54218	1.50231	2.79682	2.67901	4.76946	4.59815	7.78071	7.85992	12.5603	12.6318	19.1482	19.1614
94.54	0.775107	0.802924	1.54413	1.50426	2.79877	2.6751	4.77141	4.6001	7.78852	7.87163	12.5622	12.6365	19.1548	19.1731
94.64	0.772179	0.796089	1.5373	1.49274	2.79194	2.67803	4.76458	4.59327	7.78559	7.8648	12.5652	12.6413	19.148	19.1721
94.74	0.777062	0.800972	1.54218	1.50036	2.78706	2.68292	4.76946	4.59815	7.80024	7.88335	12.5798	12.656	19.1587	19.1712
94.84	0.779404	0.793549	1.53476	1.5027	2.79916	2.68135	4.7718	4.61026	7.8143	7.88765	12.5822	12.6583	19.1552	19.1735
94.94	0.774132	0.788277	1.54316	1.5111	2.7978	2.68389	4.77044	4.60889	7.80903	7.89214	12.5866	12.6628	19.1636	19.1819
95.04	0.768273	0.792184	1.52949	1.5111	2.7978	2.68389	4.77044	4.60889	7.81294	7.89214	12.5808	12.6667	19.1636	19.178
95.14	0.772179	0.796089	1.5373	1.51501	2.8017	2.6878	4.77435	4.6128	7.82661	7.89605	12.5808	12.6706	19.1675	19.1858
95.24	0.778038	0.801948	1.54316	1.52087	2.80756	2.69952	4.7763	4.62843	7.82856	7.898	12.5906	12.6726	19.1831	19.2034
95.34	0.778038	0.801949	1.54316	1.52087	2.80756	2.69366	4.77044	4.62843	7.83247	7.89214	12.5906	12.6765	19.1929	19.1987
95.44	0.773155	0.797066	1.53828	1.51598	2.79877	2.68877	4.76946	4.61964	7.82758	7.89312	12.5974	12.6716	19.188	19.1965
95.54	0.76339	0.797066	1.53828	1.51598	2.80268	2.69854	4.77532	4.62354	7.83266	7.89703	12.5974	12.6677	19.1978	19.2063
95.64	0.765343	0.789253	1.54023	1.5277	2.80463	2.71221	4.77337	4.6255	7.82758	7.89898	12.5993	12.6736	19.1997	19.2083
95.74	0.779992	0.803902	1.54511	1.53259	2.80561	2.70147	4.77239	4.63038	7.84223	7.90386	12.614	12.6882	19.2144	19.2229
95.84	0.771202	0.804878	1.54609	1.53747	2.80463	2.71612	4.77728	4.64503	7.85297	7.91851	12.6189	12.699	19.2193	19.2337
95.94	0.779015	0.802925	1.55	1.54723	2.8144	2.73174	4.77728	4.65479	7.85688	7.93414	12.6345	12.7029	19.229	19.2473
96.04	0.783897	0.811713	1.54902	1.55016	2.82709	2.74053	4.7802	4.65772	7.86567	7.9312	12.6413	12.7058	19.2417	19.2503
96.14	0.775108	0.804878	1.53632	1.55192	2.82417	2.73174	4.77728	4.65089	7.85688	7.92828	12.6384	12.7029	19.2388	19.2532
96.24	0.781945	0.805855	1.53339	1.5572	2.8271	2.73467	4.78997	4.65772	7.86567	7.9273	12.6511	12.7136	19.2495	19.26
96.34	0.797569	0.81562	1.5373	1.55407	2.831	2.74366	4.79388	4.66163	7.86372	7.92535	12.655	12.7117	19.2476	19.2639
96.44	0.787804	0.82148	1.54316	1.55993	2.83295	2.74249	4.79974	4.66749	7.86958	7.94097	12.6706	12.7234	19.2534	19.2756
96.54	0.782922	0.816598	1.53437	1.55505	2.82221	2.7376	4.79485	4.66261	7.87251	7.93609	12.6657	12.7126	19.2583	19.2649
96.64	0.782921	0.816597	1.53828	1.55505	2.83393	2.7376	4.79485	4.67432	7.86665	7.94585	12.6716	12.7224	19.2583	19.2766
96.74	0.787804	0.807808	1.52871	1.55016	2.82905	2.73272	4.78997	4.66944	7.86176	7.93707	12.6609	12.7175	19.2632	19.2717
96.84	0.789757	0.803902	1.51386	1.55212	2.831	2.74053	4.79192	4.67725	7.86958	7.94292	12.6628	12.7195	19.2652	19.2835
96.94	0.792686	0.810738	1.51679	1.55505	2.83393	2.7376	4.79485	4.67432	7.86665	7.94585	12.6755	12.7224	19.2779	19.2864
97.04	0.792686	0.816597	1.51679	1.55505	2.83784	2.74346	4.79485	4.67432	7.87641	7.94585	12.6755	12.7224	19.2779	19.2962
97.14	0.789757	0.813667	1.51386	1.56384	2.83686	2.73467	4.79192	4.67139	7.87348	7.94292	12.6726	12.7292	19.2847	19.2932
97.24	0.787805	0.811715	1.52168	1.56188	2.82905	2.73272	4.79974	4.66554	7.8813	7.94097	12.6804	12.7234	19.2788	19.2971
97.34	0.789757	0.813667	1.51972	1.56384	2.831	2.73467	4.80169	4.66163	7.87934	7.93902	12.6824	12.7195	19.2847	19.2932
97.44	0.787804	0.807808	1.51191	1.57165	2.82905	2.74249	4.78997	4.66944	7.87153	7.94292	12.6921	12.7273	19.2866	19.301
97.54	0.789758	0.79609	1.51386	1.5736	2.831	2.74053	4.80169	4.66671	7.87348	7.94488	12.6941	12.7292	19.3042	19.303
97.64	0.789169	0.80722	1.5289	1.57887	2.83627	2.73994	4.80696	4.67471	7.88461	7.95015	12.7091	12.7443	19.3095	19.318
97.74	0.798545	0.810737	1.52851	1.58239	2.83979	2.73955	4.81048	4.67432	7.88227	7.95367	12.7126	12.7478	19.3228	19.3215
97.84	0.798546	0.810738	1.52265	1.59216	2.83979	2.7337	4.80657	4.67823	7.89204	7.95367	12.7126	12.7478	19.3189	19.3215
97.94	0.804794	0.80722	1.51523	1.58864	2.83627	2.73994	4.7972	4.67081	7.88852	7.95992	12.7091	12.754	19.3212	19.3278
98.04	0.808312	0.810738	1.51289	1.59216	2.83979	2.73956	4.80071	4.66847	7.89712	7.96343	12.7224	12.7576	19.3247	19.3313
98.14	0.810265	0.812691	1.51484	1.59411	2.84174	2.73565	4.81438	4.68018	7.89204	7.96539	12.7243	12.7693	19.3267	19.3391
98.24	0.815147	0.817574	1.51972	1.60876	2.84663	2.74053	4.81927	4.68507	7.89692	7.97027	12.7292	12.7695	19.3413	19.3381
98.34	0.818077	0.820503	1.53242	1.61169	2.85346	2.74932	4.8222	4.69386	7.90961	7.9732	12.7419	12.7771	19.3443	19.3528
98.44	0.818077	0.820503	1.52851	1.61169	2.85932	2.74346	4.8222	4.688	7.90961	7.96851	12.7458	12.7771	19.354	19.3489
98.54	0.820031	0.812691	1.52461	1.60973	2.86127	2.74542	4.82415	4.69972	7.91157	7.9732	12.7634	12.779	19.3521	19.3547
98.64	0.824913	0.817574	1.52949	1.60876	2.86616	2.74639	4.82903	4.7046	7.91645	7.97808	12.7644	12.7839	19.3609	19.3557
98.74	0.827843	0.820503	1.54218	1.62145	2.86909	2.74346	4.83196	4.71925	7.9311	7.97124	12.7712	12.7927	19.3638	19.3626
98.84	0.831749	0.820503	1.54218	1.62145	2.86909	2.75518	4.83196	4.71925	7.9311	7.97124	12.7751	12.7869	19.3736	19.3579
98.94	0.835655	0.822456	1.55	1.62341	2.85932	2.75323	4.83392	4.73096	7.93305	7.97906	12.7829	12.7986	19.3755	19.3626
99.04	0.840538	0.823433	1.54511	1.62438	2.8603	2.74834	4.83489	4.72803	7.94379	7.97417	12.7898	12.7956	19.3863	19.3694
99.14	0.837608	0.820503	1.54218	1.62145	2.85737	2.74541	4.83196	4.71925	7.93696	7.97124	12.781	12.7869	19.3833	19.3606
99.24	0.84249	0.829292	1.54707	1.63219	2.86225	2.75538	4.83684	4.73389	7.94575	7.97613	12.7859	12.7976	19.3882	19.3713
99.34	0.842491	0.835152	1.54316	1.62634	2.86225	2.74834	4.84661	4.73389	7.94575	7.97613	12.7956	12.7917	19.3941	19.3655
99.44	0.842491	0.835152	1.54121	1.63024	2.86225	2.74834	4.84661	4.73389	7.94575	7.98589	12.7956	12.7917	19.398	19.3753
99.54	0.841516	0.820504	1.55195	1.63122	2.85737	2.73956	4.84173	4.73878	7.95063	7.98101	12.7907	12.7869	19.3931	19.3704
99.64	0.845421	0.822456	1.5539	1.62926	2.87104	2.74541	4.84368	4.72706	7.95258	7.97906	12.7966	12.7986	19.395	19.3782
99.74	0.842491	0.835152	1.55683	1.6361	2.87397	2.75811	4.84193	4.73389	7.95551	7.97613	12.8171	12.8015	19.4077	19.3753
99.84	0.842491	0.835152	1.55683	1.6361	2.86225	2.7542	4.83489	4.72999	7.96528	7.97613	12.8132	12.8113	19.4077	19.387
99.94	0.85421	0.835152	1.55683	1.6361	2.87397	2.74834	4.83489	4.72413	7.96528	7.97613	12.8171	12.8074	19.4156	19.3928
100.04	0.851281	0.832223	1.54414	1.63317	2.85932	2.75518	4.83196	4.73097	7.96235	7.96929	12.8142	12.7986	19.4068	19.384
100.14	0.85421	0.835152	1.54707	1.6361	2.86225	2.75811	4.83489	4.73389	7.96137	7.96636	12.8171	12.8015	19.4097	19.3967
100.24	0.85421	0.835152	1.55683	1.6361	2.86225	2.75811	4.84466	4.73389	7.95942	7.96636	12.8269	12.8113	19.4195	19.4065
100.34	0.856163	0.841011	1.54902	1.64782	2.86811	2.76006	4.8427	4.73585	7.977	7.97417	12.8386	12.823	19.4214	19.4143
100.44	0.853233	0.847847	1.55	1.6488	2.87495	2.7669	4.84759	4.74268	7.97407	7.96929	12.8349	12.824	19.4322	19.4094
100.54	0.845422	0.841988	1.54414	1.64294	2.86909	2.75518	4.84173	4.73097	7.96235	7.96343	12.822	12.8279	19.4263	19.4036
100.64	0.856163	0.84687	1.54902	1.64782	2.87397	2.76006	4.84661	4.74561	7.96723	7.96832	12.8366	12.8328	19.4409	19.4085
100.74	0.859092	0.849799	1.55195	1.65075	2.8769	2.77276	4.84954	4.73878	7.97993	7.9771	12.8396	12.8474	19.4536	19.4172
100.84	0.85714	0.847847	1.55	1.64489	2.87495	2.77081	4.84368	4.74659	7.97797	7.9732	12.8474	12.8415	19.4517	19.4094
100.94	0.85421	0.844917	1.54707	1.6361	2.87202	2.76397	4.83489	4.74366	7.97504	7.97222	12.8445	12.8328	19.4488	19.4163
101.04	0.849327	0.8498	1.54218	1.63122	2.86713	2.75909	4.83978	4.73878	7.97016	7.97124	12.8493	12.8376	19.4536	19.4114
101.14	0.837608	0.840034	1.54218	1.63122	2.86713	2.75323	4.83978	4.73878	7.97602	7.97124	12.8493	12.8376	19.4634	19.4114
101.24	0.83468	0.837106	1.53925	1.62829	2.86421	2.7503	4.83685	4.73194	7.96723	7.96832	12.8464	12.8347	19.4566	19.4182
101.34	0.849327	0.843941	1.54218	1.64294	2.86713	2.75323	4.83587	4.72901	7.97016	7.97124	12.8591	12.8474	19.4536	19.4309
101.44	0.837608	0.845894	1.54609	1.62731	2.86713	2.75323	4.83978	4.72901	7.98188	7.96734	12.8591	12.8513	19.4634	19.4309
101.54	0.853233	0.840034	1.54218	1.63317	2.86713	2.76495	4.83978	4.73878	7.98188	7.96148	12.8591	12.8669	19.4751	19.4309
101.64	0.855186	0.840034	1.54218	1.63317	2.86713	2.76104	4.83587	4.73878	7.99165	7.96148	12.8708	12.863	19.4751	19.4426
101.74	0.849717	0.840424	1.54648	1.63356	2.86752	2.75557	4.8304	4.73917	7.99204	7.96187	12.8712	12.8673	19.4755	19.443
101.84	0.850304	0.844917	1.55293	1.63415	2.86811	2.75616	4.83099	4.73975	7.99262	7.97222	12.8718	12.8679	19.4859	19.4534
101.94	0.850304	0.850777	1.5666	1.63415	2.86811	2.75616	4.84075	4.73975	8.00239	7.96832	12.8718	12.8679	19.4812	19.4631
102.04	0.850303	0.850776	1.57246	1.63024	2.86811	2.75225	4.84075	4.73507	8.00239	7.97222	12.8816	12.8777	19.4741	19.4631
102.14	0.845421	0.845894	1.55781	1.6195	2.87495	2.74151	4.83587	4.73292	8.00727	7.97124	12.8767	12.8728	19.479	19.468
102.24	0.845421	0.845894	1.56757	1.6195	2.86323	2.75127	4.83587	4.73292	8.00727	7.9771	12.8865	12.8728	19.479	19.468
102.34	0.845421	0.845894	1.56757	1.6195	2.86323	2.75127	4.83587	4.72315	8.00336	7.9771	12.8865	12.8826	19.4888	19.4778
102.44	0.845421	0.845894	1.57148	1.6195	2.86323	2.76104	4.83587	4.72315	8.00727	7.9771	12.8962	12.8826	19.4935	19.4837
102.54	0.847374	0.847847	1.57929	1.62145	2.86518	2.76299	4.84368	4.72511	8.00922	7.99078	12.8943	12.8904	19.5025	19.4837
102.64	0.850304	0.850777	1.57832	1.62438	2.86811	2.76124	4.84075	4.7378	8.01215	7.9898	12.8913	12.8874	19.5152	19.4983
102.74	0.855187	0.859566	1.57734	1.62536	2.87299	2.76885	4.84563	4.74268	8.0268	7.9771	12.8962	12.904	19.52	19.4973
102.84	0.85714	0.867378	1.57929	1.62145	2.87495	2.77081	4.85735	4.74464	8.02876	7.99078	12.9079	12.9021	19.522	19.4993
102.94	0.859093	0.883003	1.58906	1.62731	2.88081	2.77666	4.85931	4.76221	8.04438	8.0064	12.9236	12.9119	19.5376	19.5051
103.04	0.847376	0.877145	1.58515	1.62145	2.87495	2.77081	4.85931	4.75636	8.03852	8.00054	12.9177	12.906	19.5318	19.5051
103.14	0.85714	0.883003	1.58906	1.63122	2.88471	2.78057	4.86907	4.76612	8.04438	8.02007	12.9275	12.9119	19.5513	19.509
103.24	0.855187	0.865426	1.58711	1.62927	2.89448	2.77862	4.87689	4.76417	8.04633	8.01344	12.9353	12.9138	19.5493	19.5188
103.34	0.85714	0.867378	1.59296	1.63122	2.89643	2.78057	4.87884	4.76612	8.04829	8.00835	12.9333	12.9111	19.5513	19.5208
103.44	0.858116	0.872261	1.5998	1.63219	2.89741	2.79131	4.87981	4.7671	8.05903	8.00933	12.9284	12.9148	19.562	19.5315
103.54	0.855187	0.875191	1.59687	1.62536	2.88276	2.78838	4.87688	4.77393	8.05219	8.0064	12.9255	12.9216	19.5544	19.5383
103.64	0.85421	0.874214	1.59589	1.61852	2.8896	2.78741	4.87591	4.77296	8.04536	8.00542	12.9343	12.9167	19.5581	19.5424
103.74	0.86593	0.876169	1.59785	1.62048	2.88569	2.78936	4.88372	4.77491	8.04731	8.00738	12.946	12.9226	19.5601	19.5471
103.84	0.864952	0.884956	1.61054	1.62926	2.88276	2.80791	4.89056	4.7837	8.0561	8.02593	12.9548	12.9314	19.5786	19.5559
103.94	0.859093	0.879097	1.61054	1.62341	2.8769	2.80206	4.90032	4.78252	8.06196	8.01617	12.949	12.9353	19.5728	19.5559
104.04	0.859093	0.879097	1.61054	1.6195	2.8769	2.80791	4.90032	4.79932	8.06196	8.01031	12.9607	12.9412	19.5825	19.5598
104.14	0.859093	0.879097	1.61054	1.61364	2.8769	2.80206	4.90032	4.79932	8.07172	8.01031	12.9665	12.9353	19.5825	19.5598
104.24	0.864951	0.884955	1.6164	1.6195	2.87885	2.80791	4.90227	4.8005	8.07758	8.01617	12.9665	12.9412	19.5884	19.5754
104.34	0.862022	0.885933	1.61347	1.61657	2.88178	2.80108	4.90325	4.79053	8.07075	8.023	12.9734	12.9499	19.5855	19.5725
104.44	0.862999	0.884956	1.61054	1.61364	2.87885	2.80206	4.90032	4.7837	8.07172	8.01617	12.9704	12.947	19.5923	19.5813
104.54	0.860069	0.889839	1.61738	1.62048	2.88569	2.80889	4.91692	4.79444	8.07856	8.02691	12.9773	12.9636	19.5991	19.5842
104.64	0.852257	0.893745	1.61543	1.6068	2.88374	2.80694	4.91497	4.79249	8.08637	8.02496	12.9753	12.9617	19.6019	19.5901
104.74	0.856162	0.893745	1.61542	1.6068	2.88374	2.80694	4.91497	4.79249	8.08169	8.02495	12.9851	12.9714	19.6187	19.596
104.84	0.85714	0.888863	1.61523	1.60192	2.86713	2.81182	4.91009	4.7837	8.06977	8.02593	12.9861	12.9763	19.6138	19.6008
104.94	0.85714	0.888863	1.62226	1.60192	2.87885	2.81182	4.91009	4.77784	8.06977	8.02007	12.9802	12.9724	19.6091	19.6106
105.04	0.854211	0.885934	1.61933	1.59899	2.87592	2.80499	4.89739	4.77491	8.07661	8.02691	12.9773	12.9734	19.6089	19.6077
105.14	0.85421	0.895699	1.61933	1.60876	2.88569	2.82061	4.91692	4.78468	8.08637	8.03667	12.9968	12.9929	19.6187	19.6174
105.24	0.85714	0.894722	1.62226	1.61169	2.88862	2.82354	4.91985	4.79346	8.09907	8.0357	12.9997	12.9919	19.6361	19.6301
105.34	0.85714	0.892769	1.62226	1.61169	2.88862	2.82354	4.91985	4.78761	8.09516	8.04156	13.0056	12.9958	19.6384	19.6301
105.44	0.859093	0.900581	1.62421	1.61364	2.89057	2.82159	4.92181	4.78956	8.10102	8.04351	13.0017	12.9978	19.6333	19.6321
105.54	0.862021	0.90351	1.63105	1.61657	2.8935	2.82842	4.9345	4.79249	8.10395	8.0562	13.0046	13.0144	19.646	19.6409
105.64	0.852257	0.903511	1.63691	1.61657	2.8935	2.82842	4.92474	4.80225	8.10395	8.0523	13.0144	13.0163	19.6507	19.635
105.74	0.854211	0.915231	1.63886	1.61852	2.89545	2.83038	4.93646	4.8003	8.11567	8.04839	13.0163	13.0261	19.655	19.6467
105.84	0.859093	0.910347	1.63984	1.62341	2.90034	2.83526	4.94134	4.80909	8.12055	8.06304	13.0212	13.033	19.6529	19.6575
105.94	0.847374	0.908394	1.63593	1.62145	2.89838	2.83331	4.93938	4.80714	8.11469	8.07085	13.031	13.0251	19.6654	19.6497
106.04	0.852256	0.913276	1.65644	1.62633	2.90327	2.83428	4.94427	4.81202	8.12543	8.0855	13.0359	13.0417	19.6773	19.6643
106.14	0.85421	0.91523	1.65839	1.62829	2.90131	2.83038	4.94622	4.81397	8.12739	8.07769	13.0378	13.0437	19.6792	19.6624
106.24	0.842491	0.909371	1.64668	1.62634	2.8935	2.82452	4.94427	4.82179	8.12543	8.0816	13.032	13.0515	19.6773	19.6663
106.34	0.842491	0.903511	1.64668	1.62634	2.8935	2.81866	4.95403	4.80811	8.1352	8.07574	13.0261	13.0515	19.6773	19.676
106.44	0.842491	0.903511	1.64668	1.62165	2.8935	2.82842	4.95403	4.80225	8.12543	8.07574	13.0261	13.0613	19.6773	19.6721
106.54	0.831751	0.89863	1.64179	1.60974	2.88862	2.82354	4.94915	4.80714	8.13032	8.06695	13.0212	13.0622	19.688	19.6712
106.64	0.844444	0.905464	1.64863	1.61657	2.89545	2.83038	4.95599	4.81397	8.12739	8.06792	13.0281	13.0632	19.689	19.6741
106.74	0.849326	0.90058	1.6496	1.62614	2.88862	2.83135	4.96087	4.81495	8.14204	8.07281	13.0329	13.0681	19.7056	19.6829
106.84	0.843468	0.908394	1.65156	1.63122	2.88667	2.81377	4.95892	4.80714	8.14008	8.08062	13.0407	13.0759	19.7036	19.6868
106.94	0.837608	0.898628	1.64179	1.62145	2.88667	2.82745	4.95892	4.81104	8.14008	8.08062	13.0368	13.0759	19.7036	19.6809
107.04	0.843857	0.900971	1.64413	1.62379	2.88901	2.83174	4.96126	4.81924	8.14243	8.08296	13.0333	13.0783	19.7197	19.693
107.14	0.849327	0.904488	1.64765	1.63122	2.89252	2.81963	4.96868	4.83448	8.14204	8.08648	13.0466	13.0915	19.729	19.6919
107.24	0.847374	0.894722	1.64765	1.63708	2.89252	2.81963	4.97454	4.83057	8.13618	8.09624	13.0466	13.0876	19.729	19.6848
107.34	0.841515	0.896675	1.6496	1.63903	2.89838	2.83135	4.97649	4.82667	8.1479	8.08843	13.0439	13.0935	19.731	19.6926
107.44	0.842491	0.899605	1.65253	1.64196	2.90327	2.83428	4.97942	4.8335	8.15083	8.09136	13.0398	13.0964	19.7437	19.6897
107.54	0.839562	0.894723	1.64765	1.62731	2.89253	2.8294	4.96478	4.83057	8.14594	8.0818	13.0447	13.0915	19.7427	19.6946
107.64	0.835655	0.896675	1.6496	1.62926	2.89838	2.83135	4.96673	4.82667	8.14399	8.08648	13.0368	13.1033	19.7505	19.6926
107.74	0.838584	0.899604	1.64277	1.62243	2.90717	2.83428	4.97942	4.8296	8.14106	8.08941	13.0495	13.1062	19.7534	19.7014
107.84	0.828819	0.899605	1.64277	1.62634	2.8935	2.83428	4.97942	4.8296	8.14106	8.08941	13.0495	13.1023	19.7534	19.6975
107.94	0.834679	0.901558	1.64472	1.63415	2.8896	2.83155	4.98528	4.83155	8.14301	8.09136	13.0515	13.0984	19.7554	19.7034
108.04	0.851281	0.9123	1.6457	1.64489	2.90424	2.83526	5.00188	4.84815	8.14985	8.0982	13.0622	13.1208	19.7759	19.7141
108.14	0.846397	0.907417	1.65058	1.65368	2.91499	2.84483	5.00677	4.84718	8.14887	8.09722	13.0671	13.1257	19.7847	19.7151
108.24	0.849327	0.914253	1.65351	1.66247	2.90815	2.84034	5.0097	4.8501	8.16157	8.10015	13.07	13.1287	19.7935	19.7219
108.34	0.849327	0.916206	1.64883	1.66247	2.90815	2.83799	5.00384	4.84542	8.16157	8.10015	13.07	13.1287	19.8032	19.7219
108.44	0.85421	0.905464	1.65136	1.66149	2.90913	2.84991	5.01458	4.84327	8.15668	8.10503	13.0749	13.1335	19.812	19.7366
108.54	0.855187	0.906442	1.6457	1.66442	2.90034	2.84698	5.01165	4.84034	8.16352	8.0982	13.072	13.1306	19.815	19.7337
108.64	0.863976	0.91523	1.65839	1.65759	2.90717	2.84991	5.01849	4.84327	8.16645	8.09527	13.0749	13.1433	19.8179	19.7463
108.74	0.856163	0.91523	1.64863	1.66149	2.90327	2.84991	5.01458	4.83936	8.16645	8.09527	13.0749	13.1433	19.8179	19.7463
108.84	0.863976	0.907417	1.65058	1.65954	2.90522	2.84718	5.01653	4.83546	8.1684	8.10699	13.0769	13.1453	19.8296	19.7444
108.94	0.85714	0.900581	1.64375	1.6527	2.90815	2.84307	5.02337	4.83839	8.17133	8.11382	13.0798	13.1482	19.8325	19.7415
109.04	0.85714	0.900581	1.63789	1.6527	2.90424	2.84307	5.02532	4.84815	8.1811	8.11968	13.0759	13.1482	19.8364	19.7512
109.14	0.85714	0.904488	1.64375	1.64489	2.90229	2.85284	5.0136	4.83839	8.16743	8.11968	13.07	13.1521	19.8423	19.7512
109.24	0.861045	0.910346	1.64374	1.65075	2.89838	2.84307	5.01946	4.83839	8.16547	8.11968	13.0798	13.158	19.8423	19.7512
109.34	0.853233	0.894722	1.63984	1.65075	2.89448	2.83916	5.01556	4.83448	8.17719	8.11187	13.0759	13.154	19.8384	19.7571
109.44	0.85421	0.895699	1.63105	1.65759	2.89545	2.84014	5.01653	4.83546	8.1684	8.10699	13.0866	13.155	19.8531	19.7483
109.54	0.860069	0.901558	1.63691	1.65368	2.90131	2.846	5.01263	4.84132	8.18403	8.12457	13.0925	13.1609	19.8648	19.7542
109.64	0.847374	0.888863	1.62617	1.65466	2.88862	2.84307	5.0097	4.83839	8.1811	8.12164	13.0896	13.158	19.8618	19.7512
109.74	0.849328	0.890817	1.63398	1.66247	2.89057	2.83526	5.00579	4.84034	8.18305	8.12359	13.0915	13.1599	19.8638	19.7629
109.84	0.847374	0.893547	1.64179	1.6652	2.89838	2.83916	5.01946	4.83839	8.19086	8.1314	13.0993	13.1677	19.8716	19.7708
109.94	0.847374	0.900581	1.63593	1.66247	2.90229	2.83331	5.01946	4.83839	8.19086	8.1314	13.0993	13.1775	19.8814	19.7708
110.04	0.851279	0.900581	1.64179	1.67223	2.90815	2.84307	5.01946	4.85792	8.20063	8.14117	13.1052	13.1872	19.8911	19.7766
110.14	0.843468	0.900581	1.64179	1.66247	2.90815	2.84698	5.01946	4.84425	8.20063	8.12945	13.0993	13.1872	19.8911	19.7708
110.24	0.835656	0.888863	1.63984	1.66442	2.9062	2.84698	5.01165	4.84034	8.19868	8.12749	13.0974	13.1853	19.8892	19.7688
110.34	0.837608	0.890816	1.63203	1.67223	2.90815	2.84698	5.01946	4.84815	8.20063	8.12945	13.1091	13.1872	19.8911	19.7805
110.44	0.831749	0.894722	1.63203	1.66247	2.90229	2.85284	5.01946	4.84815	8.20063	8.12945	13.1091	13.1872	19.9029	19.7766
110.54	0.838586	0.895699	1.62714	1.67126	2.91303	2.846	5.02435	4.85304	8.21528	8.13433	13.1042	13.1921	19.9077	19.7874
110.64	0.841515	0.890816	1.63203	1.67223	2.91792	2.85088	5.02219	4.85792	8.21626	8.13921	13.115	13.197	19.9126	19.7922
110.74	0.840538	0.899604	1.63105	1.67712	2.9228	2.85577	5.03411	4.86671	8.21528	8.148	13.114	13.2019	19.9175	19.7971
110.84	0.842491	0.897652	1.63886	1.67907	2.91499	2.85772	5.03606	4.87452	8.21723	8.15582	13.1159	13.2038	19.9241	19.7991
110.94	0.845421	0.890816	1.63203	1.68591	2.92182	2.86065	5.03899	4.87745	8.22016	8.15874	13.115	13.2068	19.9341	19.802
111.04	0.835656	0.894723	1.63203	1.682	2.92377	2.85088	5.03314	4.87745	8.22016	8.15875	13.113	13.2068	19.9439	19.8118
111.14	0.840538	0.893745	1.63691	1.68688	2.9228	2.85577	5.04388	4.87061	8.22504	8.16363	13.1238	13.2156	19.9488	19.812
111.24	0.835654	0.892768	1.63593	1.6859	2.91596	2.86065	5.03899	4.87549	8.22993	8.15874	13.1286	13.2263	19.9536	19.8098
111.34	0.84034	0.898628	1.64179	1.69176	2.91596	2.86533	5.0429	4.8755	8.22993	8.15874	13.1286	13.2263	19.9536	19.8196
111.44	0.843468	0.898628	1.64765	1.68591	2.92182	2.87823	5.05462	4.88136	8.23579	8.1646	13.1345	13.2283	19.9595	19.8254
111.54	0.84835	0.899605	1.64082	1.69079	2.93061	2.88311	5.0595	4.87647	8.24067	8.16949	13.1394	13.2273	19.9741	19.8303
111.64	0.855186	0.902534	1.64375	1.68395	2.92963	2.87627	5.06243	4.8794	8.23383	8.17242	13.1521	13.2302	19.9771	19.8333
111.74	0.858118	0.889841	1.63496	1.68102	2.9267	2.87335	5.04974	4.87647	8.23091	8.16949	13.1491	13.2273	19.9781	19.8303
111.84	0.859093	0.904488	1.64179	1.682	2.93745	2.88409	5.06438	4.87745	8.24165	8.17046	13.1599	13.238	19.9907	19.8411
111.94	0.863976	0.905464	1.65058	1.69079	2.93256	2.88897	5.07513	4.88233	8.24653	8.17535	13.1648	13.2429	19.9898	19.846
112.04	0.866905	0.908394	1.65937	1.69958	2.9394	2.8919	5.06829	4.8755	8.24946	8.17828	13.1794	13.2458	19.9927	19.8489
112.14	0.85421	0.899605	1.65644	1.68688	2.93256	2.88897	5.06536	4.87257	8.24653	8.17535	13.1765	13.239	19.9937	19.846
112.24	0.863975	0.915229	1.65644	1.69665	2.94233	2.89873	5.06536	4.88233	8.25239	8.18902	13.1863	13.2468	20.0191	19.8557
112.34	0.867882	0.91523	1.65644	1.69665	2.94233	2.89874	5.06536	4.87257	8.24653	8.19488	13.1863	13.2527	20.0191	19.8557
112.44	0.883507	0.91523	1.66621	1.70055	2.9521	2.9085	5.07903	4.88702	8.26606	8.20464	13.196	13.2624	20.0288	19.8655
112.54	0.871788	0.917961	1.65449	1.71423	2.94038	2.89678	5.08294	4.8921	8.26411	8.20269	13.1941	13.2605	20.0327	19.8733
112.64	0.873741	0.926949	1.66113	1.70641	2.94624	2.89874	5.08489	4.88937	8.26215	8.20464	13.2058	13.2683	20.0288	19.8753
112.74	0.863976	0.915231	1.66816	1.70641	2.9521	2.90264	5.08489	4.88702	8.26606	8.20464	13.2058	13.2624	20.0386	19.8753
112.84	0.861046	0.924019	1.67695	1.7113	2.95698	2.90948	5.09368	4.89425	8.27094	8.20953	13.2146	13.2673	20.0435	19.8899
112.94	0.871788	0.934761	1.68769	1.71618	2.96186	2.9085	5.10442	4.88233	8.27114	8.21441	13.2253	13.2722	20.0437	19.8948
113.04	0.876671	0.929878	1.69257	1.72497	2.95698	2.91338	5.10931	4.88721	8.26899	8.21929	13.2361	13.2822	20.0462	19.8997
113.14	0.88253	0.939644	1.69257	1.73669	2.96674	2.92315	5.11126	4.89307	8.27485	8.22515	13.24	13.281	20.0689	19.9055
113.24	0.88253	0.935738	1.69843	1.72692	2.9687	2.92901	5.1054	4.89307	8.28461	8.23492	13.2458	13.281	20.0642	19.9055
113.34	0.88253	0.935738	1.69843	1.73669	2.95307	2.9251	5.1054	4.89307	8.28461	8.23492	13.2556	13.281	20.0669	19.9055
113.44	0.876671	0.935738	1.69843	1.73669	2.95307	2.91924	5.1054	4.89307	8.28461	8.23492	13.2556	13.281	20.0669	19.9055
113.54	0.882531	0.935738	1.70234	1.72692	2.95307	2.91924	5.1054	4.89307	8.28462	8.22515	13.2556	13.281	20.0669	19.9153
113.64	0.887413	0.94062	1.71308	1.7318	2.95795	2.92413	5.11028	4.89796	8.2895	8.2398	13.2605	13.2956	20.0796	19.9202
113.74	0.887414	0.940621	1.71308	1.7318	2.95795	2.92413	5.11419	4.89796	8.30122	8.23589	13.2702	13.2917	20.0738	19.9249
113.84	0.892296	0.939644	1.71796	1.73278	2.96284	2.92901	5.12103	4.89307	8.3061	8.23882	13.2751	13.2908	20.0786	19.9321
113.94	0.892296	0.945503	1.71796	1.72692	2.96284	2.93291	5.11517	4.90284	8.30219	8.24468	13.2751	13.2908	20.0884	19.9348
114.04	0.892296	0.945503	1.71796	1.72692	2.96284	2.93877	5.11517	4.89307	8.29633	8.24078	13.2849	13.2908	20.0845	19.9348
114.14	0.896202	0.945503	1.71796	1.72692	2.96284	2.93487	5.11517	4.89307	8.29633	8.23492	13.2849	13.2908	20.0786	19.9348
114.24	0.903037	0.94062	1.72285	1.7318	2.96772	2.94366	5.12005	4.90264	8.30122	8.2398	13.2995	13.3054	20.0933	19.9397
114.34	0.901085	0.94062	1.72285	1.7318	2.96772	2.94756	5.12981	4.90499	8.31098	8.2398	13.3093	13.3152	20.0894	19.9397
114.44	0.897179	0.94062	1.72675	1.73766	2.96772	2.94952	5.12005	4.89796	8.31098	8.2398	13.3093	13.3113	20.0933	19.9456
114.54	0.902061	0.935737	1.74726	1.74059	2.9726	2.94854	5.12493	4.90752	8.31586	8.24468	13.324	13.3103	20.0943	19.9446
114.64	0.897179	0.930855	1.74238	1.74157	2.96772	2.94756	5.12591	4.90968	8.31098	8.2398	13.3152	13.3015	20.0933	19.9495
114.74	0.897177	0.930853	1.74238	1.73766	2.96772	2.94951	5.12005	4.90967	8.32075	8.24566	13.321	13.3074	20.0894	19.9495
114.84	0.890343	0.924019	1.73554	1.72497	2.96088	2.93682	5.11321	4.90284	8.31391	8.23296	13.3142	13.2966	20.0767	19.9426
114.94	0.887413	0.921089	1.73261	1.72204	2.95795	2.93389	5.12005	4.89991	8.31098	8.23003	13.321	13.2976	20.0796	19.9514
115.04	0.889366	0.923042	1.73457	1.72399	2.95991	2.94952	5.1181	4.90186	8.31293	8.2398	13.323	13.2996	20.0855	19.9495
115.14	0.892296	0.929878	1.7375	1.72692	2.9726	2.9544	5.11907	4.91456	8.32563	8.24078	13.3259	13.3122	20.0943	19.9563
115.24	0.894249	0.937691	1.73945	1.72887	2.97456	2.95049	5.12688	4.91651	8.32368	8.24859	13.3279	13.3142	20.0904	19.968
115.34	0.894638	0.93808	1.7496	1.72536	2.97495	2.95088	5.13313	4.9169	8.31821	8.24898	13.338	13.3204	20.0907	19.9684
115.44	0.898155	0.941597	1.74921	1.72301	2.98432	2.9544	5.13079	4.92042	8.33149	8.26226	13.3376	13.3181	20.104	19.9817
115.54	0.898154	0.941595	1.74726	1.73278	2.98237	2.96416	5.14446	4.9255	8.33149	8.26226	13.3318	13.3279	20.1111	19.9817
115.64	0.897179	0.930855	1.74238	1.72204	2.97358	2.95342	5.13958	4.90772	8.31684	8.25738	13.321	13.3171	20.1031	19.9807
115.74	0.899132	0.932808	1.74043	1.72399	2.96967	2.95538	5.14153	4.90968	8.3227	8.25347	13.323	13.3152	20.1109	19.9827
115.84	0.902061	0.935738	1.74726	1.72692	2.98237	2.95831	5.15032	4.91261	8.32563	8.26617	13.3318	13.322	20.1177	19.9915
115.94	0.904015	0.937691	1.74921	1.72887	2.98432	2.96416	5.14642	4.91456	8.32758	8.27789	13.3318	13.324	20.1294	19.9876
116.04	0.904015	0.937691	1.74921	1.72887	2.98432	2.98174	5.14642	4.91456	8.33344	8.27398	13.3474	13.3337	20.1353	19.9876
116.14	0.91671	0.94062	1.75214	1.74157	2.98725	2.98467	5.14935	4.91749	8.33051	8.27105	13.3601	13.3328	20.1421	20.0003
116.24	0.911828	0.939645	1.74726	1.73669	2.99213	2.97588	5.14056	4.92237	8.3354	8.26617	13.3513	13.322	20.147	20.0051
116.34	0.915733	0.949409	1.75117	1.73669	2.99213	2.97393	5.15032	4.92628	8.3393	8.27593	13.3591	13.331	20.1587	20.009
116.44	0.918663	0.944527	1.75019	1.72985	2.9892	2.98272	5.14935	4.93507	8.33833	8.27886	13.3581	13.323	20.1656	20.0159
116.54	0.914756	0.942573	1.75019	1.72399	2.99897	2.97686	5.14349	4.92921	8.33833	8.273	13.362	13.3269	20.1714	20.0042
116.64	0.910851	0.94062	1.74238	1.72204	2.99311	2.97491	5.1513	4.92725	8.33051	8.27691	13.3718	13.3249	20.1734	20.012
116.74	0.915732	0.935736	1.73749	1.71715	2.98627	2.97002	5.15618	4.92237	8.32563	8.26616	13.3669	13.3279	20.1841	20.0071
116.84	0.896202	0.920113	1.72968	1.69567	2.98042	2.96612	5.14056	4.91065	8.32172	8.26031	13.365	13.3103	20.1763	20.0051
116.94	0.887413	0.911324	1.73261	1.69274	2.97749	2.971	5.13177	4.90382	8.33051	8.25152	13.3718	13.3035	20.1792	20.012
117.04	0.882529	0.896674	1.72773	1.69762	2.9726	2.96026	5.13665	4.89307	8.32563	8.24663	13.363	13.2986	20.1802	20.0071
117.14	0.877647	0.897652	1.72285	1.68884	2.97749	2.95538	5.12708	4.89796	8.31684	8.24175	13.362	13.2878	20.1812	20.012
117.24	0.876671	0.890816	1.73164	1.682	2.97651	2.9544	5.12884	4.89698	8.32172	8.25249	13.3611	13.2966	20.1802	20.0208
117.34	0.871788	0.885933	1.72675	1.67712	2.97163	2.94952	5.12395	4.90186	8.32075	8.25347	13.3659	13.2878	20.1792	20.0256
117.44	0.873741	0.87812	1.71503	1.6693	2.97553	2.9417	5.12591	4.90968	8.32465	8.24957	13.364	13.2839	20.1765	20.0178
117.54	0.877648	0.878121	1.71308	1.67907	2.97163	2.9417	5.13177	4.91554	8.3188	8.25465	13.3581	13.2898	20.1792	20.0276
117.64	0.883896	0.87851	1.71933	1.66579	2.97592	2.94209	5.1263	4.92178	8.32895	8.248	13.3683	13.2843	20.1894	20.0358
117.74	0.88253	0.873238	1.72578	1.65856	2.97456	2.95049	5.12493	4.91456	8.32758	8.25249	13.372	13.2927	20.2075	20.0286
117.84	0.88546	0.862495	1.71503	1.65368	2.97944	2.94561	5.12591	4.90968	8.33247	8.24175	13.3718	13.2878	20.2105	20.0276
117.94	0.875694	0.858589	1.71113	1.64587	2.98139	2.9417	5.12786	4.91163	8.33247	8.24761	13.3738	13.2839	20.23	20.0491
118.04	0.8796	0.858588	1.71699	1.64977	2.97553	2.95147	5.12786	4.90577	8.34809	8.24761	13.3679	13.2937	20.2359	20.0549
118.14	0.874718	0.855659	1.70429	1.63317	2.97846	2.94463	5.12103	4.9087	8.33735	8.25054	13.3669	13.2927	20.2525	20.052
118.24	0.863974	0.846869	1.69941	1.62829	2.97358	2.93975	5.12591	4.90382	8.32661	8.25542	13.3659	13.282	20.2554	20.0569
118.34	0.852257	0.835152	1.68769	1.62048	2.97553	2.93194	5.10442	4.8921	8.31489	8.24371	13.3601	13.2781	20.2476	20.0413
118.44	0.850304	0.829292	1.68183	1.62048	2.97553	2.9378	5.09856	4.896	8.3227	8.24957	13.3581	13.2663	20.2378	20.0393
118.54	0.846398	0.823434	1.66621	1.61462	2.97944	2.92608	5.09271	4.88429	8.3227	8.25347	13.3484	13.2742	20.2222	20.0295
118.64	0.838585	0.825386	1.66816	1.61266	2.98139	2.91827	5.09466	4.90186	8.32465	8.26519	13.3503	13.2917	20.2183	20.0354
118.74	0.849326	0.828315	1.65937	1.59997	2.98432	2.93096	5.11126	4.91456	8.34125	8.27788	13.3572	13.281	20.231	20.0481
118.84	0.848351	0.825386	1.66425	1.59313	2.97163	2.92413	5.11028	4.90382	8.32661	8.26128	13.3601	13.2742	20.2202	20.0452
118.94	0.838585	0.837105	1.66425	1.59704	2.97749	2.92022	5.10442	4.88819	8.33051	8.273	13.3816	13.2683	20.2241	20.0823
119.04	0.833704	0.834177	1.67109	1.60388	2.98432	2.91534	5.12689	4.89893	8.32759	8.25836	13.404	13.2751	20.2173	20.0891
119.14	0.860069	0.848824	1.66035	1.63024	2.99506	2.93194	5.14349	4.91553	8.34614	8.25933	13.3991	13.2761	20.2495	20.0999
119.24	0.853427	0.83945	1.67832	1.61696	3.00522	2.93428	5.15364	4.95304	8.37192	8.2148	13.4171	13.2757	20.2323	20.1237
119.34	0.870422	0.835739	1.67461	1.60271	2.97026	2.93839	5.1636	4.97081	8.39243	8.1857	13.4408	13.2826	20.2365	20.1297
119.44	0.868469	0.82988	1.66875	1.58473	2.97026	2.91104	5.1636	4.91104	8.38774	8.1564	13.4408	13.2533	20.2423	20.1551
119.54	0.860262	0.775972	1.64101	1.57379	2.91596	2.85401	5.14758	4.88057	8.35024	8.07593	13.4638	13.1857	20.1825	20.1274
119.64	0.805382	0.703514	1.60957	1.4947	2.8478	2.79522	5.02357	4.82804	8.27192	7.98629	13.2929	13.1292	20.0808	20.0198
119.74	0.911238	0.689833	1.54706	1.52399	2.94741	2.78544	4.8177	4.67334	8.25629	8.18628	13.0999	13.4347	20.13	20.0362
119.84	1.11027	0.859962	1.58828	1.87771	3.15697	2.82862	4.75033	4.77941	8.3686	8.59156	13.1533	13.4552	20.3267	20.2727
119.94	1.27257	1.08945	1.84511	2.02556	3.13452	3.12531	5.32669	5.246	8.55396	8.51949	13.5109	13.605	20.4484	20.2807
120.04	0.89835	1.25118	1.69747	1.4115	2.91342	2.95343	5.18216	4.95304	8.3313	8.27027	13.6148	13.1503	20.1742	19.8378
120.14	0.698738	0.726952	1.43027	1.94587	3.08959	2.8921	4.92825	4.68429	8.17895	8.4562	13.2847	13.4999	20.0593	19.9288
120.24	0.762809	1.03516	1.89747	1.96111	3.07321	3.21906	5.02631	5.40774	8.36802	8.27029	13.4788	13.6476	20.3816	20.2936
120.34	1.13897	1.18124	1.72713	1.80172	3.07748	3.23818	5.43958	5.41904	8.36176	8.40191	13.5269	13.7175	20.3948	20.4737
120.44	1.01534	1.01426	1.49023	1.58044	2.93627	3.14503	5.04758	5.25362	8.15453	8.20054	13.6126	13.3388	20.0372	20.0368
120.54	0.947194	0.963292	1.55684	1.54822	2.83804	2.92727	5.10756	5.04641	7.95122	8.01598	13.3734	13.0425	19.6003	19.5307
120.64	0.897179	0.868355	1.59472	1.5568	2.84077	2.85069	4.95481	4.94952	7.8391	7.92495	13.0218	12.6898	19.0476	19.0448
120.74	0.906553	0.845304	1.57129	1.59978	2.82865	2.72178	4.85676	4.80772	7.75082	7.87808	12.6796	12.3925	18.3523	18.3108
120.84	0.907921	0.834175	1.56835	1.56481	2.77416	2.59307	4.84759	4.57862	7.68969	7.72398	12.3247	11.9888	17.8915	17.9989
120.94	0.908508	0.820313	1.57207	1.57399	2.75639	2.60733	4.76419	4.56944	7.62505	7.58511	12.0128	11.9308	17.7253	17.6635
121.04	0.861246	0.799997	1.54316	1.56774	2.71577	2.58428	4.74896	4.5171	7.55317	7.48199	11.8726	11.8589	17.4874	17.3319
121.14	0.86808	0.809959	1.5375	1.56208	2.69839	2.59034	4.69837	4.49776	7.48774	7.42632	11.781	11.7662	17.3607	17.1497
121.24	0.847377	0.797068	1.51289	1.53356	2.66596	2.57627	4.64134	4.43096	7.4104	7.36773	11.6497	11.6626	17.1915	16.9618
121.34	0.867882	0.785545	1.49941	1.52204	2.66811	2.56593	4.61732	4.38351	7.35395	7.28472	11.5886	11.5808	17.0648	16.8448
121.44	0.868469	0.794724	1.49297	1.51559	2.6312	2.55557	4.56985	4.34581	7.28618	7.19742	11.5021	11.4787	16.9099	16.7165
121.54	0.892292	0.809559	1.52069	1.51793	2.61127	2.57627	4.54172	4.34502	7.25023	7.15366	11.4146	11.4263	16.7794	16.6102
121.64	0.863197	0.773827	1.51191	1.50524	2.58686	2.53858	4.4845	4.30148	7.19965	7.09722	11.3132	11.3191	16.6312	16.46
121.74	0.853233	0.782615	1.50429	1.52106	2.58706	2.53643	4.464	4.27003	7.14008	7.05132	11.24	11.2224	16.5044	16.334
121.84	0.817299	0.783394	1.475	1.51403	2.57221	2.52979	4.39056	4.25167	7.08657	7.00054	11.1529	11.1275	16.3821	16.2141
121.94	0.816513	0.783005	1.45468	1.49802	2.56792	2.51143	4.33548	4.20401	7.02914	6.96577	11.0763	11.0587	16.2361	16.0942
122.04	0.824134	0.796089	1.43887	1.50329	2.54194	2.49952	4.31536	4.19483	7.00825	6.92925	11.03	10.9929	16.1206	15.9651
122.14	0.833702	0.810738	1.42304	1.49177	2.52924	2.47784	4.30462	4.188	6.97797	6.88921	10.9751	10.9216	15.9818	15.8594
122.24	0.821206	0.827539	1.39961	1.4652	2.50894	2.45635	4.27454	4.13644	6.92915	6.84039	10.9157	10.854	15.8482	15.7676
122.34	0.814171	0.822456	1.39883	1.45934	2.49018	2.44386	4.25188	4.10596	6.89008	6.83062	10.8532	10.7908	15.7415	15.6836
122.44	0.82589	0.841988	1.40937	1.46247	2.48432	2.45049	4.23626	4.10987	6.87251	6.77984	10.8005	10.7576	15.6587	15.595
122.54	0.826867	0.85273	1.40527	1.465	2.4892	2.4417	4.21185	4.10108	6.87894	6.7562	10.7562	10.7085	15.5636	15.5018
122.64	0.826866	0.854683	1.41933	1.46227	2.49116	2.43194	4.19036	4.08155	6.84809	6.73785	10.6999	10.6597	15.4741	15.4124
122.74	0.797768	0.852928	1.41914	1.44099	2.47065	2.39971	4.17571	4.05909	6.81977	6.71148	10.6521	10.5994	15.3841	15.3008
122.84	0.789757	0.850777	1.42402	1.43298	2.46304	2.38038	4.1552	4.04952	6.77583	6.68121	10.6023	10.5281	15.2925	15.2549
122.94	0.782143	0.836128	1.4164	1.43122	2.4726	2.3626	4.14954	4.02589	6.74751	6.64898	10.5708	10.4802	15.2064	15.1809
123.04	0.774133	0.84414	1.4123	1.43102	2.456	2.34796	4.13763	4.00733	6.71333	6.62457	10.5163	10.4273	15.1167	15.0979
123.14	0.79464	0.859566	1.41328	1.42223	2.4726	2.35479	4.14642	3.99581	6.69086	6.60992	10.4529	10.3806	15.0423	15.0528
123.24	0.769637	0.861907	1.41367	1.42262	2.4644	2.34073	4.11751	3.96573	6.66	6.57124	10.4044	10.3302	14.9931	14.9907
123.34	0.764565	0.867378	1.40859	1.42341	2.45698	2.33721	4.10072	3.95362	6.61665	6.55132	10.3435	10.2732	14.9134	14.9465
123.44	0.753624	0.852928	1.3957	1.40466	2.45307	2.33721	4.08587	3.93604	6.57563	6.51617	10.2888	10.2146	14.8384	14.8711
123.54	0.738974	0.852728	1.39394	1.39391	2.45405	2.31983	4.06536	3.92452	6.54536	6.48589	10.2429	10.1374	14.7933	14.8108
123.64	0.723549	0.836128	1.38007	1.38044	2.43745	2.30791	4.04876	3.90675	6.51899	6.45484	10.2009	10.0876	14.7329	14.7493
123.74	0.719443	0.828513	1.38691	1.38415	2.42983	2.29522	4.04114	3.89014	6.48598	6.42417	10.1577	10.0445	14.6527	14.6963
123.84	0.72628	0.804878	1.38398	1.37731	2.42963	2.29229	4.02728	3.88136	6.46626	6.39898	10.1169	9.98803	14.6157	14.6633
123.94	0.720421	0.808784	1.36953	1.36481	2.42963	2.27979	4.00188	3.8755	6.44477	6.37281	10.0759	9.96655	14.554	14.5919
124.04	0.717689	0.815818	1.37031	1.35583	2.41323	2.28252	3.99407	3.87081	6.42719	6.34624	10.0017	9.95092	14.5259	14.5169
124.14	0.714561	0.802925	1.36835	1.34801	2.40034	2.27081	3.97767	3.86378	6.41157	6.32944	9.96262	9.91186	14.4595	14.4512
124.24	0.70089	0.793159	1.37031	1.35973	2.39448	2.24737	3.96673	3.85401	6.39594	6.31695	9.93528	9.88451	14.4134	14.4016
124.34	0.704796	0.788475	1.3793	1.35505	2.38471	2.23096	3.96087	3.83839	6.36079	6.28765	9.90989	9.85522	14.3794	14.3469
124.44	0.693275	0.794136	1.37128	1.34509	2.381	2.221	3.94427	3.8335	6.33247	6.26324	9.87571	9.8269	14.3382	14.2842
124.54	0.692101	0.79023	1.36738	1.34313	2.37202	2.21709	3.9345	3.82296	6.30317	6.24371	9.84641	9.79642	14.2886	14.221
124.64	0.697372	0.788864	1.37265	1.34177	2.36752	2.2126	3.93314	3.8212	6.28696	6.22945	9.82121	9.77357	14.2216	14.1743
124.74	0.691123	0.793159	1.37148	1.34411	2.37104	2.21534	3.93157	3.81104	6.27094	6.21343	9.80637	9.75561	14.1693	14.1243
124.84	0.687416	0.79023	1.35566	1.34118	2.36733	2.20342	3.90911	3.80225	6.24848	6.20074	9.76243	9.72533	14.1284	14.0569
124.94	0.682335	0.78437	1.36543	1.33727	2.35444	2.19561	3.89739	3.79053	6.23286	6.1773	9.72727	9.69994	14.0464	13.9932
125.04	0.682335	0.77578	1.36738	1.32868	2.34663	2.19366	3.88958	3.78858	6.20942	6.14996	9.69212	9.67455	14.0093	13.967
125.14	0.681358	0.763863	1.37539	1.32848	2.35151	2.18682	3.87611	3.78487	6.20063	6.13335	9.65208	9.65014	13.9486	13.9231
125.24	0.676674	0.759957	1.37031	1.31677	2.34682	2.18604	3.86907	3.77979	6.18696	6.10796	9.62083	9.6267	13.9029	13.8762
125.34	0.680382	0.760155	1.36933	1.31579	2.35053	2.17608	3.86419	3.771	6.18208	6.09332	9.59641	9.60307	13.8667	13.8135
125.44	0.677452	0.754097	1.38203	1.32185	2.34956	2.1751	3.85931	3.78175	6.16743	6.0689	9.57981	9.58373	13.8032	13.7805
125.54	0.670616	0.741401	1.3791	1.30407	2.33881	2.16436	3.84193	3.76124	6.15083	6.04253	9.54368	9.54174	13.7601	13.719
125.64	0.66964	0.738472	1.3793	1.29528	2.33588	2.15166	3.83001	3.7505	6.13618	6.02789	9.51536	9.51537	13.7212	13.6719
125.74	0.681556	0.734763	1.38105	1.29548	2.32632	2.15264	3.82317	3.74288	6.13325	6.01324	9.48586	9.48901	13.6929	13.6409
125.84	0.682335	0.729683	1.38105	1.29821	2.331	2.14796	3.8095	3.73585	6.11176	6.00347	9.45774	9.46362	13.6527	13.585
125.94	0.675499	0.730659	1.38984	1.30895	2.32417	2.13995	3.79095	3.73487	6.10102	5.98687	9.42551	9.42553	13.6157	13.554
126.04	0.683311	0.728706	1.38711	1.307	2.31245	2.13213	3.78431	3.71729	6.07368	5.96539	9.3884	9.40014	13.5845	13.5169
126.14	0.681557	0.734764	1.38496	1.30016	2.3017	2.12725	3.76653	3.71241	6.06293	5.95464	9.35227	9.35815	13.5523	13.4612
126.24	0.673545	0.730659	1.39179	1.30817	2.30776	2.11964	3.76556	3.69971	6.0561	5.9314	9.32981	9.33569	13.5044	13.4141
126.34	0.673546	0.720894	1.38398	1.29919	2.29877	2.10674	3.75579	3.69698	6.03071	5.90289	9.30247	9.31225	13.4603	13.3723
126.44	0.674522	0.716011	1.37441	1.31384	2.28413	2.09795	3.7431	3.68311	6.0102	5.89487	9.27415	9.28979	13.4214	13.3128
126.54	0.683312	0.715035	1.3664	1.30309	2.27924	2.10479	3.73548	3.67823	5.99555	5.89117	9.24387	9.25951	13.4009	13.2766
126.64	0.694252	0.728706	1.37812	1.30895	2.27456	2.10479	3.73626	3.68995	5.98579	5.88258	9.22434	9.23998	13.356	13.2344
126.74	0.70382	0.717187	1.37324	1.29821	2.26264	2.09522	3.71575	3.6753	5.97114	5.84918	9.20384	9.22025	13.3159	13.1897
126.84	0.699913	0.72187	1.36933	1.3072	2.26264	2.08819	3.71185	3.6753	5.9477	5.84917	9.17454	9.18627	13.2816	13.1526
126.94	0.696983	0.718941	1.37226	1.31481	2.26557	2.08526	3.69329	3.66769	5.92915	5.83648	9.16575	9.15795	13.2486	13.1153
127.04	0.6921	0.714058	1.37246	1.31579	2.26069	2.08623	3.68958	3.64796	5.92036	5.81792	9.14211	9.13549	13.2085	13.0647
127.14	0.689171	0.720894	1.36835	1.31872	2.25971	2.08331	3.67962	3.63917	5.90102	5.80523	9.12083	9.10522	13.1763	13.0149
127.24	0.697183	0.715234	1.35175	1.30993	2.26655	2.07842	3.66302	3.63233	5.87153	5.79253	9.09251	9.07885	13.139	12.9475
127.34	0.699913	0.719917	1.35957	1.31384	2.27358	2.08038	3.6552	3.62061	5.86958	5.78082	9.07493	9.07104	13.1187	12.928
127.44	0.699913	0.72187	1.35879	1.3072	2.2685	2.08038	3.6513	3.61398	5.85004	5.77105	9.06516	9.04565	13.0913	12.8987
127.54	0.701865	0.717963	1.36542	1.30993	2.26459	2.07764	3.64739	3.61085	5.83832	5.7562	9.05149	9.01244	13.0581	12.8897
127.64	0.701866	0.723824	1.35566	1.31188	2.26069	2.0667	3.62904	3.60108	5.80708	5.74957	9.03196	8.98901	13.0191	12.8538
127.74	0.696206	0.728707	1.35078	1.30114	2.25971	2.05206	3.62298	3.58643	5.80219	5.72906	9.00169	8.96655	12.9868	12.8157
127.84	0.690147	0.72773	1.34394	1.29821	2.26069	2.04913	3.61224	3.5796	5.77973	5.72222	8.99485	8.94604	12.9613	12.7893
127.94	0.684288	0.726952	1.34512	1.30329	2.2646	2.04913	3.60638	3.57569	5.76997	5.71246	8.98313	8.92065	12.937	12.7686
128.04	0.685265	0.720895	1.3332	1.28161	2.25503	2.03956	3.60149	3.56495	5.76508	5.69781	8.95872	8.89896	12.9068	12.7356
128.14	0.679405	0.716988	1.33515	1.28161	2.24799	2.02276	3.60149	3.57003	5.75532	5.68609	8.93528	8.89233	12.8853	12.72
128.24	0.688393	0.711129	1.32343	1.29333	2.23432	2.02471	3.59173	3.56495	5.74555	5.66656	8.90871	8.86694	12.8618	12.6731
128.34	0.696983	0.716988	1.33125	1.29528	2.23042	2.02666	3.5929	3.54737	5.73774	5.65874	8.89817	8.85326	12.8372	12.6555
128.44	0.694054	0.72187	1.33926	1.2943	2.22944	2.02959	3.58099	3.54444	5.72114	5.65191	8.87571	8.8308	12.812	12.6358
128.54	0.703819	0.727729	1.33417	1.29235	2.2228	2.02569	3.57122	3.53077	5.70942	5.64214	8.86399	8.81127	12.7964	12.6057
128.64	0.69503	0.722847	1.31953	1.28942	2.2187	2.00909	3.56048	3.51925	5.69477	5.62749	8.83567	8.79467	12.7388	12.5598
128.74	0.698936	0.726753	1.30976	1.28278	2.2187	2.02471	3.56048	3.5044	5.69477	5.62164	8.82005	8.77514	12.7122	12.5208
128.84	0.698936	0.731834	1.3039	1.2777	2.21479	2.01417	3.55071	3.49464	5.68501	5.61578	8.80637	8.76147	12.6724	12.4739
128.94	0.705971	0.740425	1.31289	1.27184	2.19917	2.01299	3.55189	3.47511	5.66547	5.60601	8.7888	8.74584	12.647	12.4407
129.04	0.690149	0.735544	1.30683	1.26891	2.19428	2.00811	3.53607	3.4546	5.64692	5.59136	8.76048	8.71557	12.6011	12.4143
129.14	0.688583	0.749603	1.30917	1.2693	2.19858	2.00264	3.54036	3.45811	5.62582	5.58589	8.74915	8.70502	12.5702	12.3893
129.24	0.690147	0.741401	1.30488	1.27009	2.19936	2.0042	3.53216	3.44874	5.63129	5.56792	8.72532	8.68432	12.5464	12.3545
129.34	0.690147	0.739449	1.30097	1.25915	2.19819	2.01006	3.53216	3.44874	5.61176	5.55816	8.70969	8.66674	12.5238	12.3323
129.44	0.690346	0.728706	1.29023	1.24841	2.1894	2.00713	3.5136	3.43018	5.59126	5.55718	8.68137	8.64819	12.4888	12.2962
129.54	0.689171	0.729881	1.2914	1.25622	2.1894	2.00323	3.5097	3.41261	5.58344	5.54546	8.66575	8.63451	12.4497	12.2786
129.64	0.696007	0.741402	1.28925	1.25524	2.18452	2.00616	3.51185	3.39991	5.58637	5.53667	8.65501	8.61596	12.3941	12.2503
129.74	0.680381	0.741401	1.29316	1.24547	2.18061	1.99561	3.50481	3.40186	5.57661	5.52691	8.63547	8.60619	12.357	12.221
129.84	0.674522	0.735542	1.2873	1.23493	2.17475	1.98858	3.50481	3.38546	5.56098	5.51128	8.61477	8.5769	12.3198	12.1936
129.94	0.674522	0.735542	1.28925	1.22399	2.17475	1.98858	3.50481	3.37452	5.55122	5.50152	8.59055	8.56127	12.2913	12.1846
130.04	0.676865	0.739838	1.27792	1.22047	2.16655	1.97725	3.49739	3.3671	5.54379	5.4941	8.56751	8.54213	12.2695	12.1686
130.14	0.675697	0.739449	1.27558	1.22399	2.16889	1.97881	3.497	3.37061	5.54731	5.47808	8.55149	8.53197	12.2671	12.1409
130.24	0.673544	0.737692	1.27968	1.22497	2.17377	1.98565	3.50188	3.36182	5.54047	5.4732	8.54075	8.52123	12.2583	12.1165
130.34	0.66378	0.726753	1.26875	1.20934	2.16401	1.97588	3.48821	3.3462	5.52094	5.45171	8.50559	8.48608	12.2075	12.0754
130.44	0.659874	0.726753	1.26484	1.20856	2.15424	1.97198	3.47845	3.33643	5.51118	5.43218	8.50169	8.47045	12.1829	12.0559
130.54	0.655968	0.730659	1.25898	1.20544	2.15424	1.9712	3.46868	3.33566	5.51118	5.42242	8.48606	8.45678	12.1587	12.0364
130.64	0.655968	0.732613	1.25898	1.19958	2.15424	1.96026	3.45814	3.32081	5.50532	5.39312	8.47044	8.43725	12.1392	12.0247
130.74	0.655967	0.726753	1.25898	1.19958	2.15151	1.96416	3.45696	3.30518	5.50141	5.37163	8.44504	8.42045	12.1216	12.0059
130.84	0.6464	0.723824	1.24433	1.18102	2.12983	1.96514	3.44231	3.3003	5.48676	5.35699	8.42649	8.40307	12.0933	11.9788
130.94	0.643272	0.714058	1.24551	1.17516	2.12592	1.95538	3.43841	3.29053	5.477	5.34722	8.42063	8.38354	12.0523	11.9514
131.04	0.645226	0.714058	1.24433	1.17439	2.12006	1.95538	3.43645	3.29053	5.477	5.33746	8.40696	8.35815	12.0269	11.9319
131.14	0.639366	0.71328	1.24433	1.17321	2.1103	1.95538	3.44231	3.28077	5.46333	5.32769	8.38548	8.34643	12.0023	11.9026
131.24	0.629601	0.70234	1.23457	1.15368	2.10053	1.94561	3.42278	3.27023	5.43794	5.30425	8.36009	8.32299	11.9644	11.8713
131.34	0.63546	0.702339	1.2248	1.15368	2.09077	1.93116	3.42278	3.25928	5.42622	5.28863	8.3511	8.31713	11.9546	11.8518
131.44	0.646202	0.703316	1.22578	1.15856	2.09487	1.92901	3.42689	3.2544	5.42133	5.28374	8.34348	8.29858	11.9322	11.8352
131.54	0.646201	0.697455	1.21992	1.14879	2.0937	1.93096	3.42571	3.2544	5.41157	5.27007	8.3259	8.28881	11.9185	11.802
131.64	0.636436	0.687691	1.20937	1.15075	2.08002	1.91534	3.41009	3.23487	5.39204	5.25445	8.30637	8.27123	11.8872	11.7669
131.74	0.625893	0.683007	1.21211	1.15075	2.06831	1.9212	3.41204	3.23682	5.38227	5.23296	8.2927	8.25756	11.8579	11.7454
131.84	0.636436	0.683784	1.20625	1.14216	2.07612	1.91338	3.39837	3.22901	5.37446	5.22515	8.27903	8.23998	11.8314	11.7286
131.94	0.643272	0.678902	1.20527	1.14391	2.081	1.91631	3.39153	3.22608	5.36762	5.23199	8.26633	8.21752	11.8081	11.7131
132.04	0.64425	0.662301	1.19453	1.13317	2.06049	1.89971	3.37103	3.21143	5.35297	5.21734	8.2302	8.20092	11.7837	11.6614
132.14	0.642296	0.668159	1.20039	1.13512	2.05268	1.90752	3.36321	3.20362	5.3393	5.20953	8.21848	8.18725	11.7544	11.6438
132.24	0.63546	0.676949	1.1955	1.13805	2.05093	1.91045	3.36732	3.20577	5.33051	5.20269	8.20188	8.17651	11.7417	11.6155
132.34	0.637413	0.678902	1.1916	1.14391	2.04585	1.90264	3.36224	3.20069	5.3227	5.19878	8.18626	8.15893	11.7281	11.6077
132.44	0.642296	0.683784	1.18671	1.14489	2.05463	1.90675	3.37298	3.20167	5.32758	5.19976	8.1677	8.14819	11.7044	11.6028
132.54	0.634682	0.676949	1.18378	1.13415	2.04389	1.89874	3.35638	3.19483	5.31098	5.18121	8.14524	8.12573	11.6792	11.5745
132.64	0.631554	0.664452	1.18301	1.11657	2.04194	1.89678	3.35052	3.18311	5.29926	5.17925	8.12766	8.10424	11.6558	11.5538
132.74	0.620812	0.662301	1.175	1.12145	2.03706	1.88604	3.34368	3.17237	5.28852	5.16851	8.11106	8.08373	11.6255	11.5227
132.84	0.623741	0.667183	1.16816	1.12946	2.02827	1.88897	3.34075	3.1753	5.28168	5.15191	8.10032	8.07182	11.6187	11.5061
132.94	0.613976	0.667183	1.16425	1.12829	2.03413	1.8792	3.33685	3.16944	5.27192	5.14605	8.07493	8.06713	11.5972	11.4866
133.04	0.615928	0.669136	1.15058	1.13024	2.02631	1.8792	3.33489	3.16749	5.26997	5.1441	8.07102	8.04955	11.5698	11.4768
133.14	0.619835	0.669136	1.15058	1.12048	2.03022	1.87257	3.31849	3.16163	5.25434	5.13433	8.05149	8.03979	11.5542	11.4612
133.24	0.630577	0.675972	1.15469	1.12731	2.03823	1.87432	3.31048	3.17042	5.24946	5.12749	8.03957	8.02319	11.5318	11.4368
133.34	0.630577	0.681831	1.15351	1.12341	2.02729	1.86456	3.30071	3.16456	5.25532	5.11578	8.01731	8.01733	11.5071	11.4044
133.44	0.625694	0.667183	1.15253	1.11852	2.02436	1.85967	3.29583	3.15499	5.24067	5.11089	8.00657	7.98705	11.4878	11.387
133.54	0.620033	0.6623	1.15351	1.10778	2.01948	1.85088	3.28118	3.14307	5.22602	5.09624	7.99583	7.9724	11.4732	11.3606
133.64	0.618858	0.661522	1.14375	1.11364	2.01948	1.84502	3.26751	3.13917	5.21235	5.08648	7.96653	7.95678	11.4536	11.3547
133.74	0.620812	0.664254	1.1457	1.1195	2.02534	1.83721	3.2636	3.14503	5.20844	5.07867	7.95286	7.95483	11.4341	11.3333
133.84	0.623741	0.661324	1.13886	1.11852	2.03413	1.83936	3.25599	3.14405	5.20161	5.07183	7.94602	7.93822	11.4136	11.3245
133.94	0.618858	0.6623	1.13398	1.11481	2.02924	1.83721	3.24407	3.1294	5.18696	5.05718	7.92551	7.91576	11.3833	11.3098
134.04	0.621788	0.659371	1.13105	1.11462	2.01186	1.84209	3.23724	3.12061	5.18403	5.04449	7.90305	7.90893	11.3589	11.292
134.14	0.630577	0.6623	1.13789	1.12341	2.01167	1.83916	3.2304	3.1294	5.17329	5.03765	7.89036	7.89233	11.3423	11.2766
134.24	0.630578	0.672066	1.1332	1.11364	2.01753	1.84112	3.2304	3.11964	5.15766	5.03765	7.88645	7.8767	11.3189	11.261
134.34	0.620811	0.6623	1.13789	1.11364	2.01948	1.8294	3.22063	3.10987	5.1479	5.02789	7.86887	7.86303	11.2923	11.2415
134.44	0.629799	0.6623	1.14375	1.11364	2.00971	1.82549	3.21087	3.10401	5.14399	5.01226	7.8552	7.85131	11.27	11.2258
134.54	0.622763	0.670111	1.13788	1.11754	2.01752	1.81963	3.21673	3.10401	5.13032	5.01031	7.83958	7.83959	11.2583	11.2141
134.64	0.616905	0.659569	1.13203	1.10192	2.01752	1.81768	3.19642	3.09737	5.12446	4.99468	7.81419	7.82983	11.2212	11.179
134.74	0.624716	0.662298	1.13007	1.10973	2.01166	1.82744	3.18743	3.09424	5.11469	4.98882	7.80247	7.8142	11.2056	11.1614
134.84	0.623741	0.657417	1.1291	1.10876	2.00483	1.81084	3.18645	3.0835	5.09223	4.97808	7.78001	7.78783	11.1773	11.1397
134.94	0.623741	0.657417	1.12324	1.10798	1.99897	1.81084	3.17669	3.07764	5.08247	4.97222	7.77415	7.77026	11.1538	11.1272
135.04	0.625695	0.661324	1.1291	1.09704	2.00483	1.80499	3.16692	3.07374	5.0727	4.96246	7.76048	7.75658	11.1284	11.1057
135.14	0.619835	0.66523	1.13691	1.1068	2.00874	1.81397	3.17083	3.08155	5.06684	4.96636	7.75462	7.74096	11.1206	11.094
135.24	0.625694	0.686714	1.14863	1.11852	2.0185	1.81866	3.16692	3.0835	5.05825	4.97222	7.74094	7.74096	11.1167	11.0745
135.34	0.624916	0.676949	1.13886	1.10876	2.01382	1.81866	3.17083	3.07374	5.04145	4.95855	7.72923	7.72729	11.0882	11.0452
135.44	0.627647	0.673042	1.13886	1.10876	2.01655	1.80889	3.16692	3.06397	5.04145	4.94683	7.71438	7.71049	11.064	11.0264
135.54	0.633506	0.671088	1.14004	1.1029	2.01264	1.81084	3.15716	3.06592	5.02973	4.93902	7.71165	7.70776	11.0386	11.0061
135.64	0.617882	0.670311	1.12324	1.1029	2.01264	1.79522	3.14153	3.0503	5.02387	4.92144	7.68626	7.68237	11.0093	10.9846
135.74	0.613976	0.674995	1.12714	1.1029	2.0185	1.78936	3.14544	3.05421	5.0102	4.91558	7.67649	7.66674	10.9859	10.969
135.84	0.608116	0.676949	1.133	1.09704	2.00874	1.79522	3.14075	3.05421	5.00434	4.90582	7.65891	7.66283	10.9683	10.9534
135.94	0.608116	0.671089	1.133	1.1029	2.00874	1.78545	3.13958	3.06007	4.99458	4.89605	7.65501	7.65112	10.9429	10.9456
136.04	0.610069	0.674995	1.12324	1.1029	2.00288	1.78467	3.12591	3.05421	4.98481	4.89605	7.64524	7.64526	10.9312	10.9202
136.14	0.605186	0.666206	1.12226	1.10192	2.00385	1.78252	3.11517	3.05441	4.97602	4.87749	7.62083	7.6267	10.9068	10.8938
136.24	0.604408	0.666206	1.11835	1.09724	2.00776	1.78838	3.1054	3.04737	4.9604	4.86187	7.61106	7.61108	10.8872	10.8704
136.34	0.602257	0.66523	1.11738	1.10094	2.00288	1.78155	3.09466	3.04639	4.95942	4.86089	7.59446	7.60619	10.8648	10.8331
136.44	0.599327	0.656441	1.10468	1.09411	1.99995	1.77471	3.09173	3.03956	4.94282	4.83843	7.58762	7.58178	10.8482	10.802
136.54	0.604599	0.667572	1.10918	1.09352	1.99936	1.77998	3.09114	3.03506	4.93246	4.83394	7.58118	7.56752	10.8288	10.7819
136.64	0.608116	0.671089	1.10566	1.1029	2.00796	1.77374	3.08997	3.04249	4.93598	4.82574	7.56516	7.56518	10.8179	10.76
136.74	0.603233	0.672066	1.11054	1.08825	1.99213	1.76885	3.07806	3.0337	4.91743	4.82085	7.55442	7.54662	10.7876	10.7454
136.84	0.605186	0.667381	1.1164	1.09216	1.99213	1.76299	3.07415	3.02784	4.89985	4.81109	7.54075	7.52709	10.7739	10.7141
136.94	0.605186	0.666206	1.11835	1.09801	1.99604	1.76885	3.0761	3.02393	4.89985	4.80132	7.53098	7.52123	10.7544	10.7044
137.04	0.604409	0.666207	1.12226	1.08825	1.99604	1.76299	3.06634	3.02393	4.89008	4.79156	7.52122	7.51537	10.7329	10.6848
137.14	0.60714	0.660347	1.12226	1.09606	2.00776	1.77276	3.06438	3.02198	4.89008	4.7896	7.50364	7.50951	10.7173	10.6633
137.24	0.604209	0.661323	1.12324	1.1029	1.99897	1.76788	3.06145	3.01905	4.87543	4.78667	7.49485	7.50072	10.6929	10.6487
137.34	0.602257	0.661324	1.12714	1.09313	1.99897	1.77491	3.04778	3.01905	4.87543	4.78667	7.48899	7.49096	10.6812	10.6253
137.44	0.610069	0.653511	1.13886	1.09899	1.99506	1.76592	3.04778	3.01514	4.86762	4.77886	7.47727	7.47338	10.6734	10.6006
137.54	0.613	0.660348	1.13789	1.107	2.00385	1.75909	3.05657	3.01339	4.85688	4.77203	7.46067	7.46655	10.6665	10.595
137.64	0.612999	0.656441	1.14179	1.11169	1.99409	1.75323	3.05579	3.00636	4.85102	4.76226	7.44895	7.45678	10.6529	10.5715
137.74	0.61007	0.655464	1.14277	1.11266	1.98843	1.75811	3.04388	3.00733	4.83637	4.75738	7.4343	7.4558	10.6304	10.5413
137.84	0.611244	0.662498	1.13886	1.10876	1.98335	1.75616	3.05169	2.99952	4.82856	4.75933	7.42649	7.4519	10.6089	10.5315
137.94	0.618858	0.666206	1.1496	1.1195	1.99409	1.75127	3.04681	2.99464	4.82368	4.75249	7.41575	7.44701	10.6079	10.5129
138.04	0.625693	0.661323	1.15176	1.11462	1.99506	1.75616	3.03802	2.98975	4.82465	4.7437	7.40305	7.43822	10.5902	10.4983
138.14	0.622765	0.666206	1.14179	1.12145	1.98627	1.74932	3.02923	2.98292	4.81196	4.73101	7.39036	7.41967	10.5767	10.4915
138.24	0.624718	0.66816	1.1496	1.1195	1.99018	1.75518	3.02728	2.98682	4.81391	4.73296	7.38255	7.41772	10.5552	10.4758
138.34	0.625694	0.663277	1.15058	1.12438	1.97553	1.75225	3.02239	2.97022	4.80317	4.72417	7.3718	7.39916	10.5406	10.4729
138.44	0.626671	0.666206	1.14765	1.11755	1.9726	1.74346	3.01556	2.97511	4.80024	4.71148	7.34934	7.38451	10.5239	10.4407
138.54	0.622765	0.656441	1.14179	1.11755	1.97846	1.73956	3.01946	2.96925	4.78657	4.70171	7.33958	7.36889	10.5161	10.4251
138.64	0.624718	0.656441	1.14765	1.12145	1.97456	1.74346	3.01946	2.96534	4.78071	4.69781	7.33372	7.36498	10.5064	10.4094
138.74	0.624718	0.656441	1.15156	1.12731	1.96479	1.74346	3.02532	2.9548	4.77094	4.68218	7.32005	7.35522	10.4927	10.384
138.84	0.618858	0.645897	1.14765	1.12731	1.9687	1.73956	3.01556	2.95753	4.76118	4.68218	7.31028	7.35014	10.4771	10.3704
138.94	0.619835	0.639839	1.14277	1.11657	1.95913	1.73858	3.01458	2.94874	4.75629	4.66753	7.28391	7.34252	10.4566	10.3506
139.04	0.623742	0.63398	1.14668	1.1236	1.95795	1.73389	3.01458	2.93897	4.74653	4.67144	7.27415	7.32299	10.4409	10.3362
139.14	0.626083	0.646088	1.14511	1.11501	1.95053	1.7292	3.02278	2.94131	4.74419	4.66402	7.25696	7.31752	10.4335	10.3327
139.24	0.641318	0.657416	1.15644	1.11461	1.94624	1.73467	3.01771	2.94092	4.74262	4.65386	7.25266	7.31908	10.43	10.3284
139.34	0.629799	0.640816	1.1457	1.11364	1.92963	1.72393	3.00384	2.93409	4.72602	4.64703	7.23606	7.30639	10.4204	10.3079
139.44	0.618858	0.642769	1.14492	1.10778	1.93354	1.71807	3.00384	2.93018	4.72602	4.63726	7.21458	7.29272	10.3989	10.2903
139.54	0.622765	0.633004	1.14765	1.11364	1.9394	1.72784	3.01165	2.92042	4.71626	4.63726	7.21458	7.28295	10.3833	10.2766
139.64	0.627647	0.641792	1.14863	1.10876	1.93452	1.72881	3.01067	2.91944	4.71606	4.63238	7.19993	7.27807	10.3843	10.2659
139.74	0.623741	0.637886	1.14863	1.1029	1.92475	1.72295	3.01067	2.91554	4.70669	4.62261	7.19407	7.27221	10.3648	10.2522
[truncated: 430 more rows]
