# Supplementary material for: Ubiquilin-2 liquid droplets catalyze α-synuclein fibril formation
Source: EMBO J. 2025 Oct 14;44(22):6527–55. doi: 10.1038/s44318-025-00591-1 (PMC12623503; doi:10.1038/s44318-025-00591-1)
Supplement: Supplementary file 6 — Source data Fig. 4 [file 44318_2025_591_MOESM6_ESM.zip › Figure 4/4E/(b)_Numerical data.xlsx]

## Sheet: UBQLN2(delSTI1-2)
Cycle: 8 UBQ2_delS3_4 0.01562_X	Cycle: 8 UBQ2_delS3_4 0.01562_Y	Cycle: 9 UBQ2_delS3_4 0.01562_Y	Cycle: 10 UBQ2_delS3_4 0.0312_Y	Cycle: 11 UBQ2_delS3_4 0.0312_Y	Cycle: 12 UBQ2_delS3_4 0.0625_Y	Cycle: 13 UBQ2_delS3_4 0.0625_Y	Cycle: 14 UBQ2_delS3_4 0.125 _Y	Cycle: 15 UBQ2_delS3_4 0.125 _Y	Cycle: 16 UBQ2_delS3_4 0.25 _Y	Cycle: 17 UBQ2_delS3_4 0.25 _Y	Cycle: 18 UBQ2_delS3_4 0.5 _Y	Cycle: 19 UBQ2_delS3_4 0.5 _Y	Cycle: 20 UBQ2_delS3_4 1 _Y	Cycle: 21 UBQ2_delS3_4 1 _Y
-60.06	-0.131958	-0.0424194	-0.0609894	0.0267029	-0.00888062	0.0642242	-0.0871124	-0.0354614	0.0514984	0.101929	-0.0025177	-0.0585632	0.0240936	-0.0126495
-59.96	-0.140747	-0.0473022	-0.0561066	0.0218201	-0.0293884	0.0593414	-0.0822296	-0.0462036	0.0407562	0.0970459	-0.0171661	-0.0634459	0.0153048	-0.0175323
-59.86	-0.141724	-0.0463257	-0.0512238	0.0364685	-0.0245056	0.0642242	-0.0812531	-0.0413208	0.0417328	0.101929	-0.00642395	-0.0585632	0.014328	-0.0126495
-59.76	-0.144653	-0.0551147	-0.0580597	0.0335388	-0.0176697	0.0612946	-0.0900421	-0.0481567	0.0329437	0.0950928	-0.015213	-0.0712582	0.0113986	-0.0194855
-59.66	-0.136841	-0.0473022	-0.0561066	0.0413513	-0.00985718	0.0652008	-0.0861359	-0.0462036	0.0407562	0.0970459	0.000411987	-0.063446	0.0192108	-0.0136261
-59.56	-0.136841	-0.0473022	-0.0561066	0.0413513	-0.0196228	0.0593414	-0.0919952	-0.0462036	0.0407562	0.0970459	-0.00544739	-0.063446	0.0192108	-0.011673
-59.46	-0.138794	-0.0492554	-0.0580597	0.0393982	-0.0215759	0.0573883	-0.088089	-0.0481567	0.0348969	0.0950928	-0.00740051	-0.0653992	0.0172577	-0.0253448
-59.36	-0.139771	-0.0502319	-0.0590363	0.0384216	-0.0264587	0.0564117	-0.0949249	-0.0491333	0.0280609	0.0941162	-0.00837708	-0.0566101	0.0162811	-0.0243683
-59.26	-0.141724	-0.0521851	-0.0609894	0.0364685	-0.0342712	0.0544586	-0.100784	-0.0557709	0.0261078	0.0823975	-0.0103302	-0.0585632	0.014328	-0.0321808
-59.16	-0.131958	-0.0521851	-0.0609894	0.0462341	-0.0342712	0.0544586	-0.102737	-0.0581207	0.0261078	0.0823975	-0.0103302	-0.0585632	0.014328	-0.0224152
-59.06	-0.135864	-0.0521851	-0.0609894	0.0423279	-0.0342712	0.0544586	-0.100784	-0.0557709	0.0261078	0.0823975	-0.022049	-0.0585632	0.014328	-0.0224152
-58.96	-0.151489	-0.0560913	-0.0609894	0.0364685	-0.0342712	0.0544586	-0.106644	-0.0628052	0.0261078	0.0784912	-0.022049	-0.0624693	0.0240938	-0.0321808
-58.86	-0.136841	-0.0473022	-0.0561066	0.0413513	-0.0293884	0.0593414	-0.0919952	-0.0579224	0.0309906	0.0775146	-0.0171661	-0.0536804	0.0250702	-0.0214386
-58.76	-0.13684	-0.0531616	-0.0561066	0.0315857	-0.0399323	0.0495758	-0.102539	-0.0559692	0.0251312	0.0716553	-0.0113068	-0.0595395	0.0133518	-0.0370636
-58.66	-0.133911	-0.0482788	-0.0570831	0.0345154	-0.0381775	0.0525055	-0.0910187	-0.0530396	0.030014	0.0804443	-0.0025177	-0.054657	0.0221405	-0.0341339
-58.56	-0.136841	-0.0570679	-0.0658722	0.0374451	-0.0411072	0.0359039	-0.0978546	-0.0598755	0.0251312	0.0775146	-0.0140381	-0.0673523	0.0192108	-0.0370636
-58.46	-0.132934	-0.0629272	-0.0619659	0.0354919	-0.0411072	0.0339508	-0.103714	-0.0618286	0.0270844	0.0736084	-0.0230255	-0.0693051	0.0133517	-0.0331573
-58.36	-0.115356	-0.0453491	-0.0541534	0.0433044	-0.0391541	0.0417633	-0.101761	-0.0579224	0.0192719	0.0697021	-0.0191193	-0.0614929	0.0211639	-0.0253448
-58.26	-0.11731	-0.0531616	-0.0482941	0.0491638	-0.0332947	0.0476227	-0.0998077	-0.0579224	0.0192719	0.0657959	-0.0191193	-0.0556336	0.0192108	-0.0194855
-58.16	-0.130005	-0.0599976	-0.0492706	0.0481873	-0.0342712	0.0466461	-0.106644	-0.0588989	0.0182953	0.0648193	-0.0200958	-0.0663757	0.0162811	-0.0341339
-58.06	-0.125122	-0.0551147	-0.0443878	0.0530701	-0.0293884	0.0515289	-0.101761	-0.0540161	0.0134125	0.0697021	-0.015213	-0.0517273	0.0211639	-0.0351105
-57.96	-0.122192	-0.0521851	-0.0414581	0.0559998	-0.0264587	0.0544586	-0.0988312	-0.0510864	0.0163422	0.0687256	-0.0161896	-0.0585632	0.0240936	-0.0321808
-57.86	-0.126099	-0.0521851	-0.0414581	0.0559998	-0.0264587	0.0583649	-0.0988312	-0.0510864	0.0261078	0.0628662	-0.022049	-0.0624695	0.0240936	-0.0224152
-57.76	-0.11731	-0.0473022	-0.0365753	0.0608826	-0.0215759	0.0652008	-0.0978546	-0.0462036	0.0309906	0.067749	-0.0171661	-0.0634462	0.0289763	-0.0175323
-57.66	-0.122192	-0.0424194	-0.0414581	0.0462341	-0.030365	0.0544586	-0.0968781	-0.0510864	0.0222015	0.0628662	-0.022049	-0.0683289	0.0201874	-0.0321808
-57.56	-0.11731	-0.0375366	-0.0404816	0.0511169	-0.0313416	0.0593414	-0.0919952	-0.0462036	0.021225	0.067749	-0.0113068	-0.0536804	0.0192108	-0.027298
-57.46	-0.121994	-0.0375366	-0.0463409	0.0511169	-0.0313416	0.0593414	-0.0959015	-0.0462036	0.0251312	0.067749	-0.0171661	-0.0536802	0.019211	-0.027298
-57.36	-0.124146	-0.0326538	-0.0414581	0.0559998	-0.0264587	0.0642242	-0.100784	-0.0315552	0.0319672	0.0726318	-0.0122833	-0.0487976	0.0201874	-0.0224152
-57.26	-0.122192	-0.0307007	-0.039505	0.0618591	-0.0245056	0.0661774	-0.104691	-0.0296021	0.0280609	0.0706787	-0.0103302	-0.0468444	0.0162812	-0.0243683
-57.16	-0.119263	-0.027771	-0.0365753	0.0706482	-0.0215759	0.0788727	-0.0919952	-0.0305786	0.0309906	0.067749	-0.00154114	-0.047821	0.0192108	-0.0175323
-57.06	-0.123169	-0.027771	-0.0404816	0.0706482	-0.0352478	0.0749664	-0.0959015	-0.036438	0.0309906	0.0638428	-0.00740051	-0.0536804	0.0192108	-0.0136261
-56.96	-0.119263	-0.027771	-0.0561066	0.0706482	-0.0313416	0.0691071	-0.101761	-0.036438	0.0309906	0.0579834	-0.00740051	-0.0536804	0.0192108	-0.00776672
-56.86	-0.119263	-0.027771	-0.0463409	0.0706482	-0.0313416	0.0691071	-0.0919952	-0.036438	0.0309906	0.0579834	-0.0132599	-0.0583649	0.0153046	-0.011673
-56.76	-0.119263	-0.027771	-0.0561066	0.0569763	-0.0411072	0.0691071	-0.0966797	-0.036438	0.021225	0.0579834	-0.0171661	-0.0653991	0.00944526	-0.0136261
-56.66	-0.11731	-0.0258179	-0.0541534	0.0530701	-0.0391541	0.0710602	-0.101761	-0.0344849	0.0184937	0.0599365	-0.00544739	-0.063446	0.0113983	-0.00971985
-56.56	-0.11438	-0.0228882	-0.0473175	0.0559998	-0.0362244	0.0778961	-0.0988312	-0.0315552	0.014389	0.0628662	-0.0122833	-0.0605164	0.014328	0.00492859
-56.46	-0.118286	-0.0228882	-0.0414581	0.0559998	-0.0362244	0.0837555	-0.0988312	-0.0354614	0.014389	0.0531006	-0.0025177	-0.0546571	0.0143279	0.0166473
-56.36	-0.126099	-0.0170288	-0.0336456	0.0540466	-0.0284119	0.0818024	-0.0949249	-0.0432739	0.0124359	0.046463	-0.00447083	-0.0527039	0.0221405	0.0205536
-56.26	-0.137818	-0.0170288	-0.0453644	0.0423279	-0.0362244	0.0798492	-0.108597	-0.0588989	0.000717163	0.0374756	-0.0161896	-0.064423	0.0143276	0.00297546
-56.16	-0.1427	-0.0160522	-0.0561066	0.0374451	-0.0411072	0.0691071	-0.10762	-0.0657349	-0.010025	0.0267334	-0.0171661	-0.0712585	0.0211639	-0.00776672
-56.06	-0.141724	-0.0307007	-0.0492706	0.028656	-0.0342712	0.0661774	-0.126175	-0.0725708	-0.00318909	0.0187225	-0.0200958	-0.0683289	0.0182343	-0.020462
-55.96	-0.1427	-0.027771	-0.0463409	0.0354919	-0.0313416	0.0691071	-0.11348	-0.0657349	-0.000259399	0.0384521	-0.0171661	-0.050949	0.0172578	-0.00776672
-55.86	-0.134888	-0.0258179	-0.0443878	0.0433044	-0.0215759	0.0808258	-0.111526	-0.0637817	0.0075531	0.0501709	-0.0191193	-0.0466461	0.0133514	-0.0155792
-55.76	-0.126098	-0.0111694	-0.0316925	0.0462341	-0.0362244	0.0739899	-0.112503	-0.0510864	0.00462341	0.0531006	-0.022049	-0.0507506	0.0162813	-0.0126495
-55.66	-0.131958	-0.00726318	-0.0277863	0.059906	-0.0284119	0.0876617	-0.114456	-0.0374146	0.00852966	0.0570068	-0.00837708	-0.0468445	0.029953	0.00102234
-55.56	-0.134888	-0.00823975	-0.0287628	0.0589294	-0.0157166	0.0827789	-0.115433	-0.0430756	0.00364685	0.0657959	-0.0132599	-0.0517275	0.0242918	4.57764e-05
-55.46	-0.137817	-0.0170288	-0.0336456	0.0501404	-0.0264587	0.0818024	-0.114456	-0.0452271	0.00267029	0.0523224	-0.0240021	-0.0624695	0.0221405	0.00102234
-55.36	-0.134888	-0.0238647	-0.0229034	0.03862	-0.0274353	0.0808258	-0.111526	-0.0559692	0.00169373	0.0384521	-0.0249786	-0.0673523	0.0211639	0.00395203
-55.26	-0.134888	-0.0140991	-0.0131378	0.0413513	-0.0176697	0.100357	-0.0959015	-0.036438	0.0114594	0.0443115	-0.015213	-0.0673523	0.0270233	0.0137177
-55.16	-0.131958	-0.0111694	-0.0102081	0.0403748	-0.0186462	0.103287	-0.0949249	-0.0335083	0.00462341	0.0374756	0.00138855	-0.0741882	0.0299531	0.026413
-55.06	-0.118286	-0.00921631	-0.008255	0.0489655	-0.0225525	0.10524	-0.0753937	-0.0354614	0.0104828	0.0296631	0.00920105	-0.0820006	0.0260468	0.0186005
-54.96	-0.0886002	-0.00687408	-0.00591278	0.0700607	-0.0202103	0.107582	-0.0730515	-0.0389786	0.0147781	0.0222397	0.00763702	-0.0679398	0.028389	0.0260239
-54.86	-0.0821533	-0.012146	-0.0111847	0.0901794	-0.0137634	0.114029	-0.0705109	-0.036438	0.0153656	0.0228271	0.00822449	-0.0575867	0.0250702	0.0156708
-54.76	-0.0704346	-0.012146	-0.00337219	0.0862732	-0.00790405	0.114029	-0.072464	-0.0422974	0.0153656	0.0228271	0.00431824	-0.0361023	0.0289764	0.0254364
-54.66	-0.0481724	-0.0043335	-0.0209503	0.103851	-0.00204468	0.110123	-0.0548859	-0.0180817	0.0434875	0.0443115	0.0140839	-0.0126652	0.0473323	0.0254364
-54.56	-0.0522697	0.00406647	-0.0242691	0.106392	0.0122147	0.100945	-0.048439	0.0110245	0.0823593	0.0507584	0.0302963	-0.0140312	0.0510475	0.0268021
-54.46	-0.0577393	0.000549316	-0.02388	0.109512	0.00088501	0.101334	-0.0675812	0.00164795	0.0749359	0.0355225	0.0209198	-0.00973511	0.029953	0.0303192
-54.36	-0.0499268	-0.00335693	-0.0180206	0.1185	-0.00106812	0.107193	-0.0773468	-0.0022583	0.0874329	0.0355225	0.0209198	-0.0155945	0.0162811	0.0303192
-54.26	-0.0391846	-0.027771	-0.0307159	0.117523	-0.00517273	0.0944977	-0.0919952	-0.020813	0.0778656	0.0325928	0.0265808	-0.0236053	0.00553894	0.0215302
-54.16	-0.0159459	-0.0111694	-0.0336456	0.114594	0.0126038	0.091568	-0.0843811	-0.0198364	0.0788422	0.0382538	0.0318604	-0.015595	0.0260462	0.0244598
-54.06	0.00495835	-0.0101929	-0.0432129	0.0913544	0.0245209	0.0820007	-0.0830078	-0.0137787	0.0829468	0.037674	0.0597839	-0.00758437	0.0418694	0.0148926
-53.96	0.0145264	0.00250244	-0.0523987	0.0852966	0.00869751	0.0778961	-0.0832062	-0.0237427	0.0847015	0.0132599	0.131073	0.0281525	0.0483093	0.00492859
-53.86	0.0180435	0.0243759	-0.0574722	0.0751419	0.0325241	0.0626602	-0.0671921	-0.00577545	0.0772781	0.00661469	0.181465	0.112526	0.0694046	0.00336456
-53.76	-0.00852203	0.0204697	-0.0789566	0.0884171	0.0434647	0.0325851	-0.0398483	0.0535965	0.100716	0.0144272	0.214668	0.145348	0.0881577	-0.00717926
-53.66	-0.122966	-0.0123367	-0.123878	0.0763168	-0.00145721	-0.0345993	-0.048439	0.0473557	0.0835342	0.029274	0.402168	-0.0913801	-0.106379	-0.0423355
-53.56	-0.307536	-0.119171	-0.11705	-0.0899048	-0.0711823	-0.0426178	0.0556641	-0.134491	-0.0944061	-0.0881042	0.280106	-0.336879	-0.340159	-0.192535
-53.46	-0.299721	-0.163307	-0.0291519	-0.0898972	-0.077034	-0.0101852	0.173637	-0.166512	-0.177986	-0.120522	-0.13279	-0.243126	-0.286247	-0.244484
-53.36	-0.381561	-0.126801	-0.0098114	0.0977936	0.0110474	-0.0107727	0.0374908	0.0422668	-0.00279236	-0.0156555	-0.0275116	-0.313644	-0.280594	-0.102493
-53.26	-0.466721	-0.185776	-0.0809021	-0.0314941	0.0438538	-0.057251	-0.0593719	-0.122574	-0.098114	-0.0144806	-0.216583	-0.485123	-0.380203	-0.272018
-53.16	-0.141319	-0.165848	-0.187149	-0.0693817	0.0528412	-0.145142	-0.163284	-0.234283	-0.156311	0.0335693	-0.123993	-0.194878	-0.266518	-0.216553
-53.06	0.0750656	-0.000236511	-0.0492783	0.0806046	0.100487	0.0224228	-0.068367	0.0133591	0.117897	0.071846	0.0298996	0.0429916	-0.00247961	0.0576553
-52.96	0.14949	0.0476227	0.00874329	0.0866699	0.178818	0.0722351	-0.0224609	0.102234	0.188416	0.0865021	0.0476837	0.146713	0.132492	0.14653
-52.86	0.113548	-0.0254288	-0.0471115	0.0339279	0.138969	0.0245743	-0.0923843	0.101845	0.164192	0.0700912	-0.000358582	0.151787	0.12429	0.12661
-52.76	0.0690231	-0.010582	-0.0330582	0.0390091	0.114754	0.0257492	-0.0974655	0.0889511	0.138023	0.0673599	0.0215073	0.191643	0.0891342	0.103172
-52.66	0.0291717	-0.0140991	-0.0404816	0.0218201	0.0877991	0.0241852	-0.0646515	0.108093	0.102478	0.0579834	0.0277557	0.273267	0.0758483	0.0840302
-52.56	0.00573397	-0.0101929	-0.0443878	0.0179138	0.0596771	0.0163727	-0.0548859	0.129578	0.083725	0.0443115	0.0656433	0.321316	0.0902982	0.0684052
-52.46	-0.0204315	-0.0140991	-0.0463409	0.0101013	0.0311584	0.0124664	-0.0802765	0.108093	0.0700531	0.0228271	0.078537	0.287338	0.0789795	0.0605927
-52.36	-0.0469971	-0.000427246	-0.0463409	0.0140076	0.0038147	0.0222321	-0.088089	0.0983276	0.0583344	0.0286865	0.0804901	0.23851	0.0863953	0.0527802
-52.26	-0.0743408	0.00738525	-0.0541534	0.0198669	-0.051651	0.0280914	-0.0822296	0.0807495	0.0290375	0.0161896	0.0765839	0.184601	0.0789795	0.0285645
-52.16	-0.100122	0.00582123	-0.0721207	0.0222092	-0.105949	0.0421524	-0.0642624	0.0569229	0.0130234	0.00759125	0.0547104	0.149054	0.0246799	0.0238724
-52.06	-0.0979769	0.0161743	-0.0805206	0.0188904	-0.122162	0.0564117	-0.0316467	0.0368042	0.011261	0.0323944	0.0365448	0.107452	-0.0071566	0.0467224
-51.96	-0.0753174	0.0103149	-0.0609894	0.0188904	-0.110443	0.0564117	-0.0128937	0.0309448	0.0495453	0.0648193	0.0267792	0.100815	-0.0091095	0.0596161
-51.86	-0.0811768	0.00250244	-0.0367737	0.0149841	-0.0842743	0.0427399	-0.0207062	0.0231323	0.0710297	0.0726318	0.0209198	0.0820618	-0.00715637	0.0830536
-51.76	-0.0870361	0.00250244	-0.00239563	0.0208435	-0.0518494	0.0485992	-0.0109406	0.0270386	0.0749359	0.0823975	0.0365448	0.0722961	-0.0110626	0.116257
-51.66	-0.0841065	-0.0043335	0.00639343	0.0276794	-0.0254822	0.0554352	-0.0197296	0.0358276	0.083725	0.0950928	0.0453339	0.0556945	-0.00422672	0.12114
-51.56	-0.0714112	-0.00140381	0.00151062	0.0462341	-0.000289917	0.0650024	-0.0304718	0.0289917	0.0866547	0.0999756	0.0443573	0.0488586	0.00534054	0.106491
-51.46	-0.0665283	0.003479	0.00639343	0.0472107	0.00694275	0.0749664	-0.0361328	0.0377808	0.0915375	0.0950928	0.0375214	0.0342102	0.0113983	0.107468
-51.36	-0.0753174	-0.00921631	0.00737	0.0325623	-0.0127869	0.0642242	-0.0558624	0.0270386	0.0827484	0.0804443	0.0267792	0.0117493	0.00260925	0.088913
-51.26	-0.0743408	-0.0140991	-0.00337219	0.0296326	-0.0129852	0.0534821	-0.0658264	0.00653076	0.0798187	0.0775146	0.016037	0.00100708	0.00749207	0.0801239
-51.16	-0.0714112	-0.0111694	-0.00434875	0.0267029	-0.00692749	0.0427399	-0.0500031	0.00946045	0.076889	0.0706787	0.0287323	-0.00387578	0.0026092	0.0771942
-51.06	-0.0669179	-0.010582	-0.00571442	0.0311966	-0.0129776	0.0316086	-0.0572281	0.0139542	0.0813828	0.069313	0.0371323	-0.02282	-0.00461622	0.0855942
-50.96	-0.0782471	-0.0238647	-0.0170441	0.0237732	-0.0313416	0.0144196	-0.0626984	0.00262451	0.0798187	0.0618896	0.031662	-0.0439148	-0.0159454	0.0762177
-50.86	-0.0860596	-0.0336304	-0.0189972	0.0315857	-0.0286102	0.0183258	-0.0705109	0.00457764	0.08255	0.0697021	0.0343933	-0.0556335	-0.0218048	0.0684052
-50.76	-0.0782471	-0.043396	-0.0229034	0.0335388	-0.0293884	-0.00120544	-0.0685577	0.00653076	0.0817719	0.067749	0.0336151	-0.0771179	-0.0296173	0.0547333
-50.66	-0.0753174	-0.0346069	-0.0141144	0.0325623	-0.0166931	0.00172424	-0.0792999	0.0153198	0.0983734	0.074585	0.0267792	-0.085907	-0.0423126	0.0635223
-50.56	-0.0714112	-0.0443726	-0.02388	0.0325623	-0.0127869	-0.00804138	-0.0851593	0.0153198	0.100327	0.0804443	0.0267792	-0.0761415	-0.0481721	0.0498505
-50.46	-0.0684814	-0.0609741	-0.0268097	0.0159607	-0.00985718	-0.0246429	-0.088089	-0.00128174	0.086853	0.0704803	0.00939941	-0.0693054	-0.0569611	0.0449677
-50.36	-0.0528564	-0.0648804	-0.0287628	0.00814819	0.00576782	-0.0187836	-0.0705109	-0.00128174	0.0817719	0.0806427	0.0285339	-0.0517273	-0.0296173	0.0586395
-50.26	-0.0401611	-0.0580444	-0.0277863	0.00912476	0.00869751	-0.00804138	-0.0753937	0.0114136	0.0886078	0.074585	0.0279541	-0.0370789	-0.0188751	0.0635223
-50.16	-0.0362547	-0.0541382	-0.0297394	0.013031	0.01651	-0.00413513	-0.0675812	0.0192261	0.101105	0.0823975	0.037323	-0.0175474	-0.00520306	0.0771942
-50.06	-0.0372314	-0.0512085	-0.0248566	0.00814819	0.0252991	0.00465393	-0.0587921	0.0287933	0.103256	0.102905	0.0687714	-0.0126647	0.00749215	0.082077
-49.96	-0.0407486	-0.0332413	-0.0225143	-0.00513458	0.0374069	0.0265274	-0.0419998	0.0323105	0.105598	0.119698	0.0730667	-0.0142288	6.86646e-05	0.0941849
-49.86	-0.0196533	-0.0316772	-0.0170441	0.0101013	0.0487366	0.0515289	-0.0138702	0.0612183	0.116928	0.143921	0.078537	-0.00875854	0.00553894	0.101608
-49.76	-0.0098877	-0.027771	-0.00337219	0.0237732	0.0545959	0.0710602	-0.000198364	0.0827026	0.125916	0.143921	0.0687714	0.00491333	0.00944519	0.0859833
-49.66	-0.00793446	-0.0180054	0.013031	0.0354919	0.0506897	0.0886383	0.00370789	0.0709839	0.116928	0.140015	0.0648651	-0.00289906	0.00749218	0.0781708
-49.56	0.00476063	-0.00335693	0.0288544	0.0481873	0.0497131	0.091568	0.000778198	0.0778198	0.110092	0.13826	0.0677948	-0.00387584	0.00456227	0.0752411
-49.46	0.00183105	-0.00238037	0.0212402	0.0354919	0.0409241	0.0749664	-0.00605774	0.0748901	0.107162	0.12439	0.0648651	-0.0126648	-0.0100861	0.0625458
-49.36	0.000267029	0.00191498	0.0165482	0.0319748	0.03936	0.0812149	-0.00957489	0.0772324	0.103645	0.105247	0.0625229	-0.0142288	-0.00774384	0.0609818
-49.26	-0.0020752	-0.000427246	0.00639343	0.0354919	0.0370178	0.0808258	-0.0158234	0.0670776	0.103256	0.102905	0.047287	-0.0263367	0.0113983	0.0723114
-49.16	-0.00891065	-0.00726318	-0.00239563	0.0325623	0.0243225	0.0720367	-0.00898743	0.0582886	0.0944672	0.0999756	0.0443573	-0.0292659	0.0143285	0.0713348
-49.06	-0.00207512	-0.000427246	0.00639343	0.0354919	0.0331116	0.0847321	0.00370789	0.0709839	0.0973969	0.108765	0.0617371	-0.0126647	0.0270234	0.0781708
-48.96	-0.00012207	0.00152588	0.00248718	0.0472107	0.0292053	0.0866852	0.00566101	0.072937	0.09935	0.0950928	0.0707245	-0.00485229	0.0289764	0.0801239
-48.86	0.0155029	0.00738525	0.0181122	0.0530701	0.0311584	0.0925446	0.0115204	0.0787964	0.105209	0.100952	0.0707245	0.00100708	0.0348358	0.082077
-48.76	0.0129623	0.0146103	0.0116653	0.0466232	0.0227585	0.090004	0.012886	0.0762558	0.102669	0.0984116	0.0838089	-0.00153351	0.0322952	0.0736771
-48.66	0.0106205	0.0220337	0.00346375	0.0481873	0.0204163	0.0974274	0.0222626	0.0875854	0.119858	0.0960693	0.0912323	3.08901e-05	0.039719	0.0811005
-48.56	0.0203862	0.0317993	0.0132294	0.0579529	0.0340881	0.0974274	0.0164032	0.0914917	0.129623	0.109741	0.100998	0.015656	0.0533909	0.0908661
-48.46	0.0321045	0.0435181	0.0210419	0.0735779	0.0516663	0.0993805	0.0281219	0.10321	0.141342	0.137085	0.102951	0.0273743	0.0709686	0.11235
-48.36	0.0490952	0.0566025	0.0282669	0.0964279	0.0647507	0.108559	0.0412064	0.110435	0.154427	0.150169	0.125801	0.0443649	0.0899124	0.125435
-48.26	0.0623779	0.0640259	0.0259247	0.0960388	0.0721741	0.110123	0.0486298	0.119812	0.157944	0.143921	0.129318	0.0576477	0.0875702	0.128952
-48.16	0.07898	0.0669556	0.03862	0.102875	0.0848694	0.132584	0.0515594	0.116882	0.170639	0.160522	0.14006	0.0742498	0.104172	0.135788
-48.06	0.0897222	0.0855103	0.0532684	0.117523	0.0858459	0.147232	0.0662079	0.135437	0.179428	0.175171	0.168381	0.0947576	0.118821	0.140671
-47.96	0.104759	0.106407	0.068306	0.122795	0.0989304	0.166176	0.075386	0.156334	0.204231	0.190208	0.177559	0.100029	0.129951	0.159615
-47.86	0.115112	0.105042	0.0688934	0.137833	0.115143	0.186295	0.0915985	0.166687	0.220444	0.200562	0.180099	0.124054	0.130539	0.171921
-47.76	0.12429	0.109535	0.0772934	0.149361	0.107918	0.196648	0.092186	0.171181	0.219078	0.205055	0.174828	0.120735	0.116676	0.161964
-47.66	0.140892	0.123787	0.09272	0.158928	0.117485	0.200356	0.0958939	0.184654	0.228645	0.210716	0.176582	0.126397	0.0965503	0.131294
-47.56	0.149293	0.139221	0.0933075	0.167328	0.125885	0.214615	0.100388	0.198914	0.237045	0.213257	0.151779	0.0898749	0.0905005	0.11235
-47.46	0.16687	0.156799	0.116745	0.180222	0.147369	0.232193	0.112106	0.206726	0.254623	0.230835	0.143188	0.0742493	0.0983124	0.129929
-47.36	0.169998	0.180237	0.124557	0.181	0.161041	0.240005	0.119919	0.214539	0.248764	0.234741	0.148651	0.0722961	0.0963593	0.122116
-47.26	0.157104	0.180237	0.108932	0.170059	0.155182	0.234146	0.109375	0.189148	0.208923	0.205444	0.14006	0.0762024	0.0944061	0.0967255
-47.16	0.171944	0.178673	0.119087	0.191154	0.151665	0.230629	0.100777	0.181725	0.178841	0.201149	0.142403	0.0726853	0.115105	0.103752
-47.06	0.175468	0.179848	0.130028	0.188423	0.14698	0.231804	0.0804672	0.149696	0.148766	0.160133	0.161156	0.0601876	0.136985	0.133446
-46.96	0.151245	0.162659	0.112839	0.17514	0.125885	0.197037	0.0261688	0.0848541	0.110092	0.12146	0.167404	0.0652618	0.145966	0.146332
-46.86	0.137573	0.148987	0.0952606	0.161469	0.0879974	0.157974	-0.00117493	0.0532074	0.0807953	0.09021	0.187714	0.0867462	0.161591	0.153366
-46.76	0.132492	0.139221	0.0620575	0.167328	0.04776	0.146255	-0.0109406	0.0407104	0.061264	0.0667725	0.215057	0.119171	0.186203	0.167816
-46.66	0.150268	0.149963	0.0395966	0.170258	0.0233459	0.13356	-0.00801086	0.0534058	0.0649719	0.080246	0.242599	0.136551	0.213348	0.215668
-46.56	0.141479	0.145081	-0.0148926	0.139984	0.00088501	0.113052	-0.0363312	0.0465698	0.0874329	0.100754	0.261932	0.144562	0.242844	0.231491
-46.46	0.138359	0.138832	-0.0469284	0.113426	-0.0112228	0.104851	-0.0222702	0.0383682	0.115562	0.134743	0.27639	0.166435	0.254951	0.241646
-46.36	0.13269	0.131607	-0.0600128	0.0862732	-0.0305634	0.115982	0.0134735	0.0580902	0.143097	0.158371	0.279709	0.192413	0.269989	0.257858
-46.26	0.10437	0.106018	-0.0844269	0.0606842	-0.0362244	0.109146	0.0359344	0.0719604	0.168686	0.199585	0.28537	0.223465	0.266281	0.275238
-46.16	0.0727312	0.0939102	-0.1063	0.0419388	-0.0260696	0.101723	0.0304642	0.0899277	0.180794	0.205833	0.282249	0.24456	0.267845	0.283836
-46.06	0.0672608	0.104065	-0.0797424	0.0384216	-0.00888062	0.120865	0.0699158	0.135239	0.216339	0.233566	0.314667	0.263702	0.276825	0.312347
-45.96	0.0705795	0.0878525	-0.0486832	0.0632248	0.0256882	0.149574	0.102928	0.146767	0.257942	0.252907	0.339867	0.298271	0.298119	0.3395
-45.86	0.0862045	0.0616837	-0.0264206	0.0761185	0.05616	0.174965	0.127144	0.16317	0.294273	0.256813	0.371895	0.313118	0.328194	0.361763
-45.76	0.0955811	0.0562134	-0.00532532	0.0909576	0.0553741	0.17067	0.148239	0.184265	0.320831	0.277512	0.389084	0.337723	0.346161	0.376999
-45.66	0.0988996	0.0478134	0.0136185	0.106392	0.064949	0.18766	0.151558	0.203209	0.335091	0.293724	0.402168	0.360969	0.363548	0.386177
-45.56	0.121558	0.0704727	0.0331497	0.114983	0.0696335	0.211098	0.156639	0.225868	0.361656	0.306618	0.428734	0.375419	0.389716	0.405708
-45.46	0.0998764	0.0683212	0.0196762	0.109322	0.0620193	0.219109	0.152534	0.233482	0.351692	0.288841	0.422676	0.379524	0.387962	0.396141
-45.36	0.081131	0.0405884	-0.00141907	0.0901794	0.0331116	0.215591	0.140427	0.228409	0.340759	0.281815	0.417603	0.366241	0.342651	0.356689
-45.26	0.0569077	0.0226212	-0.0174332	0.0651779	0.023735	0.203484	0.126366	0.192467	0.328255	0.257591	0.397285	0.328743	0.288353	0.300438
-45.16	0.0344459	0.00289154	-0.0371628	0.0751419	0.00830841	0.172035	0.124214	0.186806	0.329231	0.255836	0.364281	0.282844	0.250266	0.24868
-45.06	0.0489037	0.0259399	-0.0402832	0.0950623	0.00674438	0.170868	0.132813	0.185242	0.33197	0.265991	0.324829	0.251205	0.236205	0.226807
-44.96	0.0631561	0.0308228	-0.0357971	0.0948639	0.0038147	0.169495	0.145111	0.204575	0.316147	0.286499	0.291428	0.213898	0.210617	0.199265
-44.86	0.0610123	0.0282822	-0.037941	0.0907669	0.00713348	0.199379	0.149605	0.190712	0.291344	0.268333	0.256859	0.16761	0.197533	0.180321
-44.76	0.0565186	0.0230103	-0.0170441	0.0933075	0.0147552	0.218719	0.157227	0.175674	0.270447	0.26033	0.223465	0.138901	0.184448	0.159424
-44.66	0.06765	-0.00492096	-0.0156784	0.102089	0.0333023	0.217735	0.161324	0.16024	0.241341	0.244896	0.191231	0.133232	0.167061	0.147896
-44.56	0.0969465	0.00406647	0.021431	0.125923	0.0766678	0.237663	0.156639	0.13134	0.234703	0.240211	0.196312	0.114097	0.162376	0.132668
-44.46	0.129562	0.0042572	0.0395966	0.149551	0.0670929	0.235123	0.150192	0.106918	0.220444	0.219315	0.189865	0.104523	0.138351	0.128952
-44.36	0.168045	0.0376587	0.0515137	0.16655	0.0704193	0.243134	0.15625	0.109467	0.215958	0.20076	0.186157	0.100815	0.13855	0.127975
-44.26	0.170578	0.0765228	0.0474091	0.160492	0.0323334	0.235123	0.140427	0.0866089	0.1931	0.200562	0.184006	0.0869446	0.138351	0.132858
-44.16	0.159644	0.0636368	0.00209808	0.128853	0.00733185	0.217155	0.112694	0.0627823	0.151695	0.159157	0.175804	0.0795203	0.130149	0.12075
-44.06	0.141091	0.0411758	-0.0340347	0.0915451	-0.028801	0.186882	0.0746078	0.0286026	0.117516	0.124977	0.173653	0.0738606	0.103005	0.104149
-43.96	0.170776	0.0657806	-0.02388	0.102097	-0.00888062	0.183365	0.0789032	0.0309448	0.129623	0.133179	0.192795	0.0812836	0.108078	0.110397
-43.86	0.160034	0.081604	0.00248718	0.0940857	0.00772095	0.188248	0.0740204	0.0455933	0.154037	0.141968	0.198853	0.0849915	0.114914	0.117233
-43.76	0.157104	0.0903931	0.00932312	0.115372	0.0231476	0.180634	0.0671844	0.0707855	0.170639	0.162476	0.20842	0.101593	0.115891	0.122116
-43.66	0.17566	0.120667	0.0200653	0.139008	0.0467834	0.184341	0.083786	0.104187	0.177475	0.184937	0.209396	0.108429	0.126633	0.124268
-43.56	0.17566	0.121841	0.0298309	0.144089	0.0518646	0.190201	0.101364	0.115906	0.1931	0.194702	0.211349	0.118195	0.136399	0.123093
-43.46	0.182495	0.117737	0.0288544	0.14975	0.0739288	0.215393	0.125778	0.122742	0.19603	0.207397	0.212326	0.111359	0.149094	0.129929
-43.36	0.181519	0.110901	0.0513153	0.14682	0.0956116	0.235123	0.128708	0.129578	0.183334	0.210327	0.219162	0.116241	0.159836	0.140671
-43.26	0.175659	0.101135	0.0794373	0.157364	0.11319	0.231216	0.124802	0.131531	0.183334	0.206421	0.219162	0.131866	0.175461	0.147308
-43.16	0.179566	0.0776978	0.0767059	0.181976	0.101471	0.226532	0.113083	0.120987	0.183334	0.200562	0.228928	0.131867	0.186005	0.168015
-43.06	0.189331	0.0737915	0.0806122	0.197601	0.117096	0.223404	0.113083	0.117859	0.187241	0.192749	0.242599	0.145538	0.200851	0.17778
-42.96	0.192261	0.0786743	0.0796356	0.202484	0.112213	0.218521	0.1082	0.116882	0.180405	0.182007	0.247482	0.150421	0.209641	0.176804
-42.86	0.20105	0.0757446	0.0727997	0.185883	0.0995178	0.209732	0.0955048	0.104965	0.183334	0.179077	0.240646	0.143585	0.208664	0.173874
-42.76	0.168434	0.0626602	0.0577621	0.164986	0.0844803	0.200554	0.0746078	0.100868	0.178062	0.16404	0.218575	0.128548	0.197533	0.164696
-42.66	0.142455	0.0327759	0.0337372	0.131195	0.0604553	0.166763	0.0603485	0.0866089	0.150131	0.14978	0.201584	0.0947564	0.17546	0.140671
-42.56	0.118827	0.0177383	0.00502777	0.122017	0.0415115	0.15641	0.0414047	0.0735245	0.135094	0.140602	0.18264	0.0855782	0.150657	0.121727
-42.46	0.0887451	0.000549316	-0.0102081	0.102875	0.0223694	0.144302	0.0359344	0.0543823	0.121811	0.127319	0.163498	0.0527649	0.131516	0.102585
-42.36	0.0750732	-0.0267944	-0.0121613	0.091156	0.0145569	0.132584	0.0300751	0.0465698	0.110092	0.120285	0.151779	0.0449524	0.119797	0.0908661
-42.26	0.0522232	-0.0457382	-0.031105	0.0663528	-0.00634003	0.119499	0.0169907	0.0334854	0.0911484	0.108376	0.12307	0.0260086	0.0969467	0.0680161
-42.16	0.0553437	-0.043396	-0.0229034	0.0745544	-0.00204468	0.117935	0.0103455	0.0221558	0.0895844	0.0923615	0.121506	0.0283509	0.099289	0.0547333
-42.06	0.0584721	-0.0316772	-0.0111847	0.0765076	0.0038147	0.119888	0.0193329	0.0241089	0.0876312	0.0872803	0.123459	0.0408482	0.0914769	0.0625458
-41.96	0.0799561	-0.0101929	-0.00337219	0.0940857	0.0174866	0.131607	0.0310516	0.0455933	0.083725	0.0939178	0.144943	0.0596008	0.112961	0.0742645
-41.86	0.0809326	-0.00531006	-0.008255	0.0970154	0.00674438	0.126724	0.0214844	0.0309448	0.0788422	0.0960693	0.143967	0.0586243	0.108078	0.073288
-41.76	0.0887451	-0.00453186	-0.0102081	0.102875	0.00479126	0.124771	0.0124969	0.0328979	0.0807953	0.0894318	0.147873	0.0664368	0.110031	0.0771942
-41.66	0.071167	0.000549316	-0.0141144	0.0892029	-0.00302124	0.116959	-0.00508118	0.0309448	0.0788422	0.089035	0.134201	0.0644836	0.117844	0.0830536
-41.56	0.0711669	0.000549316	-0.00434875	0.0892029	0.00088501	0.116959	-0.00508118	0.0309448	0.0788422	0.0960693	0.14006	0.0781554	0.111984	0.0791473
-41.46	0.0653076	-0.0111694	-0.000442505	0.091156	0.00479126	0.118912	-0.00234985	0.0289917	0.0854797	0.0882568	0.142014	0.0820618	0.125656	0.0771942
-41.36	0.0418701	-0.0189819	-0.00357056	0.0774841	0.00088501	0.120865	-0.00312805	0.0250854	0.0905609	0.09021	0.143967	0.0781555	0.12175	0.073288
-41.26	0.0438232	-0.0131226	0.00932312	0.0833435	0.0204163	0.13649	0.00663757	0.0407104	0.100327	0.101929	0.159592	0.0840149	0.123703	0.0752411
-41.16	0.0506591	-0.0043335	0.0220184	0.0960388	0.0456085	0.151138	0.0251923	0.0592651	0.105209	0.114624	0.17424	0.102569	0.136398	0.0879364
-41.06	0.0574951	-0.0170288	0.0288544	0.114594	0.0536194	0.142349	0.0164032	0.0621948	0.10228	0.12146	0.165451	0.105499	0.143234	0.0908661
-40.96	0.0672607	-0.00726318	0.0327606	0.124359	0.0594788	0.157974	0.0203094	0.0661011	0.106186	0.12146	0.17131	0.109406	0.149094	0.0947723
-40.86	0.0799561	-0.000427246	0.0474091	0.137833	0.0624084	0.155823	0.0271454	0.069809	0.118881	0.130249	0.178146	0.108429	0.15593	0.107468
-40.76	0.0897217	0.00543213	0.0513153	0.144867	0.0663147	0.166763	0.0427704	0.0768433	0.124741	0.134155	0.184006	0.108429	0.161789	0.113327
-40.66	0.090309	0.00797272	0.055809	0.143501	0.0708084	0.161491	0.0472641	0.0754776	0.123375	0.124977	0.172874	0.103157	0.146751	0.0943832
-40.56	0.0906982	0.0200806	0.0581512	0.14975	0.0731506	0.163834	0.0398407	0.0778198	0.113998	0.125366	0.175217	0.0996398	0.143234	0.0947723
-40.46	0.0985107	0.0278931	0.0503387	0.145844	0.0653381	0.165787	0.042572	0.0797729	0.115952	0.123413	0.173264	0.0976868	0.145966	0.0830536
-40.36	0.109253	0.0425415	0.0649872	0.160492	0.0799866	0.17067	0.0486298	0.0944214	0.126694	0.13884	0.168381	0.107254	0.148117	0.0879364
-40.26	0.109055	0.0474243	0.0589294	0.151703	0.0848694	0.175552	0.0535126	0.0914917	0.117905	0.140991	0.168182	0.109406	0.156906	0.0830536
-40.16	0.105347	0.0542603	0.0669403	0.152679	0.0877991	0.182388	0.0564423	0.0866089	0.109116	0.138062	0.176193	0.110382	0.163742	0.0801239
-40.06	0.118042	0.0630493	0.0757294	0.161469	0.100494	0.175552	0.0496063	0.0914917	0.115952	0.133179	0.188889	0.113312	0.166672	0.0869598
-39.96	0.121948	0.07164	0.0659637	0.161469	0.094635	0.159927	0.0496063	0.0856323	0.121811	0.142944	0.194748	0.123077	0.182297	0.0928192
-39.86	0.128784	0.0835571	0.0610809	0.156586	0.0956116	0.158951	0.0486298	0.0748901	0.111069	0.143921	0.184006	0.12796	0.18132	0.0926208
-39.76	0.128784	0.0933228	0.0649872	0.156586	0.0956116	0.16481	0.0544891	0.0807495	0.1306	0.143921	0.193771	0.137726	0.18718	0.0996552
-39.66	0.122536	0.0890274	0.0606918	0.156197	0.0991287	0.168327	0.0580063	0.0842667	0.126305	0.147438	0.203148	0.137337	0.177025	0.0934067
-39.56	0.128784	0.0855103	0.0610809	0.14682	0.106155	0.165588	0.0642548	0.0866089	0.136459	0.14978	0.209396	0.139679	0.177414	0.109421
-39.46	0.124878	0.0894165	0.0708466	0.156586	0.121002	0.172623	0.0701141	0.0905151	0.132553	0.153687	0.209396	0.143585	0.183273	0.109421
-39.36	0.128784	0.0894165	0.0747528	0.171036	0.140533	0.180435	0.0779266	0.110046	0.150909	0.153687	0.223846	0.158035	0.18718	0.128952
-39.26	0.128197	0.0946884	0.0858841	0.183342	0.147758	0.191566	0.0792923	0.115318	0.149544	0.158958	0.232246	0.170341	0.192451	0.134224
-39.16	0.149292	0.113831	0.10112	0.202484	0.161041	0.206802	0.0945282	0.124695	0.15892	0.178101	0.231857	0.185577	0.207687	0.14946
-39.06	0.149093	0.105042	0.100143	0.207367	0.165924	0.205826	0.0943298	0.140121	0.157944	0.169312	0.230881	0.180694	0.202804	0.144577
-38.96	0.154175	0.108948	0.100922	0.207367	0.156158	0.20192	0.0955048	0.141296	0.154037	0.173218	0.226974	0.163116	0.18132	0.138718
-38.86	0.155151	0.109924	0.103073	0.21225	0.161041	0.197037	0.0964813	0.146179	0.149155	0.174194	0.225998	0.164093	0.176437	0.126022
-38.76	0.159645	0.109337	0.101707	0.203072	0.161629	0.185905	0.0912094	0.137001	0.143883	0.168922	0.226585	0.158821	0.171165	0.114891
-38.66	0.168823	0.11969	0.10112	0.20639	0.161041	0.191177	0.0945282	0.14032	0.143295	0.168335	0.225998	0.148468	0.164718	0.114304
-38.56	0.163551	0.110512	0.0978012	0.206978	0.160454	0.189812	0.0912094	0.140907	0.138023	0.153297	0.220726	0.143196	0.165306	0.109032
-38.46	0.165894	0.106995	0.0845184	0.199554	0.160065	0.188248	0.0818329	0.133484	0.120834	0.145874	0.213303	0.135773	0.157883	0.101608
-38.36	0.16687	0.111877	0.0835419	0.194672	0.155182	0.173599	0.0730438	0.128601	0.115952	0.140991	0.20842	0.134796	0.153	0.100632
-38.26	0.157104	0.0982056	0.0796356	0.184906	0.145416	0.16774	0.0730438	0.114929	0.106186	0.12146	0.198654	0.126984	0.143234	0.0967255
-38.16	0.152221	0.097229	0.0610809	0.170258	0.14444	0.168716	0.068161	0.104187	0.101303	0.116577	0.193771	0.116241	0.138351	0.0918427
-38.06	0.145187	0.0913696	0.0474091	0.158539	0.128815	0.156998	0.0564423	0.0924683	0.0895844	0.104858	0.182053	0.104522	0.126632	0.0801239
-37.96	0.134644	0.0835571	0.0356903	0.150726	0.130768	0.149185	0.0486298	0.088562	0.0817719	0.0970459	0.17424	0.0967102	0.11882	0.0723114
-37.86	0.134254	0.0734024	0.0255356	0.140572	0.120613	0.133171	0.038475	0.0842667	0.0716171	0.0868912	0.164085	0.0865555	0.108665	0.0621567
-37.76	0.125465	0.0685196	0.0206528	0.131783	0.111824	0.130241	0.0335922	0.0754776	0.0628281	0.0827866	0.155296	0.0777664	0.0998764	0.0533676
-37.66	0.122925	0.0620728	0.0142059	0.129242	0.11319	0.131607	0.036911	0.072937	0.0602875	0.0825958	0.152756	0.0713193	0.0934293	0.050827
-37.56	0.105347	0.0542603	0.00639343	0.117523	0.111237	0.129654	0.0290985	0.0651245	0.052475	0.067749	0.144943	0.0713196	0.0797577	0.0527802
-37.46	0.109253	0.0581665	0.00639343	0.101898	0.111237	0.129654	0.0290985	0.0651245	0.052475	0.0775146	0.144943	0.077179	0.0699921	0.0527802
-37.36	0.110229	0.0630493	-0.00434875	0.110687	0.11026	0.128677	0.0281219	0.0641479	0.0514984	0.0765381	0.143967	0.0664368	0.0787811	0.042038
-37.26	0.114136	0.0728149	0.00151062	0.106781	0.116119	0.134537	0.0242157	0.0700073	0.0534515	0.0823975	0.149826	0.0722961	0.0748749	0.057663
-37.16	0.117065	0.0796509	0.00248718	0.107758	0.117096	0.135513	0.0251923	0.0709839	0.0485687	0.083374	0.150803	0.079132	0.0758513	0.0488739
-37.06	0.108277	0.0767212	0.00346375	0.104828	0.118073	0.122818	0.0320282	0.0680542	0.045639	0.0804443	0.147873	0.0703432	0.0729219	0.0459442
-36.96	0.122925	0.081604	0.0142059	0.109711	0.115143	0.127701	0.036911	0.072937	0.0505219	0.0853271	0.152756	0.0752258	0.0778046	0.050827
-36.86	0.112183	0.0669556	0.00151062	0.108734	0.108307	0.13649	0.0359344	0.0758667	0.0495453	0.089035	0.151779	0.0742493	0.076828	0.0498505
-36.76	0.119019	0.0581665	-0.00141907	0.105804	0.105377	0.128479	0.0330048	0.0748901	0.0505219	0.0931396	0.148849	0.0674133	0.0738983	0.0469208
-36.66	0.115112	0.0737915	0.000534058	0.107758	0.121002	0.137466	0.0349579	0.0807495	0.0583344	0.0950928	0.150803	0.0537415	0.0758515	0.0488739
-36.56	0.121948	0.0708618	0.00151062	0.108734	0.123932	0.138443	0.0457001	0.0719604	0.0593109	0.0960693	0.151779	0.0644836	0.076828	0.0498505
-36.46	0.121948	0.0708618	0.00151062	0.122406	0.118073	0.138443	0.0457001	0.0719604	0.0593109	0.0913849	0.155685	0.0644836	0.076828	0.0498505
-36.36	0.119019	0.0679321	-0.00141907	0.121429	0.115143	0.135513	0.0466766	0.0690308	0.0661469	0.0814209	0.158615	0.061554	0.0738983	0.0527802
-36.26	0.117065	0.0757446	-0.0131378	0.113617	0.122955	0.13356	0.0505829	0.0631714	0.0602875	0.0794678	0.156662	0.0596008	0.0719452	0.0488739
-36.16	0.100464	0.0708618	-0.008255	0.108734	0.118073	0.128677	0.0457001	0.0563354	0.0534515	0.074585	0.147873	0.0664368	0.0670624	0.0459442
-36.06	0.114136	0.0728149	-0.00630188	0.106781	0.120026	0.13063	0.0476532	0.0641479	0.061264	0.0765381	0.143967	0.0519867	0.0690155	0.042038
-35.96	0.114136	0.0774994	-0.0160675	0.100922	0.11026	0.13063	0.0476532	0.0641479	0.0573578	0.0765381	0.143967	0.0566711	0.0690155	0.0518036
-35.86	0.114136	0.0845337	-0.0160675	0.100922	0.11026	0.13063	0.0437469	0.0641479	0.0651703	0.0765381	0.143967	0.0566711	0.0690155	0.0557098
-35.76	0.112183	0.0778961	-0.0180206	0.0989685	0.108307	0.128677	0.0359344	0.0524292	0.0690765	0.074585	0.147873	0.0429993	0.0533905	0.0557098
-35.66	0.1073	0.065979	-0.0189972	0.103851	0.103424	0.127701	0.0310516	0.0475464	0.0641937	0.0697021	0.137131	0.0498351	0.0524138	0.0449677
-35.56	0.10437	0.0630493	-0.0160675	0.100922	0.100494	0.126724	0.0281219	0.0543823	0.061264	0.0667725	0.134201	0.0351868	0.0397186	0.042038
-35.46	0.10437	0.0630493	-0.0160675	0.0970154	0.100494	0.124771	0.0378876	0.0543823	0.061264	0.0667725	0.134201	0.0351868	0.0494843	0.042038
-35.36	0.118042	0.0728149	-0.00630188	0.100922	0.11026	0.140396	0.0476532	0.0641479	0.0827484	0.0765381	0.143967	0.0566711	0.0494843	0.0615692
-35.26	0.117065	0.065979	-0.0131378	0.0940857	0.103424	0.13356	0.0408173	0.057312	0.0759125	0.0697021	0.137131	0.0498352	0.0485077	0.0547333
-35.16	0.114136	0.0630493	-0.0160675	0.091156	0.100494	0.13063	0.0378876	0.0446167	0.0729828	0.0765381	0.130295	0.0429993	0.0397186	0.0518036
-35.06	0.0985107	0.0630493	-0.0160675	0.0872498	0.100494	0.13063	0.0437469	0.0407104	0.0690765	0.0726318	0.134201	0.0371399	0.0397186	0.0478973
-34.96	0.0926514	0.0630493	-0.00630188	0.091156	0.100494	0.13063	0.0378876	0.0446167	0.0671234	0.0667725	0.134201	0.0332336	0.0397186	0.042038
-34.86	0.0965576	0.0630493	-0.00630188	0.091156	0.0965881	0.134537	0.0378876	0.0387573	0.0729828	0.0628662	0.134201	0.0332336	0.0358124	0.042038
-34.76	0.0961685	0.0607071	-0.0086441	0.0888138	0.0981522	0.138054	0.0355453	0.0383682	0.0667343	0.0546646	0.131859	0.0289383	0.0276108	0.0396957
-34.66	0.0891343	0.0595322	-0.00981903	0.0876389	0.0969772	0.132973	0.0304642	0.0352402	0.0636063	0.0632553	0.14045	0.0297166	0.0264359	0.0385208
-34.56	0.0903088	0.0607071	-0.0086441	0.0888138	0.0981522	0.132195	0.0257797	0.0383682	0.0667343	0.0644302	0.146706	0.0250317	0.0237042	0.0357895
-34.46	0.0809326	0.0513306	-0.0180206	0.075531	0.094635	0.134537	0.0164032	0.0133667	0.0514984	0.0550537	0.130295	0.0254211	0.0182343	0.0205536
-34.36	0.0848389	0.0552368	-0.0180206	0.0833435	0.0926819	0.132584	0.0300751	0.0172729	0.0554047	0.05896	0.130295	0.0254211	0.0221405	0.0244598
-34.26	0.0887451	0.0591431	-0.008255	0.0872498	0.0965881	0.13649	0.0378876	0.0211792	0.0593109	0.074585	0.128342	0.023468	0.0260468	0.0381317
-34.16	0.0897216	0.0601196	-0.00337219	0.0882263	0.0928802	0.137466	0.0310516	0.0221558	0.0602875	0.0755615	0.125412	0.0205382	0.0270232	0.0391083
-34.06	0.0867919	0.0571899	-0.00434875	0.0813904	0.0731506	0.134537	0.0222626	0.0192261	0.0526733	0.0687256	0.116623	0.0117492	0.0201873	0.0322723
-33.96	0.0809326	0.0552368	-0.0121613	0.0735779	0.0711975	0.132584	0.0203094	0.0172729	0.0534515	0.0609131	0.110764	0.00979614	0.0123749	0.0342255
-33.86	0.0721436	0.0523071	-0.0150909	0.0706482	0.0780334	0.129654	0.0173798	0.010437	0.0552063	0.0540771	0.101974	0.0166321	0.00944519	0.0273895
-33.76	0.0721436	0.0523071	-0.0150909	0.0659637	0.0643616	0.129654	0.0134735	0.00457764	0.0575562	0.0482178	0.101974	0.0127258	0.00944519	0.0215302
-33.66	0.0721433	0.0523071	-0.00532532	0.0589294	0.0721741	0.129654	0.00761414	0.00457764	0.0505219	0.0482178	0.0980682	0.00295991	0.00553864	0.0215302
-33.56	0.0643314	0.0444946	-0.0131378	0.0511169	0.0663147	0.121841	-0.000198364	-0.00323486	0.052475	0.0404053	0.094162	-0.0107114	-0.00813264	0.0090332
-33.46	0.0674591	0.0523071	-0.00532532	0.0589294	0.0682678	0.125748	0.0173798	0.00457764	0.0505219	0.0579834	0.101974	-0.00289917	-0.000320435	0.0098114
-33.36	0.0574951	0.0493774	-0.008255	0.0559998	0.0555725	0.116959	0.0144501	-0.0022583	0.0475922	0.0550537	0.0951385	-0.0105133	-0.00793457	0.00688171
-33.26	0.0750732	0.0552368	-0.00239563	0.0618591	0.0711975	0.122818	0.0203094	-0.0022583	0.0534515	0.0570068	0.0951385	-0.00192261	0.000656128	0.0127411
-33.16	0.0584716	0.050354	-0.0111847	0.0569763	0.0663147	0.113251	0.0107422	-0.00714111	0.0446625	0.0462646	0.0961151	-0.0107118	-0.0139924	0.00395203
-33.06	0.055542	0.0474243	-0.0199738	0.0540466	0.063385	0.103287	0.000778198	-0.00498962	0.045639	0.043335	0.087326	-0.0195007	-0.00715637	-0.00483704
-32.96	0.0672607	0.0474243	-0.0199738	0.0540466	0.0594788	0.103287	0.00546265	-0.0120239	0.0397797	0.043335	0.087326	-0.0195007	-0.00715637	-0.00483704
-32.86	0.0672607	0.0474243	-0.0199738	0.0540466	0.0536194	0.103287	0.0124969	-0.0120239	0.045639	0.043335	0.0834198	-0.0195007	-0.00715637	-0.00483704
-32.76	0.0633545	0.0571899	-0.0199738	0.0540466	0.0497131	0.109146	0.0124969	-0.0120239	0.045639	0.043335	0.087326	-0.023407	-0.0110626	-0.00874329
-32.66	0.0574952	0.0571899	-0.0199738	0.0540466	0.0438538	0.103287	0.0078125	-0.0159302	0.045639	0.0394287	0.0826416	-0.0292663	-0.00520319	-0.0146027
-32.56	0.0594484	0.0493774	-0.0180206	0.0559998	0.0458069	0.10524	0.00273132	-0.0159302	0.0475922	0.0355225	0.0775604	-0.0175475	-0.00715625	-0.0165558
-32.46	0.0623779	0.0581665	-0.00923157	0.0550232	0.0448303	0.10817	0.00566101	-0.0110474	0.0505219	0.0384521	0.0804901	-0.0185242	-0.0100861	-0.00971985
-32.36	0.0604248	0.050354	-0.0170441	0.0472107	0.0370178	0.106216	0.00370789	-0.0188599	0.0485687	0.0325928	0.0746307	-0.0263367	-0.00227356	-0.011673
-32.26	0.0614014	0.0474243	-0.0160675	0.0481873	0.0497131	0.103287	0.00468445	-0.0178833	0.0495453	0.02771	0.0697479	-0.0253601	-0.0110626	-0.0146027
-32.16	0.0653075	0.0454712	-0.00630188	0.0520935	0.0497131	0.111099	0.0085907	-0.0139771	0.0632172	0.0316162	0.0736542	-0.0351259	0.00260913	-0.00483704
-32.06	0.0623779	0.0425415	-0.0150909	0.0491638	0.0409241	0.10817	0.00566101	-0.0169067	0.0505219	0.0286865	0.0824432	-0.0341492	-0.00422674	-0.011673
-31.96	0.0565185	0.0405884	-0.0209503	0.0472107	0.0389709	0.106216	0.00370789	-0.0227661	0.0532532	0.036499	0.0765839	-0.0361024	-0.0120392	-0.0194855
-31.86	0.0477295	0.0337524	-0.0199738	0.0501404	0.0360413	0.103287	0.000778198	-0.0315552	0.0671234	0.0335693	0.0677948	-0.039032	-0.00520325	-0.0263214
-31.76	0.0360107	0.0278931	-0.0160675	0.044281	0.0360413	0.0993805	-0.00312805	-0.0217896	0.0671234	0.0335693	0.0638885	-0.039032	-0.00520325	-0.0321808
-31.66	0.0321045	0.0278931	-0.0141144	0.044281	0.0360413	0.0935211	-0.00898743	-0.0256958	0.0671234	0.0288849	0.0580292	-0.0429382	-0.00910947	-0.0321808
-31.56	0.0281982	0.0259399	-0.0180206	0.0462341	0.0379944	0.091568	-0.0070343	-0.0296021	0.0690765	0.0238037	0.0599823	-0.0468445	-0.0130157	-0.0341339
-31.46	0.0291747	0.0210571	-0.0119629	0.0511169	0.0350647	0.0866852	0.00370789	-0.0325317	0.0700531	0.0247803	0.0570526	-0.045868	-0.0120393	-0.0390167
-31.36	0.0262451	0.0239868	-0.0219269	0.044281	0.0262756	0.0837555	0.000778198	-0.0413208	0.062439	0.02771	0.0580292	-0.0487976	-0.0149689	-0.0419464
-31.26	0.0194091	0.0112915	-0.0287628	0.0374451	0.0194397	0.0730133	-0.00605774	-0.0481567	0.0485687	0.00524902	0.0511932	-0.0556337	-0.0218049	-0.0526886
-31.16	0.0164795	0.00836182	-0.0219269	0.0306091	0.0223694	0.0642242	-0.0128937	-0.0647583	0.045639	-0.00158691	0.0482635	-0.0527039	-0.0286407	-0.0614777
-31.06	0.0125732	0.00836182	-0.0219269	0.0247498	0.01651	0.0642242	-0.0187531	-0.0706177	0.045639	-0.00158691	0.0443573	-0.0585632	-0.0345001	-0.0614777
-30.96	0.00671405	0.00836182	-0.0258331	0.0247498	0.0215912	0.0700836	-0.0187531	-0.0706177	0.045639	-0.00744629	0.0482635	-0.0585631	-0.0344999	-0.0614777
-30.86	0.0233154	0.00933838	-0.0268097	0.0393982	0.0194397	0.0691071	-0.0177765	-0.0657349	0.0505219	-0.00256348	0.0492401	-0.0536804	-0.0296173	-0.0565948
-30.76	0.0174559	-0.00238037	-0.0326691	0.0335388	0.0135803	0.0593414	-0.0294952	-0.0755005	0.0544281	-0.0123291	0.0375214	-0.0536806	-0.0393831	-0.0624542
-30.66	0.000854492	-0.00726318	-0.0375519	0.0188904	0.00869751	0.0485992	-0.0343781	-0.0823364	0.0495453	-0.0230713	0.0424042	-0.0644226	-0.0501251	-0.067337
-30.56	0.00437164	-0.0154648	-0.0320816	0.014595	0.00440216	0.0443039	-0.0386734	-0.0807724	0.0413437	-0.0273666	0.0342026	-0.068718	-0.0446548	-0.0618668
-30.46	-0.00559229	-0.0254288	-0.0400925	0.0163498	-0.00946808	0.0401993	-0.042778	-0.084877	0.0313797	-0.0353775	0.0203323	-0.0728225	-0.0487594	-0.0659714
-30.36	-0.00832367	-0.0242538	-0.0447769	0.0116653	-0.0121994	0.037468	-0.0455093	-0.0876083	0.0325546	-0.0302963	0.0254135	-0.0763321	-0.0514908	-0.0694809
-30.26	-0.0177	-0.027771	-0.0482941	-0.00161743	-0.0215759	0.0280914	-0.0548859	-0.0969849	0.0290375	-0.0338135	0.0121307	-0.0868834	-0.0511015	-0.0800323
-30.16	-0.0128174	-0.0275726	-0.0434113	0.013031	-0.0166931	0.0427399	-0.0500031	-0.0921021	0.0339203	-0.0289307	0.0220947	-0.0820007	-0.0462189	-0.0849152
-30.06	-0.0128174	-0.0346069	-0.0473175	0.013031	-0.0166931	0.0329742	-0.0500031	-0.0823364	0.0339203	-0.0230713	0.0150604	-0.0820007	-0.0462189	-0.0849152
-29.96	-0.0167237	-0.0346069	-0.0531769	0.013031	-0.00692749	0.0427399	-0.0500031	-0.0823364	0.0241547	-0.0328369	0.0150604	-0.085907	-0.0509034	-0.0888214
-29.86	-0.0147705	-0.0365601	-0.05513	0.00717163	-0.0225525	0.0310211	-0.0519562	-0.0842896	0.0222015	-0.0406494	0.0131073	-0.0937195	-0.0501251	-0.0966339
-29.76	-0.0177003	-0.0394897	-0.0580597	0.00228882	-0.0215759	0.0280914	-0.0548859	-0.0872192	0.0192719	-0.0435791	0.00627136	-0.0849305	-0.0530549	-0.0995636
-29.66	-0.0196533	-0.0414429	-0.0541534	-0.00357056	-0.0235291	0.0261383	-0.0607452	-0.0930786	0.0134125	-0.0455322	-0.00154114	-0.0868835	-0.0589142	-0.101517
-29.56	-0.022583	-0.0443726	-0.0629425	-0.0104065	-0.0205994	0.0232086	-0.0792999	-0.101868	0.00462341	-0.0484619	-0.00447083	-0.0898132	-0.0677032	-0.104446
-29.46	-0.0206296	-0.0424194	-0.0648956	-0.0143127	-0.0245056	0.0251617	-0.0675812	-0.0999146	0.00657654	-0.050415	0.00724792	-0.0917661	-0.0657498	-0.102493
-29.36	-0.0128174	-0.0346069	-0.0727081	-0.00650024	-0.0166931	0.0329742	-0.0597687	-0.0921021	0.0104828	-0.0386963	0.0111542	-0.0898132	-0.0579376	-0.0907745
-29.26	-0.0167238	-0.0424194	-0.0766144	-0.0104065	-0.0205994	0.0341492	-0.0636749	-0.100693	0.000717163	-0.047287	0.00138855	-0.0839541	-0.0618441	-0.0927277
-29.16	-0.0128174	-0.0541382	-0.0824738	-0.0162659	-0.0264587	0.0212555	-0.0734406	-0.113586	-0.00514221	-0.0601807	-0.00447083	-0.0898132	-0.0677032	-0.104446
-29.06	-0.0128174	-0.0541382	-0.0824738	-0.0201721	-0.0264587	0.0212555	-0.0792999	-0.103821	-0.00514221	-0.0601807	0.00138855	-0.0898132	-0.0579376	-0.104446
-28.96	-0.0128174	-0.0580444	-0.0824738	-0.0260315	-0.030365	0.0173492	-0.0792999	-0.103821	-0.00514221	-0.0601807	-0.00447083	-0.0937195	-0.0579376	-0.104446
-28.86	-0.0128174	-0.0639038	-0.0824738	-0.0260315	-0.0362244	0.0114899	-0.0792999	-0.103821	-0.00514221	-0.0640869	-0.00447083	-0.0995789	-0.0618439	-0.104446
-28.76	-0.00305176	-0.0599976	-0.0824738	-0.0260315	-0.0362244	0.0114899	-0.0792999	-0.0979614	-0.00514221	-0.0699463	-0.00447083	-0.0995789	-0.0677032	-0.0946808
-28.66	-0.00305176	-0.0580444	-0.0824738	-0.0357971	-0.0362244	0.0212555	-0.0792999	-0.103821	-0.00514221	-0.0699463	-0.00837708	-0.0995789	-0.0677032	-0.0946808
-28.56	-0.00578308	-0.0619507	-0.0805206	-0.033844	-0.0245056	0.0232086	-0.0773468	-0.0921021	-0.00318909	-0.0679932	-0.0122833	-0.0976257	-0.0657501	-0.0927277
-28.46	-0.0186768	-0.0678101	-0.08638	-0.0397034	-0.030365	0.013443	-0.0832062	-0.101868	-0.00904846	-0.0738525	-0.0181427	-0.103485	-0.0716095	-0.102493
-28.36	-0.0186768	-0.0717163	-0.0902863	-0.0397034	-0.030365	0.00758362	-0.0871124	-0.107727	-0.00904846	-0.0738525	-0.0181427	-0.0976257	-0.0716095	-0.114212
-28.26	-0.00598156	-0.074646	-0.102982	-0.0367737	-0.0274353	0.0105133	-0.0900421	-0.0950317	-0.00611877	-0.0806885	-0.0249786	-0.100556	-0.0686799	-0.109329
-28.16	-0.00891113	-0.0775757	-0.105911	-0.049469	-0.0342712	0.00758362	-0.0929718	-0.0979614	-0.00904846	-0.0836182	-0.0181427	-0.103485	-0.0755157	-0.114212
-28.06	-0.0108643	-0.0834351	-0.103958	-0.0416565	-0.0323181	0.00563049	-0.0832062	-0.0940552	-0.0149078	-0.0855713	-0.0200958	-0.105438	-0.079422	-0.110306
-27.96	-0.0118407	-0.090271	-0.0990753	-0.0523987	-0.0332947	0.00465393	-0.0959015	-0.100891	-0.0217438	-0.0806885	-0.0210724	-0.102508	-0.0745391	-0.111282
-27.86	0.000854492	-0.0775757	-0.0961456	-0.0397034	-0.030365	0.00758362	-0.0812531	-0.0979614	-0.0188141	-0.0933838	-0.022049	-0.0937195	-0.0716095	-0.108353
-27.76	0.00378406	-0.074646	-0.0932159	-0.0367737	-0.0274353	0.0105133	-0.0783234	-0.098938	-0.02565	-0.0806885	-0.0249786	-0.0946962	-0.0725862	-0.117142
-27.66	0.000854492	-0.0775757	-0.0961456	-0.0436096	-0.0342712	0.00367737	-0.0859375	-0.107727	-0.0285797	-0.0836182	-0.0279083	-0.0995789	-0.0716095	-0.120071
-27.56	-0.00500488	-0.0892944	-0.0980988	-0.0514221	-0.0420837	-0.00413513	-0.0949249	-0.113586	-0.0344391	-0.0758057	-0.0298615	-0.0956726	-0.0735626	-0.122025
-27.46	-0.0137939	-0.0922241	-0.101028	-0.0543518	-0.0450134	0.00465393	-0.0978546	-0.122375	-0.0432281	-0.0826416	-0.0386505	-0.0986023	-0.0764923	-0.124954
-27.36	-0.0137939	-0.0824585	-0.101028	-0.0543518	-0.0450134	0.00465393	-0.0978546	-0.122375	-0.0432281	-0.088501	-0.0327911	-0.0986023	-0.0764923	-0.124954
-27.26	-0.0137941	-0.090271	-0.104935	-0.0582581	-0.0489197	0.000747681	-0.101761	-0.126282	-0.0471344	-0.0924072	-0.0366974	-0.102509	-0.06868	-0.12886
-27.16	-0.0118408	-0.100037	-0.108841	-0.0719299	-0.0528259	0.00660706	-0.105667	-0.130188	-0.0510406	-0.0963135	-0.0406036	-0.110321	-0.0843048	-0.121048
-27.06	-0.00891113	-0.0971069	-0.105911	-0.0690002	-0.0498962	0.00953674	-0.106644	-0.127258	-0.0520172	-0.09729	-0.037674	-0.0995789	-0.0852814	-0.118118
-26.96	-0.00891131	-0.0873413	-0.100052	-0.0592346	-0.0401306	0.0193024	-0.102737	-0.117493	-0.048111	-0.0933838	-0.0279083	-0.0878603	-0.0813753	-0.108353
-26.86	-0.0137939	-0.0922241	-0.110794	-0.0680237	-0.0450134	0.0144196	-0.0978546	-0.122375	-0.0529938	-0.0943604	-0.0327911	-0.0986023	-0.0862579	-0.124954
-26.76	-0.0112537	-0.0994492	-0.108253	-0.0674362	-0.0366135	0.0169601	-0.095314	-0.119835	-0.0504532	-0.0859604	-0.0302505	-0.096062	-0.0837176	-0.122414
-26.66	-0.0186768	-0.106873	-0.115677	-0.0690002	-0.0498962	0.00953674	-0.102737	-0.127258	-0.0578766	-0.081665	-0.0337677	-0.103485	-0.0911407	-0.125931
-26.56	-0.0196533	-0.107849	-0.116653	-0.0738831	-0.0508728	0.00856018	-0.103714	-0.116516	-0.0588531	-0.0943604	-0.0425568	-0.104462	-0.0921173	-0.121048
-26.46	-0.0216066	-0.109802	-0.118607	-0.0719299	-0.0528259	0.00660706	-0.105667	-0.118469	-0.0608063	-0.0845947	-0.0503693	-0.110321	-0.0940706	-0.126907
-26.36	-0.0245361	-0.112732	-0.121536	-0.080719	-0.0518494	0.00367737	-0.112503	-0.117493	-0.0676422	-0.0875244	-0.053299	-0.105438	-0.0970001	-0.135696
-26.26	-0.0186771	-0.116638	-0.125443	-0.0826721	-0.0498962	-0.00413513	-0.122269	-0.119446	-0.0774078	-0.107056	-0.0572052	-0.103485	-0.100907	-0.139603
-26.16	-0.0264893	-0.124451	-0.129349	-0.0924377	-0.0577087	-0.017807	-0.120316	-0.133118	-0.0852203	-0.116821	-0.0650177	-0.105438	-0.108719	-0.147415
-26.06	-0.0294189	-0.12738	-0.126419	-0.0895081	-0.0606384	-0.0168304	-0.123245	-0.132141	-0.0920563	-0.106079	-0.0679474	-0.123993	-0.111649	-0.146439
-25.96	-0.0288319	-0.126793	-0.125832	-0.0928268	-0.060051	-0.0142899	-0.126564	-0.125694	-0.0934219	-0.111351	-0.0673599	-0.11364	-0.111062	-0.139992
-25.86	-0.0401611	-0.138123	-0.137161	-0.119781	-0.0655212	-0.0275726	-0.143753	-0.137024	-0.102798	-0.134399	-0.0786896	-0.134735	-0.122391	-0.151321
-25.76	-0.0421142	-0.140076	-0.139114	-0.121735	-0.0733337	-0.0236664	-0.145706	-0.129211	-0.110611	-0.136353	-0.0806427	-0.123016	-0.124344	-0.153275
-25.66	-0.0401611	-0.134216	-0.137161	-0.119781	-0.0713806	-0.0217133	-0.143753	-0.127258	-0.108658	-0.130493	-0.0747833	-0.115204	-0.132156	-0.155228
-25.56	-0.0305939	-0.123474	-0.142044	-0.114899	-0.0664978	-0.00706482	-0.142776	-0.122375	-0.103775	-0.119751	-0.0679474	-0.110321	-0.13118	-0.156204
-25.46	-0.0137939	-0.123474	-0.142044	-0.114899	-0.0664978	-0.00706482	-0.148636	-0.122375	-0.103775	-0.119751	-0.0835724	-0.110321	-0.137039	-0.144485
-25.36	-0.022583	-0.112732	-0.137161	-0.118607	-0.0694275	-0.00218201	-0.147659	-0.111633	-0.112564	-0.118774	-0.0825958	-0.109344	-0.136063	-0.143509
-25.26	-0.0284425	-0.118591	-0.137161	-0.1315	-0.0811462	-0.00218201	-0.153519	-0.117493	-0.118423	-0.124634	-0.0884552	-0.115204	-0.132156	-0.149368
-25.16	-0.0307846	-0.130699	-0.139503	-0.133842	-0.0834885	-0.00452423	-0.146095	-0.119835	-0.12545	-0.111351	-0.0907974	-0.117546	-0.138405	-0.151711
-25.06	-0.0294189	-0.129333	-0.138138	-0.132477	-0.0821228	-0.00315857	-0.148636	-0.122375	-0.131119	-0.108032	-0.0894318	-0.11618	-0.142899	-0.154251
-24.96	-0.0333254	-0.123474	-0.142044	-0.136383	-0.0743103	-0.00706482	-0.168167	-0.132141	-0.135025	-0.117798	-0.093338	-0.110321	-0.146805	-0.164017
-24.86	-0.0391846	-0.129333	-0.147903	-0.142242	-0.0801697	-0.0129242	-0.164261	-0.138	-0.144791	-0.123657	-0.103104	-0.120087	-0.152664	-0.16011
-24.76	-0.0411377	-0.131287	-0.149857	-0.144196	-0.0821228	-0.0187836	-0.17012	-0.14386	-0.148697	-0.12561	-0.10701	-0.127899	-0.154617	-0.16597
-24.66	-0.0401611	-0.13031	-0.14888	-0.143219	-0.0811462	-0.0236664	-0.175003	-0.142883	-0.145767	-0.124634	-0.100174	-0.126923	-0.153641	-0.170853
-24.56	-0.0489502	-0.139099	-0.161575	-0.152008	-0.0848541	-0.0324554	-0.174026	-0.157532	-0.160416	-0.133423	-0.108963	-0.135712	-0.150711	-0.179642
-24.46	-0.0450441	-0.135193	-0.163528	-0.152008	-0.0879822	-0.0226898	-0.17012	-0.157532	-0.160416	-0.129517	-0.105057	-0.131806	-0.150711	-0.175735
-24.36	-0.0479736	-0.138123	-0.166458	-0.160797	-0.0850525	-0.0314789	-0.176956	-0.156555	-0.159439	-0.132446	-0.111893	-0.134735	-0.171219	-0.1689
-24.26	-0.0440673	-0.124451	-0.162552	-0.156891	-0.0870056	-0.0314789	-0.178909	-0.162415	-0.155533	-0.12854	-0.113846	-0.130829	-0.167313	-0.1689
-24.16	-0.0421143	-0.122498	-0.164505	-0.154938	-0.0850525	-0.0353851	-0.171875	-0.150696	-0.167252	-0.126587	-0.111893	-0.132782	-0.161453	-0.16304
-24.06	-0.0421143	-0.126404	-0.170364	-0.154938	-0.0791931	-0.0353851	-0.178909	-0.165146	-0.173111	-0.126587	-0.102127	-0.138641	-0.1595	-0.172806
-23.96	-0.0421145	-0.136169	-0.174271	-0.158844	-0.0889587	-0.0392914	-0.17305	-0.166321	-0.177017	-0.142212	-0.106033	-0.132782	-0.169266	-0.170853
-23.86	-0.0460205	-0.142029	-0.18013	-0.164703	-0.0948181	-0.0392914	-0.178909	-0.17218	-0.182877	-0.136353	-0.111893	-0.138641	-0.175125	-0.182571
-23.76	-0.0518799	-0.151794	-0.18013	-0.16861	-0.0987244	-0.0451508	-0.182816	-0.176086	-0.182877	-0.136353	-0.115799	-0.138641	-0.179031	-0.182571
-23.66	-0.0518799	-0.155701	-0.18013	-0.174469	-0.0948181	-0.0451508	-0.188675	-0.181946	-0.173111	-0.136353	-0.121658	-0.138641	-0.189575	-0.176712
-23.56	-0.0585175	-0.163513	-0.182083	-0.176422	-0.0967712	-0.0373383	-0.180862	-0.183899	-0.175064	-0.138306	-0.133377	-0.140594	-0.198563	-0.184525
-23.46	-0.0587161	-0.152771	-0.175247	-0.169586	-0.0938416	-0.0305023	-0.177933	-0.167297	-0.177994	-0.13147	-0.122635	-0.137665	-0.183914	-0.177689
-23.36	-0.0557861	-0.157654	-0.182083	-0.176422	-0.0967712	-0.0373383	-0.190628	-0.174133	-0.17897	-0.142212	-0.127518	-0.15036	-0.196609	-0.188431
-23.26	-0.0733641	-0.171326	-0.18013	-0.184235	-0.10849	-0.0451508	-0.198441	-0.185852	-0.192642	-0.155884	-0.131424	-0.158172	-0.204422	-0.202103
-23.16	-0.0723877	-0.170349	-0.175247	-0.179352	-0.0997009	-0.0441742	-0.197464	-0.186829	-0.191666	-0.151001	-0.140213	-0.15329	-0.199539	-0.187454
-23.06	-0.0762939	-0.174255	-0.173294	-0.177399	-0.101654	-0.0344086	-0.189651	-0.184875	-0.185806	-0.149048	-0.144119	-0.145477	-0.213211	-0.185501
-22.96	-0.0626219	-0.156677	-0.169388	-0.169586	-0.0997009	-0.0246429	-0.185745	-0.180969	-0.1819	-0.13147	-0.126541	-0.143524	-0.199539	-0.182373
-22.86	-0.0635986	-0.151794	-0.170364	-0.164703	-0.0850525	-0.0256195	-0.186722	-0.181946	-0.182877	-0.126587	-0.121658	-0.138641	-0.198563	-0.184525
-22.76	-0.0704347	-0.15863	-0.181885	-0.175446	-0.0957947	-0.0371399	-0.193558	-0.188782	-0.189713	-0.137329	-0.133179	-0.150162	-0.211258	-0.181595
-22.66	-0.0733643	-0.16156	-0.182083	-0.184235	-0.0948181	-0.0471039	-0.196487	-0.195618	-0.192642	-0.146118	-0.143143	-0.160126	-0.214188	-0.188431
-22.56	-0.0772705	-0.16156	-0.182083	-0.184235	-0.0948181	-0.0373383	-0.200394	-0.201477	-0.196548	-0.146118	-0.147049	-0.164032	-0.218094	-0.19429
-22.46	-0.0831299	-0.16156	-0.182083	-0.188141	-0.0995026	-0.0412445	-0.206253	-0.201477	-0.202408	-0.146118	-0.152908	-0.173798	-0.218094	-0.19429
-22.36	-0.085083	-0.163513	-0.184036	-0.195953	-0.10849	-0.0529633	-0.208206	-0.207336	-0.209045	-0.151978	-0.158768	-0.18161	-0.225906	-0.196243
-22.26	-0.102661	-0.171326	-0.191849	-0.194	-0.116302	-0.0705414	-0.219925	-0.230774	-0.223892	-0.155884	-0.17244	-0.193329	-0.233719	-0.207962
-22.16	-0.0977783	-0.171127	-0.190872	-0.189117	-0.115326	-0.0754242	-0.220901	-0.220032	-0.219009	-0.151001	-0.157791	-0.194305	-0.228836	-0.208939
-22.06	-0.0919189	-0.178162	-0.196732	-0.193024	-0.109467	-0.0734711	-0.224808	-0.225891	-0.222916	-0.151001	-0.167557	-0.194305	-0.222977	-0.208939
-21.96	-0.0977781	-0.178162	-0.200638	-0.198883	-0.0997009	-0.0832367	-0.230667	-0.225891	-0.228775	-0.151001	-0.167557	-0.194305	-0.228836	-0.208939
-21.86	-0.0968018	-0.167419	-0.201614	-0.194	-0.0987244	-0.0881195	-0.225784	-0.221008	-0.223892	-0.146118	-0.16658	-0.189423	-0.223953	-0.19429
-21.76	-0.104614	-0.179138	-0.207474	-0.19986	-0.0967712	-0.095932	-0.231644	-0.222961	-0.21608	-0.148071	-0.164627	-0.191376	-0.225906	-0.196243
-21.66	-0.109497	-0.185974	-0.21431	-0.206696	-0.101654	-0.101593	-0.23848	-0.223938	-0.217056	-0.149048	-0.16951	-0.192352	-0.226883	-0.19722
-21.56	-0.11438	-0.184998	-0.203568	-0.209625	-0.110443	-0.111557	-0.237503	-0.222961	-0.219986	-0.148071	-0.174393	-0.195282	-0.225906	-0.184525
-21.46	-0.122193	-0.196716	-0.215286	-0.223297	-0.114349	-0.125229	-0.23555	-0.230774	-0.233658	-0.155884	-0.182205	-0.208954	-0.233719	-0.196243
-21.36	-0.127075	-0.211365	-0.226028	-0.22818	-0.132904	-0.134018	-0.250198	-0.235657	-0.228775	-0.160767	-0.187088	-0.213837	-0.228836	-0.206985
-21.26	-0.114769	-0.214684	-0.223488	-0.225639	-0.136223	-0.141243	-0.247658	-0.237022	-0.226234	-0.158226	-0.178688	-0.211296	-0.226296	-0.204445
-21.16	-0.127075	-0.223083	-0.231888	-0.234039	-0.144623	-0.155502	-0.256058	-0.251282	-0.238541	-0.170532	-0.192947	-0.21579	-0.22493	-0.212845
-21.06	-0.140358	-0.220741	-0.229546	-0.231697	-0.146187	-0.157066	-0.2584	-0.24894	-0.245964	-0.174049	-0.190605	-0.199776	-0.216728	-0.214409
-20.96	-0.136841	-0.217224	-0.235794	-0.237946	-0.148529	-0.17308	-0.271683	-0.255188	-0.258072	-0.180298	-0.20076	-0.211884	-0.228836	-0.230423
-20.86	-0.140747	-0.22113	-0.235794	-0.232086	-0.152435	-0.182846	-0.271683	-0.255188	-0.248306	-0.170532	-0.20076	-0.207977	-0.233521	-0.236282
-20.76	-0.150513	-0.230896	-0.2397	-0.241852	-0.152435	-0.196518	-0.275589	-0.263779	-0.252213	-0.179123	-0.210526	-0.20993	-0.244461	-0.234329
-20.66	-0.14563	-0.226013	-0.234818	-0.236969	-0.157318	-0.201401	-0.270706	-0.26593	-0.24733	-0.181274	-0.195877	-0.210907	-0.243484	-0.235306
-20.56	-0.127075	-0.219177	-0.227982	-0.230133	-0.140717	-0.200424	-0.259186	-0.259094	-0.2444	-0.168579	-0.197632	-0.194305	-0.232742	-0.22261
-20.46	-0.12883	-0.220154	-0.225052	-0.217438	-0.142471	-0.202179	-0.249222	-0.256165	-0.237564	-0.171509	-0.211502	-0.191375	-0.233719	-0.22554
-20.36	-0.127075	-0.217224	-0.229935	-0.213333	-0.136032	-0.20433	-0.235352	-0.241516	-0.232681	-0.16272	-0.20076	-0.186493	-0.234695	-0.221436
-20.26	-0.116333	-0.206482	-0.215286	-0.209625	-0.10849	-0.193588	-0.231644	-0.24054	-0.231705	-0.142212	-0.195877	-0.185516	-0.229813	-0.217728
-20.16	-0.113991	-0.208046	-0.21685	-0.197517	-0.106148	-0.201012	-0.233208	-0.244057	-0.225456	-0.143776	-0.197441	-0.19294	-0.217705	-0.20562
-20.06	-0.110474	-0.206482	-0.215286	-0.190094	-0.103409	-0.199448	-0.23555	-0.24054	-0.222717	-0.146118	-0.199783	-0.18161	-0.214188	-0.202103
-19.96	-0.103637	-0.193787	-0.206497	-0.169586	-0.0977478	-0.190659	-0.228714	-0.227844	-0.207291	-0.133423	-0.183182	-0.173599	-0.207351	-0.195267
-19.86	-0.100319	-0.178749	-0.205132	-0.172127	-0.0846634	-0.179527	-0.225395	-0.226479	-0.203972	-0.132057	-0.179863	-0.173409	-0.200127	-0.188042
-19.76	-0.103638	-0.168396	-0.190872	-0.171539	-0.0879822	-0.176987	-0.224808	-0.223938	-0.203384	-0.129517	-0.16951	-0.166962	-0.183914	-0.181595
-19.66	-0.108521	-0.167419	-0.195755	-0.174469	-0.0967712	-0.168198	-0.227737	-0.228821	-0.190689	-0.124634	-0.168533	-0.165985	-0.175125	-0.180618
-19.56	-0.102661	-0.157654	-0.180908	-0.160797	-0.092865	-0.156479	-0.214066	-0.222961	-0.175064	-0.114868	-0.158768	-0.146454	-0.167313	-0.170853
-19.46	-0.0977779	-0.157455	-0.186966	-0.155914	-0.0821228	-0.157455	-0.209183	-0.223938	-0.179947	-0.0982666	-0.148026	-0.141571	-0.160476	-0.179642
-19.36	-0.0973892	-0.148476	-0.182671	-0.149666	-0.0778275	-0.137535	-0.199028	-0.200111	-0.175652	-0.0920181	-0.147636	-0.131416	-0.160088	-0.179253
-19.26	-0.102661	-0.153748	-0.176224	-0.145172	-0.07724	-0.140854	-0.198441	-0.197571	-0.169205	-0.09729	-0.152908	-0.124969	-0.165359	-0.188431
-19.16	-0.103638	-0.154724	-0.179153	-0.146149	-0.0743103	-0.137924	-0.195511	-0.210266	-0.176041	-0.088501	-0.154663	-0.131805	-0.15657	-0.19136
-19.06	-0.100708	-0.155701	-0.170364	-0.143219	-0.0694275	-0.139679	-0.182816	-0.191711	-0.177017	-0.0855713	-0.156815	-0.142548	-0.158325	-0.186478
-18.96	-0.0938718	-0.15863	-0.173294	-0.146149	-0.0743103	-0.153549	-0.17012	-0.198547	-0.189713	-0.0931854	-0.159744	-0.141571	-0.168289	-0.203079
-18.86	-0.0860596	-0.156677	-0.165482	-0.128571	-0.0645447	-0.155502	-0.162308	-0.201279	-0.1819	-0.0865479	-0.161697	-0.137665	-0.164383	-0.206985
-18.76	-0.0885998	-0.159218	-0.158257	-0.131111	-0.0573196	-0.163902	-0.164848	-0.210854	-0.20475	-0.0988541	-0.174004	-0.149971	-0.176689	-0.213432
-18.66	-0.0829315	-0.148865	-0.15181	-0.114899	-0.0450134	-0.157455	-0.158401	-0.204407	-0.195572	-0.0943604	-0.173416	-0.139618	-0.172195	-0.213623
-18.56	-0.0831299	-0.142029	-0.141068	-0.122513	-0.0479431	-0.146713	-0.161331	-0.207336	-0.194595	-0.0914307	-0.176346	-0.142548	-0.1595	-0.217728
-18.46	-0.0768812	-0.14164	-0.144585	-0.138924	-0.0534134	-0.15023	-0.170708	-0.212807	-0.194206	-0.0910416	-0.175957	-0.152702	-0.178642	-0.227104
-18.36	-0.0860596	-0.135193	-0.147903	-0.132477	-0.0411072	-0.153549	-0.174026	-0.210266	-0.1819	-0.0943604	-0.180054	-0.15329	-0.172195	-0.216751
-18.26	-0.0768809	-0.13578	-0.144585	-0.138924	-0.047554	-0.146324	-0.181252	-0.212807	-0.184441	-0.0910416	-0.187675	-0.140205	-0.178642	-0.217339
-18.16	-0.0743408	-0.123474	-0.136963	-0.126617	-0.0411072	-0.134018	-0.179886	-0.188782	-0.176041	-0.0845947	-0.181229	-0.131805	-0.172195	-0.210892
-18.06	-0.0733643	-0.122498	-0.139114	-0.125641	-0.0350494	-0.127182	-0.178909	-0.17804	-0.175064	-0.081665	-0.160721	-0.130829	-0.155594	-0.204056
-17.96	-0.0739511	-0.123863	-0.127983	-0.122322	-0.0329056	-0.123863	-0.175591	-0.172768	-0.171745	-0.0888901	-0.151543	-0.135322	-0.156181	-0.204643
-17.86	-0.0684814	-0.105896	-0.128372	-0.101227	-0.0215759	-0.108627	-0.164261	-0.153625	-0.160416	-0.0748291	-0.140213	-0.125946	-0.146805	-0.195267
-17.76	-0.0704342	-0.10199	-0.118607	-0.10318	-0.0235291	-0.104721	-0.166214	-0.149719	-0.152603	-0.072876	-0.142166	-0.131805	-0.143676	-0.195267
-17.66	-0.0708237	-0.091835	-0.118217	-0.103569	-0.0133743	-0.100426	-0.152153	-0.14933	-0.148308	-0.0627213	-0.132011	-0.137276	-0.144463	-0.201515
-17.56	-0.0684814	-0.0980835	-0.124466	-0.0973206	-0.0196228	-0.101593	-0.152542	-0.151672	-0.148697	-0.0631104	-0.13826	-0.148209	-0.150711	-0.208939
-17.46	-0.0743404	-0.090271	-0.12056	-0.0973206	-0.0254822	-0.104721	-0.158401	-0.153625	-0.155334	-0.072876	-0.148026	-0.161102	-0.160476	-0.214798
-17.36	-0.0684814	-0.0824585	-0.119385	-0.0914612	-0.0196228	-0.0930023	-0.156448	-0.136047	-0.15065	-0.0767822	-0.15271	-0.159149	-0.154617	-0.212845
-17.26	-0.0641859	-0.0840225	-0.118217	-0.0871658	-0.00556183	-0.0769882	-0.149025	-0.121986	-0.146355	-0.0685806	-0.155449	-0.160713	-0.156181	-0.214409
-17.16	-0.0583267	-0.07621	-0.110405	-0.0754471	-0.00556183	-0.0808945	-0.154106	-0.125893	-0.150261	-0.0771713	-0.159355	-0.168526	-0.160088	-0.218315
-17.06	-0.0704346	-0.0785522	-0.118607	-0.0719299	-0.00204468	-0.0793304	-0.156448	-0.128235	-0.152603	-0.0826416	-0.161697	-0.165009	-0.163208	-0.216751
-16.96	-0.0626219	-0.0765991	-0.110794	-0.0680237	-0.004776	-0.0715179	-0.162308	-0.126282	-0.154556	-0.0787354	-0.163651	-0.171646	-0.166336	-0.212845
-16.86	-0.0733643	-0.0717163	-0.109818	-0.0787659	-0.0108337	-0.0705414	-0.17305	-0.126083	-0.149673	-0.0875244	-0.156815	-0.183563	-0.171219	-0.217728
-16.76	-0.0762939	-0.0715179	-0.12056	-0.0875549	-0.0157166	-0.0754242	-0.168167	-0.122375	-0.15065	-0.0982666	-0.161697	-0.17868	-0.176102	-0.213623
-16.66	-0.0829315	-0.0726929	-0.12056	-0.0941925	-0.0293884	-0.0851898	-0.174026	-0.132141	-0.154556	-0.0982666	-0.171463	-0.192352	-0.181961	-0.220657
-16.56	-0.0798111	-0.0683975	-0.120949	-0.0910721	-0.0270462	-0.0769882	-0.167778	-0.127846	-0.150261	-0.0939713	-0.178886	-0.197823	-0.171806	-0.206596
-16.46	-0.0841059	-0.0726929	-0.132278	-0.0953674	-0.0157166	-0.0754242	-0.178711	-0.128235	-0.140884	-0.0982666	-0.179276	-0.208755	-0.172195	-0.195267
-16.36	-0.0837173	-0.0683975	-0.118217	-0.0813065	-0.0211868	-0.0613632	-0.161919	-0.11808	-0.131508	-0.0802994	-0.169899	-0.195869	-0.162041	-0.187065
-16.26	-0.0811762	-0.0560913	-0.119583	-0.0826721	-0.0174713	-0.0588226	-0.161331	-0.10968	-0.130142	-0.0765839	-0.168533	-0.197235	-0.15364	-0.178665
-16.16	-0.0719986	-0.0488663	-0.108452	-0.0676346	-0.0153275	-0.0476913	-0.161919	-0.104408	-0.115105	-0.0724869	-0.141777	-0.191963	-0.154228	-0.163628
-16.06	-0.0723877	-0.0570679	-0.116653	-0.0738831	-0.0118103	-0.0461273	-0.164261	-0.116516	-0.107681	-0.0748291	-0.146072	-0.190399	-0.140945	-0.152298
-15.96	-0.0723874	-0.0453491	-0.115479	-0.0688019	-0.00985718	-0.039093	-0.162308	-0.100891	-0.08815	-0.072876	-0.122635	-0.174774	-0.135086	-0.13472
-15.86	-0.0692596	-0.0480804	-0.118607	-0.0680237	-0.0157166	-0.0422211	-0.156448	-0.0977631	-0.0979156	-0.0748291	-0.118729	-0.151337	-0.127274	-0.117142
-15.76	-0.0733637	-0.0482788	-0.109818	-0.0690002	-0.0245056	-0.0412445	-0.147659	-0.0979614	-0.094986	-0.0621338	-0.117752	-0.1445	-0.116531	-0.110306
-15.66	-0.0719986	-0.0371475	-0.104546	-0.0695877	-0.00946808	-0.0301132	-0.122856	-0.0829239	-0.0858078	-0.0549088	-0.102715	-0.119698	-0.0995407	-0.0952682
-15.56	-0.0749283	-0.0342178	-0.0957565	-0.066658	-0.00653839	-0.0310898	-0.108208	-0.0780411	-0.0692062	-0.0578384	-0.0939255	-0.110909	-0.0927048	-0.0864792
-15.46	-0.0635984	-0.0326538	-0.0902863	-0.0514221	-0.00497437	-0.0353851	-0.106644	-0.0784302	-0.0695953	-0.0523682	-0.0884552	-0.101532	-0.0813749	-0.0763245
-15.36	-0.0645752	-0.027771	-0.0951691	-0.0465393	-0.00985718	-0.0363617	-0.103714	-0.0637817	-0.0686188	-0.0474854	-0.0738068	-0.0810242	-0.0803986	-0.0690918
-15.26	-0.0567627	-0.0258179	-0.0795441	-0.0387268	-0.0039978	-0.0285492	-0.0822296	-0.052063	-0.0627594	-0.0357666	-0.062088	-0.0653991	-0.0706329	-0.0644073
-15.16	-0.0616455	-0.0346069	-0.0746613	-0.0436096	0.00205994	-0.033432	-0.0753937	-0.0471802	-0.0617828	-0.03479	-0.0611115	-0.0624695	-0.0735626	-0.0536652
-15.06	-0.0606689	-0.0394897	-0.0541534	-0.0328674	-9.15527e-05	-0.0187836	-0.0607452	-0.036438	-0.0569	-0.0299072	-0.0562286	-0.063446	-0.0589142	-0.0487823
-14.96	-0.0544203	-0.0391006	-0.0537643	-0.0227127	0.00498199	-0.0183945	-0.0603561	-0.0360489	-0.0467453	-0.0295181	-0.0558395	-0.0630568	-0.058525	-0.0483932
-14.86	-0.0548096	-0.0461273	-0.0502472	-0.0133362	0.0155334	-0.0148773	-0.0529327	-0.0325317	-0.0432281	-0.026001	-0.0523224	-0.0595398	-0.0550079	-0.0448761
-14.76	-0.058716	-0.0512085	-0.0443878	-0.0113831	0.0174866	-0.0129242	-0.0353546	-0.0305786	-0.041275	-0.0142822	-0.0503693	-0.0575869	-0.0628206	-0.042923
-14.66	-0.0635986	-0.0560913	-0.0434113	-0.0104065	0.0223694	-0.0217133	-0.0402374	-0.0296021	-0.0461578	-0.019165	-0.0513458	-0.0624695	-0.0677032	-0.0478058
-14.56	-0.0655518	-0.0482788	-0.0355988	-0.018219	0.0157318	-0.0256195	-0.0421906	-0.0432739	-0.048111	-0.0211182	-0.0474396	-0.0644226	-0.0696564	-0.0450745
-14.46	-0.0518797	-0.0443726	-0.0316925	-0.0143127	0.0126038	-0.0158539	-0.0421906	-0.0237427	-0.0442047	-0.0172119	-0.0435333	-0.0566099	-0.0657499	-0.0341339
-14.36	-0.0460205	-0.0385132	-0.0258331	-0.00845337	0.0184631	-0.0139008	-0.0421906	-0.0276489	-0.0383453	-0.0113525	-0.0415802	-0.0448914	-0.0598907	-0.0282745
-14.26	-0.0303952	-0.0365601	-0.0199738	-0.0123596	0.0243225	-0.0139008	-0.0363312	-0.0217896	-0.032486	-0.00549316	-0.0415802	-0.0390317	-0.0540311	-0.0224152
-14.16	-0.028244	-0.0258179	-0.0131378	0.000335693	0.0272522	-0.00706482	-0.0294952	-0.0149536	-0.02565	0.00134277	-0.0347443	-0.032196	-0.0471954	-0.0155792
-14.06	-0.0362549	-0.0267944	-0.0141144	-0.00650024	0.0204163	-0.00804138	-0.0402374	-0.0159302	-0.0266266	0.000366211	-0.0357208	-0.0331726	-0.048172	-0.0165558
-13.96	-0.0303956	-0.0346069	-0.0180206	-0.0104065	0.01651	-0.0119476	-0.0343781	-0.0198364	-0.0305328	-0.00354004	-0.0454865	-0.037079	-0.0481721	-0.020462
-13.86	-0.0333252	-0.0394897	-0.0170441	-0.0133362	0.0135803	-0.0148773	-0.0373077	-0.0227661	-0.0334625	-0.00646973	-0.0425568	-0.0400085	-0.0452423	-0.0233917
-13.76	-0.0358656	-0.036171	-0.0137253	-0.0158768	0.0110397	-0.0213242	-0.0398483	-0.0350723	-0.0360031	-0.0187759	-0.0450974	-0.042549	-0.0477828	-0.0142136
-13.66	-0.0323486	-0.0326538	-0.000442505	-0.0123596	0.0145569	-0.0236664	-0.0363312	-0.0217896	-0.032486	-0.0152588	-0.0415802	-0.039032	-0.0442657	-0.0106964
-13.56	-0.0323486	-0.0365601	-0.000442505	-0.00650024	0.0106506	-0.0236664	-0.0363312	-0.0217896	-0.032486	-0.0152588	-0.0415802	-0.039032	-0.0442657	-0.0106964
-13.46	-0.0303954	-0.0404663	0.00151062	-0.00650024	0.00674438	-0.0275726	-0.0304718	-0.0198364	-0.0305328	-0.0133057	-0.0349426	-0.0370787	-0.0462188	-0.00874329
-13.36	-0.0274658	-0.0375366	0.00444031	-0.00161743	0.00967407	-0.00901794	-0.0216827	-0.0169067	-0.0315094	-0.010376	-0.0249786	-0.0341492	-0.0354767	-0.00190735
-13.26	-0.0255126	-0.0238647	0.00639343	-0.00552368	0.0116272	-0.00706482	-0.0197296	-0.0149536	-0.0354156	-0.00842285	-0.0230255	-0.0224303	-0.0374297	0.00590515
-13.16	-0.022583	-0.0326538	0.00932312	-0.00259399	0.0145569	-0.00413513	-0.0167999	-0.0120239	-0.0422516	-0.00549316	-0.0200958	-0.0245819	-0.0345001	0.00883484
-13.06	-0.022583	-0.0326538	0.00932312	-0.00259399	0.0145569	-0.0139008	-0.0167999	-0.0217896	-0.032486	-0.00549316	-0.0200958	-0.0175476	-0.0345001	0.00883484
-12.96	-0.0177002	-0.0199585	0.0142059	0.00228882	0.0194397	-0.00901794	-0.0119171	-0.0169067	-0.0276031	-0.000610352	-0.015213	-0.0126648	-0.0296173	0.0137177
-12.86	-0.00793457	-0.0375366	0.0142059	0.00228882	0.0194397	-0.00315857	-0.0158234	-0.0169067	-0.0276031	-0.000610352	-0.015213	-0.0173492	-0.0296173	0.0137177
-12.76	-0.00598133	-0.0238647	0.00639343	-0.000442505	0.0213928	-0.00315857	-0.0197296	-0.0149536	-0.0217438	0.00134277	-0.0132599	-0.0224303	-0.0178984	0.0156708
-12.66	-0.00305176	-0.0209351	0.0132294	-0.00454712	0.0204163	-0.00413513	-0.0167999	-0.0120239	-0.0129547	0.00427246	-0.00642395	-0.0195007	-0.0149689	0.00688171
-12.56	-0.00598145	-0.0238647	0.0161591	-0.00747681	0.0155334	-0.0109711	-0.00996399	-0.0149536	-0.0158844	0.00134277	-0.00349426	-0.0224304	-0.0178986	0.019577
-12.46	-0.00695793	-0.0209351	0.0190887	-0.00454712	0.0243225	-0.0139008	-0.0128937	-0.0120239	-0.0129547	0.00427246	-0.000564575	-0.0195007	-0.0247344	0.0283661
-12.36	-0.0108643	-0.0189819	0.0210419	-0.00259399	0.0126038	-0.00804138	-0.00508118	-0.0100708	-0.0110016	0.00622559	-0.0025177	-0.0128632	-0.0130157	0.0303192
-12.26	-0.00305176	-0.0111694	0.0288544	0.0149841	0.0184631	0.00563049	0.00273132	-0.0022583	-0.00318909	0.0140381	-0.0122833	0.00198364	-0.00520325	0.0381317
-12.16	-0.00305176	-0.0111694	0.0288544	0.0149841	0.0243225	0.00172424	0.00273132	0.00242615	-0.00318909	0.0140381	-0.00837708	0.00198364	-0.00520325	0.026413
-12.06	-0.00012207	-0.00823975	0.0317841	0.00814819	0.0272522	-0.00120544	0.00566101	0.0123901	-0.000259399	0.0169678	0.000411987	0.00491333	-0.00227356	0.0293427
-11.96	0.00183098	-0.0160522	0.0239716	0.0101013	0.0194397	-0.00901794	-0.00215149	0.00457764	0.00169373	0.00915527	-0.00740051	-0.00289924	-0.0100861	0.0215302
-11.86	-0.00012207	-0.0180054	0.0220184	0.00814819	0.0174866	-0.0109711	-0.00410461	0.00262451	-0.000259399	0.00720215	-0.00935364	-0.000946045	-0.0178986	0.019577
-11.76	0.00183105	-0.0160522	0.0239716	0.00619507	0.0194397	-0.00901794	-0.00215149	0.00457764	0.00169373	-0.00256348	-0.00740051	0.00686646	-0.0100861	0.0215302
-11.66	-0.0020752	-0.012146	0.0239716	0.000335693	0.0194397	-0.00901794	-0.00215149	0.00457764	0.00169373	0.00915527	-0.00740051	-0.00289917	-0.0100861	0.0117645
-11.56	-0.00402832	-0.0101929	0.0239716	0.000335693	0.0194397	-0.00901794	-0.00215149	0.00457764	-0.0080719	-0.00256348	-0.00740051	-0.00289917	-0.0100861	0.0117645
-11.46	0.00769043	-0.012146	0.0239716	0.000335693	0.0194397	-0.00511169	-0.00215149	-0.000106812	0.00169373	-0.00256348	-0.00740051	-0.00289917	-0.0100861	0.0117645
-11.36	0.00183105	-0.00628662	0.0239716	0.000335693	0.0194397	-0.00901794	-0.00215149	-0.00714111	-0.0080719	-0.00256348	-0.00740051	-0.00289917	-0.0100861	0.0117645
-11.26	0.00183098	-0.0101929	0.0200653	-0.00357056	0.0194397	-0.00901794	-0.00215149	-0.00714111	0.00169373	-0.00256348	-0.00740051	-0.00289924	-0.0100861	0.0117645
-11.16	-0.00012207	-0.0140991	0.0122528	-0.0113831	0.0174866	-0.0109711	-0.00410461	-0.00909424	-0.000259399	-0.0045166	-0.0132599	-0.00485229	-0.00813293	0.0098114
-11.06	0.00183105	0.003479	0.0239716	-0.00942993	0.0194397	-0.00901794	-0.00215149	-0.00714111	-0.0119781	-0.00256348	-0.0171661	-0.00289917	-0.00422668	0.0117645
-10.96	0.00183113	0.003479	0.0278778	-0.00942993	0.0194397	-0.00901794	-0.00605774	-0.00714111	-0.0178375	-0.00256348	-0.0132599	-0.0028991	-0.010086	0.0019989
-10.86	0.0135498	0.00152588	0.0317841	-0.00747681	0.0213928	-0.00706482	-0.00996399	-0.00518799	-0.0119781	-0.00646973	-0.00544739	0.00296021	-0.0178986	4.57764e-05
-10.76	0.0164797	-0.00140381	0.0288544	-0.00454712	0.0243225	-0.000228882	-0.0070343	-0.0022583	-0.00318909	0.00231934	0.00920105	0.0176088	-0.0110624	-0.00288391
-10.66	0.0213623	0.003479	0.0337372	0.000335693	0.0292053	0.0105133	-0.00215149	0.00262451	0.00169373	0.00720215	0.0140839	0.0166321	-0.000320435	0.0019989
-10.56	0.0194092	0.00152588	0.0317841	-0.00161743	0.0233459	0.00465393	-0.00410461	0.000671387	-0.000259399	0.00524902	0.0121307	0.014679	0.00749207	4.57764e-05
-10.46	0.0262451	-0.00140381	0.0288544	-0.000640869	0.0145569	-0.00413513	-0.00312805	0.00242615	-0.00318909	0.00231934	0.0131073	0.0117493	0.00456238	0.00102234
-10.36	0.0262451	-0.00140381	0.0249481	0.00521851	0.00479126	-0.0119476	0.00273132	0.004776	-0.00318909	0.00231934	0.0189667	0.0117493	0.00456238	0.00688171
-10.26	0.0223389	0.00250244	0.0190887	0.00131226	0.00479126	-0.00608826	0.00273132	0.00242615	-0.00318909	0.00231934	0.0189667	0.0117493	-0.00520325	-0.00288391
-10.16	0.0164795	0.0142212	0.0190887	-0.00454712	0.00869751	0.00563049	-0.00117493	0.00946045	-0.00318909	0.00231934	0.0189667	0.0117493	0.00456238	-0.00288391
-10.06	0.0145264	-0.00335693	0.0171356	-0.00259399	0.00869751	0.00367737	-0.00898743	0.00750732	-0.00123596	-0.00939941	0.0209198	0.00979614	0.00260925	-0.00483704
-9.96	0.0164796	0.00836182	0.0190887	0.00131226	0.00479126	0.00563049	0.00273132	0.00946045	0.00657654	-0.00354004	0.0170135	0.0117493	0.00456245	0.00102234
-9.86	0.0184326	0.0103149	0.0171356	0.00131226	0.00674438	0.00758362	0.00468445	0.0153198	0.0182953	0.00427246	0.0189667	0.0176086	0.000656128	0.00883484
-9.76	0.0242917	0.0200806	0.0171356	0.013031	0.0126038	0.013443	0.0105438	0.0231323	0.0280609	0.000366211	0.024826	0.0195615	0.0123746	0.0146942
-9.66	0.0164795	0.0142212	0.00932312	0.00131226	0.00479126	0.00953674	0.00273132	0.00946045	0.0222015	-0.00744629	0.0170135	0.0156555	0.00456238	0.00688171
-9.56	0.0125732	0.00836182	0.00932312	-0.00454712	0.00479126	0.0153961	-0.00117493	0.00946045	0.0163422	-0.00354004	0.0170135	0.0215149	0.00456238	0.00688171
-9.46	0.00866707	0.00640869	-0.00239563	-0.00650024	0.0126038	0.013443	-0.00898743	0.00750732	0.014389	-0.00354004	0.0189667	0.0195618	0.00260933	0.00492859
-9.36	0.0125732	0.0122681	-0.000442505	-0.00454712	0.00479126	0.0153961	-0.0070343	0.00946045	0.0202484	-0.00354004	0.0267792	0.0215149	0.00846863	-0.00288391
-9.26	0.0106201	0.0142212	-0.000442505	-0.000640869	0.00479126	0.0193024	-0.0070343	0.00946045	0.0261078	0.00231934	0.0209198	0.0215149	0.014328	0.00102234
-9.16	0.0164795	0.0122681	-0.000442505	0.00521851	0.00479126	0.0251617	-0.0070343	0.00946045	0.0261078	0.00231934	0.0267792	0.0215149	0.014328	0.00688171
-9.06	0.0164795	0.0181274	0.00346375	0.00521851	0.00479126	0.0251617	0.00273132	0.0133667	0.0261078	0.00622559	0.0267792	0.0215149	0.0182343	0.00688171
-8.96	0.0233157	0.0249634	0.0161591	0.0120544	0.0116272	0.0319977	-0.000198364	0.0221558	0.0329437	0.0189209	0.0297089	0.0283511	0.0309299	0.0137177
-8.86	0.0311279	0.0327759	0.0239716	0.0101013	0.0194397	0.0280914	0.00761414	0.0280151	0.0407562	0.0267334	0.031662	0.0361633	0.0387421	0.0215302
-8.76	0.0311279	0.0230103	0.0239716	0.0101013	0.00967407	0.0280914	0.00761414	0.0436401	0.0407562	0.0267334	0.031662	0.0361633	0.0289764	0.0215302
-8.66	0.0350342	0.0269165	0.0102997	0.0101013	0.0135803	0.0398102	0.00761414	0.0436401	0.0407562	0.020874	0.0218964	0.0263977	0.0387421	0.0215302
-8.56	0.0369873	0.0288696	0.00444031	0.0101013	0.0155334	0.0359039	0.00370789	0.0358276	0.03685	0.0228271	0.0277557	0.0263977	0.0250702	0.0176239
-8.46	0.0262453	0.0220337	-0.00434875	0.0149841	0.00479126	0.029068	0.00273132	0.0192261	0.0261078	0.0218506	0.0209198	0.0215151	0.0143282	0.00297546
-8.36	0.0213623	0.0327759	-0.00141907	0.0101013	0.0135803	0.0398102	0.00761414	0.0241089	0.021225	0.0169678	0.031662	0.0263977	0.0289764	0.0019989
-8.26	0.0213624	0.0327759	0.000534058	0.0101013	0.0194397	0.0398102	0.0115204	0.0241089	0.0309906	0.0169678	0.0258026	0.0263978	0.0289766	0.0019989
-8.16	0.024292	0.0357056	-0.00239563	0.013031	0.0223694	0.0310211	0.0203094	0.0270386	0.0339203	0.0238037	0.0306854	0.0293274	0.0319061	0.00492859
-8.06	0.0213623	0.0327759	0.00444031	0.0101013	0.0194397	0.0280914	0.0271454	0.0241089	0.0309906	0.0267334	0.0218964	0.0263977	0.0289764	0.0019989
-7.96	0.0203857	0.0278931	-0.000442505	0.00521851	0.00479126	0.0232086	0.0222626	0.0192261	0.0202484	0.0218506	0.0170135	0.0215149	0.0240936	-0.00288391
-7.86	0.0264435	0.0280914	-0.000244141	0.0101013	0.00498962	0.0136414	0.0224609	0.0233307	0.0263062	0.022049	0.0211182	0.0217133	0.0289764	-0.00854492
-7.76	0.00964355	0.0257416	-0.00727844	0.0101013	-0.00204468	0.0105133	0.0154266	0.0221558	0.0192719	0.00524902	0.0199432	0.0185852	0.0192108	-0.00971985
-7.66	0.0194092	0.0327759	-0.00727844	0.0101013	-0.00790405	0.0163727	0.0154266	0.0221558	0.0192719	0.00524902	0.0199432	0.0244446	0.0231171	-0.0058136
-7.56	0.0145264	0.0376587	-0.008255	0.0188904	0.00283813	0.0212555	0.0300751	0.0270386	0.0280609	0.0101318	0.024826	0.0293274	0.0338593	0.00492859
-7.46	0.0203855	0.0278931	0.00346375	0.0208435	-0.00106812	0.0173492	0.0261688	0.0231323	0.030014	0.00114441	0.0209198	0.0156553	0.033859	0.00102234
-7.36	0.00476074	0.0278931	-0.00239563	0.00521851	-0.00692749	0.0114899	0.0203094	0.0172729	0.0241547	0.012085	0.0150604	0.0137024	0.0338593	-0.00483704
-7.26	0.00476048	0.0278931	-0.00239563	0.00521851	-0.00692749	0.0114899	0.0242157	0.0172729	0.0241547	0.00231934	0.0111542	0.0195615	0.0240934	-0.00483704
-7.16	-0.0020752	0.0249634	-0.00923157	-0.00161743	-0.0235291	0.00465393	0.0232391	0.010437	0.0173187	-0.0045166	0.00236511	0.0127258	0.0172577	-0.011673
-7.06	-0.00500488	0.0278931	-0.0121613	-0.00454712	-0.0264587	-0.00804138	0.0203094	0.00750732	0.014389	-0.00354004	0.0052948	0.00979614	0.0240936	-0.0146027
-6.96	-0.00500518	0.0337524	-0.0160675	0.00131226	-0.0205994	0.0114899	0.0359344	0.0133667	0.0104828	0.00817871	0.0111542	0.0195615	0.0201871	-0.00874329
-6.86	-0.00695801	0.0259399	-0.02388	-0.00650024	-0.0284119	-0.000228882	0.0281219	0.0055542	0.00735474	-0.00939941	0.00334167	0.0176086	0.0162811	-0.0165558
-6.76	0.00573723	0.0288696	-0.0111847	0.000335693	-0.0254822	0.0124664	0.0310516	0.00848389	0.0126343	-0.00256348	0.00627136	0.0154571	0.0250701	-0.0136261
-6.66	0.00378418	0.0269165	-0.0131378	0.00424194	-0.0274353	0.0105133	0.0193329	0.00653076	0.0083313	0.00134277	0.00431824	0.0205383	0.0231171	-0.00190735
-6.56	-0.001297	0.0308228	-0.0131378	0.00424194	-0.0372009	0.0105133	0.0330048	0.00653076	0.0153656	0.00134277	0.00822449	0.0205383	0.0231171	0.00395203
-6.46	0.00280762	0.0337524	-0.0160675	0.00131226	-0.0401306	-0.00218201	0.0359344	0.00360107	0.0124359	-0.00158691	0.00138855	0.0176086	0.0201874	-0.00874329
-6.36	0.0164795	0.0220337	-0.0258331	-0.00845337	-0.0401306	-0.00218201	0.0359344	0.00360107	0.0124359	-0.00158691	0.00138855	0.0176086	0.0240936	-0.00874329
-6.26	0.0223386	0.0220337	-0.0160675	0.00521851	-0.030365	-0.00218201	0.0359344	0.00360107	0.0124359	-0.00744629	0.0052948	0.0176084	0.0201872	-0.00874329
-6.16	0.00671387	0.0200806	-0.0277863	0.00521851	-0.04599	-0.00804138	0.0398407	-0.0022583	0.00657654	-0.0113525	0.0150604	0.0117493	0.0279999	-0.0146027
-6.06	0.00671387	0.0259399	-0.0258331	0.00521851	-0.04599	-0.00804138	0.0261688	-0.0022583	0.00657654	-0.00744629	0.0150604	0.00588989	0.0338593	-0.00483704
-5.96	0.00476063	0.0239868	-0.0297394	-0.00650024	-0.0479431	-0.00999451	0.0183563	-0.00421143	0.00462341	-0.00549316	0.0131073	0.00979603	0.031906	-0.0165558
-5.86	0.0057373	0.0210571	-0.0268097	-0.00942993	-0.0508728	-0.0129242	0.0154266	-0.00714111	0.00169373	-0.00256348	0.0148621	0.00686646	0.0192108	-0.00971985
-5.76	0.0106201	0.0161743	-0.0219269	-0.00454712	-0.04599	-0.00804138	0.0242157	0.00164795	0.00657654	0.00231934	0.0267792	0.0117493	0.0240936	-0.000930786
-5.66	0.0164795	0.0161743	-0.0219269	-0.000640869	-0.04599	-0.00335693	0.0300751	0.0133667	0.0163422	0.00231934	0.0267792	0.0156555	0.0377655	0.00492859
-5.56	0.0106201	0.0103149	-0.0277863	0.00521851	-0.0557556	-0.0107727	0.0261688	-0.0022583	0.0116577	-0.00354004	0.0170135	0.0117493	0.0436249	0.00492859
-5.46	0.00964344	0.00933838	-0.0189972	-0.00161743	-0.0625916	-0.0199585	0.0134735	-0.0149536	0.00247192	-0.0045166	0.0101776	0.00491322	0.0367888	-0.00190735
-5.36	0.00671387	-0.00335693	-0.0219269	-0.00454712	-0.07724	-0.0158539	0.0105438	-0.0120239	0.00657654	-0.00744629	0.0111542	0.00198364	0.0377655	-0.000152588
-5.26	0.00476082	-0.00531006	-0.0199738	-0.00259399	-0.0745087	-0.017807	0.0124969	-0.0139771	0.00462341	-0.00939941	0.0052948	0.00393684	0.0416718	0.0100098
-5.16	0.000854492	-0.00335693	-0.0121613	0.00521851	-0.0655212	-0.0158539	0.0203094	-0.0120239	0.00657654	-0.0172119	0.00724792	3.05176e-05	0.0483093	0.00961304
-5.06	0.00183105	-0.0043335	-0.0229034	0.000335693	-0.0704041	-0.0305023	0.0271454	-0.0130005	0.00169373	-0.0220947	0.00236511	-0.0107117	0.0504608	0.0117645
-4.96	-0.00402832	-0.00823975	-0.0170441	0.000335693	-0.0704041	-0.0207367	0.0271454	-0.0169067	0.00169373	-0.0181885	0.00236511	-0.00485229	0.0406952	0.0117645
-4.86	0.0057373	-0.0140991	-0.0123596	0.000335693	-0.0704041	-0.0305023	0.0232391	-0.00714111	0.00169373	-0.0123291	0.00236511	-0.00485229	0.0406952	0.0215302
-4.76	0.0115966	-0.00823975	-0.00532532	0.000335693	-0.0704041	-0.0305023	0.0173798	-0.00714111	0.00169373	-0.0123291	0.00236511	-0.000946119	0.0406951	0.0215302
-4.66	0.014328	-0.015274	-0.00727844	-0.00161743	-0.0821228	-0.0324554	0.0154266	-0.00909424	-0.000259399	-0.0045166	0.0101776	-0.000946045	0.0426483	0.0148926
-4.56	0.0135498	-0.00628662	0.00444031	0.00424194	-0.0801697	-0.0351868	0.0173798	-0.00714111	-0.00299072	-0.00256348	0.00822449	-0.00485229	0.0504608	0.0098114
-4.46	0.0203857	-0.0131226	-0.0121613	0.00326538	-0.092865	-0.0443726	0.0144501	-0.0276489	-0.0266266	-0.0230713	-0.00447083	-0.0214539	0.0436249	0.00297546
-4.36	0.0203857	-0.0189819	-0.00239563	-0.000640869	-0.0870056	-0.0420227	0.0203094	-0.0335083	-0.0266266	-0.019165	-0.000564575	-0.0175476	0.0533905	0.00297546
-4.26	0.0125732	-0.0228882	-0.0121613	-0.0123596	-0.100677	-0.0588226	0.0105438	-0.0432739	-0.0317078	-0.0386963	0.00920105	-0.0175476	0.0338592	-0.00679016
-4.16	0.0199966	-0.0271835	-0.0125504	-0.00688934	-0.106926	-0.0545273	0.0238266	-0.043663	-0.0199814	-0.0390854	0.0361557	-0.00817108	0.0432358	-0.00717926
-4.06	0.0149155	-0.0439835	-0.0195847	-0.0217361	-0.117867	-0.0681992	0.0246048	-0.0643692	-0.0332718	-0.0500259	0.0349808	-0.0132523	0.0362015	-0.0134354
-3.96	0.0321041	-0.0365601	0.0132294	-0.00454712	-0.0948181	-0.0400696	0.0320282	-0.0315552	-0.0129547	-0.0269775	0.0580292	3.0145e-05	0.0553433	0.00688171
-3.86	0.0379639	-0.0443726	0.00932312	-0.00454712	-0.0877838	-0.0471039	0.0222626	-0.0315552	-0.0274048	-0.00744629	0.0677948	-0.00505066	0.0690155	0.0225067
-3.76	0.0658951	-0.0601883	0.00405121	0.0194778	-0.0805588	-0.026207	0.00331879	-0.0212021	-0.0201797	0.00681305	0.0722885	-0.00328829	0.0852279	0.0426254
-3.66	0.0809326	-0.0678101	-0.000442505	0.0403748	-0.061615	-0.00881958	-0.00312805	-0.0022583	-0.00123596	0.0257568	0.0912323	-0.0136414	0.0885468	0.0615692
-3.56	0.117065	-0.0473022	0.00834656	0.0608826	-0.0411072	-0.00120544	0.0271454	0.0143433	0.0251312	0.052124	0.11174	-0.00875854	0.114914	0.0957489
-3.46	0.134643	-0.0414429	-0.00337219	0.0491638	-0.0372009	-0.00315857	0.0388641	0.0221558	0.0192719	0.0560303	0.115646	-0.0204779	0.126632	0.105515
-3.36	0.142456	-0.0101929	-0.0248566	0.0569763	-0.0372009	0.00660706	0.0349579	0.0202026	0.0134125	0.0540771	0.109787	-0.0419617	0.153976	0.109421
-3.26	0.166869	0.0122681	-0.0219269	0.059906	-0.030365	0.0193024	0.0535126	0.0387573	0.0163422	0.0784912	0.116623	-0.00778279	0.176437	0.122116
-3.16	0.157494	0.0251541	-0.0234909	0.0681076	-0.0241165	0.00406647	0.0558548	0.0430527	0.00110626	0.0691147	0.120918	0.00627899	0.167061	0.114693
-3.06	0.145386	0.0220337	-0.0102081	0.0384216	-0.0217743	-0.0295258	0.0437469	0.0231323	-0.0129547	0.0472412	0.100998	0.0156555	0.154953	0.102585
-2.96	0.168624	0.0222321	-0.0131378	0.0101013	-0.0262604	-0.0344086	0.036911	0.010437	-0.0217438	0.0345459	0.0922089	0.034209	0.146163	0.0801239
-2.86	0.182106	0.00601959	-0.00278473	-0.00884247	-0.0463791	-0.0455399	-0.00156403	-0.000694275	-0.0348282	0.0331802	0.0955276	0.0445633	0.129173	0.0709457
-2.76	0.162962	-0.00531006	0.00151062	-0.0397034	-0.0510712	-0.064682	-0.0351563	-0.0538177	-0.0500641	0.0316162	0.0806885	0.0566696	0.056517	0.0459442
-2.66	0.107109	0.0114822	-0.0262222	-0.0412674	-0.060051	-0.0838242	-0.0789108	-0.125694	-0.0699844	0.0300522	0.0291214	0.0609665	-0.00481415	0.0131302
-2.56	-0.303436	0.00914001	0.0433044	-0.0721283	-0.152634	-0.0865479	-0.175003	-0.23468	-0.158661	0.0495911	-0.0329895	-0.10582	-0.2677	0.0541534
-2.46	-0.53585	-0.107658	0.1269	-0.147911	-0.127632	0.011879	-0.290245	-0.187813	-0.135612	0.0105209	-0.119713	-0.246437	-0.456749	0.00258636
-2.36	-0.0745316	-0.149834	-0.00981903	-0.150246	0.00127411	0.0134506	-0.194145	-0.00577545	0.00971222	-0.0234604	-0.109932	-0.0714493	-0.0520706	-0.161858
-2.26	0.0369876	-0.10199	-0.0826721	-0.0477142	-0.0774384	-0.18988	-0.0119171	-0.0715942	-0.0315094	0.0630646	-0.0339661	0.0174106	0.0336612	-0.0999603
-2.16	0.0246811	-0.0654678	-0.0457535	-0.0217361	-0.0561447	-0.156868	-0.0152359	-0.0389786	0.0304031	0.0359116	0.0310745	0.122688	0.0264359	0.0209427
-2.06	-0.0635986	-0.100235	-0.0746613	-0.0756378	-0.106537	-0.134216	-0.0648499	-0.101868	0.0104828	-0.0297089	-0.0181427	0.0312805	-0.0977783	0.0186005
-1.96	-0.058713	-0.0551147	-0.0346222	-0.101227	-0.130951	-0.0129242	-0.0634766	-0.0747223	0.0114594	-0.0474854	0.00509644	0.00882238	-0.111646	0.0273895
-1.86	0.018425	-0.0185928	-0.00708771	-0.0619736	-0.121773	0.0810165	-0.0664139	0.00867462	0.0585251	-0.0324478	0.0865402	-0.00934601	-0.0481796	0.0443802
-1.76	0.102026	0.0185165	0.0147934	-0.0147018	-0.0854416	0.093132	-0.0066452	0.0735245	0.101891	-0.00315094	0.157249	-0.057779	0.0229247	0.0455551
-1.66	0.100662	0.0222321	-0.0170441	-0.0426331	-0.0879822	0.0671539	0.0193329	0.0565338	0.0817719	0.0306396	0.116821	-0.0880585	0.0113983	0.0430145
-1.56	0.0438232	-0.00140381	-0.052002	-0.0736847	-0.112396	-0.0439758	-0.00585938	0.0582886	0.046814	0.00817871	0.0912323	-0.0538788	0.00260925	0.0303192
-1.46	-0.0116441	-0.00140381	-0.0824738	-0.121735	-0.112396	-0.127182	-0.0480499	0.0153198	0.0182953	0.00622559	0.0697479	0.0105727	-0.0130174	-0.0407715
-1.36	-0.0614471	-0.0363617	-0.123291	-0.132477	-0.131729	-0.230499	-0.0966797	-0.0430756	-0.069397	-0.040451	-0.00427246	0.0779572	-0.0432892	-0.110107
-1.26	-0.13352	-0.0877304	-0.178566	-0.161186	-0.149117	-0.313118	-0.13633	-0.0702286	-0.124672	-0.0539322	-0.070488	0.114878	-0.120825	-0.184914
-1.16	-0.0477753	-0.105896	-0.179153	-0.184036	-0.186417	-0.280502	-0.142776	-0.0704193	-0.0842438	-0.0658417	-0.00154114	0.106873	0.00163269	-0.210892
-1.06	-0.0593033	-0.0889053	-0.173103	-0.196739	-0.197945	-0.219765	-0.125786	-0.0811691	-0.0508499	-0.068779	0.0224838	-0.00231171	0.0147171	-0.246635
-0.959999	-0.0760931	-0.0853882	-0.0922394	-0.176422	-0.159271	-0.14476	-0.124222	-0.057724	-0.032486	-0.0386963	-0.037674	-0.0710577	-0.0313696	-0.211868
-0.860001	-0.0667191	-0.0611649	-0.0523911	-0.158836	-0.127235	-0.118584	-0.11953	-0.0483475	-0.0102158	-0.0543137	-0.0154037	-0.051918	-0.045433	-0.209908
-0.759998	-0.0567599	-0.0109711	0.00366211	-0.156693	-0.114151	-0.0812836	-0.0830078	-0.0919037	-0.0080719	-0.0220947	-0.0550537	-0.0966464	-0.0784426	-0.322998
-0.66	0.0354233	-0.114098	-0.0252457	-0.157478	-0.13134	-0.101204	-0.122856	-0.11808	-0.0299454	-0.0361557	-0.076149	-0.157585	0.0207748	-0.156212
-0.560001	0.196365	-0.17308	-0.107666	-0.193802	-0.232513	-0.0722961	-0.262695	-0.0313568	-0.0947876	-0.132248	-0.110916	-0.0138397	0.035614	0.0273895
-0.459999	-0.108527	-0.159218	-0.188728	-0.237358	-0.262016	-0.127968	-0.140236	-0.074913	-0.139519	-0.118385	-0.0161972	-0.0691136	0.165109	-0.0767136
-0.360001	0.741089	0.295074	-0.0543518	-0.170563	-0.140137	-0.183441	0.157806	0.334061	0.0233612	0.12146	0.518967	0.565643	0.625656	0.100632
-0.259998	-1.08778	0.181015	0.460098	0.205215	0.513779	0.170471	0.572647	0.746185	0.655792	0.373016	-0.284546	0.221551	-0.524299	0.571335
-0.16	-1.06047	-1.11977	0.513626	-0.258453	-0.294418	0.735321	-0.553909	-0.841705	-0.406708	-0.303543	-1.19197	-1.33746	-0.9095	0.131882
-0.0600014	1.26277	0.404648	-0.236572	-0.119583	0.326859	-0.396118	0.154099	0.521774	0.334122	-0.0295105	1.36565	0.981094	1.77469	0.132477
0.0400009	0.83384	0.284348	0.142731	0.0288544	0.18428	-0.230896	0.416214	0.596771	0.449738	0.225952	1.2258	0.897087	1.79693	0.660599
0.139999	0.153389	0.174187	0.15522	-0.0469284	0.00733185	0.0284805	0.391212	0.329964	0.549355	0.168144	0.960564	0.865456	1.78054	0.83091
0.240002	-0.0112617	-0.0955505	-0.0430298	-0.072525	0.0489349	0.0392151	0.2453	0.195389	0.563995	0.250366	1.20139	0.893386	1.75494	1.2811
0.34	-0.131569	-0.18383	-0.0520096	-0.102989	0.0438461	0.0364914	0.193748	0.273521	0.551109	0.276543	1.39866	1.06057	2.10769	1.75922
0.439999	-0.0261002	-0.00687408	0.133934	0.114204	0.221199	0.197426	0.399605	0.503212	0.736656	0.518333	1.70725	1.41761	2.7233	2.31547
0.539997	0.0108109	-0.0547256	0.0907669	0.0554123	0.138969	0.141762	0.461128	0.495201	0.769661	0.59861	1.7508	1.55726	3.11961	2.65824
0.640003	0.0350341	-0.0570679	0.104828	0.0354919	0.152252	0.155045	0.47168	0.470596	0.825134	0.68103	1.89612	1.78226	3.40633	2.88637
0.740002	0.0762405	-0.0568771	0.124947	0.0688858	0.188774	0.158363	0.507027	0.498909	0.901497	0.799583	2.00881	1.96839	3.62527	3.12173
0.84	0.0887451	-0.0201569	0.144089	0.116547	0.217682	0.173599	0.547653	0.544617	0.996811	0.911697	2.11389	2.09378	3.83464	3.45454
0.939999	0.0977249	-0.00101471	0.171822	0.116936	0.22393	0.191566	0.59687	0.593834	1.089	0.987083	2.23225	2.16566	4.01199	3.64985
1.04	0.13562	-0.00335693	0.187836	0.14389	0.233307	0.238831	0.629684	0.630554	1.15111	1.05896	2.38615	2.25394	4.15027	3.92212
1.14	0.142455	0.000350952	0.178268	0.16127	0.240921	0.242935	0.656052	0.649109	1.1931	1.1283	2.48283	2.30765	4.26726	4.07817
1.24	0.131126	0.0128555	0.193504	0.156197	0.28936	0.267937	0.703316	0.67997	1.24349	1.18064	2.56057	2.40101	4.40554	4.25669
1.34	0.125854	0.0267181	0.207367	0.167328	0.317291	0.295471	0.713669	0.740707	1.31517	1.24255	2.63811	2.51292	4.52995	4.40532
1.44	0.147919	0.0753479	0.23764	0.214783	0.363968	0.349182	0.766205	0.794418	1.38724	1.32126	2.70627	2.56429	4.67937	4.55942
1.54	0.176437	0.114807	0.272797	0.24057	0.383499	0.387466	0.826752	0.842468	1.46927	1.39978	2.79338	2.66194	4.83952	4.7063
1.64	0.16687	0.136093	0.259323	0.245453	0.417679	0.406799	0.866013	0.871567	1.53197	1.4613	2.86272	2.74417	4.97722	4.79985
1.74	0.123901	0.131409	0.245651	0.242325	0.448151	0.420471	0.866013	0.872742	1.54955	1.51599	2.9467	2.80667	5.10027	4.91313
1.84	0.11882	0.125549	0.24057	0.247406	0.450104	0.435318	0.886322	0.886414	1.57103	1.55115	3.00998	2.87894	5.21159	4.97954
1.94	0.143433	0.122421	0.259323	0.265762	0.480179	0.456802	0.908981	0.908676	1.61282	1.58513	3.07365	2.9512	5.30339	5.08305
2.04	0.15007	0.127502	0.252289	0.264984	0.483307	0.443909	0.903122	0.900085	1.63353	1.61755	3.11662	3.00198	5.38347	5.18071
2.14	0.151245	0.120468	0.273773	0.273575	0.507523	0.468521	0.921478	0.911804	1.6765	1.64685	3.16936	3.06253	5.47917	5.26079
2.24	0.154953	0.132385	0.273972	0.289398	0.529205	0.464417	0.939255	0.93895	1.69505	1.68494	3.23088	3.10725	5.56413	5.3438
2.34	0.168823	0.138046	0.285492	0.302872	0.556351	0.476334	0.949997	0.954773	1.71947	1.70036	3.27678	3.14066	5.66589	5.43852
2.44	0.158859	0.134338	0.289597	0.30307	0.56514	0.470276	0.96933	0.960434	1.73489	1.72595	3.3383	3.19046	5.73405	5.49809
2.54	0.157104	0.153671	0.305023	0.310684	0.594635	0.484146	0.9832	0.974304	1.75853	1.75427	3.3842	3.25198	5.81316	5.57133
2.64	0.141869	0.148598	0.290184	0.313423	0.582527	0.484535	0.982811	0.98954	1.76986	1.78005	3.4053	3.27894	5.8655	5.6354
2.74	0.157883	0.149765	0.295258	0.321625	0.599319	0.509537	0.995697	1.01024	1.80736	1.81091	3.45061	3.31917	5.93034	5.71587
2.84	0.170776	0.15094	0.292526	0.324356	0.604401	0.527115	0.996872	1.02704	1.83157	1.82849	3.49358	3.35355	6.01042	5.78423
2.94	0.157104	0.151718	0.302292	0.329437	0.612991	0.523987	1.02226	1.0368	1.87181	1.84802	3.5385	3.38675	6.07683	5.83501
3.04	0.158859	0.146057	0.302094	0.337051	0.640533	0.53981	1.03574	1.04247	1.8806	1.87126	3.56291	3.42484	6.15984	5.89653
3.14	0.170776	0.141174	0.297211	0.339203	0.654007	0.547424	1.05156	1.05829	1.90111	1.91248	3.59787	3.46761	6.21159	5.96782
3.24	0.168625	0.125351	0.297409	0.335098	0.654205	0.559341	1.05254	1.06786	1.91653	1.93298	3.63127	3.49905	6.26726	6.02934
3.34	0.16394	0.11676	0.306	0.33432	0.65303	0.542542	1.06113	1.08661	1.93529	1.94743	3.66252	3.51663	6.33171	6.07622
3.44	0.169601	0.128281	0.312057	0.341156	0.670807	0.550552	1.06718	1.11298	1.96361	1.97498	3.72209	3.56448	6.39323	6.13969
3.54	0.171753	0.132385	0.326706	0.34877	0.679596	0.562073	1.07793	1.1284	1.98607	1.99939	3.76408	3.60257	6.45671	6.20903
3.64	0.162964	0.130234	0.310883	0.33725	0.685257	0.575943	1.08281	1.13055	2.00345	2.01482	3.79045	3.6348	6.51433	6.27055
3.74	0.174484	0.124573	0.330612	0.331192	0.685455	0.584732	1.1041	1.1452	2.02513	2.04626	3.83244	3.66389	6.5778	6.33989
3.84	0.160034	0.124573	0.325531	0.332367	0.682327	0.605042	1.10918	1.1452	2.0388	2.0658	3.86565	3.70999	6.61882	6.38559
3.94	0.158081	0.135117	0.326706	0.336273	0.685455	0.614029	1.11894	1.14403	2.05833	2.08923	3.90471	3.74319	6.6696	6.46294
4.04	0.164719	0.136292	0.326706	0.35463	0.693268	0.62262	1.12558	1.15692	2.0806	2.11736	3.93205	3.78616	6.73015	6.52739
4.14	0.155152	0.139221	0.320648	0.343109	0.702835	0.632584	1.13945	1.16571	2.10814	2.14099	3.95139	3.82425	6.76433	6.58696
4.24	0.168625	0.148788	0.336472	0.351898	0.70108	0.649963	1.158	1.17723	2.13841	2.16931	3.98674	3.85843	6.84929	6.64458
4.34	0.188354	0.148987	0.339401	0.367325	0.710648	0.656021	1.17929	1.18915	2.16283	2.19958	4.02092	3.89729	6.91667	6.69633
4.44	0.190895	0.156212	0.338814	0.359322	0.722176	0.661293	1.18691	1.19755	2.18568	2.22243	4.05276	3.93812	6.96609	6.74184
4.54	0.197922	0.14801	0.344284	0.351898	0.729202	0.67067	1.19902	1.19872	2.20287	2.23962	4.07658	3.9639	7.0114	6.80864
4.64	0.208863	0.151917	0.348969	0.358536	0.73233	0.674576	1.20293	1.21552	2.2224	2.25916	4.10979	3.98734	7.05241	6.84966
4.74	0.207886	0.161484	0.364792	0.36264	0.745026	0.680237	1.21835	1.2243	2.24681	2.28357	4.14397	4.03323	7.10612	6.89946
4.84	0.214912	0.17086	0.367134	0.353264	0.752052	0.691566	1.21992	1.24032	2.26946	2.30622	4.17561	4.05511	7.14558	6.94477
4.94	0.208275	0.166954	0.381584	0.365761	0.749321	0.707191	1.2414	1.24227	2.3097	2.32302	4.20295	4.0969	7.19636	6.98774
5.04	0.201637	0.163048	0.380028	0.360298	0.758308	0.71891	1.24844	1.24813	2.3265	2.34373	4.22952	4.12855	7.24636	7.03188
5.14	0.20398	0.158752	0.374557	0.356781	0.756744	0.722427	1.24374	1.24969	2.34251	2.35974	4.25021	4.15433	7.27409	7.08501
5.24	0.210617	0.174377	0.394867	0.3685	0.751663	0.726334	1.2664	1.27118	2.36478	2.38591	4.2924	4.18948	7.32878	7.13383
5.34	0.209839	0.184921	0.401901	0.371231	0.746979	0.73024	1.27422	1.28172	2.37962	2.40662	4.30608	4.21097	7.35808	7.17094
5.44	0.200073	0.180237	0.405807	0.378265	0.750885	0.731018	1.28398	1.28094	2.40892	2.42615	4.32756	4.25394	7.40886	7.21001
5.54	0.213547	0.189026	0.417328	0.387054	0.762405	0.735123	1.2955	1.2995	2.43333	2.45056	4.35783	4.29788	7.44304	7.27036
5.64	0.208862	0.19371	0.404831	0.391739	0.761627	0.739029	1.3123	1.31317	2.44701	2.46423	4.37932	4.31741	7.47234	7.3145
5.74	0.203979	0.184143	0.405807	0.397797	0.768463	0.731018	1.31133	1.30711	2.44876	2.47575	4.39592	4.35042	7.50847	7.34673
5.84	0.218628	0.194885	0.406784	0.392914	0.775299	0.742935	1.31621	1.32098	2.47435	2.49744	4.4301	4.37601	7.5446	7.39653
5.94	0.223312	0.196838	0.409515	0.399551	0.774124	0.737076	1.31816	1.33856	2.49193	2.51306	4.44963	4.40726	7.58171	7.43364
6.04	0.212769	0.197617	0.418503	0.416351	0.781158	0.749573	1.33769	1.35419	2.50169	2.53845	4.47307	4.43265	7.61101	7.48833
6.14	0.211792	0.201721	0.409714	0.405609	0.782135	0.740005	1.33945	1.34344	2.51634	2.55388	4.50334	4.4473	7.63737	7.53227
6.24	0.209839	0.209534	0.411667	0.417328	0.76651	0.75563	1.34062	1.35008	2.5347	2.57263	4.52092	4.4805	7.67839	7.5811
6.34	0.210617	0.210312	0.414398	0.418106	0.772369	0.75563	1.34453	1.34735	2.54564	2.59021	4.53537	4.50003	7.70964	7.6104
6.44	0.209839	0.205627	0.411667	0.419281	0.763382	0.756409	1.35429	1.3454	2.55931	2.61169	4.55608	4.52933	7.7487	7.64555
6.54	0.216675	0.21637	0.422409	0.42807	0.785065	0.754654	1.3709	1.36786	2.59154	2.6322	4.59416	4.56155	7.78679	7.70122
6.64	0.209839	0.219299	0.42807	0.442719	0.801666	0.765396	1.38437	1.37547	2.60814	2.65076	4.61662	4.57893	7.81902	7.75102
6.74	0.203979	0.223984	0.421432	0.437637	0.807526	0.75563	1.40117	1.38446	2.614	2.6613	4.63615	4.60941	7.84831	7.79399
6.84	0.198898	0.219299	0.425339	0.442719	0.81221	0.770081	1.40117	1.40009	2.62845	2.66638	4.65569	4.64066	7.88933	7.82915
6.94	0.206909	0.235901	0.438034	0.443695	0.824127	0.774185	1.41191	1.41669	2.65599	2.69861	4.68205	4.66702	7.92546	7.88168
7.04	0.207886	0.232971	0.435883	0.459122	0.821198	0.769302	1.42265	1.42821	2.67259	2.70349	4.70256	4.6973	7.96355	7.9229
7.14	0.19812	0.229843	0.431198	0.464203	0.827057	0.769302	1.43124	1.44501	2.68431	2.73083	4.7299	4.71487	7.9987	7.95219
7.24	0.194992	0.231018	0.431198	0.448578	0.836823	0.77594	1.43047	1.45673	2.69798	2.73083	4.74435	4.72464	8.03972	7.97563
7.34	0.192261	0.242737	0.433151	0.460297	0.834869	0.79274	1.43633	1.46259	2.72533	2.7531	4.77287	4.74026	8.07097	8.01274
7.44	0.185425	0.233948	0.436081	0.461273	0.830765	0.801529	1.44902	1.47606	2.74271	2.77087	4.81096	4.77444	8.12273	8.04692
7.54	0.183472	0.244492	0.431	0.462051	0.841705	0.79567	1.45879	1.48505	2.76341	2.7865	4.84026	4.79007	8.16374	8.07036
7.64	0.201828	0.257385	0.434128	0.471039	0.845612	0.798401	1.48222	1.49872	2.78685	2.79431	4.8676	4.82132	8.21062	8.11723
7.74	0.196167	0.270081	0.437057	0.473969	0.842682	0.798599	1.48593	1.49579	2.79955	2.81677	4.89592	4.84964	8.24089	8.15532
7.84	0.205933	0.274765	0.433151	0.472015	0.848541	0.796646	1.50078	1.50165	2.80931	2.82654	4.91154	4.86409	8.28386	8.19633
7.94	0.208862	0.274963	0.44194	0.482758	0.854202	0.815201	1.51152	1.51122	2.82396	2.84119	4.93205	4.89163	8.31999	8.22075
8.04	0.200073	0.27594	0.431976	0.472794	0.86026	0.811096	1.50664	1.52704	2.83353	2.84685	4.94084	4.90237	8.36394	8.25102
8.14	0.206711	0.27594	0.439011	0.475922	0.850494	0.81813	1.50859	1.53876	2.85228	2.86365	4.9631	4.92776	8.39714	8.28227
8.24	0.210815	0.289413	0.438034	0.484711	0.85733	0.82692	1.52519	1.55145	2.86497	2.8822	4.9926	4.95999	8.4489	8.32036
8.34	0.210815	0.280823	0.438034	0.476898	0.867096	0.832779	1.52988	1.55536	2.87865	2.89197	5.00237	4.97562	8.48015	8.35551
8.44	0.213745	0.289612	0.437057	0.482559	0.868073	0.842346	1.53593	1.57469	2.89915	2.90662	5.03264	4.99417	8.52409	8.38579
8.54	0.219406	0.301132	0.440765	0.484711	0.873734	0.85231	1.55058	1.58661	2.91849	2.92126	5.05705	5.01468	8.56999	8.42465
8.64	0.220581	0.296448	0.434128	0.478851	0.867096	0.846451	1.55058	1.59637	2.93529	2.93103	5.06291	5.04007	8.60905	8.4727
8.74	0.220581	0.300354	0.432175	0.474945	0.882721	0.842545	1.55058	1.59052	2.94115	2.9408	5.08635	5.05569	8.65007	8.50591
8.84	0.230347	0.300354	0.438034	0.467133	0.882721	0.846451	1.56425	1.59637	2.95482	2.95134	5.10197	5.07913	8.68913	8.54106
8.94	0.221558	0.297424	0.439011	0.464203	0.883698	0.854065	1.56718	1.60712	2.96556	2.95935	5.12248	5.09573	8.71159	8.56938
9.04	0.210617	0.304062	0.442917	0.478653	0.897369	0.882584	1.58554	1.62157	2.989	2.97693	5.15959	5.12894	8.75456	8.6104
9.14	0.222534	0.308167	0.451706	0.476898	0.89444	0.88356	1.59355	1.62958	3.0056	2.99353	5.18401	5.1514	8.80046	8.64262
9.24	0.219604	0.303284	0.45932	0.481781	0.900101	0.878677	1.59453	1.64032	3.02611	3.01404	5.20842	5.17776	8.82292	8.66899
9.34	0.218628	0.300354	0.457565	0.472992	0.913971	0.881607	1.60527	1.63739	3.03294	3.01697	5.22112	5.18929	8.85905	8.70122
9.44	0.214722	0.300354	0.438034	0.467133	0.89444	0.886292	1.60136	1.63739	3.03372	3.01111	5.22502	5.20609	8.87859	8.73051
9.54	0.224487	0.305038	0.4478	0.472992	0.902252	0.903091	1.6248	1.6452	3.05052	3.03064	5.25041	5.22952	8.92937	8.77544
9.64	0.214722	0.300354	0.451706	0.477676	0.906158	0.906998	1.62871	1.6452	3.05443	3.04041	5.26994	5.24515	8.96843	8.81059
9.74	0.219406	0.31012	0.457565	0.478851	0.902252	0.912857	1.63925	1.64989	3.06029	3.05095	5.28166	5.27054	9.00554	8.83989
9.84	0.220581	0.306213	0.457565	0.482758	0.912796	0.912857	1.64433	1.66083	3.06419	3.06189	5.30119	5.28616	9.02898	8.87114
9.94	0.214722	0.31012	0.450531	0.476898	0.904205	0.910904	1.66386	1.66669	3.08372	3.07556	5.32463	5.3096	9.06999	8.90044
10.04	0.218628	0.305038	0.457565	0.482758	0.908112	0.910904	1.66972	1.67059	3.08958	3.09119	5.35002	5.33499	9.09929	8.93559
10.14	0.219604	0.301331	0.472214	0.488419	0.918854	0.906021	1.68828	1.6911	3.09837	3.10583	5.37639	5.35355	9.13347	8.97563
10.24	0.209641	0.300354	0.457565	0.478851	0.923737	0.901917	1.68027	1.68622	3.10326	3.11072	5.39104	5.36429	9.1403	9.00005
10.34	0.210815	0.31012	0.461472	0.478851	0.908112	0.906998	1.69121	1.687	3.11302	3.12634	5.40549	5.37601	9.16492	9.04106
10.44	0.228783	0.312462	0.469673	0.4851	0.904594	0.915199	1.69355	1.69051	3.12122	3.13259	5.4383	5.39788	9.18952	9.06684
10.54	0.220581	0.321838	0.473969	0.478851	0.912796	0.918716	1.70097	1.69208	3.12865	3.14665	5.45744	5.42093	9.22429	9.11528
10.64	0.220581	0.310898	0.47319	0.482758	0.91983	0.922623	1.7166	1.70575	3.14896	3.15759	5.47697	5.4346	9.25359	9.14653
10.74	0.225266	0.302307	0.47319	0.47963	0.91983	0.926529	1.7205	1.71161	3.1599	3.16736	5.49846	5.45023	9.2907	9.17583
10.84	0.217651	0.297424	0.468307	0.489594	0.914948	0.922424	1.73203	1.71649	3.16478	3.18201	5.50725	5.47073	9.30925	9.21587
10.94	0.215698	0.299377	0.456589	0.4935	0.912994	0.921646	1.73125	1.71454	3.16869	3.18982	5.53069	5.48441	9.33659	9.2393
11.04	0.20105	0.288635	0.453659	0.49057	0.908112	0.918716	1.73808	1.72137	3.16576	3.19666	5.54143	5.50101	9.3532	9.27544
11.14	0.209838	0.285706	0.468307	0.4935	0.912994	0.923599	1.74101	1.73094	3.18626	3.21716	5.56194	5.51566	9.39909	9.31548
11.24	0.20105	0.280823	0.453659	0.492523	0.917877	0.918716	1.7459	1.73309	3.18724	3.21619	5.57854	5.52444	9.4196	9.33598
11.34	0.209839	0.281799	0.456589	0.504044	0.92276	0.927505	1.76054	1.74774	3.2058	3.23083	5.60295	5.55472	9.44402	9.37485
11.44	0.211792	0.266174	0.457367	0.499359	0.923538	0.938049	1.76054	1.75165	3.21556	3.25037	5.61662	5.56644	9.48503	9.41313
11.54	0.200851	0.266953	0.462448	0.505219	0.924713	0.954849	1.7664	1.76727	3.22142	3.26091	5.64201	5.58089	9.50847	9.43266
11.64	0.211792	0.277893	0.468307	0.505219	0.924713	0.952896	1.76054	1.76727	3.23119	3.27185	5.65569	5.60745	9.53972	9.47173
11.74	0.205933	0.273987	0.458542	0.509125	0.924713	0.962662	1.77031	1.76805	3.23119	3.28162	5.68303	5.61722	9.56902	9.50298
11.84	0.19812	0.270081	0.460495	0.514984	0.926666	0.964615	1.77304	1.78094	3.24681	3.3031	5.69475	5.62894	9.59636	9.53423
11.94	0.191284	0.27301	0.463425	0.522598	0.929596	0.967545	1.77324	1.79364	3.26537	3.31189	5.71721	5.64554	9.62468	9.56177
12.04	0.189331	0.269104	0.449753	0.517914	0.933502	0.965591	1.77519	1.78973	3.26732	3.31384	5.73479	5.66898	9.65202	9.58871
12.14	0.191086	0.266174	0.447601	0.51889	0.92276	0.958755	1.78203	1.7868	3.28001	3.32068	5.74162	5.68167	9.68034	9.61235
12.24	0.188354	0.268127	0.450729	0.526703	0.924713	0.968521	1.79375	1.79852	3.28197	3.34216	5.76311	5.69925	9.71159	9.6436
12.34	0.191284	0.271057	0.4478	0.529633	0.928421	0.978088	1.80644	1.81122	3.2849	3.35486	5.77776	5.71585	9.74382	9.66801
12.44	0.191284	0.271835	0.453659	0.529633	0.929596	0.979263	1.80644	1.81122	3.28958	3.37244	5.79729	5.74124	9.77116	9.68755
12.54	0.193237	0.271057	0.451706	0.527679	0.927643	0.987076	1.81425	1.81004	3.30443	3.37517	5.8051	5.75296	9.79265	9.71489
12.64	0.188355	0.279846	0.450729	0.541153	0.926666	0.986099	1.81718	1.82391	3.31712	3.3949	5.82756	5.77151	9.83464	9.74907
12.74	0.189133	0.27594	0.44487	0.542328	0.92276	0.984146	1.82968	1.83563	3.32298	3.39685	5.83928	5.78323	9.86784	9.78032
12.84	0.193237	0.282776	0.452484	0.539398	0.92569	0.998795	1.83379	1.83856	3.34154	3.41345	5.85588	5.80179	9.90984	9.80278
12.94	0.191284	0.282776	0.455612	0.545258	0.935455	0.992935	1.84355	1.84833	3.34544	3.42322	5.87346	5.81741	9.93718	9.83403
13.04	0.197144	0.276917	0.453659	0.545258	0.933502	1.0027	1.85332	1.85809	3.3513	3.43298	5.88322	5.82718	9.95085	9.84888
13.14	0.199097	0.282776	0.461472	0.551117	0.935455	1.00075	1.86113	1.85614	3.36888	3.45447	5.90471	5.8428	9.99187	9.87309
13.24	0.19812	0.287659	0.460495	0.556778	0.935257	0.993912	1.84843	1.85907	3.37376	3.45935	5.9135	5.85745	10.0085	9.89633
13.34	0.189331	0.284729	0.461472	0.558929	0.937408	0.995667	1.85332	1.86395	3.38841	3.474	5.93401	5.87796	10.0231	9.92583
13.44	0.183472	0.277695	0.455612	0.555023	0.931549	0.990982	1.84355	1.8745	3.38841	3.47791	5.93791	5.88187	10.0466	9.94458
13.54	0.186401	0.283752	0.456589	0.563812	0.934479	1.00368	1.85039	1.88837	3.40111	3.48669	5.95256	5.8887	10.0866	9.96469
13.64	0.17859	0.27594	0.464401	0.561859	0.932526	0.997818	1.85429	1.89618	3.40306	3.49451	5.97404	5.90433	10.0983	10.001
13.74	0.182297	0.282776	0.473969	0.560883	0.945221	1.01051	1.86308	1.90497	3.42747	3.5072	5.99846	5.92288	10.1364	10.0293
13.84	0.186401	0.299377	0.478073	0.563812	0.948151	0.999771	1.86601	1.91376	3.44408	3.52068	6.01115	5.94534	10.1706	10.0518
13.94	0.186401	0.305237	0.478073	0.568497	0.942291	0.991959	1.86015	1.91766	3.4597	3.52771	6.0256	5.95511	10.1862	10.0713
14.04	0.20105	0.31012	0.482956	0.580414	0.95694	1.00075	1.88457	1.91669	3.46458	3.5365	6.05705	5.97444	10.2145	10.0977
14.14	0.206909	0.312851	0.484909	0.58432	0.959671	1.01833	1.88261	1.92255	3.48021	3.54822	6.06877	5.99319	10.2477	10.129
14.24	0.205933	0.313049	0.487839	0.597015	0.973541	1.02203	1.88554	1.93134	3.4929	3.55701	6.09709	6.0098	10.28	10.1565
14.34	0.216675	0.312073	0.492722	0.617523	0.968658	1.02419	1.89511	1.94012	3.51341	3.5658	6.1176	6.0303	10.3044	10.1758
14.44	0.210815	0.312073	0.492722	0.617523	0.974518	1.01833	1.89238	1.93622	3.51341	3.57556	6.13713	6.04202	10.3309	10.2051
14.54	0.221359	0.312073	0.486862	0.613617	0.968658	1.01833	1.89629	1.94012	3.5181	3.59119	6.1469	6.05179	10.3434	10.2344
14.64	0.220581	0.312073	0.481781	0.612442	0.968658	1.02809	1.90605	1.94598	3.54076	3.59509	6.16057	6.06546	10.363	10.2559
14.74	0.220581	0.31012	0.482956	0.619476	0.978424	1.02809	1.91191	1.95067	3.54662	3.60095	6.18791	6.09085	10.404	10.2852
14.84	0.224487	0.314026	0.482956	0.61557	0.978424	1.03786	1.91191	1.94794	3.56029	3.60486	6.19768	6.10062	10.4196	10.3047
14.94	0.2323	0.332382	0.484909	0.601898	0.976471	1.0359	1.908	1.9538	3.5681	3.62244	6.2133	6.11624	10.4352	10.3262
15.04	0.233276	0.320862	0.485886	0.600922	0.969635	1.02907	1.91484	1.96454	3.57298	3.62732	6.23967	6.13284	10.4655	10.3545
15.14	0.230347	0.312073	0.482956	0.597992	0.967484	1.0359	1.91582	1.96161	3.58568	3.63025	6.24651	6.14554	10.4801	10.375
15.24	0.251633	0.322815	0.493698	0.602875	0.989166	1.04274	1.93242	1.98212	3.59642	3.64099	6.26701	6.17191	10.5143	10.4053
15.34	0.247925	0.317932	0.498581	0.60463	0.984283	1.032	1.93144	1.98309	3.60521	3.65173	6.2758	6.17679	10.529	10.4219
15.44	0.248901	0.326721	0.502289	0.610687	0.989166	1.05133	1.94218	1.99188	3.61595	3.66248	6.30803	6.19144	10.5612	10.4561
15.54	0.241089	0.334534	0.505417	0.610687	0.995026	1.05055	1.93828	1.98798	3.62572	3.65857	6.31389	6.2012	10.571	10.4717
15.64	0.247925	0.33551	0.508347	0.621429	0.999908	1.05934	1.94316	1.99872	3.63646	3.66814	6.32854	6.22171	10.611	10.5079
15.74	0.254761	0.344299	0.513229	0.634125	0.998932	1.06227	1.95	2.00555	3.65306	3.68201	6.3549	6.23831	10.6257	10.5362
15.84	0.252808	0.33844	0.515182	0.626312	1.00479	1.07008	1.95781	2.00946	3.65697	3.69568	6.37834	6.25589	10.6471	10.5577
15.94	0.261597	0.332382	0.514206	0.629242	1.01045	1.06911	1.96269	2.01317	3.66576	3.69861	6.38713	6.27249	10.6755	10.5762
16.04	0.255737	0.331604	0.512253	0.617523	1.01553	1.06325	1.96465	2.01825	3.66771	3.70251	6.40666	6.29007	10.7009	10.6055
16.14	0.249878	0.331604	0.512253	0.628067	1.00967	1.05739	1.9705	2.02216	3.67357	3.71619	6.41252	6.29984	10.7145	10.6407
16.24	0.247925	0.329651	0.5103	0.623383	1.01749	1.05348	1.97324	2.02997	3.68138	3.72009	6.41447	6.32132	10.738	10.6543
16.34	0.257492	0.316956	0.515182	0.616547	1.01065	1.06305	1.97929	2.02899	3.68509	3.72302	6.42326	6.33597	10.7507	10.6729
16.44	0.255737	0.327698	0.5103	0.617523	1.01553	1.0652	1.98418	2.03583	3.70872	3.73376	6.43401	6.34671	10.7829	10.6934
16.54	0.253784	0.331604	0.513031	0.621429	1.01944	1.0652	1.99394	2.04364	3.71849	3.74353	6.45744	6.3721	10.8161	10.7344
16.64	0.271362	0.345276	0.522018	0.629242	1.02725	1.07692	2.00566	2.05731	3.7263	3.76501	6.47697	6.38968	10.8434	10.7696
16.74	0.267456	0.319885	0.522018	0.629242	1.01749	1.06715	2.00566	2.05145	3.73021	3.76111	6.48674	6.39944	10.8505	10.7813
16.84	0.268433	0.337265	0.524948	0.634125	1.03409	1.07008	2.01836	2.06805	3.75658	3.77771	6.50334	6.42073	10.8796	10.8116
16.94	0.282104	0.346252	0.536667	0.641937	1.05167	1.0818	2.03008	2.08173	3.77025	3.78552	6.52092	6.44534	10.9167	10.8506
17.04	0.284058	0.340393	0.534714	0.630219	1.05049	1.07985	2.03398	2.08368	3.7722	3.77771	6.5385	6.46292	10.9421	10.8643
17.14	0.276245	0.33844	0.524948	0.630219	1.04581	1.07399	2.02812	2.08368	3.78197	3.78748	6.55412	6.47269	10.9596	10.8819
17.24	0.281128	0.333557	0.533737	0.633926	1.06046	1.07887	2.033	2.0827	3.79076	3.79704	6.56877	6.50687	10.9938	10.918
17.34	0.293823	0.342346	0.546432	0.639984	1.07315	1.08258	2.03984	2.09618	3.79955	3.81677	6.58733	6.52542	11.0241	10.9463
17.44	0.289917	0.336487	0.546432	0.638031	1.07315	1.08961	2.0457	2.10321	3.81322	3.81677	6.59123	6.54886	11.0475	10.9502
17.54	0.294601	0.346252	0.542526	0.64389	1.08292	1.0818	2.04961	2.10712	3.81908	3.82068	6.601	6.56448	11.0788	10.9717
17.64	0.290893	0.339417	0.532562	0.635101	1.07803	1.08083	2.05058	2.112	3.82787	3.83142	6.61565	6.56937	11.0993	10.9864
17.74	0.28894	0.333557	0.54155	0.637054	1.08585	1.09059	2.05254	2.11981	3.83177	3.83337	6.62346	6.57913	11.1208	11.004
17.84	0.287964	0.316956	0.540573	0.634125	1.08369	1.08376	2.05742	2.12469	3.83548	3.83826	6.6342	6.59769	11.151	11.0323
17.94	0.305542	0.325546	0.546432	0.651703	1.09854	1.09157	2.06992	2.13641	3.86009	3.84607	6.65178	6.62503	11.1842	11.0577
18.04	0.305542	0.332581	0.552292	0.647797	1.10245	1.10133	2.07695	2.14618	3.87376	3.84607	6.67131	6.6387	11.1979	11.0811
18.14	0.315307	0.326721	0.546432	0.642715	1.10245	1.10133	2.08086	2.14618	3.87962	3.85583	6.68108	6.65433	11.2292	11.1104
18.24	0.313354	0.320862	0.544479	0.641937	1.10635	1.10915	2.075	2.15399	3.88158	3.85388	6.68889	6.67191	11.2565	11.1436
18.34	0.327805	0.318909	0.544479	0.641937	1.11026	1.1236	2.0789	2.16376	3.90111	3.87341	6.71623	6.68753	11.2858	11.169
18.44	0.328003	0.321838	0.543503	0.640961	1.11905	1.13551	2.08769	2.16356	3.9099	3.88416	6.73479	6.70218	11.3063	11.1973
18.54	0.32312	0.318909	0.544479	0.638031	1.12589	1.13063	2.1082	2.17548	3.91673	3.88904	6.73967	6.72659	11.3366	11.2081
18.64	0.319214	0.313049	0.545258	0.632172	1.11026	1.13063	2.09453	2.17548	3.92259	3.8949	6.73967	6.73245	11.3522	11.2295
18.74	0.322144	0.312073	0.54155	0.631195	1.11905	1.12965	2.09746	2.18427	3.92747	3.90759	6.75822	6.75101	11.3864	11.2481
18.84	0.327026	0.30719	0.544479	0.645844	1.1376	1.14821	2.11601	2.20282	3.93626	3.92224	6.76701	6.77347	11.4206	11.2823
18.94	0.328979	0.299377	0.552292	0.636078	1.13174	1.15602	2.11992	2.20673	3.94798	3.93005	6.78459	6.78909	11.4421	11.2959
19.04	0.328003	0.30426	0.545456	0.635101	1.13467	1.15114	2.12285	2.19794	3.95287	3.94275	6.79338	6.79788	11.4723	11.3145
19.14	0.340698	0.301331	0.552292	0.628265	1.13838	1.15797	2.13554	2.21063	3.9597	3.9613	6.80803	6.82425	11.5046	11.337
19.24	0.330933	0.295471	0.546432	0.63295	1.13956	1.14626	2.14999	2.21063	3.9597	3.96521	6.81194	6.83401	11.5253	11.3604
19.34	0.340698	0.295471	0.548386	0.639984	1.14932	1.15602	2.16289	2.21063	3.96947	3.97107	6.83733	6.84964	11.5534	11.3877
19.44	0.355347	0.305038	0.547409	0.644867	1.15421	1.17145	2.16777	2.22606	3.98997	3.98572	6.86174	6.87405	11.5837	11.4219
19.54	0.349487	0.300354	0.545456	0.652679	1.16202	1.18044	2.16972	2.23114	4.00169	3.98767	6.86565	6.88382	11.6032	11.4348
19.64	0.342651	0.293518	0.544479	0.661469	1.1669	1.17946	2.17851	2.23407	4.00658	4.00232	6.87834	6.89729	11.6159	11.4483
19.74	0.349487	0.30426	0.555222	0.662445	1.16202	1.18044	2.18535	2.24091	4.01732	4.0033	6.89104	6.91507	11.652	11.4786
19.84	0.342651	0.303284	0.544479	0.661469	1.16495	1.17946	2.19218	2.22821	4.01517	4.00818	6.89006	6.918	11.6667	11.4874
19.94	0.333862	0.298401	0.540375	0.656586	1.17569	1.17458	2.20293	2.23895	4.02318	4.02361	6.89494	6.94241	11.6813	11.5118
20.04	0.332886	0.293518	0.550339	0.653656	1.18448	1.18336	2.21172	2.23407	4.03587	4.02966	6.90373	6.95706	11.7057	11.5323
20.14	0.326828	0.288635	0.549362	0.660492	1.18546	1.18434	2.21855	2.23895	4.04271	4.04041	6.92424	6.97757	11.7321	11.5528
20.24	0.330933	0.281799	0.552292	0.651703	1.19307	1.18727	2.21562	2.24188	4.03978	4.05115	6.92717	6.98636	11.7546	11.5655
20.34	0.321167	0.285706	0.536667	0.647797	1.2001	1.18141	2.21953	2.24579	4.05345	4.06677	6.93108	6.99612	11.778	11.5791
20.44	0.325073	0.281799	0.546432	0.642715	1.19424	1.18727	2.22539	2.25165	4.05931	4.06677	6.95256	7.01956	11.8092	11.6104
20.54	0.325073	0.272034	0.546432	0.64389	1.2001	1.19196	2.23515	2.24579	4.06908	4.07654	6.95764	7.03519	11.8346	11.6495
20.64	0.330933	0.27594	0.546432	0.653656	1.20401	1.18922	2.23515	2.25165	4.0847	4.07654	6.97014	7.04495	11.8581	11.6709
20.74	0.332886	0.272034	0.548386	0.655609	1.21573	1.19118	2.23711	2.25751	4.09251	4.08826	6.99162	7.06058	11.8776	11.7081
20.84	0.334839	0.273987	0.562057	0.663422	1.2294	1.2029	2.24492	2.27509	4.11009	4.10974	7.0092	7.08011	11.9089	11.7295
20.94	0.334839	0.284531	0.556976	0.659515	1.23331	1.20876	2.24883	2.28094	4.11009	4.12732	7.0256	7.08987	11.9237	11.7452
21.04	0.338745	0.279846	0.565964	0.655609	1.2294	1.21071	2.2625	2.27899	4.11205	4.12537	7.04045	7.10355	11.946	11.7588
21.14	0.325074	0.266174	0.558151	0.659515	1.23135	1.19899	2.24883	2.27118	4.11986	4.12732	7.05217	7.1055	11.9577	11.7706
21.24	0.337769	0.27301	0.561081	0.666351	1.24405	1.20973	2.26152	2.27802	4.12669	4.13416	7.06409	7.1221	11.9938	11.8028
21.34	0.329956	0.267151	0.563034	0.656586	1.23624	1.21364	2.25957	2.27098	4.13841	4.14587	7.06487	7.13968	12.0134	11.8165
21.44	0.338158	0.263634	0.559517	0.664787	1.24912	1.21989	2.27168	2.28036	4.14661	4.15408	7.07697	7.14202	12.0411	11.8481
21.54	0.331909	0.267151	0.557175	0.663223	1.24991	1.22926	2.27011	2.28387	4.1638	4.16736	7.10002	7.1553	12.068	11.8809
21.64	0.32605	0.27301	0.56694	0.664398	1.24991	1.23317	2.27715	2.28387	4.17943	4.17712	7.11174	7.17679	12.0837	11.8985
21.74	0.336792	0.270081	0.571823	0.679047	1.2587	1.2361	2.28203	2.29266	4.18431	4.19177	7.12639	7.18558	12.1139	11.917
21.84	0.338745	0.277893	0.56987	0.677094	1.27042	1.24391	2.28398	2.30438	4.19994	4.19373	7.13811	7.20316	12.1413	11.9483
21.94	0.334641	0.284729	0.576706	0.680023	1.26944	1.25075	2.28691	2.31317	4.20872	4.19666	7.16057	7.22562	12.154	11.9805
22.04	0.334839	0.287659	0.575729	0.667328	1.2626	1.24977	2.28398	2.30048	4.21634	4.19958	7.17326	7.22855	12.1725	12.001
22.14	0.332886	0.292343	0.574554	0.681	1.27042	1.25758	2.29375	2.31415	4.22728	4.21326	7.19865	7.24222	12.1921	12.0284
22.24	0.332886	0.293518	0.575729	0.684906	1.28018	1.26735	2.29765	2.32391	4.2429	4.22107	7.21233	7.25589	12.2194	12.0518
22.34	0.337769	0.292542	0.584518	0.695648	1.2753	1.27692	2.30644	2.3327	4.24779	4.24353	7.22697	7.2803	12.2419	12.0735
22.44	0.327026	0.297424	0.579636	0.684906	1.27432	1.27907	2.30742	2.33368	4.2429	4.23865	7.24162	7.28714	12.2467	12.0811
22.54	0.332886	0.293518	0.575729	0.681	1.28409	1.28297	2.31133	2.32782	4.2429	4.24841	7.25139	7.29691	12.2604	12.1065
22.64	0.32312	0.287659	0.579636	0.684906	1.29385	1.28883	2.31718	2.33368	4.25267	4.25232	7.26115	7.30667	12.2897	12.1319
22.74	0.330933	0.287659	0.581589	0.682953	1.30362	1.29274	2.33476	2.33759	4.26634	4.27185	7.28264	7.32034	12.3202	12.1553
22.84	0.330933	0.295471	0.591354	0.691544	1.29776	1.30055	2.34453	2.34149	4.27025	4.27576	7.29045	7.33401	12.3366	12.1749
22.94	0.329956	0.286682	0.576706	0.693695	1.29678	1.30153	2.33965	2.34052	4.26927	4.28064	7.3051	7.34866	12.3473	12.1836
23.04	0.332886	0.27594	0.577682	0.684906	1.3044	1.2986	2.34062	2.34344	4.28197	4.28162	7.3217	7.3555	12.36	12.2081
23.14	0.334839	0.283752	0.575729	0.682953	1.30362	1.30446	2.34843	2.33368	4.28392	4.29919	7.33342	7.37894	12.3913	12.2334
23.24	0.337769	0.280823	0.568893	0.689789	1.31046	1.30348	2.35136	2.34129	4.28685	4.30212	7.35588	7.39163	12.4196	12.252
23.34	0.341675	0.290588	0.563034	0.685883	1.31046	1.30348	2.35136	2.34833	4.29662	4.31189	7.3676	7.41116	12.4196	12.2774
23.44	0.335815	0.294495	0.570847	0.687836	1.31436	1.30544	2.34941	2.34637	4.29466	4.32361	7.38518	7.41898	12.4333	12.3047
23.54	0.337769	0.286682	0.568893	0.695648	1.32022	1.31325	2.35527	2.35223	4.30638	4.33142	7.40666	7.43069	12.4606	12.3321
23.64	0.331909	0.290588	0.5728	0.689789	1.31827	1.31715	2.3709	2.35809	4.30638	4.33142	7.41643	7.45218	12.4801	12.3438
23.74	0.339722	0.303085	0.575531	0.701508	1.32608	1.3152	2.37285	2.35028	4.3181	4.34705	7.43791	7.4639	12.4977	12.3594
23.84	0.347534	0.317932	0.580612	0.715179	1.33389	1.32692	2.38457	2.362	4.32591	4.36072	7.45744	7.49124	12.5309	12.3868
23.94	0.35144	0.317932	0.584518	0.70932	1.32803	1.32301	2.39043	2.36786	4.33958	4.37048	7.46721	7.50491	12.5407	12.4122
24.04	0.345581	0.312073	0.582565	0.715179	1.33389	1.32301	2.39043	2.37177	4.34544	4.37517	7.48674	7.52054	12.5661	12.4329
24.14	0.352219	0.319885	0.590378	0.721039	1.32999	1.32887	2.39238	2.37958	4.35716	4.38416	7.49455	7.53226	12.5829	12.4473
24.24	0.362183	0.322815	0.587448	0.729828	1.33292	1.33766	2.40703	2.38251	4.36009	4.39099	7.51115	7.55472	12.5983	12.4756
24.34	0.35437	0.318909	0.585495	0.731781	1.34073	1.33961	2.40898	2.38446	4.37376	4.41052	7.52287	7.56839	12.6296	12.4893
24.44	0.358276	0.315002	0.585495	0.722015	1.34464	1.32985	2.40898	2.38837	4.37376	4.42029	7.5385	7.56839	12.651	12.5127
24.54	0.365112	0.315979	0.580612	0.726898	1.34171	1.33083	2.41464	2.3952	4.38841	4.42126	7.5551	7.5889	12.6676	12.5391
24.64	0.359253	0.314026	0.590378	0.736664	1.3503	1.32965	2.42558	2.39911	4.39818	4.43884	7.56877	7.60257	12.695	12.5586
24.74	0.362183	0.322815	0.597214	0.734512	1.35049	1.33961	2.43828	2.40594	4.41087	4.44763	7.59123	7.61526	12.7292	12.5811
24.84	0.363159	0.329651	0.600143	0.748383	1.35733	1.35036	2.44511	2.41864	4.43138	4.46423	7.60783	7.63577	12.7516	12.6036
24.94	0.362183	0.322815	0.606979	0.751312	1.36417	1.35915	2.45195	2.42157	4.4304	4.47693	7.62053	7.66409	12.778	12.6163
25.04	0.362183	0.326721	0.606979	0.7435	1.37003	1.36305	2.45781	2.42548	4.44017	4.48669	7.64006	7.67581	12.7975	12.6416
25.14	0.356323	0.326721	0.612839	0.749359	1.36417	1.36891	2.45781	2.43134	4.44017	4.48669	7.65178	7.68558	12.8249	12.667
25.24	0.365112	0.33551	0.606003	0.746429	1.37296	1.37184	2.46074	2.44794	4.45287	4.49939	7.66447	7.69827	12.8415	12.6797
25.34	0.362183	0.336487	0.597992	0.749359	1.36026	1.36891	2.45781	2.45087	4.44994	4.50623	7.68108	7.71487	12.8639	12.7022
25.44	0.356323	0.330627	0.605026	0.7435	1.36026	1.35915	2.45781	2.45555	4.4597	4.50623	7.69084	7.73441	12.8757	12.7276
25.54	0.362183	0.334534	0.595261	0.749359	1.34854	1.35915	2.45781	2.46259	4.4597	4.51794	7.70061	7.74417	12.8893	12.751
25.64	0.365112	0.343323	0.59819	0.746429	1.35147	1.36598	2.46074	2.46552	4.4763	4.52087	7.7133	7.75882	12.9176	12.7852
25.74	0.356323	0.345078	0.599167	0.749359	1.34854	1.36891	2.45781	2.46649	4.47923	4.52771	7.72795	7.77542	12.9362	12.8069
25.84	0.362183	0.342346	0.593307	0.753265	1.34854	1.36891	2.46758	2.47235	4.489	4.53748	7.73576	7.78519	12.9557	12.8291
25.94	0.3573	0.345276	0.596237	0.752289	1.34561	1.38161	2.46074	2.487	4.49193	4.55017	7.75432	7.80765	12.9723	12.8594
26.04	0.360229	0.346252	0.597214	0.749359	1.34854	1.38258	2.45781	2.48798	4.50072	4.56091	7.76115	7.82425	12.996	12.8799
26.14	0.364136	0.352112	0.593307	0.739594	1.34854	1.38844	2.46172	2.49384	4.50072	4.56677	7.78069	7.83011	13.0085	12.8956
26.24	0.357887	0.34391	0.590965	0.741158	1.35011	1.3861	2.46523	2.4954	4.49837	4.5742	7.79787	7.83363	13.0276	12.9088
26.34	0.358276	0.346252	0.581589	0.7435	1.35245	1.38649	2.46562	2.49774	4.50462	4.58044	7.80608	7.83987	13.0397	12.9209
26.44	0.364136	0.350159	0.587448	0.73764	1.34268	1.39235	2.47148	2.49774	4.51439	4.59021	7.82561	7.84964	13.0632	12.9541
26.54	0.369019	0.360901	0.586472	0.748383	1.3378	1.39137	2.47636	2.50653	4.51927	4.59509	7.84026	7.87015	13.0837	12.9766
26.64	0.368821	0.350159	0.587448	0.738419	1.33292	1.39235	2.47539	2.50751	4.52415	4.59412	7.8549	7.86917	13.11	12.9952
26.74	0.372925	0.353088	0.588425	0.756195	1.34366	1.40309	2.49785	2.51825	4.5349	4.61853	7.87737	7.88577	13.1364	13.0176
26.84	0.373901	0.354065	0.595261	0.753265	1.35049	1.40993	2.49883	2.52509	4.5515	4.62927	7.88225	7.90433	13.1608	13.0284
26.94	0.374878	0.345276	0.596237	0.754242	1.34756	1.407	2.4959	2.52606	4.55833	4.62634	7.9008	7.9053	13.1852	13.0508
27.04	0.374878	0.34137	0.592331	0.764008	1.3378	1.41168	2.4959	2.53192	4.55833	4.63611	7.92033	7.92484	13.2087	13.0801
27.14	0.386596	0.347229	0.602097	0.764008	1.34756	1.42458	2.50175	2.54169	4.57396	4.65173	7.93205	7.95023	13.2391	13.1133
27.24	0.387573	0.33844	0.605026	0.755219	1.35049	1.42165	2.50859	2.54852	4.57103	4.65857	7.94279	7.95316	13.2507	13.1241
27.34	0.389526	0.350159	0.610886	0.766937	1.34659	1.42751	2.51836	2.56024	4.58665	4.66443	7.95842	7.96683	13.2858	13.1592
27.44	0.38855	0.337463	0.600922	0.756195	1.34561	1.41676	2.51933	2.55536	4.59349	4.66931	7.96916	7.98929	13.3063	13.1692
27.54	0.38562	0.340393	0.605026	0.759125	1.34854	1.4236	2.52031	2.55243	4.59056	4.67615	7.98772	7.99612	13.3249	13.1905
27.64	0.393433	0.347031	0.610886	0.755219	1.35049	1.43141	2.52812	2.55907	4.60228	4.68787	8.00334	8.00394	13.3366	13.2217
27.74	0.396362	0.347229	0.619675	0.764008	1.34366	1.43434	2.54082	2.56903	4.61497	4.70056	8.01604	8.02054	13.363	13.25
27.84	0.393433	0.350159	0.612839	0.757172	1.35127	1.44118	2.54375	2.57587	4.62376	4.70349	8.0385	8.03323	13.3835	13.2686
27.94	0.401245	0.356018	0.614792	0.763031	1.36417	1.44899	2.5457	2.59344	4.61986	4.71716	8.05217	8.05472	13.4147	13.2862
28.04	0.401245	0.352112	0.618698	0.763809	1.37003	1.44899	2.5457	2.59344	4.62962	4.71716	8.06194	8.06644	13.4186	13.3096
28.14	0.411988	0.355042	0.631393	0.777679	1.37686	1.44606	2.55644	2.60419	4.64622	4.73376	8.0883	8.08304	13.4528	13.3379
28.24	0.411011	0.356018	0.638229	0.77475	1.37979	1.4529	2.575	2.61298	4.65892	4.73669	8.11076	8.1055	13.4753	13.3604
28.34	0.409058	0.359924	0.642136	0.778656	1.36807	1.4568	2.56914	2.61102	4.65697	4.74841	8.11467	8.11331	13.4823	13.378
28.44	0.40593	0.352112	0.636276	0.77475	1.3837	1.46266	2.56523	2.61688	4.66869	4.76599	8.13029	8.12112	13.5065	13.3995
28.54	0.417847	0.360901	0.647018	0.789398	1.38467	1.4734	2.57011	2.63739	4.68333	4.77087	8.15666	8.13968	13.529	13.4219
28.64	0.404175	0.364807	0.648972	0.781586	1.38272	1.47145	2.56816	2.63544	4.68529	4.77869	8.16447	8.14554	13.5505	13.4239
28.74	0.410034	0.360901	0.656784	0.777679	1.38467	1.4734	2.57402	2.6413	4.70482	4.7865	8.17619	8.16116	13.5778	13.4551
28.84	0.406128	0.36676	0.647018	0.787445	1.38467	1.46559	2.58965	2.64716	4.71458	4.78455	8.19572	8.17093	13.5895	13.4747
28.94	0.410034	0.360901	0.650925	0.783539	1.38467	1.47145	2.58965	2.66083	4.72044	4.80017	8.21526	8.17601	13.5993	13.4903
29.04	0.406128	0.356995	0.652878	0.773773	1.38858	1.47145	2.58965	2.66669	4.71849	4.80994	8.22697	8.18851	13.613	13.5059
29.14	0.41726	0.354454	0.65815	0.784904	1.40166	1.48258	2.60155	2.67782	4.73743	4.82888	8.25373	8.2055	13.6514	13.5327
29.24	0.425659	0.362854	0.672409	0.789398	1.41983	1.49684	2.61699	2.69208	4.74974	4.84314	8.26799	8.23538	13.6794	13.5606
29.34	0.431519	0.355042	0.672409	0.793304	1.42374	1.48708	2.61699	2.69208	4.75365	4.83728	8.28166	8.25491	13.695	13.5665
29.44	0.425659	0.360901	0.662643	0.799164	1.4296	1.48708	2.62675	2.69208	4.76927	4.84705	8.29143	8.26468	13.7048	13.5918
29.54	0.427612	0.36676	0.678268	0.795258	1.42178	1.49294	2.63261	2.7038	4.78099	4.85876	8.30315	8.27249	13.7204	13.6094
29.64	0.436401	0.365784	0.677292	0.808731	1.42471	1.50172	2.6414	2.70087	4.79369	4.86169	8.32365	8.28909	13.7546	13.626
29.74	0.424683	0.367737	0.675339	0.804047	1.42276	1.50446	2.63945	2.70087	4.80736	4.86951	8.32561	8.29691	13.7682	13.6553
29.84	0.425659	0.370667	0.676315	0.791351	1.41983	1.50856	2.64824	2.69598	4.81029	4.87634	8.33635	8.30179	13.7848	13.6719
29.94	0.428391	0.362854	0.684128	0.797211	1.42569	1.51051	2.65019	2.7038	4.82201	4.8783	8.35393	8.31741	13.8024	13.6993
30.04	0.443237	0.374573	0.69194	0.80307	1.43936	1.51833	2.658	2.71161	4.82982	4.89197	8.38127	8.33499	13.8348	13.7207
30.14	0.443237	0.370667	0.686859	0.808929	1.44913	1.51247	2.658	2.71161	4.83958	4.89587	8.38713	8.35062	13.8473	13.7422
30.24	0.433472	0.373398	0.69194	0.801117	1.44717	1.51637	2.65605	2.71942	4.83763	4.90564	8.38908	8.35257	13.863	13.7649
30.34	0.434448	0.375549	0.690964	0.802094	1.44229	1.51149	2.65117	2.71454	4.83861	4.89685	8.39592	8.35745	13.8913	13.7725
30.44	0.425659	0.36676	0.693893	0.793304	1.44327	1.50856	2.66191	2.71629	4.83958	4.89783	8.39885	8.37601	13.904	13.8008
30.54	0.425659	0.37262	0.684128	0.80307	1.44913	1.51247	2.66777	2.72333	4.84349	4.89783	8.40276	8.39163	13.9294	13.8067
30.64	0.425659	0.362854	0.684128	0.80307	1.44913	1.51833	2.66777	2.72333	4.85912	4.90759	8.41252	8.39554	13.9587	13.8301
30.74	0.431519	0.356995	0.688034	0.808929	1.45303	1.50856	2.66777	2.73309	4.86497	4.91736	8.42737	8.4053	13.9841	13.8594
30.84	0.425659	0.353088	0.693893	0.80307	1.45889	1.51247	2.66777	2.73309	4.85912	4.91736	8.4301	8.41507	13.9958	13.8809
30.94	0.423706	0.355042	0.695847	0.811661	1.46162	1.51247	2.67558	2.73114	4.86693	4.91541	8.43791	8.41898	14.0075	13.8946
31.04	0.432495	0.350159	0.700729	0.807953	1.46768	1.50954	2.67461	2.73407	4.87767	4.91052	8.44865	8.43362	14.0358	13.9073
31.14	0.426636	0.352112	0.698776	0.809906	1.46573	1.51344	2.68242	2.73798	4.87181	4.91248	8.45647	8.44144	14.0534	13.9346
31.24	0.430542	0.346252	0.702682	0.806	1.46964	1.51735	2.68242	2.73798	4.87572	4.92615	8.46623	8.4473	14.0846	13.9522
31.34	0.43132	0.350159	0.708542	0.806	1.4794	1.52321	2.68242	2.74188	4.88548	4.94177	8.48186	8.4512	14.11	13.9756
31.44	0.421753	0.34137	0.703659	0.795258	1.48038	1.51833	2.67754	2.74286	4.89037	4.93689	8.48088	8.45609	14.1149	13.9903
31.54	0.432495	0.348206	0.710495	0.807953	1.49112	1.52516	2.68828	2.74969	4.8972	4.94373	8.49748	8.46878	14.1471	14.0245
31.64	0.430542	0.350159	0.712448	0.80014	1.49503	1.52321	2.69218	2.74774	4.89525	4.94763	8.50529	8.47073	14.1745	14.0362
31.74	0.428589	0.348206	0.720261	0.807953	1.49698	1.52516	2.70781	2.7536	4.90697	4.94373	8.51897	8.48245	14.196	14.0577
31.84	0.440308	0.356018	0.731979	0.815765	1.49893	1.53297	2.72148	2.77704	4.92455	4.96521	8.53654	8.50198	14.2253	14.0811
31.94	0.436401	0.346252	0.737839	0.815765	1.50479	1.53688	2.72148	2.76727	4.93431	4.98279	8.55608	8.51683	14.2507	14.0967
32.04	0.438354	0.33844	0.730026	0.806	1.50674	1.54469	2.7332	2.76923	4.93626	4.98474	8.56389	8.52151	14.276	14.128
32.14	0.437378	0.347229	0.738815	0.814789	1.51553	1.53981	2.73808	2.77802	4.95091	4.99548	8.57268	8.53616	14.2977	14.1485
32.24	0.446167	0.356018	0.747604	0.823578	1.53409	1.55251	2.75078	2.79657	4.9597	5.00232	8.58537	8.54886	14.3132	14.1768
32.34	0.436401	0.360703	0.747604	0.817719	1.53799	1.54274	2.75078	2.79657	4.95384	5.01208	8.6049	8.56839	14.3385	14.2061
32.44	0.436401	0.367737	0.747604	0.823578	1.53409	1.54274	2.76054	2.79657	4.96556	5.01208	8.61662	8.58011	14.3522	14.2315
32.54	0.427612	0.355042	0.739594	0.824554	1.53116	1.53981	2.76152	2.79755	4.9724	5.01892	8.61369	8.58694	14.3708	14.2403
32.64	0.441284	0.36676	0.758347	0.838226	1.54288	1.54762	2.77519	2.81122	4.98021	5.02673	8.64104	8.60452	14.3942	14.2618
32.74	0.44519	0.362854	0.764206	0.828461	1.55264	1.54762	2.77519	2.81122	4.98997	5.02673	8.66057	8.61429	14.4176	14.2766
32.84	0.438354	0.359924	0.751511	0.825531	1.55557	1.5486	2.78203	2.80829	4.99681	5.03357	8.6674	8.62112	14.4303	14.2862
32.94	0.44519	0.356995	0.758347	0.822601	1.5585	1.56129	2.78886	2.82098	4.99974	5.0365	8.6801	8.63382	14.4489	14.3067
33.04	0.453003	0.364807	0.766159	0.830414	1.56046	1.56911	2.79668	2.82294	5.00755	5.04822	8.69963	8.6553	14.4801	14.3223
33.14	0.446167	0.371643	0.772995	0.833344	1.56339	1.57204	2.79961	2.82587	5.01439	5.05115	8.71037	8.66995	14.5026	14.3409
33.24	0.450851	0.377502	0.778854	0.838028	1.56807	1.56227	2.80351	2.83759	5.01439	5.06091	8.726	8.67581	14.5202	14.3448
33.34	0.457886	0.377502	0.778854	0.845062	1.5751	1.56696	2.80937	2.84149	5.02415	5.07263	8.73186	8.67972	14.5339	14.3604
33.44	0.457886	0.365784	0.782761	0.845062	1.56534	1.56931	2.80937	2.84735	5.03392	5.07263	8.73576	8.69925	14.5632	14.3819
33.54	0.447144	0.36676	0.773972	0.832367	1.56241	1.55934	2.80644	2.84052	5.03099	5.07947	8.75237	8.70609	14.5798	14.3926
33.64	0.455933	0.375549	0.780807	0.839203	1.57901	1.56696	2.80937	2.83759	5.04564	5.0824	8.76506	8.71878	14.6003	14.4209
33.74	0.450073	0.36969	0.786667	0.845062	1.58487	1.57399	2.82109	2.84149	5.0554	5.0824	8.77678	8.72464	14.6139	14.4209
33.84	0.450073	0.379456	0.776901	0.848969	1.5751	1.56422	2.82109	2.84735	5.06517	5.08826	8.78654	8.72855	14.6432	14.4463
33.94	0.455933	0.385315	0.786667	0.845062	1.57901	1.56813	2.82109	2.85321	5.06517	5.09216	8.80608	8.74026	14.6589	14.4659
34.04	0.455933	0.375549	0.790573	0.845062	1.58878	1.57399	2.83086	2.84735	5.07494	5.09216	8.81584	8.7598	14.6745	14.4913
34.14	0.446167	0.379456	0.786667	0.845062	1.59854	1.57399	2.83086	2.85126	5.07494	5.10193	8.8217	8.76566	14.6901	14.512
34.24	0.435425	0.370667	0.781784	0.83432	1.59952	1.55934	2.82597	2.85223	5.07982	5.10681	8.82072	8.76859	14.6989	14.5196
34.34	0.441284	0.375351	0.772018	0.840179	1.59952	1.56325	2.82988	2.85223	5.09349	5.10681	8.83049	8.78421	14.7255	14.5489
34.44	0.435814	0.386681	0.78022	0.848381	1.60772	1.5734	2.84003	2.86629	5.10365	5.10642	8.84455	8.79827	14.7383	14.5707
34.54	0.432495	0.373596	0.782761	0.850922	1.61026	1.57399	2.83672	2.86688	5.11009	5.10583	8.84904	8.80472	14.7389	14.587
34.64	0.432495	0.373596	0.782761	0.845062	1.60245	1.57985	2.84648	2.87274	5.11009	5.10583	8.85686	8.81253	14.7643	14.6065
34.74	0.432495	0.367737	0.777679	0.850922	1.60831	1.56813	2.84648	2.86884	5.11009	5.12029	8.87834	8.8262	14.7741	14.6221
34.84	0.429565	0.370667	0.781784	0.847992	1.60538	1.56911	2.84355	2.86981	5.11693	5.12439	8.87932	8.83304	14.7868	14.6348
34.94	0.446167	0.367737	0.784714	0.843109	1.60831	1.5779	2.84648	2.87665	5.13158	5.13904	8.90178	8.84573	14.8053	14.6612
35.04	0.434448	0.365784	0.780807	0.845062	1.60049	1.57399	2.84843	2.87469	5.12376	5.13123	8.90373	8.85745	14.8112	14.6846
35.14	0.437378	0.37262	0.789597	0.853851	1.60733	1.58278	2.85136	2.87762	5.13646	5.13416	8.91838	8.86624	14.8298	14.7129
35.24	0.437378	0.368713	0.783737	0.844086	1.61319	1.58278	2.85136	2.89207	5.14622	5.14392	8.92815	8.8721	14.8551	14.7227
35.34	0.437378	0.356995	0.789597	0.844086	1.61787	1.58278	2.85136	2.89911	5.15599	5.14392	8.93791	8.88577	14.8805	14.7422
35.44	0.437378	0.360901	0.779831	0.844086	1.61905	1.58669	2.85136	2.89911	5.15599	5.15759	8.94768	8.90726	14.8903	14.7676
35.54	0.427612	0.36676	0.783737	0.838226	1.63467	1.59254	2.86113	2.89911	5.16576	5.16345	8.96721	8.91116	14.9098	14.7825
35.64	0.429566	0.362854	0.79155	0.846039	1.63663	1.58864	2.86777	2.90497	5.17747	5.17517	8.97893	8.92288	14.9333	14.8067
35.74	0.432495	0.371643	0.794479	0.848969	1.63956	1.59743	2.87773	2.92352	5.1765	5.18787	8.99162	8.94534	14.9557	14.8272
35.84	0.427612	0.370667	0.789597	0.853851	1.64835	1.61676	2.88261	2.92841	5.18529	5.19275	9.00822	8.95999	14.9743	14.8516
35.94	0.422729	0.371643	0.78862	0.853653	1.64932	1.61891	2.88164	2.92743	5.1804	5.18787	9.01311	8.97269	14.9862	14.8565
36.04	0.41687	0.365784	0.784714	0.854828	1.6337	1.60329	2.88164	2.92743	5.18431	5.19177	9.01311	8.97073	14.9987	14.876
36.14	0.418823	0.367737	0.784714	0.847015	1.63565	1.60915	2.89336	2.93915	5.19603	5.20349	9.02873	8.98245	15.0143	14.9034
36.24	0.421753	0.374573	0.793503	0.849945	1.63858	1.61794	2.89629	2.94598	5.19896	5.20642	9.04533	9.00101	15.0348	14.9161
36.34	0.423706	0.37262	0.795456	0.851898	1.64444	1.61989	2.89824	2.9538	5.21263	5.22205	9.07268	9.00687	15.0368	14.9278
36.44	0.426636	0.375549	0.798386	0.858734	1.65323	1.62282	2.90117	2.96063	5.21556	5.2406	9.08537	9.01956	15.0534	14.9424
36.54	0.405151	0.375549	0.802292	0.864594	1.65323	1.62672	2.91093	2.96649	5.22533	5.2406	9.09709	9.02737	15.0788	14.9659
36.64	0.407105	0.377502	0.810104	0.870453	1.65518	1.62868	2.91679	2.97821	5.22728	5.24255	9.10881	9.03323	15.0964	14.9932
36.74	0.410034	0.384338	0.813034	0.869476	1.65811	1.63747	2.93535	2.98114	5.23997	5.2572	9.12151	9.05569	15.1149	15.0071
36.84	0.410034	0.380432	0.799362	0.869476	1.65811	1.63747	2.93535	2.98505	5.23997	5.2572	9.12737	9.06155	15.1384	15.0254
36.94	0.410034	0.380432	0.797409	0.873383	1.64835	1.64137	2.93535	2.99091	5.24974	5.27087	9.14104	9.07523	15.154	15.0489
37.04	0.414917	0.375549	0.798386	0.8685	1.64346	1.64235	2.93047	2.98993	5.25462	5.28162	9.14592	9.09183	15.1608	15.0518
37.14	0.405152	0.370468	0.798386	0.874359	1.64737	1.64235	2.94218	2.99579	5.26439	5.29138	9.15569	9.11136	15.1796	15.0713
37.24	0.407104	0.379456	0.800339	0.876312	1.65518	1.64821	2.94414	2.99774	5.27025	5.29333	9.16936	9.12308	15.2038	15.0928
37.34	0.402222	0.378479	0.805222	0.885101	1.66006	1.65895	2.94902	3.00262	5.28685	5.30798	9.18401	9.13304	15.2262	15.1114
37.44	0.405151	0.387268	0.802292	0.897797	1.66299	1.66579	2.96172	3.00946	5.29369	5.31482	9.20647	9.14847	15.2428	15.1319
37.54	0.393433	0.375549	0.796432	0.891937	1.66495	1.65993	2.95	3.0036	5.28197	5.30896	9.20451	9.14651	15.2565	15.1338
37.64	0.390503	0.37262	0.797409	0.879242	1.65811	1.657	2.94707	3.00458	5.29076	5.30603	9.21135	9.15335	15.2634	15.1504
37.74	0.392456	0.368713	0.805222	0.885101	1.66006	1.66286	2.94902	3.02216	5.30247	5.31775	9.21916	9.17288	15.2809	15.1797
37.84	0.38562	0.377502	0.808151	0.884125	1.66299	1.66774	2.95586	3.02509	5.3054	5.32068	9.23772	9.17972	15.2995	15.1963
37.94	0.384644	0.362854	0.803268	0.879242	1.66788	1.6609	2.95293	3.0202	5.31029	5.32556	9.2426	9.1846	15.3141	15.2071
38.04	0.386597	0.36676	0.79155	0.883926	1.65811	1.66676	2.95683	3.0202	5.31029	5.32556	9.2426	9.19046	15.3356	15.2207
38.14	0.374878	0.37262	0.803268	0.879242	1.65811	1.66676	2.95683	3.02489	5.31419	5.33533	9.26213	9.20023	15.3493	15.2375
38.24	0.380737	0.364807	0.803268	0.883148	1.66202	1.66676	2.95683	3.03192	5.32982	5.34705	9.28166	9.20413	15.3747	15.25
38.34	0.38269	0.37262	0.805222	0.890961	1.66983	1.66872	2.95879	3.03778	5.34154	5.35291	9.29338	9.22757	15.402	15.2774
38.44	0.374878	0.370667	0.79155	0.883148	1.66788	1.67067	2.9705	3.04169	5.33958	5.36658	9.29729	9.23148	15.4052	15.2891
38.54	0.380737	0.374573	0.795456	0.889008	1.66788	1.67653	2.97636	3.04559	5.34935	5.36658	9.30119	9.23538	15.4137	15.3067
38.64	0.380737	0.370667	0.801315	0.892914	1.66788	1.67653	2.97636	3.05145	5.35912	5.37634	9.32268	9.25101	15.4469	15.3301
38.74	0.380737	0.370667	0.801315	0.889008	1.67178	1.67653	2.97636	3.05145	5.35912	5.38611	9.33244	9.26077	15.4645	15.3555
38.84	0.375656	0.360901	0.801315	0.892914	1.67764	1.67653	2.98613	3.05536	5.35912	5.39587	9.34221	9.26663	15.4743	15.3672
38.94	0.38269	0.360901	0.801315	0.898773	1.67764	1.67653	2.98613	3.06512	5.36888	5.39587	9.35197	9.2764	15.4841	15.3868
39.04	0.386597	0.364807	0.801315	0.892914	1.67764	1.67653	2.98613	3.06122	5.36888	5.40564	9.36682	9.29202	15.4977	15.3965
39.14	0.390503	0.37262	0.803268	0.900726	1.6796	1.67848	2.98808	3.07684	5.38255	5.41736	9.37151	9.30765	15.5309	15.42
39.24	0.379761	0.363831	0.794479	0.895844	1.68526	1.67946	2.99883	3.08368	5.3933	5.41833	9.3842	9.31839	15.5475	15.4299
39.34	0.380737	0.36676	0.793503	0.900726	1.69131	1.67848	3.00175	3.08661	5.40208	5.42712	9.39299	9.33226	15.57	15.4512
39.44	0.370972	0.370667	0.79155	0.912445	1.69913	1.68629	3.02519	3.10028	5.41966	5.43494	9.42033	9.34476	15.5954	15.4844
39.54	0.374878	0.370667	0.79155	0.908539	1.69913	1.68629	3.02519	3.10419	5.42943	5.44666	9.4301	9.36038	15.6188	15.5
39.64	0.370972	0.351135	0.781784	0.903458	1.69327	1.67653	3.01543	3.10028	5.41966	5.44666	9.4301	9.36429	15.6247	15.5196
39.74	0.370972	0.35582	0.781784	0.900726	1.69913	1.68121	3.01933	3.10028	5.42943	5.45056	9.43987	9.37015	15.6501	15.5352
39.84	0.370972	0.348404	0.781784	0.900726	1.68936	1.68825	3.02519	3.10028	5.43919	5.46619	9.44963	9.38382	15.6657	15.5508
39.94	0.370972	0.346054	0.786469	0.904633	1.69913	1.69801	3.03496	3.10028	5.44896	5.47595	9.46721	9.39554	15.6794	15.5567
40.04	0.365501	0.357384	0.788033	0.905022	1.69366	1.70231	3.03925	3.10926	5.45325	5.49001	9.47541	9.4096	15.713	15.5844
40.14	0.366089	0.363831	0.794479	0.915375	1.7001	1.70876	3.0457	3.12665	5.46947	5.49646	9.49162	9.43167	15.7245	15.6065
40.24	0.371948	0.363831	0.798386	0.911469	1.7001	1.70876	3.04961	3.13251	5.46947	5.50623	9.50139	9.44144	15.735	15.6182
40.34	0.375854	0.363831	0.794479	0.911469	1.7001	1.70876	3.05547	3.13251	5.46947	5.50623	9.50725	9.44534	15.7487	15.6319
40.44	0.381714	0.357971	0.804245	0.911469	1.7001	1.70876	3.05547	3.13251	5.48119	5.51599	9.51115	9.46292	15.778	15.6573
40.54	0.371948	0.363831	0.794479	0.911469	1.70401	1.71852	3.05547	3.13251	5.49095	5.51599	9.52092	9.46683	15.7956	15.6709
40.64	0.36023	0.361877	0.792526	0.913422	1.70792	1.71657	3.05351	3.13055	5.49486	5.5238	9.52873	9.4805	15.8132	15.7002
40.74	0.364136	0.36969	0.792526	0.923187	1.71182	1.72047	3.05742	3.13446	5.50267	5.53748	9.55022	9.48831	15.8307	15.7334
40.84	0.367065	0.378479	0.789597	0.918304	1.71475	1.7234	3.06035	3.13739	5.5056	5.54041	9.56682	9.50687	15.8493	15.7422
40.94	0.364723	0.376137	0.787254	0.921822	1.71241	1.72106	3.06191	3.13505	5.51302	5.54978	9.57424	9.5182	15.8626	15.7497
41.04	0.365112	0.37262	0.783737	0.912445	1.70889	1.71754	3.07597	3.13153	5.51927	5.55603	9.59026	9.52171	15.8844	15.7618
41.14	0.361206	0.37262	0.783737	0.918304	1.70889	1.71754	3.07597	3.13153	5.52904	5.55603	9.60002	9.52444	15.8981	15.7813
41.24	0.365112	0.37262	0.783737	0.922211	1.69913	1.72926	3.07597	3.13544	5.52904	5.5658	9.61174	9.54007	15.9137	15.8059
41.34	0.361206	0.37262	0.787643	0.92807	1.69913	1.72926	3.07597	3.1413	5.5388	5.57556	9.63127	9.55374	15.9294	15.8047
41.44	0.365112	0.37262	0.783737	0.922211	1.69913	1.71754	3.08183	3.1452	5.55052	5.57556	9.63713	9.5596	15.945	15.8204
41.54	0.374878	0.376526	0.783737	0.918304	1.70889	1.72926	3.07597	3.15106	5.55052	5.58533	9.64104	9.57523	15.9684	15.8399
41.64	0.37722	0.384727	0.786079	0.924553	1.70147	1.73161	3.07832	3.1534	5.55872	5.59743	9.66291	9.58733	15.9876	15.8676
41.74	0.386597	0.388245	0.793503	0.933929	1.70889	1.73903	3.0916	3.15692	5.56615	5.60095	9.67619	9.61038	16.0036	15.875
41.84	0.381714	0.383362	0.794479	0.923965	1.7001	1.7361	3.09062	3.15204	5.57103	5.60583	9.68303	9.61136	16.0085	15.8877
41.94	0.376633	0.383362	0.794479	0.931	1.7001	1.73024	3.09648	3.16766	5.5808	5.6156	9.68889	9.62503	16.0378	15.9014
42.04	0.381714	0.381409	0.792526	0.932953	1.69815	1.72829	3.09453	3.17157	5.58861	5.61365	9.70061	9.64066	16.0534	15.9249
42.14	0.383667	0.383362	0.78862	0.931	1.7001	1.73024	3.09258	3.17352	5.60033	5.6156	9.71233	9.64651	16.0788	15.9405
42.24	0.378784	0.378479	0.789597	0.926117	1.69913	1.72536	3.08574	3.17255	5.59544	5.62244	9.72307	9.6514	16.0895	15.9434
42.34	0.38269	0.36676	0.789597	0.930023	1.70499	1.73512	3.10136	3.1745	5.6013	5.62244	9.72307	9.66702	16.1032	15.9571
42.44	0.381714	0.375549	0.798386	0.940765	1.70987	1.73024	3.10625	3.17352	5.61205	5.63708	9.73186	9.68558	16.1257	15.9776
42.54	0.392456	0.37262	0.799362	0.926117	1.70889	1.73512	3.10136	3.17255	5.60716	5.64197	9.73401	9.68655	16.1344	15.9922
42.64	0.38855	0.368713	0.801315	0.931976	1.70694	1.73708	3.09355	3.18036	5.61888	5.64392	9.73869	9.70413	16.152	16
42.74	0.395386	0.371643	0.808151	0.940765	1.70987	1.74001	3.10625	3.19305	5.62181	5.65662	9.75139	9.71683	16.1784	16.0276
42.84	0.401245	0.371643	0.814011	0.940765	1.70987	1.74977	3.11093	3.19696	5.63158	5.66638	9.76115	9.73245	16.196	16.0499
42.94	0.403198	0.373596	0.815964	0.942719	1.71182	1.75172	3.11992	3.20477	5.63353	5.6781	9.78264	9.74417	16.2018	16.0674
43.04	0.394409	0.374573	0.807175	0.947601	1.71671	1.7527	3.1209	3.20575	5.64037	5.68884	9.78947	9.74905	16.2184	16.0899
43.14	0.400269	0.36676	0.813034	0.945648	1.73428	1.74997	3.12285	3.2077	5.64622	5.70056	9.80705	9.76781	16.2438	16.1016
43.24	0.406128	0.370667	0.818893	0.945648	1.73038	1.74294	3.12285	3.2077	5.65599	5.71228	9.81291	9.76077	16.2555	16.125
43.34	0.410034	0.376526	0.818893	0.949554	1.71475	1.74294	3.13261	3.21161	5.66576	5.70837	9.81682	9.7803	16.2907	16.1426
43.44	0.420776	0.381409	0.823776	0.960297	1.72354	1.75758	3.1375	3.23212	5.67064	5.7074	9.83147	9.79105	16.3046	16.1612
43.54	0.411987	0.378479	0.813034	0.961273	1.72647	1.75465	3.13457	3.22919	5.67279	5.71423	9.84807	9.80179	16.3141	16.1739
43.64	0.427613	0.388245	0.828659	0.976898	1.73624	1.76442	3.14433	3.23895	5.68529	5.73376	9.8676	9.82718	16.3415	16.2051
43.74	0.420776	0.391174	0.831589	0.979828	1.7294	1.76735	3.14726	3.25165	5.68822	5.73669	9.88029	9.83597	16.3678	16.2217
43.84	0.418823	0.389221	0.83432	0.981781	1.72745	1.7654	3.15508	3.24579	5.69798	5.74451	9.88615	9.84964	16.3815	16.2452
43.94	0.4198	0.386292	0.838425	0.972992	1.73428	1.76247	3.15215	3.237	5.69505	5.74744	9.88713	9.85062	16.404	16.2657
44.04	0.425659	0.386292	0.828659	0.972992	1.72452	1.76247	3.15215	3.237	5.70482	5.74158	9.90666	9.87015	16.4294	16.2969
44.14	0.415894	0.386292	0.828659	0.972992	1.72452	1.76247	3.15215	3.24677	5.71458	5.75134	9.92229	9.87601	16.4294	16.3118
44.24	0.420776	0.391174	0.837448	0.968109	1.73331	1.7818	3.15703	3.25165	5.71947	5.76599	9.93108	9.89066	16.4596	16.3291
44.34	0.415894	0.386292	0.838425	0.967911	1.73428	1.7695	3.15215	3.24677	5.72435	5.77087	9.93205	9.89163	16.4704	16.3555
44.44	0.420578	0.386292	0.838425	0.970261	1.73428	1.76715	3.16191	3.25653	5.72044	5.78064	9.94768	9.90726	16.4801	16.3711
44.54	0.417847	0.386292	0.838425	0.967911	1.73428	1.77419	3.16191	3.25653	5.72435	5.78064	9.96721	9.91116	16.4938	16.3946
44.64	0.421753	0.386292	0.828659	0.974945	1.73428	1.77419	3.16191	3.26044	5.73412	5.79236	9.97307	9.93069	16.5094	16.4122
44.74	0.427612	0.386292	0.828659	0.965179	1.73428	1.77419	3.16191	3.2663	5.73412	5.79236	9.97697	9.93655	16.5251	16.4317
44.84	0.429565	0.388245	0.834518	0.976898	1.73624	1.77614	3.16386	3.27802	5.74583	5.80408	9.99846	9.95413	16.5524	16.4532
44.94	0.422729	0.391174	0.843307	0.983734	1.73917	1.77907	3.16679	3.29071	5.75853	5.80701	9.99748	9.95706	16.5643	16.4659
45.04	0.431519	0.396057	0.842331	0.984711	1.74405	1.78395	3.17168	3.29559	5.77513	5.82556	10.018	9.98148	16.5934	16.4864
45.14	0.432495	0.381409	0.843307	0.979828	1.73917	1.77907	3.16211	3.29071	5.77025	5.82263	10.0229	9.99612	16.6081	16.5069
45.24	0.434448	0.383362	0.849167	0.981781	1.75479	1.78102	3.17148	3.30438	5.77806	5.82849	10.0299	10.0078	16.6257	16.5186
45.34	0.436401	0.381409	0.853073	0.979828	1.74893	1.77438	3.17188	3.30243	5.78392	5.8363	10.0405	10.0157	16.6374	16.5284
45.44	0.441284	0.386292	0.861862	0.984711	1.75381	1.77223	3.16972	3.312	5.80443	5.84119	10.0551	10.0256	16.6598	16.5422
45.54	0.447144	0.386292	0.857956	0.984711	1.74991	1.782	3.17949	3.31903	5.81419	5.85095	10.061	10.0303	16.6735	16.5645
45.64	0.449097	0.388245	0.869675	0.986664	1.746	1.78395	3.18144	3.32098	5.81615	5.85291	10.0571	10.0381	16.695	16.5821
45.74	0.460815	0.396057	0.867722	0.994476	1.75381	1.79176	3.18925	3.3288	5.83372	5.87048	10.0824	10.0498	16.7184	16.6114
45.84	0.470581	0.399963	0.871628	0.998383	1.76163	1.79567	3.19316	3.34247	5.83763	5.88416	10.0805	10.0694	16.738	16.625
45.94	0.466675	0.407776	0.875534	1.0062	1.77139	1.79958	3.20879	3.34637	5.8513	5.89978	10.1039	10.0772	16.7712	16.6387
46.04	0.464722	0.405823	0.871628	1.00424	1.76358	1.79176	3.20097	3.33856	5.84935	5.89197	10.1059	10.0889	16.779	16.6407
46.14	0.454956	0.405823	0.877487	1.00424	1.76358	1.79176	3.21074	3.34247	5.84349	5.89587	10.1156	10.0987	16.7887	16.6563
46.24	0.460815	0.407776	0.873581	1.0062	1.7753	1.7984	3.22246	3.35419	5.85326	5.91345	10.1332	10.1123	16.8161	16.6836
46.34	0.469604	0.410706	0.892136	1.00912	1.77823	1.80368	3.22539	3.36298	5.86009	5.91638	10.1401	10.1309	16.8346	16.71
46.44	0.461792	0.412659	0.889008	1.01108	1.77042	1.7986	3.23711	3.36493	5.87181	5.9281	10.1518	10.1465	16.8503	16.7393
46.54	0.464722	0.405823	0.898972	1.01791	1.77335	1.80153	3.24004	3.37177	5.87474	5.9408	10.1762	10.1592	16.8805	16.7512
46.64	0.469406	0.405823	0.902878	1.02377	1.77335	1.81129	3.24472	3.38739	5.88451	5.9408	10.186	10.1651	16.8844	16.7696
46.74	0.461792	0.40094	0.894089	1.01889	1.76846	1.80641	3.24687	3.38251	5.88939	5.94568	10.1967	10.1641	16.8944	16.7803
46.84	0.454369	0.403282	0.900337	1.02123	1.77081	1.80875	3.25898	3.38485	5.89173	5.95779	10.2029	10.184	16.919	16.7983
46.94	0.461792	0.406799	0.909714	1.02866	1.77432	1.81227	3.2625	3.39813	5.90501	5.9613	10.2162	10.1914	16.9284	16.8213
47.04	0.472534	0.401917	0.918503	1.02573	1.77921	1.82692	3.26738	3.40302	5.91966	5.97595	10.2387	10.2061	16.9587	16.8477
47.14	0.474487	0.40387	0.926315	1.02573	1.78116	1.82887	3.26933	3.40497	5.91771	5.99158	10.2348	10.2139	16.9801	16.8731
47.24	0.466675	0.401917	0.914597	1.02963	1.77921	1.82692	3.26738	3.40692	5.91966	6.0072	10.2485	10.2159	16.9938	16.8868
47.34	0.468628	0.392151	0.914597	1.02963	1.77921	1.82692	3.28105	3.40887	5.91966	6.0072	10.2621	10.2354	17.0192	16.8965
47.44	0.462181	0.391563	0.914009	1.02905	1.79307	1.82243	3.28632	3.4161	5.92884	6.01247	10.2713	10.2465	17.0245	16.9077
47.54	0.468628	0.39801	0.920456	1.0394	1.80655	1.82301	3.29277	3.42841	5.93529	6.02283	10.2836	10.2686	17.0407	16.9329
47.64	0.470581	0.399963	0.922409	1.04721	1.8085	1.82497	3.29472	3.43036	5.94896	6.02478	10.2895	10.2744	17.0661	16.9473
47.74	0.463745	0.393127	0.917526	1.04037	1.81143	1.83766	3.29765	3.43329	5.96165	6.03748	10.31	10.2871	17.0866	16.9678
47.84	0.469604	0.398987	0.925339	1.04233	1.81339	1.83961	3.30547	3.43524	5.97337	6.04919	10.3256	10.2942	17.112	16.9893
47.94	0.478394	0.407776	0.928268	1.04526	1.82608	1.84254	3.30644	3.44794	5.9763	6.06189	10.3336	10.2998	17.1305	17.002
48.04	0.473511	0.393127	0.927292	1.04037	1.8212	1.83766	3.30742	3.44305	5.98119	6.0531	10.3412	10.3047	17.1393	17.0166
48.14	0.473511	0.393127	0.923386	1.04428	1.8212	1.83766	3.30742	3.44696	5.99095	6.05701	10.351	10.3145	17.1569	17.0381
48.24	0.461403	0.394691	0.921043	1.0478	1.81886	1.83532	3.30508	3.45048	5.98861	6.05466	10.3584	10.3239	17.1682	17.0495
48.34	0.453979	0.393127	0.903854	1.04037	1.81143	1.8279	3.30742	3.44305	5.99095	6.05701	10.3588	10.3321	17.1854	17.0577
48.44	0.460815	0.384338	0.906784	1.0433	1.82413	1.83083	3.31035	3.45575	6.00365	6.0697	10.3656	10.3389	17.1989	17.086
48.54	0.466675	0.389023	0.91069	1.03354	1.82413	1.83083	3.31425	3.45575	6.00365	6.0697	10.3715	10.3448	17.2126	17.1075
48.64	0.466675	0.396057	0.91655	1.03354	1.82803	1.83083	3.32011	3.45575	6.01341	6.08142	10.3813	10.3487	17.2419	17.1055
48.74	0.466675	0.386292	0.920456	1.03354	1.83389	1.83083	3.33183	3.45575	6.02513	6.09119	10.3852	10.3682	17.2575	17.1321
48.84	0.458862	0.390198	0.922409	1.03745	1.83389	1.83083	3.33183	3.46552	6.02122	6.10095	10.3949	10.376	17.2829	17.1309
48.94	0.461792	0.393127	0.907761	1.03061	1.83096	1.8318	3.3289	3.46259	6.0222	6.10779	10.4135	10.377	17.2995	17.1514
49.04	0.464722	0.386292	0.91655	1.03354	1.83389	1.83669	3.3455	3.46942	6.0349	6.11072	10.4223	10.3897	17.318	17.17
49.14	0.464722	0.386292	0.91655	1.03822	1.83389	1.83083	3.35136	3.47528	6.04466	6.12048	10.4262	10.3994	17.3317	17.1915
49.24	0.454956	0.386292	0.91655	1.03549	1.83389	1.83083	3.35527	3.47528	6.04076	6.12048	10.4418	10.4092	17.3591	17.2012
49.34	0.452026	0.387268	0.91362	1.03256	1.83487	1.8279	3.3582	3.48407	6.04564	6.11365	10.4389	10.4219	17.3796	17.2081
49.44	0.461205	0.398399	0.909126	1.03783	1.846	1.83317	3.36347	3.48934	6.06263	6.12283	10.4578	10.4311	17.4044	17.2231
49.54	0.468239	0.389809	0.910301	1.03901	1.84718	1.83434	3.36855	3.48661	6.06771	6.12791	10.4707	10.444	17.4231	17.236
49.64	0.459839	0.381409	0.901901	1.03061	1.84268	1.82594	3.36601	3.47626	6.05931	6.13123	10.478	10.4551	17.4284	17.2366
49.74	0.462181	0.383751	0.904243	1.02123	1.86065	1.82829	3.37226	3.47274	6.07142	6.13747	10.4842	10.4672	17.4561	17.2475
49.84	0.46804	0.393517	0.910103	1.02709	1.85674	1.83414	3.39375	3.4786	6.07728	6.15505	10.5049	10.4789	17.4737	17.2729
49.94	0.461792	0.402893	0.917526	1.03452	1.86026	1.83766	3.39726	3.49384	6.09251	6.15857	10.5112	10.4961	17.487	17.2784
50.04	0.465698	0.402893	0.923386	1.04037	1.86026	1.84157	3.39726	3.49384	6.10228	6.16443	10.5307	10.5157	17.5007	17.3018
50.14	0.466675	0.388245	0.918503	1.03549	1.85538	1.84254	3.39629	3.48895	6.10716	6.16345	10.5336	10.5225	17.5106	17.3125
50.24	0.468628	0.390198	0.920456	1.03745	1.85733	1.85622	3.4041	3.49091	6.10912	6.17517	10.5395	10.5342	17.5212	17.3243
50.34	0.465698	0.397034	0.923386	1.04428	1.85049	1.85915	3.40703	3.49384	6.12181	6.1781	10.5561	10.5528	17.5397	17.3389
50.44	0.47644	0.39801	0.918503	1.04526	1.84561	1.85426	3.4166	3.48895	6.12669	6.18298	10.5727	10.5518	17.5407	17.3477
50.54	0.468628	0.399963	0.91069	1.04721	1.85147	1.85622	3.42558	3.49481	6.13841	6.1947	10.5785	10.5635	17.5563	17.375
50.64	0.475463	0.398987	0.91362	1.04037	1.86026	1.85915	3.42851	3.49969	6.14134	6.19763	10.5912	10.5762	17.5846	17.3987
50.74	0.471558	0.391174	0.907761	1.04428	1.85049	1.85329	3.42265	3.49188	6.14525	6.19763	10.6069	10.5762	17.6003	17.4014
50.84	0.465698	0.397034	0.912445	1.04819	1.84464	1.85329	3.42656	3.50751	6.15501	6.20154	10.6127	10.5821	17.6003	17.4112
50.94	0.469604	0.397034	0.919479	1.04428	1.84464	1.86305	3.44218	3.50751	6.16087	6.20154	10.6264	10.5977	17.6198	17.4307
51.04	0.475464	0.40094	0.909714	1.04428	1.83878	1.86305	3.44218	3.51727	6.15501	6.19763	10.6362	10.6016	17.6315	17.4366
51.14	0.465698	0.397034	0.899948	1.02475	1.83487	1.85329	3.44609	3.50751	6.15697	6.19373	10.6322	10.5969	17.6354	17.4522
51.24	0.453979	0.395081	0.905807	1.0267	1.84073	1.85524	3.4539	3.50946	6.15892	6.20544	10.6479	10.6016	17.6425	17.4639
51.34	0.453003	0.390198	0.912643	1.03159	1.84756	1.86598	3.45488	3.5163	6.16966	6.21619	10.6567	10.6123	17.652	17.4844
51.44	0.45105	0.382385	0.904831	1.02963	1.83585	1.85817	3.44707	3.50262	6.17162	6.20837	10.6528	10.626	17.6676	17.4922
51.54	0.464722	0.386292	0.908737	1.02377	1.8378	1.86208	3.45488	3.51044	6.17552	6.22205	10.6762	10.6358	17.6891	17.5118
51.64	0.458862	0.390198	0.912643	1.03159	1.85733	1.87575	3.4705	3.52606	6.18451	6.23572	10.686	10.6436	17.7126	17.5352
51.74	0.45105	0.37262	0.895065	1.01987	1.84952	1.85817	3.46074	3.5163	6.17943	6.23767	10.6821	10.6455	17.7184	17.543
51.84	0.455933	0.377502	0.899948	1.02475	1.8544	1.86305	3.47148	3.52313	6.18431	6.24763	10.6928	10.6563	17.7409	17.5725
51.94	0.443237	0.374573	0.906784	1.02573	1.84756	1.86989	3.46855	3.51434	6.19115	6.23767	10.7035	10.6573	17.7477	17.5879
52.04	0.446167	0.367737	0.91362	1.02084	1.84854	1.87282	3.47539	3.53094	6.20384	6.25037	10.7182	10.67	17.7741	17.6026
52.14	0.446167	0.371643	0.919479	1.01889	1.84073	1.87282	3.48125	3.5368	6.21361	6.25037	10.728	10.6856	17.7897	17.6163
52.24	0.446167	0.377502	0.919479	1.02475	1.84464	1.88258	3.48125	3.5329	6.22533	6.25623	10.7436	10.6914	17.8014	17.6416
52.34	0.446167	0.377502	0.919479	1.02475	1.84854	1.88258	3.48515	3.54071	6.22533	6.25037	10.7475	10.7012	17.8151	17.6612
52.44	0.44812	0.379456	0.921432	1.01694	1.85635	1.88454	3.49297	3.54462	6.23705	6.26404	10.769	10.7188	17.8319	17.6788
52.54	0.449097	0.370667	0.922409	1.01791	1.85733	1.88551	3.50371	3.53973	6.24779	6.27478	10.775	10.7237	17.8551	17.709
52.64	0.452805	0.365784	0.921432	1.01694	1.86612	1.88454	3.50273	3.53876	6.25658	6.28357	10.7787	10.7325	17.8717	17.7237
52.74	0.462769	0.362854	0.924362	1.01987	1.85928	1.89723	3.50566	3.55145	6.2556	6.28259	10.8012	10.7666	17.8942	17.7383
52.84	0.462769	0.362854	0.918503	1.01987	1.86905	1.89723	3.51738	3.55145	6.25951	6.2865	10.8071	10.7627	17.9079	17.752
52.94	0.453201	0.357971	0.919479	1.01498	1.86417	1.89235	3.5125	3.54657	6.26439	6.28748	10.8061	10.7715	17.9206	17.7725
53.04	0.446167	0.361877	0.919479	1.01889	1.86417	1.89235	3.5125	3.54657	6.27415	6.29138	10.8158	10.7871	17.9342	17.7815
53.14	0.446167	0.363831	0.919479	1.01498	1.8544	1.89703	3.52226	3.54657	6.28392	6.30115	10.8315	10.8008	17.9499	17.7959
53.24	0.450851	0.357971	0.923386	1.01498	1.85831	1.90407	3.52226	3.55634	6.29564	6.29724	10.8373	10.8067	17.9635	17.8213
53.34	0.457886	0.357971	0.929245	1.01498	1.86417	1.89938	3.53203	3.55634	6.3054	6.30115	10.8471	10.8125	17.985	17.8448
53.44	0.44812	0.357971	0.929245	1.00912	1.86417	1.89235	3.53203	3.55634	6.31126	6.31287	10.853	10.8274	18.0104	17.8624
53.54	0.447144	0.353088	0.928268	1.0062	1.85928	1.89723	3.53691	3.55145	6.30052	6.30798	10.852	10.8252	18.0153	17.8809
53.64	0.457886	0.357971	0.939011	1.00522	1.86417	1.90211	3.54179	3.56805	6.31517	6.32263	10.8666	10.8496	18.0397	17.9014
53.74	0.457886	0.361877	0.939011	1.00912	1.86417	1.90211	3.54179	3.56415	6.32494	6.31873	10.8822	10.8555	18.0456	17.9151
53.84	0.457886	0.367737	0.942917	1.01498	1.86417	1.90211	3.54179	3.55829	6.34056	6.32263	10.8862	10.8594	18.0612	17.9327
53.94	0.457886	0.367737	0.939011	1.01498	1.8544	1.90211	3.54179	3.56219	6.3347	6.3324	10.9076	10.8653	18.0749	17.9463
54.04	0.459839	0.36969	0.950729	1.01694	1.85635	1.91383	3.54765	3.57001	6.35619	6.33435	10.9194	10.8828	18.1014	17.9639
54.14	0.456909	0.362854	0.953659	1.01987	1.85928	1.91676	3.56621	3.5788	6.35912	6.34705	10.9418	10.8916	18.1188	17.9922
54.24	0.465698	0.365784	0.956589	1.0228	1.87198	1.91969	3.56914	3.57587	6.37376	6.35974	10.9545	10.8985	18.1374	18.0108
54.34	0.466675	0.380432	0.957565	1.02377	1.87296	1.92067	3.57011	3.57684	6.38451	6.37048	10.9613	10.9151	18.1579	18.0215
54.44	0.467651	0.383362	0.952682	1.02475	1.86417	1.9361	3.58086	3.58759	6.39134	6.37146	10.9662	10.9297	18.1745	18.0413
54.54	0.471558	0.377502	0.958542	1.02475	1.87393	1.93845	3.58086	3.58759	6.38548	6.38123	10.9877	10.9414	18.194	18.0557
54.64	0.467651	0.377502	0.958542	1.02475	1.87784	1.93141	3.57695	3.59735	6.39134	6.38904	10.9838	10.9512	18.1999	18.0713
54.74	0.467651	0.387268	0.958542	1.02943	1.8837	1.93141	3.575	3.59735	6.39525	6.38318	10.9975	10.9668	18.2135	18.085
54.84	0.467651	0.377502	0.963226	1.02475	1.87979	1.94313	3.58672	3.60712	6.39525	6.39294	11.0072	10.9805	18.2292	18.1045
54.94	0.469604	0.375549	0.956589	1.0228	1.86612	1.94118	3.5789	3.60516	6.40306	6.39685	11.0151	10.9844	18.2311	18.1202
55.04	0.472534	0.37262	0.957565	1.02377	1.86905	1.93825	3.57597	3.612	6.40013	6.39783	11.018	10.9971	18.2458	18.127
55.14	0.472535	0.37262	0.963425	1.02963	1.86905	1.93825	3.58574	3.612	6.4099	6.40759	11.0278	11.003	18.2653	18.1504
55.24	0.47937	0.389221	0.970261	1.03647	1.87589	1.94977	3.59258	3.61884	6.4265	6.42029	11.0405	11.0235	18.276	18.1729
55.34	0.4823	0.392151	0.977097	1.0394	1.87491	1.95505	3.5955	3.62177	6.42943	6.42712	11.0531	11.0459	18.2946	18.1875
55.44	0.477417	0.387268	0.978073	1.02475	1.87393	1.94313	3.59062	3.61688	6.43626	6.44177	11.0533	11.0461	18.3053	18.1924
55.54	0.483276	0.389221	0.980026	1.0267	1.86612	1.95485	3.59843	3.6286	6.44798	6.45544	11.0678	11.0606	18.3221	18.2081
55.64	0.496948	0.397034	0.981979	1.03452	1.87393	1.9529	3.60039	3.63641	6.4558	6.47302	11.0854	11.0762	18.3425	18.2315
55.74	0.492065	0.392151	0.982956	1.03354	1.86905	1.94801	3.5955	3.6413	6.46068	6.46814	11.0903	11.085	18.3571	18.2422
55.84	0.492065	0.392151	0.982956	1.02963	1.87296	1.95778	3.59941	3.63739	6.47044	6.47791	11.0961	11.0948	18.3649	18.2579
55.94	0.480347	0.382385	0.986862	1.02963	1.88858	1.95778	3.61699	3.63544	6.4763	6.48299	11.1	11.1104	18.3844	18.2715
56.04	0.480347	0.382385	0.992722	1.02963	1.88858	1.95778	3.61699	3.6413	6.47044	6.48572	11.1117	11.1143	18.3981	18.2864
56.14	0.477417	0.379456	0.983932	1.0267	1.88174	1.96461	3.61406	3.63837	6.47728	6.49255	11.1244	11.1172	18.4206	18.2979
56.24	0.467651	0.373596	0.983932	1.02475	1.87003	1.95485	3.60429	3.63251	6.49095	6.49646	11.1225	11.127	18.4206	18.3116
56.34	0.465698	0.373596	0.983932	1.02084	1.87979	1.94899	3.59843	3.64423	6.49095	6.50232	11.1283	11.1328	18.446	18.337
56.44	0.473511	0.375549	0.97612	1.0228	1.88174	1.95094	3.60429	3.64618	6.50072	6.51013	11.1342	11.1485	18.4616	18.3526
56.54	0.473511	0.371643	0.985886	1.02866	1.8876	1.9568	3.62187	3.65204	6.50072	6.51599	11.1596	11.1602	18.4948	18.376
56.64	0.464721	0.36676	0.986862	1.02377	1.88272	1.96169	3.61504	3.65692	6.5056	6.52087	11.1547	11.1592	18.5036	18.375
56.74	0.461792	0.367737	0.974167	1.02475	1.87979	1.95876	3.61406	3.65399	6.50267	6.51794	11.1596	11.1621	18.5163	18.3877
56.84	0.466675	0.374573	0.982956	1.03549	1.89835	1.95973	3.62285	3.64911	6.51341	6.53259	11.1781	11.1729	18.5446	18.4024
56.94	0.472534	0.370667	0.990768	1.02768	1.90616	1.95583	3.62871	3.66083	6.51927	6.54431	11.1899	11.1944	18.5641	18.4141
57.04	0.471558	0.373596	0.993698	1.03061	1.90518	1.95876	3.6375	3.65399	6.53197	6.55701	11.2026	11.2071	18.5807	18.4327
57.14	0.471558	0.373596	0.993698	1.03061	1.89932	1.95876	3.6375	3.66376	6.54173	6.56287	11.2123	11.2129	18.6003	18.4522
57.24	0.47644	0.370667	0.998581	1.04526	1.90421	1.96364	3.64238	3.66473	6.54662	6.57166	11.2231	11.2217	18.62	18.4766
57.34	0.476242	0.371643	0.993698	1.03452	1.89932	1.95876	3.6375	3.65399	6.53705	6.57654	11.2338	11.2227	18.6296	18.4874
57.44	0.485229	0.373596	1.00034	1.04233	1.90128	1.96461	3.65312	3.66962	6.54173	6.57458	11.2455	11.2383	18.6471	18.5049
57.54	0.483276	0.381409	1.01518	1.05014	1.91299	1.97829	3.66679	3.68329	6.5554	6.58826	11.2631	11.2578	18.6686	18.5323
57.64	0.483276	0.381409	1.01518	1.05014	1.91885	1.97829	3.66289	3.67938	6.54955	6.59802	11.269	11.2629	18.694	18.5577
57.74	0.483276	0.385315	1.00542	1.05014	1.90909	1.97829	3.6707	3.67352	6.55931	6.60779	11.2826	11.2657	18.7155	18.5569
57.84	0.487183	0.391174	1.00932	1.04037	1.90909	1.98805	3.67265	3.67352	6.57103	6.60779	11.2885	11.2715	18.7292	18.5713
57.94	0.493042	0.391174	1.01518	1.05405	1.90909	1.98805	3.66679	3.67352	6.56712	6.61755	11.2924	11.2754	18.7448	18.587
58.04	0.481323	0.389221	1.01323	1.05795	1.9169	1.97633	3.66484	3.68524	6.56908	6.62537	11.2955	11.2891	18.7682	18.5948
58.14	0.478394	0.39801	1.00053	1.05502	1.91866	1.9734	3.66582	3.68427	6.57591	6.62244	11.2973	11.2901	18.7809	18.6055
58.24	0.472534	0.39801	1.00444	1.04526	1.92569	1.9734	3.68144	3.69208	6.57591	6.6322	11.3071	11.3018	18.7946	18.6153
58.34	0.473511	0.393127	1.00542	1.04428	1.92081	1.95876	3.67265	3.68329	6.57689	6.63318	11.3119	11.3028	18.8053	18.6182
58.44	0.468628	0.39801	1.0103	1.05502	1.9296	1.96364	3.67558	3.69794	6.57591	6.64197	11.3363	11.3116	18.8356	18.6368
58.54	0.472534	0.39801	1.00053	1.05502	1.92569	1.96364	3.68144	3.69794	6.58568	6.64197	11.3422	11.3311	18.8415	18.6524
58.64	0.480347	0.399963	1.00249	1.05698	1.92764	1.96559	3.69316	3.69989	6.58372	6.65369	11.3481	11.3291	18.863	18.6739
58.74	0.481323	0.404846	1.00346	1.05287	1.92862	1.96657	3.68437	3.70087	6.58861	6.66638	11.3705	11.334	18.8678	18.6905
58.84	0.465698	0.391174	0.995651	1.05209	1.92081	1.95876	3.67656	3.69305	6.5808	6.65857	11.3725	11.3321	18.8913	18.7022
58.94	0.471558	0.402893	0.995651	1.05209	1.92081	1.96266	3.68633	3.70282	6.58665	6.66833	11.3783	11.336	18.9061	18.7178
59.04	0.473511	0.393127	1.00151	1.05405	1.92667	1.97047	3.69218	3.70477	6.58275	6.68005	11.3842	11.3457	18.9303	18.7334
59.14	0.480347	0.396057	1.00639	1.04721	1.93546	1.9695	3.69707	3.71747	6.59154	6.67908	11.3969	11.3526	18.9509	18.7442
59.24	0.47644	0.396057	1.00053	1.05112	1.93546	1.96364	3.69511	3.72137	6.58568	6.68298	11.4164	11.3623	18.9509	18.7676
59.34	0.471558	0.391174	0.995651	1.05209	1.93057	1.95876	3.69609	3.72235	6.59251	6.68787	11.4213	11.3731	18.9596	18.7678
59.44	0.461792	0.391174	0.995651	1.05209	1.93057	1.95876	3.69609	3.72235	6.60228	6.69763	11.4291	11.3809	18.9753	18.7901
59.54	0.461792	0.381409	0.995651	1.05209	1.92081	1.95876	3.7	3.72235	6.60228	6.70349	11.433	11.3926	18.9889	18.8077
59.64	0.463745	0.38414	0.993698	1.05405	1.91885	1.9568	3.71367	3.73407	6.61009	6.70544	11.4408	11.3946	19.0046	18.8194
59.74	0.457886	0.383362	0.985886	1.04037	1.92081	1.9529	3.70586	3.73212	6.61205	6.70935	11.4428	11.3965	19.0104	18.8174
59.84	0.452026	0.383362	0.985886	1.04037	1.92471	1.95876	3.70586	3.73212	6.62181	6.70935	11.4584	11.4082	19.026	18.8311
59.94	0.444214	0.38063	0.987839	1.04233	1.93253	1.9568	3.71953	3.74579	6.62962	6.71716	11.4643	11.425	19.0417	18.8487
60.04	0.447144	0.386292	0.990768	1.04526	1.93546	1.95387	3.72246	3.74872	6.62669	6.724	11.477	11.4307	19.0622	18.8672
60.14	0.453979	0.383362	0.997604	1.056	1.94229	1.96071	3.72929	3.75555	6.6433	6.73083	11.4936	11.4473	19.0788	18.8897
60.24	0.455933	0.386093	0.995651	1.05014	1.94034	1.95876	3.72734	3.7536	6.65111	6.72888	11.5131	11.4512	19.0905	18.9073
60.34	0.461792	0.393127	0.987839	1.05014	1.94034	1.95876	3.73711	3.7536	6.66283	6.73396	11.519	11.4649	19.1053	18.9229
60.44	0.455933	0.377502	0.987839	1.04428	1.93448	1.9568	3.73593	3.74774	6.66673	6.73083	11.5209	11.4707	19.11	18.9366
60.54	0.455933	0.377502	0.987839	1.04428	1.93448	1.95876	3.74297	3.75165	6.66673	6.7406	11.5326	11.4805	19.1237	18.9463
60.64	0.455933	0.377502	0.987839	1.03452	1.93839	1.9568	3.74297	3.75751	6.6765	6.75037	11.5365	11.4864	19.1491	18.9717
60.74	0.44812	0.379456	0.989792	1.03647	1.94229	1.96071	3.74883	3.75946	6.68822	6.75232	11.5483	11.4922	19.155	18.9874
60.84	0.45105	0.37262	0.992722	1.02963	1.93936	1.96169	3.76347	3.76239	6.70091	6.76501	11.5727	11.5049	19.1852	19.0079
60.94	0.455933	0.377502	0.997604	1.03452	1.94815	1.96852	3.7625	3.76727	6.7058	6.78162	11.5737	11.5157	19.1999	19.0225
61.04	0.450073	0.371643	1.00151	1.03842	1.95401	1.96657	3.77031	3.77118	6.70502	6.79138	11.5912	11.5235	19.2077	19.0401
61.14	0.454956	0.37262	1.00249	1.0394	1.95303	1.98122	3.78691	3.77216	6.71341	6.79626	11.602	11.5342	19.238	19.0676
61.24	0.455933	0.367737	0.997604	1.03452	1.95401	1.97243	3.78203	3.76727	6.71556	6.80115	11.6069	11.5371	19.2389	19.0713
61.34	0.446167	0.367737	0.997604	1.02475	1.95401	1.96852	3.78203	3.77704	6.72533	6.80701	11.6166	11.541	19.2448	19.0811
61.44	0.455933	0.357971	1.00151	1.03452	1.96378	1.96266	3.79179	3.77704	6.73509	6.81091	11.6264	11.5508	19.2604	19.1006
61.54	0.455933	0.357971	1.00737	1.03452	1.96378	1.96657	3.79179	3.77704	6.73041	6.82068	11.6362	11.5664	19.2741	19.1065
61.64	0.446167	0.361877	1.00737	1.03842	1.96378	1.97243	3.80156	3.78172	6.73314	6.83044	11.6576	11.5703	19.2936	19.1358
61.74	0.450851	0.367737	0.997604	1.03452	1.96378	1.96852	3.80156	3.78876	6.74954	6.83044	11.6674	11.5762	19.3112	19.1612
61.84	0.459839	0.36969	0.995651	1.03647	1.96573	1.96461	3.81328	3.80048	6.75385	6.83826	11.6752	11.5821	19.3268	19.1729
61.94	0.462769	0.37262	0.992722	1.0394	1.98233	1.97731	3.81621	3.80341	6.75443	6.84705	11.6821	11.5948	19.3348	19.1778
62.04	0.465111	0.365196	0.99897	1.04174	1.99053	1.97965	3.82832	3.81083	6.77357	6.86892	11.6895	11.6186	19.3497	19.1997
62.14	0.468628	0.368713	1.00835	1.04526	1.99405	1.98317	3.83183	3.812	6.7724	6.87244	11.6957	11.6319	19.3688	19.2024
62.24	0.470581	0.370667	1.0103	1.04721	1.98624	1.98512	3.8455	3.82098	6.77708	6.88025	11.7172	11.6397	19.3864	19.2129
62.34	0.473511	0.373596	1.01323	1.05014	1.98917	1.98805	3.84843	3.82391	6.78001	6.88708	11.7319	11.6465	19.3991	19.2159
62.44	0.472534	0.37262	1.00835	1.04526	1.98428	1.98317	3.83965	3.81903	6.78099	6.89783	11.7367	11.6467	19.4098	19.2364
62.54	0.492065	0.37262	1.01225	1.04916	1.98819	1.98708	3.83769	3.83661	6.79271	6.90564	11.7504	11.6534	19.4274	19.2559
62.64	0.497924	0.378479	1.02788	1.05502	1.99405	1.99294	3.84355	3.84833	6.81419	6.9115	11.7621	11.6807	19.4606	19.2715
62.74	0.493042	0.373596	1.02299	1.05014	1.99893	1.98805	3.84843	3.84344	6.81908	6.91833	11.7709	11.6817	19.4557	19.2823
62.84	0.495384	0.375938	1.02924	1.05248	2.00518	1.9943	3.85078	3.84579	6.82142	6.92654	11.783	11.6977	19.4717	19.2905
62.94	0.498901	0.379456	1.03862	1.056	2.01456	2.00368	3.86406	3.85907	6.8347	6.93005	11.7826	11.7071	19.4948	19.3038
63.04	0.498901	0.389221	1.04253	1.056	2.01456	2.00368	3.86406	3.85907	6.8347	6.92419	11.7983	11.711	19.5104	19.3233
63.14	0.505737	0.396057	1.05522	1.06284	2.01749	2.02028	3.8709	3.86591	6.85326	6.95056	11.811	11.7276	19.5231	19.3438
63.24	0.508667	0.379456	1.04839	1.056	2.01456	2.00368	3.85938	3.86884	6.84642	6.94881	11.808	11.7383	19.5319	19.3538
63.34	0.51355	0.394104	1.05327	1.06088	2.01944	2.00856	3.86699	3.86395	6.86107	6.95642	11.8227	11.7471	19.5505	19.377
63.44	0.517456	0.388245	1.05327	1.06088	2.01944	2.00856	3.86699	3.87372	6.86107	6.96228	11.8383	11.7627	19.5661	19.3965
63.54	0.520386	0.391174	1.05034	1.05795	2.01651	2.0154	3.86406	3.87079	6.8679	6.96521	11.8393	11.7637	19.5729	19.4053
63.64	0.523315	0.394104	1.05327	1.06088	2.01944	2.01833	3.87675	3.88348	6.8806	6.96423	11.8637	11.7764	19.5817	19.418
63.74	0.523315	0.394104	1.05717	1.06088	2.02921	2.01833	3.87675	3.88739	6.89037	6.96814	11.8696	11.7959	19.5966	19.4415
63.84	0.518433	0.389221	1.05815	1.05209	2.02432	2.01344	3.88164	3.89813	6.89525	6.96912	11.8686	11.8008	19.6042	19.4541
63.94	0.524292	0.391174	1.0601	1.04819	2.02628	2.02516	3.88359	3.90009	6.90697	6.97498	11.8803	11.8145	19.6217	19.4756
64.04	0.537964	0.389221	1.05815	1.04623	2.02432	2.02321	3.8914	3.89423	6.90501	6.98279	11.8881	11.8184	19.6354	19.4834
64.14	0.530151	0.391174	1.0601	1.04819	2.02628	2.03493	3.88945	3.89032	6.91283	6.9906	11.9096	11.8242	19.653	19.5049
64.24	0.542847	0.382385	1.06694	1.05112	2.0253	2.03786	3.89629	3.90497	6.9099	6.99744	11.9184	11.8369	19.6696	19.5137
64.34	0.547729	0.391174	1.06792	1.05991	2.02432	2.04274	3.90117	3.90985	6.9265	7.01208	11.9272	11.8575	19.6999	19.5432
64.44	0.547729	0.397034	1.07768	1.06577	2.03995	2.05251	3.90117	3.92352	6.93626	7.00818	11.9389	11.8575	19.7057	19.5479
64.54	0.549682	0.395081	1.07964	1.06381	2.04385	2.05446	3.91289	3.93134	6.93822	7.01404	11.9506	11.8633	19.737	19.5577
64.64	0.554565	0.39801	1.08452	1.06284	2.04288	2.07106	3.91777	3.93231	6.95287	7.02673	11.9711	11.8799	19.7614	19.5899
64.74	0.557495	0.406799	1.09213	1.06577	2.05557	2.07399	3.9207	3.92938	6.9558	7.0238	11.9877	11.8926	19.78	19.6026
64.84	0.557495	0.406799	1.09917	1.06577	2.05557	2.07399	3.9207	3.92938	6.96556	7.02966	11.9975	11.9082	19.7917	19.6221
64.94	0.552612	0.401917	1.09428	1.06088	2.04678	2.07497	3.92754	3.93427	6.96068	7.01892	11.9985	11.9073	19.8005	19.6192
65.04	0.554565	0.40387	1.10014	1.06284	2.04288	2.07106	3.92949	3.93622	6.96263	7.02673	12.016	11.919	19.8278	19.6446
65.14	0.552612	0.401917	1.10405	1.06088	2.04483	2.07301	3.92754	3.93817	6.97435	7.02869	12.0192	11.9319	19.8259	19.6582
65.24	0.554565	0.407776	1.106	1.06284	2.05264	2.08083	3.92949	3.94598	6.98216	7.04041	12.0238	11.9346	19.8434	19.679
65.34	0.557495	0.428284	1.11284	1.06577	2.05557	2.08961	3.93828	3.95868	6.99486	7.04842	12.0463	11.9414	19.871	19.6963
65.44	0.552612	0.411682	1.11382	1.06088	2.06046	2.08278	3.92754	3.9538	6.99974	7.04626	12.0512	11.9561	19.8786	19.7266
65.54	0.561401	0.428284	1.1187	1.06577	2.06534	2.08961	3.93828	3.96844	7.00462	7.06091	12.0619	11.9766	19.8991	19.7569
65.64	0.57605	0.427307	1.11772	1.07455	2.06436	2.09254	3.93144	3.96747	7.01341	7.05603	12.0668	11.9795	19.9137	19.7618
65.74	0.577025	0.438049	1.12846	1.0853	2.0751	2.10329	3.93828	3.97821	7.03392	7.07263	12.0873	11.9961	19.9401	19.7862
65.84	0.571167	0.428284	1.1187	1.07553	2.06534	2.09352	3.92265	3.96454	7.03587	7.05896	12.0971	12.002	19.944	19.8018
65.94	0.588745	0.430237	1.12065	1.08139	2.07706	2.09547	3.93437	3.96063	7.04369	7.06482	12.1049	12.0235	19.9655	19.8038
66.04	0.593627	0.43512	1.12553	1.09213	2.08194	2.10036	3.93925	3.97528	7.05247	7.07947	12.1137	12.0381	19.988	19.834
66.14	0.596558	0.438049	1.12846	1.09506	2.08878	2.10329	3.95195	3.97821	7.06517	7.08826	12.1322	12.0567	20.0046	19.8526
66.24	0.596558	0.441956	1.12846	1.10483	2.09073	2.11305	3.93828	3.9743	7.07494	7.0824	12.1362	12.0703	20.0339	19.8565
66.34	0.590698	0.447815	1.1226	1.09897	2.07901	2.10719	3.93633	3.97235	7.07884	7.0824	12.142	12.0723	20.0436	19.876
66.44	0.592651	0.447815	1.12456	1.10092	2.08096	2.11891	3.93828	3.9743	7.07689	7.08826	12.1537	12.0782	20.071	19.8936
66.54	0.597923	0.45504	1.12983	1.1101	2.08624	2.12028	3.95332	3.98934	7.08607	7.09353	12.1649	12.103	20.0919	19.9145
66.64	0.601051	0.462074	1.14468	1.11518	2.08936	2.12145	3.95644	3.99247	7.0892	7.10252	12.1719	12.1217	20.1048	19.9364
66.74	0.600464	0.465393	1.14409	1.10873	2.09854	2.12672	3.96562	3.99892	7.09837	7.10583	12.1811	12.1153	20.1296	19.9463
66.84	0.600464	0.481018	1.14409	1.1185	2.09854	2.12672	3.96172	3.99657	7.11009	7.10583	12.1869	12.1309	20.1452	19.9502
66.94	0.600464	0.481018	1.14409	1.1185	2.09854	2.12672	3.95586	4.01337	7.11009	7.11755	12.1908	12.1367	20.1542	19.9698
67.04	0.600464	0.481018	1.14409	1.1185	2.09854	2.12282	3.96562	4.01337	7.11986	7.12732	12.2123	12.1321	20.1764	19.9854
67.14	0.600464	0.481018	1.14799	1.1185	2.10831	2.13063	3.96562	4.01845	7.12572	7.12341	12.2221	12.1348	20.194	19.9952
67.24	0.594018	0.474571	1.14741	1.12182	2.10186	2.13004	3.95918	4.00497	7.12318	7.12087	12.2215	12.144	20.2012	20.0043
67.34	0.614136	0.490784	1.14995	1.12827	2.10831	2.13649	3.97734	4.02118	7.13939	7.12341	12.2416	12.1641	20.2135	20.0264
67.44	0.619995	0.490784	1.15776	1.12827	2.11807	2.14626	3.97343	4.02118	7.14525	7.12732	12.2475	12.1836	20.2272	20.0362
67.54	0.619995	0.481018	1.15971	1.12827	2.11807	2.14626	3.96758	4.03094	7.14915	7.13708	12.2514	12.1895	20.2448	20.0459
67.64	0.622337	0.493126	1.1562	1.14233	2.12041	2.1525	3.97968	4.03329	7.1515	7.14451	12.2588	12.1977	20.2569	20.06
67.74	0.627807	0.498596	1.16167	1.1517	2.12589	2.16383	3.98125	4.04852	7.16283	7.15271	12.269	12.2188	20.2858	20.0694
67.84	0.623901	0.49469	1.15776	1.14975	2.11807	2.15993	3.97148	4.04462	7.16869	7.15857	12.2748	12.2188	20.2975	20.0909
67.94	0.627808	0.502502	1.16167	1.1478	2.12589	2.17555	3.98515	4.05829	7.17455	7.16248	12.2846	12.2285	20.3229	20.1084
68.04	0.63562	0.516174	1.16948	1.15561	2.12784	2.1736	3.9832	4.05634	7.1765	7.17029	12.2963	12.2403	20.3405	20.1233
68.14	0.627808	0.518127	1.17143	1.15756	2.13174	2.17555	3.98515	4.06415	7.18822	7.18005	12.3041	12.2481	20.3561	20.1338
68.24	0.623902	0.514221	1.16753	1.15366	2.13174	2.17633	3.98125	4.05438	7.19408	7.18005	12.3139	12.25	20.3893	20.1495
68.34	0.624878	0.515198	1.1685	1.15463	2.13272	2.19411	3.98222	4.06317	7.20482	7.1908	12.3246	12.2705	20.4137	20.1602
68.44	0.625854	0.516174	1.16557	1.15561	2.1337	2.19508	3.9832	4.05829	7.21556	7.20154	12.3334	12.2871	20.4296	20.1729
68.54	0.624879	0.511292	1.15483	1.15073	2.12881	2.19997	3.9834	4.05341	7.22044	7.19666	12.3324	12.2862	20.4391	20.1778
68.64	0.63269	0.513245	1.16655	1.16245	2.13077	2.19724	3.98808	4.06512	7.21849	7.20447	12.35	12.3076	20.4606	20.1993
68.74	0.63269	0.513245	1.16655	1.16245	2.13077	2.19997	3.98808	4.06512	7.2224	7.20837	12.3539	12.3155	20.4762	20.209
68.84	0.637573	0.518127	1.16753	1.16733	2.13565	2.20485	3.99297	4.07977	7.23314	7.22302	12.3686	12.334	20.5026	20.2393
68.94	0.640503	0.521057	1.1646	1.17026	2.13858	2.21754	4.00566	4.0827	7.24193	7.23181	12.3774	12.342	20.5153	20.2618
69.04	0.632692	0.513245	1.15678	1.16245	2.14249	2.20973	3.99785	4.07489	7.23412	7.21814	12.3852	12.3369	20.5212	20.2786
69.14	0.63562	0.516174	1.15971	1.16537	2.14542	2.21266	3.99687	4.07782	7.25658	7.23279	12.3979	12.3555	20.5495	20.2959
69.24	0.62195	0.511093	1.14526	1.15952	2.14932	2.21266	3.99492	4.07782	7.24213	7.23279	12.3979	12.3496	20.5514	20.3116
69.34	0.618042	0.520081	1.14018	1.17709	2.15714	2.21461	3.99883	4.07977	7.24681	7.2406	12.4057	12.3692	20.5671	20.3272
69.44	0.620972	0.532776	1.15288	1.18002	2.16592	2.21364	4.00566	4.0827	7.25951	7.24744	12.4223	12.376	20.5856	20.3477
69.54	0.622925	0.534729	1.15483	1.18198	2.16202	2.2195	4.00761	4.09442	7.27122	7.25916	12.434	12.3936	20.5973	20.3633
69.64	0.630737	0.532776	1.15756	1.18002	2.16006	2.21754	4.01738	4.09247	7.27904	7.2572	12.4418	12.4053	20.6063	20.3868
69.74	0.628197	0.530235	1.16714	1.17748	2.16729	2.215	4.01093	4.09969	7.28236	7.26052	12.4569	12.4086	20.6163	20.3881
69.84	0.631714	0.533752	1.16362	1.19077	2.17081	2.21852	4.01836	4.10321	7.29173	7.26794	12.4643	12.4278	20.6354	20.4073
69.94	0.631714	0.533752	1.16362	1.19467	2.17081	2.22438	4.01836	4.0993	7.29173	7.27771	12.4791	12.4336	20.6491	20.4288
70.04	0.620973	0.52301	1.16264	1.18979	2.16983	2.20778	4.01738	4.09247	7.29076	7.27869	12.4809	12.4268	20.6559	20.4278
70.14	0.622925	0.524963	1.1646	1.19174	2.17178	2.2195	4.01933	4.10419	7.30247	7.27673	12.4887	12.4483	20.6676	20.4493
70.24	0.622925	0.534729	1.16069	1.19174	2.18155	2.2195	4.02519	4.10028	7.31224	7.29041	12.5043	12.4541	20.6872	20.4602
70.34	0.625854	0.537659	1.16753	1.20444	2.18448	2.22243	4.03203	4.10712	7.32494	7.3031	12.5131	12.4571	20.6999	20.4854
70.44	0.616089	0.527893	1.15776	1.19077	2.17471	2.22047	4.03203	4.10907	7.32494	7.29333	12.517	12.4629	20.7116	20.4913
70.54	0.618042	0.529846	1.15971	1.18686	2.18253	2.21657	4.03398	4.11102	7.33275	7.30505	12.5346	12.4707	20.7233	20.5147
70.64	0.620972	0.532776	1.17436	1.19955	2.18936	2.2195	4.04668	4.12372	7.32982	7.31384	12.5414	12.4873	20.7399	20.5274
70.74	0.626832	0.526917	1.1685	1.1976	2.1835	2.2234	4.03691	4.11786	7.33372	7.31189	12.5571	12.501	20.7489	20.5411
70.84	0.626831	0.538635	1.1646	1.20346	2.19522	2.2234	4.04082	4.12762	7.34544	7.32166	12.5727	12.5159	20.7731	20.5508
70.94	0.625854	0.537659	1.15776	1.20248	2.19424	2.22243	4.04961	4.12665	7.34056	7.32576	12.5717	12.5137	20.7975	20.5752
71.04	0.631713	0.543518	1.17339	1.21811	2.20987	2.22438	4.05156	4.14227	7.35033	7.3363	12.5912	12.545	20.8073	20.6065
71.14	0.636597	0.548401	1.17827	1.21909	2.21475	2.23317	4.0623	4.14716	7.36497	7.35095	12.6156	12.5655	20.8356	20.6368
71.24	0.633667	0.545471	1.17534	1.2103	2.21768	2.23024	4.05937	4.15399	7.3679	7.35388	12.6205	12.5664	20.8366	20.6397
71.34	0.633667	0.545471	1.1812	1.2103	2.22159	2.24001	4.06914	4.15985	7.37181	7.35779	12.6205	12.5821	20.8503	20.6495
71.44	0.636597	0.548401	1.17827	1.22495	2.22452	2.24294	4.07207	4.16669	7.38451	7.37048	12.6371	12.5869	20.8688	20.6614
71.54	0.636597	0.548401	1.17827	1.22495	2.22452	2.2527	4.08183	4.16669	7.40013	7.38025	12.6528	12.6006	20.8903	20.6817
71.64	0.633667	0.545471	1.1851	1.22202	2.23135	2.24977	4.0789	4.17352	7.40111	7.37341	12.6537	12.6133	20.8971	20.6924
71.74	0.638549	0.550354	1.18999	1.2269	2.23233	2.26051	4.09355	4.1745	7.41771	7.3822	12.6637	12.6182	20.9118	20.7129
71.84	0.641479	0.553284	1.19292	1.22983	2.2294	2.25758	4.10625	4.18329	7.4304	7.3949	12.6772	12.6465	20.9237	20.7256
71.94	0.629761	0.553284	1.20268	1.23959	2.2294	2.26735	4.11601	4.18329	7.43626	7.40662	12.6908	12.6524	20.9382	20.7393
72.04	0.629761	0.553284	1.20268	1.23959	2.23448	2.26735	4.11211	4.18329	7.4304	7.41638	12.7065	12.666	20.9538	20.7666
72.14	0.632103	0.559532	1.20112	1.24194	2.22979	2.26969	4.11835	4.1954	7.45228	7.42458	12.7225	12.6832	20.9757	20.7788
72.24	0.63562	0.578674	1.19878	1.24545	2.24307	2.27907	4.12187	4.19891	7.4558	7.43201	12.7319	12.6856	20.9948	20.792
72.34	0.625854	0.568909	1.18901	1.23178	2.24307	2.26344	4.11211	4.19891	7.45189	7.43201	12.728	12.6895	21.0104	20.794
72.44	0.625854	0.565002	1.18901	1.23569	2.24307	2.26344	4.11797	4.19891	7.4558	7.43787	12.7475	12.6973	21.0241	20.803
72.54	0.626831	0.556213	1.18608	1.23276	2.25186	2.26051	4.10918	4.19598	7.45872	7.43884	12.7504	12.708	21.0466	20.8125
72.64	0.631714	0.559143	1.18901	1.23569	2.25479	2.26344	4.11914	4.20868	7.46751	7.44763	12.7572	12.7168	21.0612	20.835
72.74	0.631714	0.570862	1.19487	1.23764	2.25284	2.27321	4.12383	4.21063	7.47923	7.44373	12.7748	12.7325	21.0827	20.8643
72.84	0.642456	0.575745	1.20171	1.25229	2.25186	2.27223	4.13847	4.22528	7.49388	7.46033	12.7914	12.753	21.1071	20.8829
72.94	0.645386	0.578674	1.19878	1.25522	2.26456	2.28493	4.14726	4.22821	7.50658	7.47302	12.7983	12.7617	21.121	20.9112
73.04	0.645386	0.578674	1.19878	1.25522	2.27432	2.28493	4.1414	4.24188	7.51634	7.47888	12.8178	12.7774	21.1393	20.9209
73.14	0.637573	0.570862	1.19096	1.24741	2.25674	2.27321	4.14336	4.23993	7.52338	7.47498	12.8256	12.7832	21.1452	20.9288
73.24	0.640503	0.573792	1.19389	1.25034	2.26553	2.28004	4.15605	4.23895	7.52904	7.48767	12.8324	12.7959	21.1657	20.9473
73.34	0.63562	0.578674	1.18901	1.25522	2.25479	2.27516	4.16093	4.22821	7.53587	7.48865	12.8424	12.8067	21.1706	20.9522
73.44	0.63562	0.578674	1.18901	1.25522	2.25479	2.27516	4.1707	4.23798	7.53197	7.48279	12.8471	12.8086	21.194	20.9659
73.54	0.637962	0.581017	1.19135	1.25756	2.26299	2.28727	4.16914	4.23641	7.53822	7.4949	12.8553	12.8149	21.212	20.9858
73.64	0.631714	0.584534	1.20464	1.25717	2.26065	2.2861	4.17851	4.23407	7.54173	7.50818	12.8725	12.8282	21.237	21.0088
73.74	0.62195	0.574768	1.19487	1.24155	2.26065	2.27907	4.17851	4.23407	7.53783	7.50427	12.8686	12.8235	21.2468	21.0178
73.84	0.621948	0.574768	1.19096	1.24155	2.26065	2.27907	4.17851	4.24188	7.54173	7.49841	12.8822	12.8321	21.2565	21.0186
73.94	0.614136	0.586487	1.18706	1.25327	2.27237	2.27711	4.19023	4.23798	7.54955	7.51208	12.8901	12.8379	21.2694	21.0401
74.04	0.626831	0.584732	1.18999	1.24643	2.27139	2.28395	4.18925	4.25067	7.55638	7.52478	12.8988	12.8467	21.2848	21.0567
74.14	0.621948	0.572815	1.1851	1.24155	2.26065	2.27907	4.18828	4.24579	7.55736	7.52966	12.8998	12.8535	21.3053	21.0674
74.24	0.617065	0.577698	1.18022	1.24643	2.2753	2.28395	4.20293	4.25067	7.56615	7.54431	12.9086	12.8682	21.3141	21.0762
74.34	0.616089	0.576721	1.17924	1.24545	2.27432	2.29274	4.21172	4.25946	7.57103	7.5531	12.9135	12.8711	21.3307	21.0928
74.44	0.621948	0.582581	1.1851	1.25131	2.28995	2.2986	4.21367	4.26532	7.58275	7.55428	12.9291	12.8926	21.3503	21.1182
74.54	0.62683	0.597229	1.18999	1.26596	2.29483	2.29958	4.22246	4.27997	7.58763	7.56189	12.934	12.8975	21.3805	21.1426
74.64	0.617065	0.601913	1.19975	1.26596	2.29092	2.29372	4.23222	4.27997	7.59349	7.57166	12.9496	12.9131	21.3844	21.1582
74.74	0.615113	0.606995	1.1978	1.26401	2.28311	2.30153	4.24004	4.27802	7.59544	7.5658	12.9528	12.917	21.3981	21.1622
74.84	0.6073	0.599182	1.18999	1.2562	2.28506	2.29372	4.22832	4.26552	7.5974	7.56189	12.9438	12.9131	21.402	21.1641
74.94	0.613159	0.601135	1.19194	1.25815	2.28702	2.29567	4.22441	4.2702	7.60521	7.57556	12.9496	12.9209	21.4176	21.1797
75.04	0.612182	0.609146	1.19487	1.26108	2.28995	2.31032	4.23906	4.27313	7.61713	7.58826	12.9682	12.9375	21.4362	21.1995
75.14	0.612183	0.602112	1.19487	1.26108	2.28995	2.30641	4.23906	4.2829	7.61986	7.58435	12.9721	12.9426	21.4577	21.2081
75.24	0.61023	0.609924	1.19292	1.25912	2.28799	2.2986	4.24687	4.28094	7.62962	7.5863	12.976	12.9395	21.4694	21.2159
75.34	0.6073	0.606995	1.19389	1.25229	2.28506	2.30544	4.24004	4.27411	7.62669	7.59314	12.977	12.9385	21.4723	21.2227
75.44	0.6073	0.597229	1.19975	1.2562	2.28506	2.30544	4.24394	4.27802	7.63255	7.58923	12.9946	12.9424	21.486	21.2364
75.54	0.604369	0.604065	1.19682	1.25327	2.2919	2.31227	4.25078	4.28485	7.63939	7.59998	13.0053	12.9649	21.5241	21.2608
75.64	0.6073	0.61676	1.19975	1.2562	2.30655	2.3152	4.25371	4.28778	7.64622	7.61267	13.018	12.9717	21.5368	21.2735
75.74	0.602219	0.61676	1.19975	1.2562	2.30655	2.32106	4.2498	4.29755	7.65208	7.61853	13.0336	12.9815	21.5614	21.2969
75.84	0.609253	0.61676	1.19975	1.2562	2.30655	2.3152	4.25371	4.29755	7.65599	7.62244	13.0375	12.9873	21.5739	21.3145
75.94	0.599487	0.61676	1.19975	1.2562	2.30655	2.3152	4.25371	4.29755	7.65599	7.62244	13.0434	12.9873	21.5934	21.3145
76.04	0.599487	0.61676	1.19975	1.2562	2.30655	2.3152	4.26347	4.29755	7.66185	7.63416	13.0492	12.9912	21.611	21.3235
76.14	0.599487	0.61676	1.19975	1.2562	2.31631	2.3152	4.26347	4.30731	7.66576	7.63025	13.059	13.0088	21.6208	21.3321
76.24	0.599487	0.606995	1.19975	1.2562	2.31631	2.32497	4.26347	4.30731	7.67357	7.63416	13.0727	13.0088	21.6344	21.3536
76.34	0.599487	0.606995	1.19975	1.2562	2.31631	2.32106	4.26347	4.30731	7.67747	7.64392	13.0844	13.0127	21.6501	21.3672
76.44	0.594604	0.613831	1.20659	1.26303	2.31924	2.32204	4.28008	4.32587	7.6804	7.65662	13.0951	13.0391	21.6589	21.3995
76.54	0.609253	0.62262	1.20952	1.26205	2.31631	2.32497	4.27832	4.3288	7.68724	7.65369	13.1078	13.0373	21.6755	21.4122
76.64	0.597534	0.606995	1.20952	1.2601	2.32022	2.32497	4.28105	4.3288	7.6931	7.66345	13.1176	13.0498	21.6911	21.4239
76.74	0.609253	0.606995	1.21342	1.26205	2.32608	2.33473	4.28105	4.33856	7.69701	7.67322	13.1274	13.0576	21.7048	21.4375
76.84	0.60144	0.610901	1.20952	1.2562	2.32608	2.33473	4.28691	4.33856	7.70209	7.66931	13.1352	13.0616	21.7223	21.4434
76.94	0.603394	0.612854	1.20952	1.24643	2.32608	2.33473	4.28105	4.33856	7.70482	7.67322	13.1391	13.0674	21.736	21.4532
77.04	0.60144	0.606995	1.20952	1.2601	2.32608	2.33473	4.28105	4.33856	7.71068	7.68298	13.1488	13.0811	21.7516	21.4524
77.14	0.605347	0.605042	1.20757	1.25424	2.32413	2.33278	4.28691	4.33661	7.71263	7.67635	13.1567	13.0889	21.7634	21.4747
77.24	0.602417	0.611877	1.20073	1.26108	2.3212	2.32985	4.27812	4.33368	7.7058	7.67615	13.1635	13.0918	21.7753	21.4874
77.34	0.6073	0.61676	1.18999	1.26596	2.32608	2.33473	4.283	4.33856	7.71654	7.69275	13.184	13.1006	21.7848	21.502
77.44	0.600464	0.609924	1.18315	1.25912	2.32901	2.3279	4.28593	4.32782	7.71556	7.69177	13.1713	13.1055	21.7975	21.5206
77.54	0.602417	0.607971	1.1851	1.26108	2.33096	2.32985	4.28789	4.33368	7.71165	7.68787	13.183	13.1133	21.8151	21.5381
77.64	0.610229	0.609924	1.19292	1.25522	2.33878	2.33376	4.29179	4.34149	7.72142	7.70154	13.1967	13.1211	21.8327	21.5518
77.74	0.617065	0.61676	1.19585	1.2562	2.35147	2.33083	4.29863	4.34833	7.7263	7.69861	13.2133	13.1377	21.8512	21.5625
77.84	0.617065	0.61676	1.18999	1.2562	2.34561	2.32497	4.29668	4.34833	7.7263	7.70251	13.2289	13.1416	21.8551	21.5665
77.94	0.613159	0.61676	1.19389	1.2562	2.34561	2.33473	4.3123	4.34833	7.7224	7.71228	13.2387	13.1475	21.8747	21.584
78.04	0.612182	0.621643	1.20464	1.26108	2.35049	2.32985	4.31328	4.36298	7.73119	7.72693	13.2533	13.166	21.8893	21.6124
78.14	0.6073	0.606995	1.19975	1.2562	2.34561	2.33473	4.30644	4.35809	7.73216	7.72205	13.2582	13.1612	21.9001	21.6231
78.24	0.62097	0.61676	1.20952	1.2562	2.35538	2.3445	4.32207	4.36786	7.74583	7.74158	13.268	13.1885	21.9255	21.6582
78.34	0.622925	0.61676	1.20952	1.26596	2.35538	2.3445	4.31816	4.37762	7.7556	7.74158	13.2778	13.1924	21.9411	21.6739
78.44	0.617065	0.61676	1.20952	1.2562	2.35538	2.35426	4.32207	4.37762	7.7556	7.74158	13.2973	13.2022	21.9548	21.6875
78.54	0.614136	0.613831	1.20659	1.25327	2.35245	2.34743	4.32304	4.37469	7.76439	7.74841	13.3061	13.2043	21.9714	21.7139
78.64	0.620972	0.606995	1.20952	1.2562	2.35928	2.3445	4.32793	4.37762	7.76341	7.75134	13.3188	13.2147	21.9899	21.7239
78.74	0.626831	0.606995	1.20952	1.24643	2.371	2.3445	4.33183	4.38739	7.76732	7.75916	13.3285	13.2315	22.0055	21.7325
78.84	0.624878	0.605042	1.20757	1.24448	2.3671	2.34254	4.32988	4.38544	7.77513	7.75134	13.3363	13.2346	22.0192	21.7442
78.94	0.621948	0.598206	1.20073	1.24545	2.36612	2.33961	4.32695	4.3786	7.7683	7.75818	13.3432	13.2364	22.03	21.7608
79.04	0.637573	0.596252	1.20268	1.25522	2.36417	2.33884	4.33086	4.37665	7.77611	7.77185	13.3569	13.25	22.0495	21.7803
79.14	0.643433	0.602112	1.2144	1.26108	2.37003	2.33766	4.34648	4.39227	7.77728	7.78357	13.3686	13.2754	22.0612	21.7979
79.24	0.636596	0.606995	1.21538	1.26596	2.37491	2.34254	4.35136	4.39716	7.7849	7.78259	13.3774	13.2862	22.0809	21.8125
79.34	0.640503	0.597229	1.20952	1.26596	2.37881	2.34254	4.36113	4.39716	7.78099	7.78845	13.3891	13.2901	22.0934	21.8223
79.44	0.646362	0.597229	1.20952	1.2562	2.38467	2.35231	4.36113	4.40106	7.7849	7.79236	13.3988	13.2959	22.1091	21.8262
79.54	0.646362	0.597229	1.20952	1.2562	2.38467	2.35231	4.35722	4.40692	7.7849	7.80212	13.4086	13.2998	22.1091	21.8438
79.64	0.648315	0.599182	1.21147	1.25815	2.38663	2.35426	4.35332	4.41864	7.79271	7.80017	13.4106	13.3096	22.1266	21.8653
79.74	0.651245	0.602112	1.2144	1.26108	2.38956	2.35329	4.35625	4.42157	7.79955	7.80701	13.4233	13.3164	22.1491	21.8772
79.84	0.661011	0.600159	1.21245	1.24936	2.3876	2.34547	4.36992	4.41962	7.80931	7.80115	13.435	13.334	22.1628	21.878
79.94	0.653198	0.592346	1.20464	1.24155	2.37979	2.33766	4.36797	4.4118	7.8015	7.79919	13.4428	13.3321	22.1589	21.8877
80.04	0.655151	0.594299	1.20659	1.24741	2.38174	2.33961	4.36992	4.41376	7.79955	7.80115	13.4545	13.3379	22.1764	21.8995
80.14	0.658081	0.597229	1.20952	1.2562	2.38467	2.34254	4.37285	4.43231	7.80638	7.81384	13.4672	13.3506	22.1911	21.9161
80.24	0.662963	0.592346	1.2144	1.26108	2.38956	2.34352	4.37773	4.43915	7.81126	7.81404	13.4819	13.3653	22.1999	21.9463
80.34	0.662964	0.602112	1.2144	1.26108	2.38956	2.33766	4.37773	4.43329	7.81712	7.81677	13.4936	13.3711	22.2155	21.962
80.44	0.66687	0.602112	1.2144	1.24936	2.38956	2.33766	4.37773	4.43329	7.82103	7.81677	13.5092	13.3867	22.2292	21.9776
80.54	0.682495	0.592346	1.2144	1.24936	2.38956	2.33766	4.3875	4.44305	7.81712	7.82654	13.5131	13.3965	22.2565	21.9913
80.64	0.684448	0.594299	1.21635	1.25131	2.39542	2.33961	4.38945	4.44501	7.81322	7.82849	13.5248	13.4082	22.2585	22.0186
80.74	0.683471	0.603088	1.21928	1.25424	2.40421	2.34254	4.39238	4.44794	7.82591	7.83728	13.5375	13.417	22.2751	22.0235
80.84	0.676636	0.582581	1.2144	1.23959	2.39932	2.33766	4.3875	4.44305	7.8308	7.8363	13.5424	13.416	22.2897	22.0323
80.94	0.689331	0.589417	1.21147	1.24643	2.40616	2.3445	4.4041	4.44989	7.83372	7.84314	13.559	13.4287	22.3016	22.0547
81.04	0.687378	0.583557	1.20952	1.24838	2.40421	2.35231	4.40215	4.4577	7.83568	7.85095	13.5688	13.4424	22.3141	22.0665
81.14	0.692261	0.586487	1.2144	1.25912	2.40909	2.35329	4.41679	4.46259	7.83665	7.8656	13.5834	13.4571	22.3346	22.0881
81.24	0.692261	0.58844	1.22417	1.25912	2.40909	2.34743	4.41289	4.46259	7.84056	7.8656	13.603	13.4727	22.3444	22.087
81.34	0.692261	0.582581	1.22417	1.25912	2.41885	2.34743	4.40703	4.47235	7.84056	7.87537	13.608	13.4766	22.3542	22.1104
81.44	0.692261	0.592346	1.22417	1.24936	2.41885	2.34743	4.41679	4.47235	7.85033	7.88318	13.6205	13.4864	22.3581	22.126
81.54	0.697143	0.597229	1.22905	1.25424	2.42374	2.35231	4.42168	4.47723	7.85052	7.8822	13.6352	13.4963	22.3903	22.1309
81.64	0.697144	0.597229	1.22905	1.25424	2.41983	2.35231	4.42168	4.487	7.85521	7.89197	13.6469	13.5108	22.404	22.1426
81.74	0.696168	0.592346	1.22417	1.24936	2.40909	2.34352	4.42656	4.48212	7.84642	7.88708	13.642	13.5059	22.4186	22.1514
81.84	0.711792	0.58844	1.22026	1.24936	2.40909	2.34157	4.42656	4.48212	7.85033	7.89685	13.6518	13.5157	22.4362	22.167
81.94	0.711792	0.592346	1.2144	1.23959	2.40909	2.34743	4.43633	4.47821	7.86009	7.89685	13.6615	13.5215	22.4362	22.1807
82.04	0.713745	0.594299	1.21635	1.23764	2.41104	2.34938	4.43828	4.48407	7.86205	7.90857	13.6733	13.5371	22.4518	22.2002
82.14	0.721558	0.602112	1.22417	1.23959	2.41885	2.35329	4.45586	4.49188	7.87572	7.92224	13.6967	13.545	22.4753	22.2217
82.24	0.716676	0.601135	1.21928	1.23471	2.42374	2.34254	4.45097	4.487	7.86497	7.9115	13.6918	13.5596	22.4794	22.2325
82.34	0.72644	0.603088	1.21928	1.23471	2.41397	2.34254	4.45097	4.48309	7.86497	7.92126	13.7055	13.5655	22.4938	22.2422
82.44	0.736206	0.606995	1.22905	1.24838	2.4335	2.35231	4.4705	4.487	7.88451	7.93103	13.7231	13.5791	22.5231	22.2676
82.54	0.723511	0.613831	1.22612	1.24741	2.43057	2.3611	4.46758	4.48407	7.88744	7.93787	13.724	13.584	22.53	22.2795
82.64	0.717651	0.611877	1.22417	1.2435	2.42862	2.35524	4.46562	4.48212	7.87962	7.93201	13.7377	13.5957	22.5436	22.2862
82.74	0.711792	0.611877	1.22026	1.23959	2.42862	2.34938	4.46562	4.49188	7.88548	7.93591	13.7416	13.6055	22.5534	22.3096
82.84	0.715698	0.621643	1.21831	1.23959	2.42471	2.35915	4.46562	4.49188	7.8933	7.94763	13.7572	13.6114	22.5651	22.3272
82.94	0.72644	0.626526	1.22905	1.24448	2.42374	2.36403	4.48222	4.49286	7.90013	7.96228	13.766	13.6201	22.5895	22.3418
83.04	0.721558	0.621643	1.23393	1.23959	2.41885	2.36891	4.47734	4.49188	7.90111	7.9574	13.769	13.6309	22.5983	22.337
83.14	0.714722	0.614807	1.2271	1.23276	2.41788	2.36208	4.4705	4.48505	7.89427	7.95642	13.7621	13.6299	22.6051	22.3497
83.24	0.713745	0.613831	1.22612	1.23178	2.41104	2.35719	4.47929	4.49579	7.89915	7.95935	13.7748	13.6348	22.612	22.3604
83.34	0.718628	0.618713	1.22124	1.23666	2.41592	2.36598	4.49394	4.50067	7.90794	7.96423	13.7848	13.6436	22.6423	22.375
83.44	0.721558	0.621643	1.22807	1.23959	2.41885	2.36501	4.49687	4.51337	7.90697	7.97693	13.7963	13.6563	22.6589	22.3916
83.54	0.721558	0.625549	1.23393	1.22983	2.41885	2.36891	4.49687	4.51337	7.91087	7.98279	13.8002	13.6621	22.6757	22.4065
83.64	0.7323	0.634338	1.24077	1.24643	2.42178	2.37575	4.51347	4.5163	7.91771	7.99353	13.8188	13.6729	22.695	22.4239
83.74	0.737182	0.641174	1.2437	1.24936	2.42276	2.37868	4.5164	4.52313	7.9304	8.00623	13.8373	13.6809	22.7233	22.4366
83.84	0.724487	0.624573	1.2271	1.24252	2.42178	2.38161	4.51933	4.5163	7.92943	8.0072	13.8305	13.6729	22.7262	22.4395
83.94	0.711792	0.621643	1.22417	1.22983	2.41885	2.37868	4.5164	4.52313	7.92064	8.00818	13.8315	13.6758	22.735	22.4502
84.04	0.716674	0.636292	1.22905	1.23471	2.42374	2.38356	4.52129	4.52411	7.93529	8.00916	13.8422	13.6963	22.7536	22.4707
84.14	0.720581	0.636292	1.23882	1.24448	2.42374	2.38356	4.52715	4.51825	7.94505	8.01306	13.8559	13.7002	22.7731	22.4961
84.24	0.719994	0.633751	1.22651	1.23217	2.43291	2.37634	4.51875	4.52547	7.94251	8.02029	13.8631	13.7035	22.7862	22.5092
84.34	0.717651	0.637268	1.23003	1.23178	2.43253	2.38258	4.52226	4.52899	7.95306	8.03357	13.8881	13.711	22.8053	22.5323
84.44	0.722534	0.642151	1.231	1.2308	2.43155	2.39723	4.53691	4.53387	7.95091	8.03845	13.8988	13.7315	22.8298	22.543
84.54	0.716676	0.64801	1.21928	1.23471	2.4296	2.40309	4.53105	4.53778	7.95482	8.03767	13.893	13.7295	22.8298	22.5528
84.64	0.716675	0.64801	1.21928	1.23471	2.43155	2.40309	4.53105	4.53778	7.96458	8.04041	13.9067	13.7295	22.8493	22.5618
84.74	0.704956	0.646057	1.21733	1.23276	2.42764	2.40114	4.53886	4.53192	7.96849	8.03845	13.9145	13.7451	22.863	22.5723
84.84	0.711792	0.631409	1.2144	1.22983	2.42667	2.40797	4.53593	4.52704	7.96947	8.04529	13.9174	13.7422	22.8757	22.5967
84.94	0.709839	0.633362	1.21635	1.23178	2.42667	2.40602	4.53789	4.53485	7.97142	8.05701	13.9252	13.7481	22.8913	22.6124
85.04	0.706909	0.636292	1.22319	1.23471	2.43546	2.40309	4.54082	4.54755	7.98412	8.07166	13.943	13.7569	22.9098	22.6309
85.14	0.697144	0.636292	1.22514	1.23471	2.44522	2.40309	4.54082	4.54755	7.98997	8.08142	13.9457	13.7608	22.9352	22.6446
85.24	0.692261	0.643127	1.2144	1.22983	2.44034	2.39821	4.54765	4.54266	7.97923	8.0863	13.9506	13.761	22.9452	22.6456
85.34	0.688354	0.643127	1.2144	1.22592	2.44034	2.40797	4.54765	4.55243	7.989	8.09216	13.9701	13.7637	22.9479	22.6709
85.44	0.682495	0.643127	1.2144	1.22397	2.4462	2.40407	4.54765	4.55243	7.99876	8.0863	13.976	13.7754	22.9635	22.6768
85.54	0.68933	0.649963	1.22124	1.24643	2.44717	2.41481	4.56425	4.56903	8.00169	8.10291	13.9887	13.8018	22.986	22.7032
85.64	0.687378	0.64801	1.21928	1.24448	2.4503	2.41286	4.5623	4.56317	8.0056	8.10681	14.0063	13.8057	23.0036	22.7012
85.74	0.687378	0.644104	1.21928	1.24448	2.44795	2.41872	4.57207	4.56122	8.01537	8.11072	14.016	13.8155	23.0094	22.7168
85.84	0.685425	0.640198	1.22124	1.24252	2.45694	2.41872	4.57011	4.56512	8.02708	8.12244	14.0278	13.8311	23.0251	22.7344
85.94	0.686401	0.643127	1.22807	1.24936	2.45987	2.43727	4.56718	4.57391	8.03587	8.12537	14.0463	13.8516	23.0475	22.751
86.04	0.692261	0.643127	1.23393	1.24936	2.45987	2.44704	4.56718	4.57391	8.03001	8.13318	14.0463	13.8555	23.0612	22.7666
86.14	0.688354	0.643127	1.23393	1.24936	2.46495	2.44313	4.57695	4.58368	8.03978	8.13708	14.0619	13.875	23.0788	22.7725
86.24	0.682495	0.643127	1.2437	1.24936	2.45792	2.44704	4.57695	4.57899	8.04955	8.13708	14.0717	13.875	23.0846	22.7874
86.34	0.682495	0.643127	1.2437	1.24936	2.45792	2.45876	4.58672	4.57196	8.05931	8.14685	14.0873	13.8946	23.0885	22.7999
86.44	0.677612	0.634338	1.23882	1.25424	2.45889	2.44997	4.58183	4.57684	8.05443	8.14783	14.0824	13.9053	23.1032	22.8204
86.54	0.677612	0.628479	1.23882	1.25424	2.45303	2.44411	4.58769	4.57684	8.06419	8.14197	14.0863	13.9112	23.1208	22.8204
86.64	0.678589	0.633362	1.2437	1.26889	2.45401	2.44899	4.59648	4.58173	8.0808	8.15271	14.101	13.916	23.1393	22.8409
86.74	0.662964	0.639221	1.24565	1.26694	2.4501	2.46071	4.59843	4.58368	8.07884	8.15857	14.1088	13.9336	23.1608	22.8624
86.84	0.659058	0.641174	1.24174	1.25717	2.45596	2.4568	4.59453	4.58446	8.07884	8.16052	14.1069	13.9336	23.1628	22.8741
86.94	0.662964	0.633362	1.23393	1.26108	2.44815	2.45876	4.58672	4.58876	8.07689	8.14685	14.099	13.9356	23.1706	22.876
87.04	0.664917	0.635315	1.23589	1.26303	2.4501	2.46071	4.58867	4.58368	8.08275	8.17029	14.1147	13.9434	23.1874	22.8936
87.14	0.658081	0.640198	1.24077	1.27377	2.46085	2.47145	4.60332	4.58856	8.08763	8.17517	14.1293	13.9522	23.2048	22.9141
87.24	0.66101	0.643127	1.23979	1.27084	2.45792	2.46852	4.60625	4.60126	8.10033	8.1781	14.1373	13.9727	23.2175	22.9209
87.34	0.661011	0.652893	1.23784	1.27084	2.45792	2.46852	4.60625	4.60126	8.11009	8.18787	14.1498	13.9766	23.2331	22.9463
87.44	0.653198	0.645081	1.23589	1.26303	2.4501	2.47047	4.61015	4.58954	8.11205	8.18982	14.1498	13.9785	23.237	22.9405
87.54	0.654174	0.649963	1.24077	1.27768	2.45108	2.48122	4.61504	4.60223	8.12669	8.20056	14.1586	13.9893	23.2555	22.959
87.64	0.651245	0.652893	1.2437	1.28061	2.44815	2.47829	4.61797	4.61102	8.12962	8.2074	14.1713	14.0059	23.2839	22.9768
87.74	0.653198	0.65094	1.24565	1.28842	2.46182	2.48024	4.61992	4.62274	8.1433	8.20935	14.183	14.0227	23.2995	22.9913
87.84	0.656128	0.64801	1.24858	1.2894	2.46475	2.47926	4.62871	4.62567	8.15599	8.21736	14.1918	14.0303	23.3102	23.0098
87.94	0.655739	0.652306	1.25288	1.29955	2.46905	2.48746	4.62714	4.62606	8.17005	8.22439	14.1903	14.0405	23.3282	23.02
88.04	0.65515	0.672424	1.25932	1.31186	2.47549	2.49391	4.63359	4.63641	8.18236	8.23083	14.2123	14.0508	23.3542	23.042
88.14	0.650269	0.663635	1.25444	1.30112	2.46671	2.49489	4.63847	4.63153	8.18138	8.23181	14.2113	14.0616	23.3649	23.0508
88.24	0.654953	0.659729	1.25444	1.30112	2.47061	2.48903	4.64824	4.64325	8.18138	8.23572	14.2172	14.0655	23.3805	23.0665
88.34	0.657303	0.65387	1.24467	1.31088	2.47061	2.49879	4.64824	4.64325	8.19115	8.23572	14.2231	14.0713	23.3903	23.0665
88.44	0.652611	0.651527	1.24233	1.30854	2.46827	2.49177	4.6459	4.64091	8.19857	8.24509	14.2266	14.0729	23.4075	23.0758
88.54	0.651246	0.643127	1.23393	1.30014	2.45596	2.47633	4.64726	4.64227	8.2097	8.24255	14.2319	14.0743	23.405	23.0811
88.64	0.656128	0.64801	1.23882	1.31479	2.45499	2.49294	4.65215	4.65692	8.21458	8.24158	14.2465	14.0967	23.4235	23.1016
88.74	0.665115	0.649963	1.24077	1.31674	2.45694	2.49098	4.6541	4.65497	8.22826	8.2533	14.2582	14.1026	23.443	23.1172
88.84	0.644798	0.648399	1.2392	1.32026	2.45538	2.48356	4.6623	4.65731	8.22279	8.25173	14.2664	14.1069	23.4454	23.1332
88.94	0.652222	0.644104	1.231	1.30893	2.46475	2.48512	4.658	4.65302	8.2224	8.2572	14.268	14.1162	23.4559	23.1379
89.04	0.652222	0.63942	1.22514	1.30893	2.47061	2.47926	4.66777	4.65302	8.23216	8.26697	14.2738	14.1221	23.4684	23.1465
89.14	0.654175	0.644104	1.2271	1.31088	2.46866	2.49098	4.66972	4.65497	8.24388	8.26892	14.2856	14.128	23.4762	23.1582
89.24	0.657104	0.647034	1.23393	1.31967	2.46573	2.49391	4.67265	4.67157	8.25658	8.28162	14.2983	14.1387	23.4928	23.1768
89.34	0.657104	0.647034	1.22612	1.32553	2.46964	2.49391	4.67265	4.67743	8.25658	8.29138	14.3041	14.1477	23.5007	23.2022
89.44	0.651245	0.641174	1.2144	1.30795	2.46964	2.48415	4.66679	4.67157	8.2558	8.28552	14.3119	14.1446	23.5046	23.21
89.54	0.647339	0.637268	1.22417	1.31967	2.46964	2.47829	4.66211	4.67743	8.25853	8.29529	14.3119	14.1641	23.5182	23.2256
89.64	0.643822	0.643517	1.22651	1.32201	2.47198	2.48063	4.66718	4.67391	8.26087	8.29763	14.3291	14.1723	23.5362	23.2397
89.74	0.657104	0.643127	1.23003	1.32553	2.47549	2.49391	4.68047	4.67743	8.27415	8.30896	14.3373	14.1797	23.5397	23.253
89.84	0.652222	0.632385	1.22514	1.31674	2.48038	2.48512	4.67168	4.68231	8.27708	8.30212	14.3422	14.1826	23.5505	23.2618
89.94	0.658081	0.638245	1.24077	1.32651	2.48624	2.48512	4.6834	4.68817	8.27708	8.3197	14.3578	14.1924	23.5719	23.2832
90.04	0.658081	0.638245	1.2271	1.32651	2.48624	2.48512	4.67949	4.69794	8.28685	8.31384	14.3637	14.1983	23.5759	23.295
90.14	0.658081	0.632385	1.21538	1.32065	2.48038	2.47926	4.67754	4.69208	8.28685	8.31775	14.3617	14.2061	23.5993	23.2981
90.24	0.652222	0.632385	1.21538	1.32065	2.48038	2.47926	4.67754	4.69208	8.29076	8.32751	14.3715	14.2119	23.6071	23.2969
90.34	0.654175	0.640198	1.21733	1.3226	2.48233	2.49098	4.68925	4.70575	8.29271	8.33533	14.3735	14.2178	23.613	23.3086
90.44	0.66687	0.637268	1.22026	1.32553	2.48526	2.49391	4.70195	4.70477	8.3054	8.3324	14.392	14.2305	23.6315	23.3213
90.54	0.66687	0.633362	1.22417	1.3353	2.49503	2.50368	4.70781	4.70868	8.31517	8.34216	14.3959	14.2364	23.6307	23.3331
90.64	0.66687	0.637268	1.23003	1.3353	2.49503	2.50368	4.71172	4.71844	8.32103	8.35193	14.4076	14.2422	23.6491	23.3428
90.74	0.66687	0.637268	1.23003	1.3353	2.49503	2.50368	4.71172	4.71844	8.31517	8.35193	14.4135	14.2617	23.6491	23.3526
90.84	0.661987	0.642151	1.23491	1.33041	2.49991	2.50856	4.7166	4.72333	8.32005	8.35291	14.4125	14.2627	23.6598	23.3575
90.94	0.661987	0.628479	1.23491	1.33041	2.496	2.50856	4.71269	4.71942	8.33177	8.35876	14.4223	14.2725	23.6657	23.3586
91.04	0.661987	0.632385	1.231	1.33041	2.49014	2.51833	4.7166	4.72723	8.32787	8.35486	14.4321	14.2764	23.6657	23.3672
91.14	0.661987	0.632385	1.22514	1.33041	2.49014	2.51833	4.71269	4.73309	8.32591	8.35876	14.4379	14.2932	23.6696	23.3809
91.24	0.671753	0.628479	1.22514	1.33041	2.49014	2.51442	4.71855	4.73895	8.33763	8.36462	14.4418	14.2959	23.6852	23.3965
91.34	0.657104	0.617737	1.22026	1.3353	2.48917	2.5154	4.71367	4.72821	8.33665	8.35388	14.4428	14.3008	23.696	23.4034
91.44	0.661011	0.617737	1.22026	1.3353	2.50479	2.5154	4.72343	4.72821	8.34642	8.36365	14.4487	14.3203	23.7116	23.4131
91.54	0.66687	0.617737	1.21049	1.3353	2.49112	2.50368	4.72343	4.73798	8.34251	8.38318	14.4584	14.3301	23.7214	23.4268
91.64	0.668823	0.629456	1.21245	1.33334	2.50089	2.50172	4.73125	4.74969	8.34837	8.38513	14.4662	14.3477	23.7323	23.4541
91.74	0.671753	0.632385	1.22514	1.34018	2.49991	2.51051	4.73808	4.75262	8.3513	8.39783	14.4731	14.3526	23.7497	23.4571
91.84	0.681519	0.628479	1.21538	1.34018	2.50577	2.51051	4.73418	4.74872	8.36107	8.40291	14.4828	14.3565	23.7555	23.4825
91.94	0.681519	0.634338	1.21538	1.34018	2.50381	2.51051	4.73808	4.74286	8.37083	8.39587	14.4926	14.3623	23.779	23.4981
92.04	0.681519	0.634338	1.21538	1.34018	2.50967	2.51051	4.74785	4.75262	8.37669	8.40564	14.5024	14.3662	23.7946	23.5168
92.14	0.676636	0.629456	1.21049	1.34506	2.50479	2.50954	4.73828	4.74774	8.37572	8.41248	14.5033	14.377	23.7995	23.5264
92.24	0.678589	0.631409	1.20854	1.34702	2.50674	2.52711	4.74297	4.76141	8.37376	8.42419	14.5112	14.3926	23.8229	23.544
92.34	0.691284	0.630432	1.20952	1.34995	2.51944	2.52614	4.75566	4.77411	8.37787	8.43298	14.5238	14.4053	23.8395	23.5567
92.44	0.681519	0.624573	1.21538	1.34995	2.51944	2.53395	4.75566	4.78387	8.3806	8.42712	14.5387	14.4014	23.8551	23.5567
92.54	0.691284	0.624573	1.21538	1.34995	2.52335	2.5359	4.76738	4.77997	8.39037	8.42712	14.5317	14.417	23.8669	23.5684
92.64	0.691284	0.624573	1.21538	1.34604	2.52921	2.53004	4.76347	4.78387	8.39037	8.43689	14.5512	14.4366	23.8864	23.5821
92.74	0.691284	0.624573	1.21147	1.34018	2.52921	2.53981	4.75761	4.79364	8.40013	8.44666	14.561	14.4424	23.8954	23.5977
92.84	0.692261	0.624771	1.21049	1.34897	2.53409	2.54469	4.77226	4.79462	8.41087	8.4574	14.5756	14.4473	23.9128	23.6124
92.94	0.686401	0.627502	1.21049	1.35092	2.53409	2.55446	4.77226	4.78876	8.41478	8.4613	14.5815	14.4512	23.9303	23.6124
93.04	0.69226	0.629456	1.21245	1.35092	2.53604	2.55641	4.78008	4.80048	8.41673	8.46326	14.5893	14.4707	23.9323	23.6299
93.14	0.702026	0.627502	1.21049	1.35483	2.54385	2.55446	4.78203	4.80829	8.42455	8.47107	14.5971	14.4727	23.9499	23.6534
93.24	0.701049	0.628479	1.21928	1.35971	2.54874	2.5652	4.78691	4.81317	8.43529	8.49353	14.6117	14.4873	23.9684	23.6575
93.34	0.699097	0.620667	1.22319	1.35776	2.54678	2.55739	4.79472	4.82098	8.42747	8.49548	14.6196	14.5049	23.9841	23.6641
93.44	0.696167	0.617737	1.22026	1.35483	2.54385	2.56422	4.79179	4.81805	8.43626	8.49255	14.6225	14.5071	23.9909	23.6768
93.54	0.703003	0.614807	1.21733	1.3519	2.54483	2.56129	4.79472	4.81512	8.42943	8.49548	14.6196	14.5069	23.9977	23.6895
93.64	0.70105	0.612854	1.21538	1.35971	2.54874	2.55934	4.78691	4.82021	8.44115	8.50134	14.6215	14.5108	24.0153	23.7012
93.74	0.699097	0.606995	1.20952	1.35776	2.54288	2.55739	4.78496	4.81122	8.43529	8.51111	14.641	14.5244	24.0251	23.7149
93.84	0.696167	0.607971	1.21049	1.35483	2.54971	2.55446	4.79179	4.81805	8.43626	8.51208	14.6381	14.5274	24.0409	23.7276
93.94	0.690308	0.602112	1.20464	1.34897	2.54971	2.5486	4.78203	4.81219	8.44017	8.51599	14.642	14.5254	24.0436	23.7374
94.04	0.69226	0.604065	1.20659	1.35092	2.55167	2.56032	4.78789	4.81415	8.45189	8.52576	14.6635	14.5371	24.0612	23.753
94.14	0.708862	0.614807	1.21147	1.3558	2.55655	2.5652	4.79277	4.8288	8.46263	8.52478	14.6742	14.5518	24.0817	23.7637
94.24	0.707885	0.607971	1.2144	1.35873	2.56924	2.56813	4.80547	4.83173	8.4597	8.53748	14.6713	14.5703	24.1042	23.7901
94.34	0.702026	0.606018	1.2144	1.35873	2.56924	2.57985	4.80547	4.83173	8.46947	8.54724	14.6908	14.5742	24.1139	23.7979
94.44	0.703979	0.613831	1.21635	1.36069	2.56729	2.5818	4.81523	4.84344	8.47923	8.55896	14.7026	14.584	24.1413	23.8135
94.54	0.706909	0.606995	1.22905	1.36362	2.56827	2.58473	4.8123	4.84637	8.48607	8.56775	14.7133	14.6006	24.1598	23.8321
94.64	0.706909	0.612854	1.22905	1.37338	2.57413	2.58473	4.8123	4.85223	8.49583	8.57166	14.7172	14.6065	24.1696	23.8411
94.74	0.710815	0.610901	1.23296	1.37729	2.57803	2.5984	4.81621	4.85028	8.50951	8.59509	14.727	14.6143	24.1833	23.8594
94.84	0.716675	0.61676	1.23882	1.38315	2.59366	2.61403	4.83183	4.86591	8.52122	8.61072	14.7367	14.6397	24.2048	23.8711
94.94	0.716675	0.61676	1.23882	1.38315	2.58975	2.61403	4.83183	4.85614	8.52513	8.60681	14.7465	14.6455	24.2294	23.8848
95.04	0.713746	0.613831	1.23589	1.38022	2.59073	2.6111	4.8289	4.86298	8.52611	8.61951	14.7631	14.6485	24.2389	23.8877
95.14	0.718628	0.605042	1.24077	1.39682	2.60538	2.62106	4.83965	4.86786	8.54271	8.63416	14.7738	14.6729	24.2614	23.9063
95.24	0.731323	0.606018	1.23979	1.39975	2.60831	2.62164	4.83672	4.88055	8.54955	8.63318	14.7807	14.6817	24.2741	23.9268
95.34	0.724487	0.605042	1.2271	1.39291	2.60147	2.62184	4.83574	4.86981	8.55247	8.63025	14.7817	14.6787	24.2809	23.9297
95.44	0.735229	0.615784	1.23784	1.40366	2.62198	2.64235	4.84062	4.88446	8.56322	8.65076	14.8061	14.709	24.3073	23.9502
95.54	0.731324	0.621643	1.23393	1.39975	2.61807	2.63844	4.83203	4.88055	8.56635	8.65662	14.8119	14.7102	24.3132	23.9561
95.64	0.736206	0.626526	1.23882	1.40463	2.61905	2.65309	4.83965	4.89716	8.56419	8.67126	14.8266	14.7198	24.3337	23.9747
95.74	0.731324	0.621643	1.2437	1.39975	2.60831	2.64821	4.83945	4.89227	8.56908	8.68318	14.8268	14.7344	24.3444	23.9913
95.84	0.735229	0.621643	1.2437	1.39975	2.60831	2.64352	4.84648	4.89227	8.57494	8.67615	14.8295	14.7442	24.3542	24.0069
95.94	0.743042	0.633362	1.23589	1.41147	2.62003	2.63844	4.8582	4.90399	8.57103	8.68396	14.849	14.752	24.3561	24.0225
96.04	0.745971	0.636292	1.23882	1.4144	2.62296	2.65114	4.85645	4.90692	8.58372	8.6908	14.8461	14.7647	24.3747	24.045
96.14	0.736206	0.632385	1.23882	1.4144	2.63272	2.65114	4.84941	4.91669	8.59349	8.70056	14.8656	14.7686	24.3993	24.0618
96.24	0.738159	0.628479	1.25053	1.41635	2.63467	2.66286	4.86113	4.91864	8.6013	8.70837	14.8735	14.792	24.4137	24.0762
96.34	0.746948	0.623596	1.23589	1.41147	2.62979	2.65407	4.85625	4.91962	8.59056	8.7074	14.8686	14.8067	24.4245	24.087
96.44	0.751831	0.626526	1.23882	1.42416	2.63272	2.6609	4.86894	4.91669	8.60326	8.71033	14.8754	14.8057	24.4391	24.1036
96.54	0.745972	0.61676	1.23882	1.42416	2.64444	2.657	4.88066	4.91669	8.60912	8.71619	14.8852	14.8096	24.4489	24.1211
96.64	0.745972	0.626526	1.23882	1.42416	2.64444	2.65114	4.87675	4.91669	8.61497	8.72009	14.8949	14.8155	24.4626	24.1309
96.74	0.738159	0.628479	1.24467	1.43002	2.64639	2.65309	4.87285	4.92841	8.61693	8.73376	14.9145	14.8213	24.4801	24.1465
96.84	0.741089	0.631409	1.24956	1.43491	2.64542	2.65602	4.87578	4.92743	8.62572	8.73279	14.9213	14.8399	24.4948	24.1651
96.94	0.75808	0.638634	1.25092	1.43627	2.65655	2.67496	4.89277	4.93856	8.63685	8.74392	14.9344	14.853	24.502	24.184
97.04	0.743042	0.637268	1.24956	1.43491	2.65518	2.6736	4.8875	4.93719	8.64134	8.75232	14.9467	14.8575	24.5202	24.1963
97.14	0.737183	0.637268	1.24956	1.44467	2.65518	2.6736	4.88164	4.94305	8.64525	8.75818	14.9526	14.8711	24.5241	24.212
97.24	0.737183	0.637268	1.24956	1.44077	2.66495	2.66969	4.8875	4.93719	8.64525	8.76208	14.9565	14.877	24.5397	24.2217
97.34	0.737183	0.647034	1.25346	1.43491	2.66495	2.6736	4.88164	4.94696	8.65501	8.77771	14.9662	14.8907	24.5456	24.2374
97.44	0.746948	0.647034	1.25932	1.44467	2.66495	2.6736	4.88164	4.94696	8.66087	8.78162	14.974	14.8957	24.5604	24.253
97.54	0.746948	0.647034	1.26909	1.44467	2.66495	2.68336	4.8914	4.95673	8.65501	8.79138	14.978	14.9004	24.5729	24.2764
97.64	0.746948	0.647034	1.26909	1.44467	2.66495	2.67946	4.90117	4.95282	8.66478	8.79919	14.9928	14.9102	24.5885	24.2959
97.74	0.746948	0.647034	1.26909	1.44467	2.67471	2.68336	4.90703	4.94696	8.67259	8.8031	14.9858	14.916	24.5925	24.3174
97.84	0.746948	0.656799	1.26909	1.44467	2.67471	2.68336	4.90117	4.94696	8.66673	8.80818	15.0053	14.92	24.6139	24.3323
97.94	0.737183	0.656799	1.26909	1.44077	2.67471	2.67946	4.90117	4.95868	8.6765	8.80583	15.0151	14.9258	24.6198	24.3409
98.04	0.734253	0.65387	1.26616	1.43198	2.68155	2.68044	4.89824	4.96552	8.67357	8.81502	15.018	14.9326	24.6305	24.3516
98.14	0.735229	0.654846	1.2769	1.43295	2.67862	2.69118	4.90898	4.96259	8.68431	8.81873	15.0248	14.9375	24.651	24.3799
98.24	0.7323	0.651917	1.27397	1.43002	2.66983	2.68434	4.91191	4.9538	8.68724	8.82556	15.0414	14.9444	24.654	24.3907
98.34	0.7323	0.651917	1.27397	1.4437	2.66983	2.67848	4.90605	4.9538	8.68138	8.83142	15.0512	14.9561	24.6657	24.42
98.44	0.727417	0.656799	1.26518	1.44467	2.66495	2.66969	4.91289	4.95868	8.68626	8.82068	15.0619	14.9571	24.6647	24.4327
98.54	0.71804	0.659142	1.26167	1.44311	2.67706	2.67594	4.91523	4.96102	8.69837	8.82888	15.0682	14.9594	24.6827	24.4487
98.64	0.72644	0.667542	1.27007	1.44955	2.69522	2.67966	4.92363	4.97528	8.71654	8.84314	15.0942	14.9717	24.695	24.4727
98.74	0.72644	0.667542	1.27007	1.45541	2.69522	2.68239	4.9334	4.96942	8.7263	8.84314	15.1078	14.9815	24.7106	24.4727
98.84	0.733276	0.674377	1.26518	1.45053	2.69034	2.67751	4.93437	4.96454	8.73119	8.84802	15.1127	14.9825	24.7214	24.4776
98.94	0.721558	0.670471	1.27495	1.45053	2.69034	2.6736	4.93828	4.9743	8.7429	8.85388	15.1186	14.9864	24.7311	24.4932
99.04	0.721558	0.664612	1.27495	1.45053	2.68643	2.66774	4.93437	4.9743	8.74799	8.84802	15.1283	14.9922	24.7467	24.5127
99.14	0.721169	0.664223	1.27456	1.456	2.68995	2.67907	4.93789	4.98368	8.75033	8.8574	15.1319	14.9977	24.76	24.5182
99.24	0.7323	0.673401	1.27397	1.44955	2.70108	2.67458	4.9373	4.98309	8.75951	8.85291	15.141	14.9971	24.779	24.5313
99.34	0.7323	0.673401	1.27397	1.44955	2.70108	2.66872	4.9373	4.97841	8.75951	8.85681	15.1625	15.003	24.7907	24.5508
99.44	0.7323	0.673401	1.28374	1.45932	2.70108	2.67848	4.94707	4.98114	8.76927	8.85681	15.1684	15.0069	24.8055	24.5579
99.54	0.720581	0.673401	1.27397	1.45932	2.70108	2.67458	4.95097	4.98114	8.76537	8.86267	15.1821	15.0166	24.818	24.5704
99.64	0.725464	0.688049	1.27417	1.4642	2.70596	2.6736	4.96758	4.99579	8.77415	8.87146	15.1869	15.0364	24.8327	24.5811
99.74	0.731323	0.690002	1.26909	1.45248	2.70792	2.68532	4.97343	4.99774	8.78197	8.86951	15.1947	15.041	24.8503	24.5967
99.84	0.738159	0.690979	1.27475	1.4476	2.71866	2.68629	4.97441	4.99872	8.77708	8.87439	15.1996	15.042	24.8551	24.6133
99.94	0.742065	0.694885	1.28101	1.45151	2.72256	2.69606	4.98808	5.00262	8.79076	8.88611	15.2203	15.0635	24.8669	24.629
100.04	0.744995	0.697815	1.2769	1.45444	2.73526	2.69313	4.98711	5.01727	8.8054	8.88318	15.226	15.0606	24.8835	24.6358
100.14	0.743042	0.695862	1.27495	1.44858	2.72862	2.70094	4.99101	5.01532	8.81322	8.89099	15.2436	15.0742	24.8971	24.6495
100.24	0.739137	0.688049	1.26714	1.43491	2.71378	2.69313	4.9832	5.0036	8.81517	8.88826	15.2416	15.0606	24.8932	24.6456
100.34	0.749878	0.692932	1.27202	1.43979	2.72842	2.70387	4.99785	5.00262	8.81615	8.88611	15.2504	15.0752	24.904	24.6661
100.44	0.749878	0.692932	1.28178	1.43979	2.73311	2.69801	4.99785	5.01239	8.82005	8.89587	15.2699	15.085	24.9196	24.6719
100.54	0.761597	0.702698	1.28178	1.44955	2.74014	2.70192	4.99785	5.01239	8.82591	8.90173	15.2778	15.0909	24.9391	24.6915
100.64	0.756714	0.697815	1.2769	1.43491	2.74503	2.7029	5.00273	5.00751	8.82494	8.89685	15.2768	15.0899	24.9401	24.6924
100.74	0.756714	0.697815	1.2769	1.43491	2.73526	2.71266	5.00273	5.01727	8.8308	8.90076	15.2924	15.0899	24.9538	24.7061
100.84	0.758667	0.709534	1.27885	1.43686	2.73253	2.71071	5.01445	5.01923	8.83665	8.8988	15.2983	15.1075	24.9714	24.7178
100.94	0.754761	0.705627	1.27495	1.43295	2.73604	2.69704	5.01054	5.02509	8.84056	8.8949	15.3041	15.0977	24.9733	24.7295
101.04	0.751831	0.702698	1.27202	1.43002	2.74014	2.69801	5.00293	5.02216	8.82787	8.89197	15.3071	15.1123	24.9801	24.7325
101.14	0.751831	0.698792	1.27202	1.43002	2.73038	2.69801	5.00566	5.03192	8.83177	8.88611	15.311	15.1162	24.9958	24.752
101.24	0.751831	0.702698	1.27202	1.43002	2.74014	2.70973	5.00566	5.03192	8.84154	8.89392	15.3168	15.1221	25.0094	24.7618
101.34	0.751831	0.702698	1.28178	1.43002	2.74014	2.70583	5.01543	5.02802	8.84662	8.88806	15.3227	15.126	25.0192	24.7668
101.44	0.751831	0.712463	1.28178	1.43002	2.74014	2.69997	5.01543	5.03583	8.84935	8.89392	15.3324	15.1319	25.029	24.7793
101.54	0.746949	0.707581	1.2769	1.42514	2.73526	2.69508	5.01054	5.0329	8.85423	8.89294	15.3373	15.1407	25.0409	24.7842
101.64	0.750854	0.702896	1.2769	1.42905	2.73526	2.70485	5.02031	5.02704	8.864	8.88904	15.3432	15.1407	25.0534	24.8018
101.74	0.756714	0.695862	1.28159	1.43491	2.74503	2.70485	5.02031	5.02704	8.86009	8.89294	15.3471	15.1575	25.0632	24.8155
101.84	0.756714	0.695862	1.28394	1.431	2.74503	2.70485	5.02031	5.0368	8.864	8.90271	15.353	15.1602	25.0788	24.8213
101.94	0.766479	0.695862	1.28159	1.42514	2.74503	2.70485	5.0164	5.0368	8.86986	8.91248	15.3569	15.166	25.0925	24.8311
102.04	0.766479	0.695862	1.28862	1.42905	2.74503	2.70485	5.01054	5.0368	8.864	8.91756	15.3627	15.17	25.1139	24.835
102.14	0.761597	0.687073	1.29546	1.43002	2.74014	2.69997	5.01543	5.04169	8.87083	8.90564	15.3637	15.1709	25.1247	24.8418
102.24	0.766479	0.695862	1.30034	1.43491	2.74503	2.71461	5.02031	5.04657	8.89134	8.91052	15.3783	15.1797	25.1335	24.8624
102.34	0.762573	0.695862	1.30034	1.43491	2.74503	2.71461	5.02422	5.04657	8.88158	8.92029	15.3881	15.1895	25.1491	24.8663
102.44	0.756714	0.695862	1.30034	1.43491	2.74503	2.71071	5.03789	5.04657	8.88548	8.91638	15.3932	15.1973	25.1647	24.8819
102.54	0.756714	0.695862	1.30542	1.43491	2.74034	2.71461	5.03203	5.05829	8.89525	8.91443	15.3959	15.2012	25.1706	24.8858
102.64	0.770386	0.695862	1.30815	1.43491	2.74776	2.71461	5.03203	5.05829	8.89134	8.9281	15.4057	15.2149	25.1842	24.9053
102.74	0.776245	0.691956	1.30815	1.431	2.75479	2.72438	5.03203	5.05829	8.89525	8.92224	15.4155	15.2266	25.2038	24.9229
102.84	0.776245	0.695862	1.30815	1.42514	2.75479	2.72438	5.03203	5.05829	8.90111	8.93201	15.4252	15.2305	25.2096	24.9268
102.94	0.771362	0.690979	1.30327	1.42026	2.74991	2.72458	5.03691	5.05341	8.90013	8.92322	15.4281	15.2354	25.2087	24.9375
103.04	0.771362	0.690979	1.30327	1.42026	2.74991	2.71754	5.03691	5.06317	8.91185	8.92712	15.4223	15.2451	25.2262	24.9415
103.14	0.776245	0.695862	1.31792	1.42514	2.75987	2.72243	5.05156	5.06805	8.91283	8.93787	15.4369	15.2559	25.2448	24.9522
103.24	0.774292	0.693909	1.31596	1.42709	2.75089	2.72047	5.04961	5.0661	8.90501	8.93005	15.4408	15.2578	25.2585	24.9659
103.34	0.778	0.692932	1.31499	1.43198	2.74991	2.72926	5.0584	5.06512	8.90912	8.93884	15.434	15.2686	25.2614	24.9844
103.44	0.79187	0.701721	1.31792	1.42905	2.75674	2.72243	5.05547	5.06219	8.89915	8.93201	15.4408	15.2754	25.278	24.9963
103.54	0.79187	0.701721	1.31206	1.43295	2.75674	2.72633	5.06523	5.05829	8.90892	8.93591	15.4506	15.2852	25.2995	24.9991
103.64	0.794998	0.697815	1.31987	1.44662	2.76065	2.73415	5.07695	5.06415	8.92259	8.94373	15.4643	15.3028	25.3229	25.0225
103.74	0.790893	0.712463	1.3228	1.44955	2.75772	2.74294	5.08183	5.0827	8.92943	8.95642	15.4711	15.3116	25.3395	25.0313
103.84	0.800659	0.708557	1.3228	1.44955	2.75772	2.73708	5.08965	5.0827	8.92943	8.96619	15.4711	15.3155	25.3493	25.0469
103.94	0.797729	0.699768	1.31987	1.44662	2.75479	2.73415	5.08867	5.07977	8.94212	8.96326	15.4838	15.3282	25.3678	25.0577
104.04	0.800659	0.702698	1.3228	1.44955	2.75772	2.73708	5.0955	5.08661	8.94505	8.97791	15.4809	15.3369	25.3856	25.0762
104.14	0.800659	0.702698	1.3228	1.44955	2.76944	2.73708	5.0955	5.10223	8.95091	8.98376	15.4926	15.3467	25.3981	25.086
104.24	0.800659	0.702698	1.3228	1.44955	2.76944	2.73708	5.08574	5.10223	8.94701	8.98767	15.5024	15.3565	25.404	25.0879
104.34	0.807495	0.709534	1.33354	1.45639	2.76065	2.75563	5.09843	5.10516	8.95775	9.00427	15.5151	15.3633	25.4147	25.1084
104.44	0.815308	0.703674	1.33745	1.45444	2.75674	2.74977	5.09062	5.09735	8.96165	9.00232	15.5072	15.3711	25.4225	25.1124
104.54	0.82019	0.702698	1.3521	1.45932	2.7753	2.74879	5.10527	5.10223	8.96654	9.01306	15.5219	15.3858	25.4489	25.127
104.64	0.834839	0.717346	1.34721	1.4642	2.77823	2.75368	5.12187	5.10712	8.97533	9.02185	15.5365	15.4063	25.4596	25.1456
104.74	0.839721	0.722229	1.34819	1.46909	2.78506	2.77223	5.12675	5.112	8.98607	9.02673	15.5473	15.4053	25.4782	25.1575
104.84	0.834839	0.717346	1.33745	1.4642	2.78409	2.77321	5.12578	5.10712	8.98509	9.02771	15.5463	15.4102	25.4831	25.1651
104.94	0.839722	0.722229	1.3521	1.46909	2.78897	2.77809	5.14629	5.12177	8.99974	9.0365	15.561	15.4221	25.5036	25.1856
105.04	0.841675	0.714417	1.35405	1.47104	2.79483	2.78004	5.158	5.12762	9.01146	9.04822	15.5746	15.4268	25.5212	25.1875
105.14	0.839722	0.712463	1.34819	1.46909	2.79483	2.77809	5.15215	5.13153	9.01732	9.04626	15.5785	15.4346	25.529	25.1993
105.24	0.839722	0.712463	1.34233	1.46909	2.79874	2.78786	5.14629	5.13739	9.01146	9.05798	15.5824	15.4405	25.5446	25.2168
105.34	0.837181	0.709923	1.33979	1.46655	2.8001	2.78922	5.14375	5.12899	9.01868	9.05076	15.5897	15.4418	25.5557	25.2182
105.44	0.830933	0.71344	1.34331	1.47006	2.80557	2.79469	5.15703	5.13251	9.02728	9.05701	15.603	15.461	25.569	25.2413
105.54	0.830933	0.71344	1.34721	1.4603	2.79971	2.78883	5.15703	5.13251	9.02611	9.05701	15.6127	15.4551	25.5788	25.2666
105.64	0.840698	0.71344	1.34917	1.4603	2.79971	2.7986	5.16679	5.14227	9.02025	9.06677	15.6178	15.4707	25.5905	25.2706
105.74	0.840698	0.71344	1.34721	1.4603	2.79971	2.7986	5.16679	5.14227	9.02611	9.06677	15.6205	15.4649	25.61	25.2881
105.84	0.840698	0.71344	1.35307	1.4603	2.79971	2.7986	5.16679	5.14227	9.03001	9.07263	15.6322	15.4766	25.6159	25.2881
105.94	0.840698	0.71344	1.35307	1.4642	2.79971	2.7986	5.16679	5.14227	9.03001	9.06677	15.642	15.4922	25.6296	25.3018
106.04	0.835815	0.718323	1.35796	1.47495	2.8046	2.80348	5.18144	5.14325	9.04076	9.07166	15.6664	15.501	25.6501	25.3223
106.14	0.845581	0.718323	1.35796	1.47495	2.8085	2.80348	5.18144	5.1413	9.04466	9.08533	15.6723	15.5069	25.6657	25.3333
106.24	0.845581	0.718323	1.34819	1.48471	2.81046	2.80934	5.1873	5.15302	9.05638	9.10095	15.6664	15.5108	25.6755	25.336
106.34	0.833862	0.708557	1.35991	1.48666	2.81631	2.80544	5.1834	5.14911	9.05833	9.10291	15.6879	15.5186	25.6833	25.3536
106.44	0.824097	0.704651	1.356	1.48276	2.81241	2.80153	5.17949	5.15497	9.06419	9.10876	15.6938	15.5186	25.7028	25.3536
106.54	0.828002	0.720276	1.35991	1.48666	2.81631	2.80544	5.1834	5.15887	9.06419	9.12244	15.6977	15.5342	25.7118	25.3829
106.64	0.828979	0.721252	1.36089	1.48764	2.81729	2.81618	5.18437	5.15985	9.06908	9.12341	15.7084	15.545	25.7272	25.3858
106.74	0.82605	0.718323	1.35796	1.48471	2.81046	2.80348	5.18144	5.16864	9.06224	9.1322	15.7172	15.5518	25.7341	25.3926
106.84	0.813942	0.715981	1.35561	1.48237	2.81202	2.80114	5.1791	5.1663	9.0638	9.12986	15.7305	15.5592	25.7415	25.3942
106.94	0.812767	0.714806	1.35444	1.48119	2.81084	2.79606	5.17793	5.16512	9.06654	9.13845	15.7332	15.5639	25.7462	25.4086
107.04	0.821166	0.723206	1.36284	1.48569	2.81924	2.80836	5.18633	5.16962	9.08665	9.14685	15.7377	15.5762	25.7682	25.4268
107.14	0.82605	0.728088	1.36772	1.48862	2.82413	2.81325	5.19121	5.16864	9.08568	9.15173	15.7465	15.5909	25.779	25.4434
107.24	0.834838	0.732971	1.3726	1.49936	2.83878	2.81813	5.20586	5.17352	9.10033	9.17615	15.7612	15.6055	25.7995	25.4522
107.34	0.827026	0.732971	1.3726	1.49936	2.83487	2.82399	5.20586	5.17352	9.10033	9.17615	15.767	15.6133	25.8092	25.4678
107.44	0.816284	0.71637	1.35796	1.49448	2.82803	2.81325	5.20097	5.17841	9.1013	9.18103	15.766	15.6123	25.8239	25.4719
107.54	0.82605	0.71637	1.35796	1.49448	2.83389	2.81325	5.20097	5.17841	9.10521	9.18103	15.7778	15.6221	25.8395	25.4844
107.64	0.824097	0.714417	1.356	1.49252	2.83194	2.80739	5.19902	5.17645	9.10326	9.18884	15.7856	15.6299	25.8415	25.4903
107.74	0.813354	0.717346	1.35893	1.49155	2.83487	2.80446	5.20195	5.17938	9.1179	9.19177	15.7983	15.6477	25.8503	25.503
107.84	0.807495	0.717346	1.35893	1.48569	2.83487	2.81422	5.20195	5.17548	9.12767	9.20154	15.808	15.6504	25.8542	25.5166
107.94	0.807495	0.717346	1.35893	1.48569	2.83487	2.81422	5.20195	5.16962	9.12767	9.20154	15.8178	15.6602	25.8757	25.5323
108.04	0.799682	0.723206	1.36089	1.48764	2.83682	2.81227	5.2039	5.17157	9.13353	9.21326	15.8256	15.6719	25.8971	25.5459
108.14	0.800659	0.730042	1.3521	1.49838	2.8378	2.80739	5.20488	5.17255	9.14622	9.21423	15.8344	15.6807	25.9137	25.5567
108.24	0.79773	0.727112	1.34917	1.48569	2.83096	2.80446	5.21172	5.16962	9.13744	9.22302	15.8432	15.6778	25.9245	25.5635
108.34	0.804565	0.733948	1.356	1.49252	2.84171	2.81129	5.21855	5.17645	9.14427	9.22595	15.8656	15.6885	25.9528	25.5704
108.44	0.807495	0.736877	1.35307	1.49545	2.84464	2.81422	5.22148	5.18915	9.15697	9.23279	15.8686	15.7071	25.9655	25.587
108.54	0.797729	0.736877	1.34917	1.49545	2.84464	2.81422	5.22148	5.18915	9.15697	9.23669	15.8783	15.711	25.9811	25.6038
108.64	0.797729	0.736877	1.35385	1.49545	2.84464	2.81422	5.2332	5.18329	9.16673	9.24255	15.8881	15.7168	25.9948	25.6163
108.74	0.797729	0.736877	1.3562	1.49545	2.83487	2.80954	5.2332	5.19501	9.16673	9.25232	15.894	15.7207	26.0007	25.6319
108.84	0.797729	0.736877	1.34409	1.49545	2.83487	2.80251	5.2332	5.18915	9.16673	9.25818	15.8881	15.7422	26.0163	25.6416
108.94	0.797729	0.736877	1.34644	1.49545	2.83878	2.79274	5.22148	5.18915	9.1765	9.25232	15.8979	15.7481	26.0214	25.6534
109.04	0.792846	0.735901	1.33257	1.50034	2.84561	2.79762	5.22636	5.19403	9.18138	9.26697	15.9125	15.7569	26.0387	25.6719
109.14	0.792847	0.74176	1.33257	1.49057	2.83975	2.80739	5.22636	5.19403	9.18138	9.26697	15.9223	15.7666	26.0583	25.6875
109.24	0.790894	0.739807	1.3353	1.48862	2.8378	2.80544	5.22441	5.19208	9.17943	9.27087	15.9262	15.7647	26.0759	25.6895
109.34	0.789917	0.729065	1.34135	1.49741	2.83682	2.80446	5.22734	5.1911	9.17845	9.26404	15.9311	15.7696	26.0925	25.6983
109.44	0.779175	0.730042	1.34233	1.49838	2.82803	2.80544	5.23418	5.19208	9.17943	9.26501	15.9418	15.7744	26.0934	25.7168
109.54	0.78308	0.733948	1.34624	1.50229	2.83194	2.80934	5.23808	5.20575	9.18333	9.26892	15.9555	15.7881	26.111	25.7207
109.64	0.784058	0.734924	1.34721	1.4935	2.83292	2.80055	5.23906	5.20673	9.19408	9.26599	15.9565	15.7969	26.1315	25.7354
109.74	0.776245	0.727112	1.3394	1.49545	2.83878	2.80251	5.24101	5.20868	9.19994	9.26208	15.9682	15.8028	26.1432	25.753
109.84	0.780151	0.727112	1.3394	1.49545	2.84464	2.80251	5.24101	5.21844	9.21556	9.27185	15.978	15.8125	26.1647	25.7666
109.94	0.784058	0.715393	1.33745	1.48373	2.84268	2.80055	5.23906	5.21649	9.2097	9.2699	15.9858	15.8157	26.1686	25.7698
110.04	0.78601	0.717346	1.32964	1.48569	2.84464	2.80719	5.24492	5.21844	9.2058	9.27185	15.9975	15.8203	26.1706	25.7862
110.14	0.784058	0.715393	1.32768	1.48373	2.84268	2.81227	5.23906	5.21649	9.21361	9.26599	15.9955	15.8242	26.1725	25.7999
110.24	0.776245	0.707581	1.32964	1.47592	2.84464	2.81422	5.24101	5.21844	9.21556	9.27185	16.0072	15.8301	26.1901	25.8155
110.34	0.771362	0.702698	1.31499	1.47104	2.83389	2.79958	5.2459	5.21356	9.21068	9.26697	16.0024	15.8311	26.1891	25.8165
110.44	0.761597	0.696838	1.31499	1.47104	2.83975	2.79958	5.23613	5.21747	9.21068	9.27087	16.0141	15.835	26.2067	25.8321
110.54	0.761597	0.702698	1.31499	1.47104	2.83975	2.79958	5.23613	5.23309	9.2224	9.27673	16.0141	15.835	26.2106	25.8379
110.64	0.756714	0.707581	1.31987	1.47592	2.83487	2.80446	5.24101	5.23798	9.22728	9.28162	16.0287	15.8477	26.235	25.8565
110.74	0.751832	0.702698	1.31889	1.47495	2.82608	2.78513	5.23613	5.24286	9.2224	9.2865	16.0336	15.8467	26.236	25.8672
110.84	0.746948	0.697815	1.31987	1.47592	2.8251	2.78297	5.23125	5.23798	9.23705	9.29138	16.0385	15.8516	26.2546	25.8858
110.94	0.755737	0.702698	1.32866	1.4808	2.82999	2.79254	5.23613	5.24286	9.24193	9.29626	16.0531	15.8662	26.277	25.9024
111.04	0.762184	0.689613	1.33511	1.47163	2.83057	2.80016	5.23672	5.24345	9.24252	9.29685	16.0537	15.8668	26.2815	25.9088
111.14	0.750854	0.686096	1.32378	1.47006	2.81924	2.79391	5.23515	5.24188	9.25072	9.30701	16.0573	15.875	26.285	25.9209
111.24	0.750854	0.691956	1.32378	1.47006	2.82315	2.79156	5.23515	5.24579	9.25462	9.30701	16.0647	15.8848	26.2975	25.9268
111.34	0.739136	0.690002	1.32573	1.45834	2.82706	2.78688	5.2332	5.24969	9.2683	9.30505	16.0748	15.8887	26.3112	25.9346
111.44	0.736206	0.675354	1.32866	1.45541	2.81436	2.78395	5.23027	5.24677	9.26537	9.31189	16.0649	15.8799	26.3083	25.9356
111.54	0.736206	0.675354	1.31889	1.45541	2.81436	2.78395	5.23027	5.24677	9.26537	9.3158	16.0746	15.8897	26.3239	25.9532
111.64	0.735229	0.686096	1.33354	1.45834	2.8251	2.79469	5.24101	5.25751	9.27611	9.3324	16.0854	15.9102	26.3503	25.9678
111.74	0.735229	0.676331	1.3394	1.47592	2.82901	2.79469	5.24101	5.25751	9.28587	9.34216	16.0971	15.918	26.3542	25.9874
111.84	0.739914	0.676331	1.3394	1.4642	2.83487	2.78493	5.24101	5.26141	9.28587	9.34216	16.0971	15.9219	26.36	25.9924
111.94	0.739136	0.678284	1.34135	1.46616	2.83682	2.78688	5.24297	5.26923	9.28783	9.34412	16.1088	15.9336	26.3659	26.0069
112.04	0.744994	0.674377	1.33745	1.46811	2.83878	2.79274	5.24492	5.28485	9.29955	9.34607	16.1147	15.9492	26.3815	26.0186
112.14	0.750854	0.666565	1.34331	1.4642	2.83487	2.78493	5.25078	5.2868	9.29564	9.35193	16.1264	15.961	26.405	26.0264
112.24	0.754761	0.668518	1.34721	1.46616	2.8212	2.78297	5.24883	5.28485	9.30345	9.34998	16.1244	15.959	26.4186	26.044
112.34	0.742065	0.671448	1.34819	1.45932	2.82217	2.78395	5.2459	5.27802	9.30052	9.34705	16.1313	15.9717	26.4098	26.0606
112.44	0.748901	0.668518	1.36089	1.46225	2.83487	2.78688	5.25273	5.27899	9.31712	9.35779	16.1479	15.9727	26.4323	26.0733
112.54	0.755737	0.671448	1.35796	1.45932	2.8378	2.79372	5.26543	5.29169	9.32005	9.37244	16.1508	15.9815	26.4391	26.0801
112.64	0.749878	0.669495	1.36186	1.45737	2.83585	2.79762	5.26347	5.28387	9.3181	9.36462	16.1586	15.9854	26.4469	26.0997
112.74	0.751831	0.666367	1.36382	1.44955	2.8378	2.78786	5.26543	5.30145	9.33568	9.36658	16.1606	15.9873	26.4548	26.1075
112.84	0.735229	0.666565	1.36089	1.44662	2.83487	2.78493	5.25859	5.29462	9.3347	9.36951	16.1635	15.9903	26.4538	26.1045
112.94	0.737183	0.668518	1.3687	1.45444	2.84268	2.78297	5.26836	5.29657	9.33275	9.36755	16.1655	15.9922	26.4608	26.126
113.04	0.737183	0.668518	1.35698	1.45444	2.83292	2.78297	5.2625	5.29657	9.32689	9.36169	16.1752	15.9973	26.4733	26.1319
113.14	0.734253	0.661682	1.36459	1.45737	2.83585	2.7859	5.26543	5.2995	9.32982	9.37439	16.1781	16.003	26.486	26.1485
113.24	0.725465	0.656799	1.36674	1.44858	2.83096	2.78102	5.27031	5.29462	9.32884	9.36951	16.1733	16.0078	26.5007	26.1534
113.34	0.724487	0.659729	1.36577	1.44174	2.82999	2.77419	5.26933	5.29364	9.34349	9.36853	16.1821	16.0069	26.5055	26.1739
113.44	0.72937	0.656799	1.35698	1.45248	2.83096	2.78102	5.27031	5.30634	9.34447	9.37927	16.183	16.0137	26.5124	26.1807
113.54	0.727417	0.668518	1.3687	1.45834	2.8376	2.78297	5.26836	5.30829	9.35228	9.38123	16.1967	16.0196	26.5202	26.1963
113.64	0.7323	0.663635	1.37358	1.45541	2.84952	2.78786	5.27715	5.31317	9.35521	9.39392	16.2113	16.0342	26.5387	26.211
113.74	0.7323	0.673401	1.35913	1.45346	2.84952	2.78786	5.27715	5.32294	9.36693	9.38806	16.2113	16.044	26.5446	26.2168
113.84	0.736206	0.663635	1.3521	1.44955	2.84952	2.78786	5.27715	5.31903	9.36107	9.38806	16.2211	16.0518	26.5583	26.2325
113.94	0.740112	0.661682	1.35014	1.45737	2.84756	2.7859	5.28105	5.31122	9.36888	9.39587	16.2192	16.0635	26.5778	26.2403
114.04	0.742065	0.663635	1.36186	1.45932	2.84483	2.78786	5.27715	5.32294	9.3806	9.40759	16.2309	16.0655	26.5856	26.2618
114.14	0.739723	0.661293	1.35952	1.45307	2.83546	2.78942	5.2748	5.32059	9.37826	9.40525	16.2285	16.0826	26.5872	26.275
114.24	0.742455	0.660118	1.35835	1.44604	2.83897	2.79411	5.27363	5.31942	9.37708	9.40993	16.2274	16.0873	26.6055	26.2731
114.34	0.749489	0.661293	1.35952	1.44721	2.84718	2.79528	5.28457	5.33036	9.38802	9.40525	16.2383	16.0826	26.6223	26.2887
114.44	0.744019	0.659729	1.36577	1.44174	2.84171	2.78981	5.27519	5.32098	9.39232	9.39978	16.2387	16.0869	26.6208	26.293
114.54	0.731324	0.662659	1.36284	1.43881	2.83878	2.78688	5.27617	5.31219	9.38939	9.39685	16.2299	16.0938	26.6452	26.3057
114.64	0.750854	0.668518	1.37338	1.44467	2.84464	2.79274	5.28203	5.32782	9.40697	9.40271	16.2455	16.0996	26.655	26.3155
114.74	0.754761	0.666565	1.37846	1.44272	2.84268	2.78102	5.28008	5.32587	9.41869	9.41052	16.2533	16.1055	26.6628	26.3331
114.84	0.749878	0.661682	1.37358	1.43784	2.8378	2.77614	5.28496	5.33075	9.41576	9.40564	16.2602	16.1045	26.6735	26.3379
114.94	0.737183	0.658752	1.37065	1.43491	2.83487	2.76344	5.28203	5.32782	9.41673	9.41248	16.267	16.1114	26.6842	26.3565
115.04	0.737183	0.668518	1.37065	1.44467	2.84464	2.76344	5.29179	5.33759	9.4265	9.42224	16.2768	16.1172	26.6913	26.3624
115.14	0.731323	0.662659	1.3687	1.43881	2.83878	2.75758	5.28203	5.32782	9.4304	9.42615	16.2905	16.1114	26.694	26.3663
115.24	0.737182	0.678284	1.38042	1.44077	2.84854	2.77321	5.29375	5.32782	9.43626	9.44373	16.3022	16.1211	26.7038	26.3819
115.34	0.733276	0.674377	1.38042	1.431	2.85049	2.7654	5.28516	5.33368	9.44212	9.44958	16.3061	16.1328	26.7057	26.3916
115.44	0.745972	0.677307	1.38921	1.43393	2.85342	2.76247	5.29082	5.33661	9.45482	9.45251	16.3207	16.1416	26.7223	26.4161
115.54	0.75183	0.692932	1.39897	1.44955	2.871	2.77809	5.29668	5.35028	9.46068	9.46814	16.3324	16.1573	26.7458	26.4375
115.64	0.744019	0.68512	1.39702	1.44174	2.85147	2.77028	5.29472	5.33661	9.46263	9.47009	16.3344	16.169	26.7516	26.4434
115.74	0.746948	0.688049	1.39995	1.44858	2.86612	2.77321	5.30156	5.33954	9.47533	9.48279	16.3432	16.1778	26.7702	26.462
115.84	0.745773	0.691956	1.39409	1.45639	2.86026	2.77321	5.2957	5.33368	9.46947	9.48669	16.3412	16.1758	26.778	26.4815
115.94	0.753983	0.697815	1.39995	1.45639	2.87589	2.77321	5.31133	5.33954	9.48705	9.49255	16.3569	16.2012	26.8034	26.4971
116.04	0.750855	0.697815	1.39799	1.45053	2.87003	2.76735	5.30547	5.33954	9.49095	9.49646	16.3608	16.2051	26.8151	26.5069
116.14	0.750854	0.695862	1.41362	1.45053	2.87003	2.77711	5.31133	5.33368	9.50072	9.50623	16.3666	16.2168	26.8249	26.5206
116.24	0.752807	0.699768	1.41557	1.45834	2.87198	2.79079	5.30742	5.33563	9.49876	9.51404	16.3725	16.2239	26.8366	26.5393
116.34	0.755539	0.691956	1.41362	1.45053	2.87979	2.78493	5.31523	5.33368	9.50072	9.51794	16.3764	16.2246	26.8483	26.5459
116.44	0.762573	0.701721	1.41753	1.4603	2.87979	2.78883	5.32109	5.33876	9.51048	9.52771	16.392	16.2344	26.8757	26.5596
116.54	0.757889	0.701721	1.43315	1.4603	2.87979	2.78493	5.32695	5.33173	9.52025	9.53748	16.4018	16.25	26.8893	26.5752
116.64	0.745972	0.706604	1.42436	1.46127	2.88467	2.78395	5.33183	5.3327	9.51537	9.52791	16.4125	16.2491	26.904	26.586
116.74	0.755538	0.711487	1.42339	1.4642	2.88956	2.7986	5.34258	5.34149	9.53001	9.54529	16.4252	16.2754	26.9354	26.6065
116.84	0.772339	0.711487	1.41362	1.46616	2.89346	2.79469	5.33672	5.35126	9.54369	9.54138	16.4408	16.2715	26.9382	26.6163
116.94	0.777222	0.706604	1.4185	1.46518	2.90811	2.80348	5.36113	5.35614	9.56615	9.55017	16.4633	16.2803	26.9684	26.6348
117.04	0.78894	0.722229	1.42046	1.4769	2.92569	2.8152	5.36308	5.36786	9.57201	9.56189	16.4692	16.3018	26.9841	26.6543
117.14	0.793823	0.729065	1.4312	1.47319	2.92667	2.81149	5.36992	5.36493	9.57494	9.56873	16.4799	16.3086	27.0065	26.669
117.24	0.796753	0.733948	1.4185	1.46323	2.9335	2.81129	5.3709	5.36591	9.57591	9.57166	16.4965	16.3057	27.0192	26.6915
117.34	0.7948	0.730042	1.43022	1.47495	2.93155	2.80934	5.37285	5.37372	9.58763	9.5697	16.5082	16.3213	27.0348	26.6973
117.44	0.786987	0.737854	1.42827	1.48276	2.92764	2.81129	5.38066	5.36591	9.59935	9.57166	16.5219	16.3409	27.0387	26.7227
117.54	0.800659	0.737854	1.42436	1.48276	2.94327	2.82887	5.37675	5.37762	9.61497	9.58142	16.5375	16.3506	27.0485	26.7325
117.64	0.810425	0.731995	1.41655	1.4808	2.95108	2.82692	5.37871	5.36395	9.62279	9.58923	16.5512	16.3545	27.0622	26.7493
117.74	0.813355	0.720474	1.41557	1.47983	2.9501	2.82594	5.37383	5.37469	9.63158	9.59802	16.5541	16.3633	27.0768	26.7608
117.84	0.819214	0.719299	1.41753	1.48569	2.95792	2.82594	5.37578	5.36688	9.63744	9.60388	16.5697	16.3535	27.0964	26.7647
117.94	0.822144	0.731995	1.4185	1.48862	2.96085	2.83473	5.37871	5.37372	9.64037	9.61658	16.5922	16.376	27.1169	26.7872
118.04	0.824294	0.734924	1.4312	1.49545	2.97745	2.84157	5.39063	5.39032	9.65892	9.63318	16.5944	16.3887	27.1471	26.7842
118.14	0.827026	0.727112	1.44292	1.4935	2.97549	2.83961	5.39609	5.38446	9.65697	9.64294	16.5971	16.3926	27.1706	26.7959
118.24	0.833861	0.733948	1.45952	1.51205	2.9921	2.85231	5.41972	5.38544	9.67357	9.65955	16.6137	16.419	27.2079	26.8223
118.34	0.838745	0.729065	1.46049	1.50717	2.99307	2.86227	5.41875	5.39423	9.68822	9.66443	16.6147	16.4336	27.2116	26.8331
118.44	0.840698	0.740784	1.46635	1.51303	2.99307	2.87672	5.45	5.40594	9.70384	9.68591	16.6244	16.4446	27.2077	26.8702
118.54	0.837769	0.730042	1.45952	1.51205	2.996	2.86989	5.45879	5.41473	9.71263	9.67908	16.6528	16.4463	27.236	26.8653
118.64	0.831909	0.726135	1.46342	1.51401	3.00381	2.88161	5.4705	5.41278	9.71458	9.6908	16.6547	16.4659	27.2438	26.8672
118.74	0.84558	0.745667	1.47124	1.53354	3.02725	2.90504	5.49199	5.43036	9.73412	9.71619	16.6957	16.4698	27.279	26.8887
118.84	0.846558	0.756409	1.48393	1.55405	3.03409	2.93336	5.50391	5.43719	9.75462	9.73083	16.7416	16.4942	27.3034	26.9424
118.94	0.843628	0.755432	1.45561	1.55893	3.03897	2.93825	5.51543	5.44794	9.75951	9.74744	16.7504	16.5291	27.3239	26.9512
119.04	0.861595	0.757774	1.44428	1.55932	3.04913	2.92301	5.53027	5.45223	9.7638	9.74392	16.7508	16.5463	27.3497	26.9614
119.14	0.852219	0.755432	1.4478	1.5519	3.04678	2.92458	5.56425	5.46356	9.78099	9.73376	16.7895	16.5537	27.3591	26.9954
119.24	0.84265	0.742737	1.43706	1.55913	3.01456	2.94118	5.60429	5.49188	9.78587	9.75154	16.8315	16.5578	27.3229	27.0049
119.34	0.827026	0.732971	1.44019	1.56381	3.00089	2.94313	5.60742	5.51337	9.77415	9.75623	16.8783	16.5196	27.36	27.001
119.44	0.834839	0.705627	1.40581	1.55405	2.99698	2.97633	5.60234	5.52235	9.74876	9.69958	16.8178	16.5	27.3444	26.9581
119.54	0.840695	0.695862	1.39604	1.58607	3.01065	3.00172	5.51054	5.53368	9.79446	9.68005	16.7619	16.4883	27.3307	26.9444
119.64	0.856712	0.697029	1.31089	1.54585	3.02666	2.85094	5.4875	5.42782	9.81283	9.65232	16.7178	16.4301	27.3592	26.91
119.74	0.973903	0.724777	1.15971	1.55287	3.01534	2.63962	5.43164	5.48485	9.86087	9.51599	16.8053	16.3942	27.4475	26.8202
119.84	1.17702	0.827499	1.16479	1.66693	3.09151	2.82126	5.4203	5.48407	9.93391	9.74451	17.0561	16.8391	27.6503	26.9647
119.94	0.777802	0.759918	1.32025	1.62279	3.07861	2.94273	5.38788	5.37703	9.83275	9.74684	16.9178	16.7918	27.5323	27.0643
120.04	0.543045	0.52594	1.40424	1.51263	2.95869	2.77086	5.5164	5.14265	9.64525	9.42262	16.4455	16.2016	27.0471	27.1342
120.14	0.9403	0.824379	1.19369	1.54272	2.67783	2.48101	5.60351	5.2075	9.42493	9.44997	16.6525	16.6578	27.3901	26.6881
120.24	0.98153	0.95739	1.52163	2.03979	3.20304	3.1824	5.81504	5.75419	9.68685	10.0416	16.7313	16.7178	27.1556	27.1957
120.34	0.859642	0.850746	1.46889	1.85659	3.10694	3.19137	5.50567	5.30302	9.75013	10.0943	16.4328	16.4713	27.0008	27.059
120.44	0.662964	0.451324	1.31987	1.48685	2.70479	2.78844	5.23007	5.15009	9.2343	9.76013	16.0873	16.0184	26.4811	26.6467
120.54	0.787544	0.578674	1.49643	1.41733	2.87901	2.83649	5.21875	5.17079	9.2058	9.53162	15.9194	16.0731	26.0803	26.2014
120.64	0.722733	0.566177	1.52377	1.40092	2.79893	2.73415	5.10742	5.04266	9.3351	9.36482	15.8022	15.7852	25.6706	25.66
120.74	0.680541	0.51149	1.49174	1.20053	2.68565	2.64899	4.9332	4.80048	9.08353	9.08826	15.5158	15.4844	25.1303	25.3913
120.84	0.679176	0.477699	1.41929	1.19526	2.61475	2.65075	4.86777	4.88895	8.98295	8.90408	15.1114	15.2936	24.8204	24.7719
120.94	0.706909	0.464417	1.3521	1.24838	2.59952	2.62965	4.89433	4.88544	8.87279	8.86658	15.132	15.1143	24.6919	24.5254
121.04	0.73386	0.479652	1.34702	1.26752	2.59522	2.62067	4.9291	4.88309	8.83138	8.80564	15.1446	15.0729	24.5196	24.3872
121.14	0.748901	0.479065	1.33549	1.2896	2.59268	2.60602	4.90312	4.86102	8.77493	8.73865	15.1096	15.0047	24.3491	24.2803
121.24	0.750464	0.486488	1.31167	1.28295	2.57276	2.59118	4.90351	4.83797	8.7308	8.70388	15.0459	14.9274	24.3225	24.1538
121.34	0.751831	0.481995	1.30795	1.31088	2.57803	2.5652	4.90605	4.85614	8.70091	8.69861	14.9875	14.8768	24.2524	24.0653
121.44	0.772926	0.493324	1.30679	1.32807	2.5835	2.54528	4.90176	4.83817	8.66029	8.68259	14.9453	14.8073	24.1739	23.9645
121.54	0.783665	0.523598	1.31948	1.33881	2.61065	2.54235	4.89492	4.8372	8.61947	8.65701	14.9041	14.7496	24.0948	23.8725
121.64	0.775658	0.535118	1.29897	1.33198	2.60889	2.50426	4.87441	4.82528	8.59583	8.62595	14.8582	14.7065	24.0411	23.7817
121.74	0.768629	0.547623	1.30054	1.33823	2.60265	2.51364	4.87675	4.79677	8.56732	8.60408	14.8043	14.6612	23.9813	23.7071
121.84	0.744606	0.541176	1.32807	1.35639	2.57745	2.47985	4.84023	4.77157	8.54916	8.58669	14.7518	14.6215	23.9022	23.612
121.94	0.755737	0.541763	1.33179	1.36089	2.58702	2.44724	4.82597	4.75966	8.48997	8.58923	14.6949	14.5764	23.82	23.5293
122.04	0.742265	0.533752	1.30424	1.33334	2.57315	2.43336	4.79492	4.75946	8.46751	8.57458	14.642	14.5274	23.7401	23.4502
122.14	0.732498	0.563049	1.30151	1.32085	2.56847	2.42946	4.75078	4.75751	8.46869	8.57185	14.6127	14.4727	23.6745	23.3956
122.24	0.730346	0.547623	1.31694	1.30893	2.56436	2.43161	4.74316	4.75575	8.46654	8.51697	14.5824	14.4397	23.6071	23.3309
122.34	0.727417	0.538834	1.31323	1.29936	2.53917	2.4236	4.73125	4.73407	8.44017	8.47615	14.5346	14.3731	23.53	23.2784
122.44	0.736206	0.527695	1.29819	1.28822	2.52412	2.407	4.71933	4.70575	8.42747	8.44939	14.5031	14.3123	23.4594	23.2157
122.54	0.712767	0.548401	1.29663	1.29526	2.51671	2.41286	4.71777	4.7038	8.41185	8.41931	14.4762	14.2803	23.4216	23.1856
122.64	0.719803	0.563248	1.29546	1.29839	2.49796	2.43044	4.70683	4.7038	8.38763	8.40681	14.4555	14.2549	23.3786	23.1153
122.74	0.722534	0.556213	1.29546	1.28549	2.46788	2.42966	4.69902	4.68349	8.35521	8.40759	14.4164	14.2307	23.3083	23.0813
122.84	0.735428	0.565979	1.3064	1.28354	2.47256	2.42458	4.69434	4.67255	8.33372	8.37048	14.3891	14.1826	23.2594	23.0215
122.94	0.737183	0.566956	1.30424	1.27007	2.45909	2.43336	4.69023	4.6579	8.31517	8.33748	14.3569	14.1504	23.2018	22.9834
123.04	0.751831	0.567154	1.31421	1.26596	2.45108	2.4402	4.6873	4.65419	8.3017	8.32166	14.318	14.128	23.1833	22.9297
123.14	0.758865	0.579651	1.32085	1.27182	2.46085	2.44919	4.67871	4.64911	8.27708	8.31189	14.2856	14.0901	23.154	22.8965
123.24	0.76062	0.559143	1.31596	1.26616	2.45518	2.44508	4.67656	4.63954	8.25072	8.29724	14.2612	14.0645	23.1042	22.8545
123.34	0.765503	0.559341	1.30054	1.26596	2.45694	2.43629	4.67363	4.62958	8.24115	8.28845	14.2367	14.0401	23.0895	22.8301
123.44	0.761795	0.561096	1.3062	1.25327	2.45206	2.42868	4.65312	4.62274	8.22923	8.27107	14.2123	14.0059	23.0331	22.7862
123.54	0.744018	0.56012	1.29272	1.25737	2.45616	2.42458	4.6377	4.61903	8.22044	8.26306	14.1871	13.9873	22.9977	22.7559
123.64	0.744019	0.565201	1.29155	1.2601	2.44717	2.41872	4.62675	4.61005	8.21263	8.25134	14.1528	13.9612	22.9567	22.7168
123.74	0.744019	0.558167	1.29077	1.2601	2.43272	2.43552	4.62871	4.59637	8.20209	8.23376	14.1274	13.9366	22.9235	22.6672
123.84	0.744217	0.559143	1.27104	1.26303	2.41104	2.41579	4.62383	4.56142	8.1804	8.20271	14.101	13.9121	22.8835	22.6338
123.94	0.738159	0.559341	1.25639	1.26128	2.41397	2.4109	4.61816	4.5495	8.17162	8.17712	14.0863	13.8819	22.8434	22.6055
124.04	0.734452	0.547424	1.23706	1.25522	2.41222	2.40134	4.61211	4.53876	8.16087	8.16248	14.0678	13.8535	22.8092	22.5655
124.14	0.727417	0.555237	1.22221	1.25327	2.41495	2.40407	4.59843	4.52626	8.1472	8.14294	14.0416	13.8301	22.7741	22.544
124.24	0.733276	0.548599	1.20972	1.25249	2.41104	2.40016	4.58398	4.51923	8.13744	8.13904	14.017	13.8215	22.7487	22.5245
124.34	0.711792	0.545471	1.20073	1.24741	2.40518	2.38376	4.575	4.49774	8.11908	8.12654	13.9838	13.7969	22.7155	22.4932
124.44	0.71199	0.538635	1.19975	1.25229	2.39561	2.3777	4.57207	4.48817	8.10912	8.10681	13.975	13.7842	22.7028	22.459
124.54	0.713746	0.525162	1.18628	1.25717	2.38565	2.37086	4.54961	4.47821	8.09642	8.09802	13.9526	13.7657	22.6745	22.4209
124.64	0.709839	0.516174	1.1812	1.25444	2.3876	2.37204	4.54492	4.46844	8.08861	8.09021	13.9408	13.7442	22.6628	22.4034
124.74	0.712768	0.501526	1.17827	1.24838	2.39952	2.35817	4.54277	4.46278	8.07318	8.09119	13.9164	13.7295	22.6364	22.379
124.84	0.697342	0.507584	1.17924	1.25912	2.40128	2.35719	4.53593	4.46063	8.07298	8.07576	13.9049	13.718	22.6217	22.3487
124.94	0.691284	0.501526	1.16968	1.2601	2.40811	2.36403	4.53223	4.46161	8.07005	8.05994	13.8852	13.7041	22.5973	22.334
125.04	0.679567	0.489807	1.15092	1.25229	2.40811	2.33591	4.50761	4.45575	8.05638	8.03845	13.8578	13.6807	22.5661	22.3067
125.14	0.672928	0.493713	1.14507	1.26128	2.40616	2.33669	4.50761	4.45497	8.04271	8.02869	13.8481	13.6709	22.5505	22.2813
125.24	0.673706	0.494888	1.14624	1.25815	2.40147	2.31715	4.48808	4.46356	8.03217	8.00916	13.8285	13.6514	22.5243	22.2579
125.34	0.651245	0.488831	1.14604	1.25717	2.40128	2.30954	4.48047	4.44891	8.02025	7.99763	13.81	13.6328	22.4889	22.2276
125.44	0.65242	0.484924	1.14995	1.25639	2.38956	2.31032	4.46758	4.44891	8.01439	7.98279	13.7944	13.6164	22.4635	22.2014
125.54	0.652222	0.489807	1.14624	1.24643	2.39249	2.29762	4.46855	4.44521	8.00169	7.97205	13.775	13.5948	22.445	22.1661
125.64	0.652222	0.496841	1.14702	1.25424	2.39366	2.3027	4.46074	4.42255	7.99388	7.96423	13.7602	13.5889	22.4176	22.1426
125.74	0.644409	0.493713	1.14507	1.25229	2.38077	2.2859	4.4541	4.41473	7.9763	7.96228	13.7367	13.5713	22.3942	22.1172
125.84	0.650467	0.490784	1.15385	1.24858	2.37784	2.28688	4.43633	4.4118	7.96947	7.9613	13.7319	13.5586	22.3717	22.0928
125.94	0.652222	0.49176	1.14507	1.25034	2.38272	2.27341	4.42754	4.39247	7.95404	7.95251	13.7172	13.5498	22.3473	22.0743
126.04	0.649292	0.490005	1.15503	1.25717	2.39151	2.2654	4.42461	4.39227	7.94603	7.94958	13.6928	13.5274	22.3405	22.0459
126.14	0.649292	0.498596	1.14995	1.25717	2.38683	2.2654	4.4082	4.39032	7.94212	7.93513	13.6823	13.5176	22.3249	22.0225
126.24	0.638748	0.502502	1.14995	1.26811	2.37589	2.2654	4.41679	4.39423	7.93236	7.9281	13.6752	13.4934	22.3053	21.9932
126.34	0.639526	0.490784	1.15385	1.25717	2.37198	2.26149	4.39922	4.38641	7.92455	7.92029	13.6576	13.4766	22.2878	21.9737
126.44	0.635033	0.490196	1.14663	1.26244	2.3753	2.26598	4.38886	4.38973	7.90833	7.90798	13.6434	13.4721	22.2649	21.9575
126.54	0.626442	0.496452	1.15639	1.25385	2.38819	2.26208	4.38418	4.39013	7.90873	7.91111	13.6289	13.4635	22.2591	21.943
126.64	0.636208	0.496056	1.15131	1.25072	2.38038	2.25895	4.37832	4.38583	7.90052	7.89236	13.616	13.4408	22.2462	21.9262
126.74	0.631325	0.502113	1.14956	1.25405	2.3794	2.25915	4.37148	4.38798	7.89486	7.88201	13.6104	13.4313	22.2229	21.9108
126.84	0.63269	0.493713	1.15405	1.25034	2.36905	2.26442	4.3709	4.39716	7.89427	7.88025	13.6059	13.4209	22.2067	21.886
126.94	0.625854	0.486099	1.1519	1.24741	2.36612	2.2529	4.36406	4.38641	7.87767	7.85974	13.5854	13.4043	22.1862	21.8526
127.04	0.615502	0.478477	1.14741	1.25268	2.36358	2.24137	4.35957	4.37997	7.86341	7.85329	13.5586	13.3842	22.1661	21.8364
127.14	0.603592	0.486877	1.14604	1.25131	2.36612	2.24001	4.3582	4.37392	7.85541	7.84216	13.5463	13.377	22.1452	21.8155
127.24	0.602417	0.492737	1.14526	1.25639	2.36143	2.24391	4.34258	4.36688	7.85423	7.84216	13.5365	13.3723	22.1178	21.7901
127.34	0.609253	0.499573	1.14897	1.26596	2.35538	2.24411	4.35645	4.35809	7.85716	7.83728	13.5414	13.3662	22.1188	21.7813
127.44	0.599487	0.489807	1.15092	1.26596	2.35928	2.24489	4.35722	4.362	7.84154	7.8365	13.5219	13.3448	22.1032	21.7559
127.54	0.598711	0.48317	1.15092	1.2562	2.34561	2.22536	4.33769	4.35419	7.83177	7.8197	13.5024	13.3369	22.0798	21.7325
127.64	0.599487	0.499573	1.15601	1.2601	2.34171	2.23122	4.3455	4.35614	7.82396	7.81775	13.4946	13.3213	22.0563	21.7168
127.74	0.602417	0.504456	1.17534	1.26225	2.35167	2.23024	4.34258	4.35907	7.82298	7.82263	13.4916	13.3203	22.0456	21.7061
127.84	0.599487	0.503479	1.17436	1.24643	2.33975	2.22926	4.32402	4.35419	7.81146	7.80798	13.4926	13.3057	22.0106	21.6817
127.94	0.608475	0.509338	1.17632	1.24643	2.34561	2.22458	4.32715	4.35341	7.80052	7.80798	13.4821	13.2959	21.9919	21.6563
128.04	0.616088	0.507584	1.17456	1.24155	2.35049	2.22047	4.33086	4.35321	7.8054	7.8031	13.4662	13.291	21.987	21.6514
128.14	0.619019	0.507385	1.17046	1.23589	2.33507	2.20973	4.3123	4.35223	7.79076	7.79822	13.4477	13.2756	21.9587	21.6329
128.24	0.624878	0.511292	1.17632	1.22885	2.32803	2.22145	4.3084	4.35614	7.7888	7.79041	13.4438	13.2569	21.945	21.6192
128.34	0.633667	0.514221	1.1851	1.23569	2.33487	2.22438	4.31718	4.35516	7.78587	7.79333	13.4369	13.25	21.9342	21.6077
128.44	0.634842	0.515396	1.18706	1.2435	2.33878	2.21657	4.32109	4.35126	7.77806	7.78474	13.4233	13.2422	21.9167	21.5909
128.54	0.638549	0.521057	1.19389	1.23589	2.32022	2.21872	4.31816	4.35341	7.78021	7.7865	13.4281	13.2354	21.8923	21.584
128.64	0.628784	0.507385	1.1853	1.22885	2.32022	2.20778	4.30762	4.34247	7.75951	7.76697	13.3922	13.2159	21.8688	21.5606
128.74	0.628784	0.503479	1.18999	1.22299	2.31554	2.21169	4.30644	4.33856	7.75951	7.76697	13.3949	13.2061	21.8532	21.545
128.84	0.63269	0.509338	1.18999	1.22104	2.32022	2.2195	4.30644	4.32294	7.75755	7.7572	13.3813	13.2002	21.8395	21.5313
128.94	0.632889	0.49469	1.17924	1.21225	2.31143	2.21071	4.29765	4.31805	7.74681	7.74255	13.3666	13.1817	21.819	21.501
129.04	0.62976	0.499771	1.19096	1.21811	2.31729	2.2068	4.28398	4.32001	7.739	7.74451	13.3588	13.1731	21.8073	21.4932
129.14	0.628784	0.49762	1.19116	1.21635	2.31631	2.20973	4.28691	4.30849	7.74193	7.74744	13.3617	13.169	21.7946	21.4805
129.24	0.63269	0.503479	1.19389	1.21713	2.30577	2.20973	4.28886	4.29169	7.74115	7.73689	13.3559	13.1651	21.7848	21.4649
129.34	0.631126	0.511681	1.19624	1.21362	2.30694	2.22106	4.29121	4.29598	7.73255	7.74392	13.3543	13.1479	21.7833	21.4575
129.44	0.633865	0.505432	1.19585	1.22299	2.30264	2.2234	4.28886	4.28973	7.73607	7.74353	13.3481	13.1514	21.7712	21.4473
129.54	0.615701	0.501335	1.20229	1.20522	2.28956	2.21618	4.29649	4.28251	7.71517	7.72654	13.3311	13.1383	21.7522	21.4206
129.64	0.620384	0.498985	1.19917	1.20287	2.2837	2.20524	4.29023	4.27157	7.69837	7.72536	13.3201	13.1235	21.7413	21.4038
129.74	0.62976	0.510315	1.19604	1.20639	2.28409	2.2068	4.28789	4.26532	7.70189	7.71912	13.3131	13.1172	21.7311	21.3975
129.84	0.628784	0.499573	1.19585	1.18979	2.29092	2.19606	4.27324	4.26044	7.68724	7.71423	13.2973	13.1026	21.7106	21.3829
129.94	0.630737	0.511292	1.19194	1.1851	2.29288	2.19411	4.27519	4.26239	7.68919	7.70642	13.2934	13.085	21.7028	21.3692
130.04	0.644607	0.510315	1.20464	1.17709	2.2919	2.19508	4.27422	4.26454	7.68158	7.70935	13.2924	13.0782	21.6815	21.3565
130.14	0.629761	0.513443	1.20464	1.16733	2.28799	2.19626	4.25781	4.25751	7.6804	7.6949	13.2826	13.0723	21.6745	21.3565
130.24	0.619997	0.498596	1.20659	1.1517	2.27237	2.17946	4.24687	4.24969	7.66087	7.68201	13.2631	13.0578	21.651	21.337
130.34	0.625854	0.490784	1.20464	1.15366	2.27354	2.18141	4.25078	4.24969	7.66478	7.67615	13.2494	13.0391	21.6354	21.3252
130.44	0.628784	0.499573	1.21069	1.1683	2.2753	2.18434	4.24394	4.24481	7.65794	7.66736	13.2485	13.0323	21.6286	21.2981
130.54	0.633865	0.505432	1.20952	1.14995	2.2753	2.18629	4.24394	4.23895	7.65794	7.66345	13.2485	13.0225	21.6188	21.2813
130.64	0.63855	0.509338	1.21928	1.13315	2.27139	2.18629	4.25371	4.22919	7.64818	7.65955	13.2387	13.0127	21.6051	21.2715
130.74	0.634645	0.494888	1.20561	1.12729	2.25577	2.17653	4.24004	4.21942	7.63841	7.64392	13.2231	12.9971	21.5798	21.2481
130.84	0.628784	0.487854	1.20561	1.12729	2.25772	2.17575	4.2334	4.2206	7.63763	7.63416	13.2184	12.9932	21.5798	21.2305
130.94	0.624878	0.495667	1.21733	1.13237	2.25772	2.17458	4.23222	4.20966	7.62669	7.6283	13.2074	12.9834	21.5602	21.2207
131.04	0.607301	0.483948	1.20561	1.11948	2.25108	2.17848	4.22636	4.19403	7.62474	7.62752	13.1918	12.9717	21.5505	21.2051
131.14	0.615112	0.495667	1.20679	1.12338	2.24796	2.17067	4.24004	4.19598	7.61888	7.61853	13.184	12.96	21.5368	21.1934
131.24	0.628982	0.490784	1.22026	1.12436	2.23721	2.18727	4.23125	4.20087	7.6179	7.62537	13.183	12.9543	21.526	21.1827
131.34	0.620972	0.481216	1.20171	1.10971	2.22842	2.16481	4.2166	4.18622	7.59935	7.60681	13.1703	12.9385	21.5016	21.1641
131.44	0.619995	0.488831	1.22221	1.1185	2.24698	2.16774	4.22148	4.20087	7.60814	7.60583	13.1733	12.9434	21.5007	21.1631
131.54	0.629761	0.488831	1.22221	1.1185	2.24698	2.16696	4.21953	4.20087	7.60814	7.60583	13.1694	12.9336	21.4909	21.1534
131.64	0.623901	0.498596	1.22026	1.11577	2.24893	2.16774	4.21875	4.18915	7.59564	7.59412	13.1576	12.9258	21.4753	21.1397
131.74	0.618042	0.49469	1.21635	1.11069	2.25206	2.1736	4.20195	4.18837	7.59642	7.58435	13.1479	12.9121	21.4694	21.126
131.84	0.618042	0.488831	1.20972	1.10483	2.2587	2.1736	4.21172	4.1911	7.58665	7.58826	13.142	12.9063	21.4694	21.1104
131.94	0.622925	0.493713	1.21342	1.10971	2.26944	2.17848	4.21855	4.19794	7.59154	7.58846	13.1422	12.9073	21.4606	21.1055
132.04	0.617265	0.488052	1.20854	1.10678	2.26065	2.1736	4.2039	4.18915	7.57689	7.57654	13.1303	12.8848	21.4401	21.0909
132.14	0.619995	0.492737	1.21049	1.10873	2.25674	2.17555	4.20976	4.18134	7.57884	7.57458	13.1283	12.8828	21.4421	21.0831
132.24	0.620971	0.503479	1.21538	1.11948	2.26163	2.18239	4.2205	4.18622	7.57396	7.5697	13.1274	12.878	21.4333	21.0743
132.34	0.613159	0.501526	1.21147	1.11089	2.25967	2.18044	4.21855	4.18427	7.57201	7.56775	13.1117	12.8701	21.4157	21.0567
132.44	0.622925	0.503479	1.19585	1.10971	2.26553	2.18044	4.21777	4.1745	7.57201	7.55798	13.102	12.8662	21.404	21.0567
132.54	0.613159	0.503479	1.19585	1.10971	2.25772	2.17966	4.2205	4.1745	7.57123	7.55798	13.0922	12.8604	21.404	21.0352
132.64	0.622925	0.503479	1.19975	1.10971	2.25577	2.17848	4.22636	4.17372	7.56029	7.54822	13.0863	12.8557	21.3942	21.0313
132.74	0.626441	0.507774	1.20522	1.11596	2.26124	2.18278	4.23066	4.16708	7.56849	7.55251	13.0867	12.853	21.3841	21.02
132.84	0.631714	0.514221	1.20464	1.12241	2.25089	2.18922	4.2332	4.17352	7.57103	7.54842	13.0873	12.8457	21.3835	21.0166
132.94	0.633667	0.514221	1.20464	1.1185	2.26065	2.18922	4.21758	4.17352	7.56126	7.54138	13.0834	12.8399	21.3737	21.0069
133.04	0.628785	0.50856	1.19975	1.11166	2.246	2.19606	4.21465	4.16864	7.55638	7.53259	13.0727	12.8409	21.3688	20.9922
133.14	0.631714	0.506409	1.19878	1.11577	2.24112	2.19508	4.21758	4.1579	7.54564	7.52576	13.0678	12.8242	21.3542	20.9815
133.24	0.643432	0.514221	1.21245	1.11069	2.24503	2.19118	4.22461	4.15399	7.53783	7.53748	13.0639	12.8301	21.3444	20.9776
133.34	0.648315	0.519104	1.21538	1.12534	2.246	2.19528	4.22246	4.16473	7.53607	7.53259	13.0629	12.8311	21.3454	20.9825
133.44	0.648315	0.509338	1.21655	1.12534	2.24522	2.20387	4.22246	4.16083	7.52513	7.52283	13.0582	12.8252	21.3395	20.9688
133.54	0.648315	0.509338	1.20952	1.12729	2.23819	2.19997	4.22246	4.16982	7.53099	7.51306	13.0512	12.8213	21.3298	20.9512
133.64	0.626053	0.49762	1.1978	1.1058	2.23428	2.18629	4.20097	4.14716	7.51537	7.50525	13.0356	12.8037	21.3141	20.9297
133.74	0.634643	0.513245	1.20366	1.11557	2.24014	2.19606	4.21074	4.15692	7.51146	7.5072	13.0219	12.8057	21.3141	20.9356
133.84	0.648315	0.518326	1.20952	1.12729	2.246	2.1902	4.20879	4.16473	7.50755	7.5072	13.0219	12.8057	21.3063	20.9219
133.94	0.643433	0.512268	1.19487	1.12241	2.23721	2.19118	4.20976	4.15399	7.4929	7.50818	13.0131	12.8008	21.2956	20.917
134.04	0.653198	0.514221	1.19682	1.11655	2.23526	2.18141	4.20976	4.15399	7.4929	7.49841	13.0072	12.7969	21.2839	20.9073
134.14	0.653198	0.514221	1.18628	1.12163	2.24112	2.18063	4.19922	4.14423	7.48705	7.49255	13.0033	12.791	21.2839	20.9034
134.24	0.648315	0.519104	1.18999	1.12924	2.246	2.18434	4.20293	4.14911	7.49193	7.49275	13.0024	12.792	21.2751	20.8926
134.34	0.645386	0.516174	1.18706	1.13217	2.23253	2.18141	4.2039	4.1454	7.48509	7.49451	12.9955	12.7793	21.2624	20.8897
134.44	0.652222	0.519104	1.18608	1.1351	2.23819	2.18825	4.21269	4.13739	7.48724	7.49353	12.9887	12.7666	21.2497	20.8829
134.54	0.658081	0.519104	1.18413	1.1351	2.24014	2.19411	4.20293	4.14911	7.4763	7.48767	12.9789	12.7619	21.2497	20.8692
134.64	0.660034	0.50856	1.17632	1.13705	2.24014	2.1902	4.20293	4.13934	7.4763	7.48962	12.9731	12.7549	21.2399	20.8633
134.74	0.657303	0.509338	1.17241	1.12534	2.24405	2.18239	4.20097	4.13739	7.46849	7.47595	12.9711	12.753	21.238	20.8497
134.84	0.664917	0.514221	1.17729	1.12436	2.23917	2.17165	4.19023	4.13641	7.46751	7.47107	12.9655	12.7481	21.2233	20.8389
134.94	0.667847	0.511292	1.18022	1.1312	2.24014	2.18044	4.19707	4.13934	7.4763	7.46814	12.9613	12.7451	21.2157	20.8321
135.04	0.671753	0.517151	1.16968	1.12729	2.23624	2.18629	4.19316	4.12958	7.46654	7.46423	12.9574	12.7412	21.1989	20.8223
135.14	0.677612	0.519104	1.1646	1.13705	2.23624	2.18161	4.19434	4.12958	7.45677	7.46814	12.9418	12.7354	21.195	20.8079
135.24	0.677612	0.513245	1.1646	1.1312	2.23624	2.16481	4.19707	4.13348	7.45091	7.46423	12.9281	12.7354	21.1755	20.8008
135.34	0.671753	0.513245	1.1646	1.13042	2.2296	2.15895	4.1873	4.13271	7.44701	7.45251	12.9164	12.7256	21.154	20.7852
135.44	0.679565	0.515198	1.15678	1.1312	2.23038	2.1609	4.1834	4.13544	7.43724	7.45056	12.9184	12.7178	21.152	20.7872
135.54	0.686401	0.520081	1.16167	1.13608	2.22549	2.16579	4.18437	4.13055	7.43822	7.44958	12.9233	12.7071	21.151	20.7823
135.64	0.668045	0.508362	1.14995	1.13608	2.22549	2.15407	4.18633	4.11884	7.43549	7.44295	12.9174	12.7051	21.1335	20.7706
135.74	0.670776	0.508362	1.14995	1.13022	2.2294	2.15407	4.18242	4.11884	7.42845	7.44568	12.9076	12.7012	21.1276	20.7666
135.84	0.687378	0.512466	1.15405	1.14096	2.23624	2.15817	4.17754	4.12372	7.42943	7.44666	12.9067	12.6963	21.1227	20.7657
135.94	0.687378	0.513245	1.15483	1.13315	2.23233	2.16481	4.1834	4.12177	7.42162	7.44275	12.9047	12.6885	21.1208	20.7559
136.04	0.681519	0.511292	1.14311	1.1351	2.23038	2.15895	4.1873	4.10809	7.4138	7.43103	12.893	12.6807	21.0993	20.75
136.14	0.678589	0.514221	1.14018	1.13803	2.22667	2.15993	4.17851	4.11024	7.40697	7.43396	12.8842	12.6778	21.0905	20.7315
136.24	0.6864	0.514221	1.13823	1.14975	2.21964	2.1736	4.19609	4.11298	7.41869	7.43201	12.8881	12.6809	21.0983	20.7295
136.34	0.688354	0.508362	1.14214	1.15092	2.21378	2.1736	4.19218	4.10126	7.41869	7.42615	12.8725	12.6641	21.0846	20.7198
136.44	0.688354	0.512268	1.14995	1.13412	2.21378	2.16383	4.18633	4.10712	7.41478	7.42224	12.8776	12.67	21.0749	20.7198
136.54	0.687576	0.518127	1.14018	1.13412	2.20792	2.16383	4.19609	4.10712	7.42064	7.41638	12.8705	12.6543	21.069	20.71
136.64	0.686401	0.518127	1.14018	1.13412	2.21573	2.16383	4.19218	4.09735	7.41673	7.42615	12.8569	12.6543	21.0546	20.71
136.74	0.688743	0.524376	1.14175	1.14233	2.20831	2.15641	4.18398	4.10165	7.41322	7.42458	12.8533	12.643	21.0499	20.7026
136.84	0.681519	0.528091	1.14311	1.13705	2.20694	2.15427	4.18535	4.09442	7.41771	7.41736	12.8481	12.6319	21.0348	20.7012
136.94	0.689331	0.519104	1.15092	1.13901	2.19835	2.15895	4.1834	4.09247	7.4099	7.41541	12.8442	12.628	21.0212	20.6934
137.04	0.694213	0.523987	1.14604	1.14389	2.20596	2.15993	4.17851	4.10126	7.41869	7.42419	12.8451	12.6289	21.026	20.6944
137.14	0.697144	0.52887	1.14897	1.14682	2.21475	2.16872	4.18144	4.0995	7.41693	7.42322	12.8422	12.626	21.0153	20.6915
137.24	0.691284	0.532776	1.14897	1.15073	2.20499	2.17458	4.17168	4.09833	7.4099	7.41267	12.8383	12.6221	21.0094	20.6817
137.34	0.699097	0.538635	1.14897	1.15581	2.20499	2.17458	4.16582	4.08856	7.4099	7.40564	12.8324	12.6162	20.9958	20.668
137.44	0.704956	0.540588	1.14897	1.15659	2.19717	2.17067	4.17558	4.08466	7.41771	7.40369	12.8344	12.6143	20.9919	20.6641
137.54	0.700073	0.533752	1.14604	1.15366	2.20401	2.17946	4.17265	4.08368	7.41087	7.40076	12.8334	12.6114	20.9831	20.6553
137.64	0.69812	0.537659	1.14995	1.15952	2.20987	2.16969	4.17265	4.08368	7.40501	7.39685	12.8276	12.6075	20.9694	20.6553
137.74	0.708085	0.533951	1.14038	1.15463	2.20499	2.16872	4.16386	4.06903	7.40599	7.38611	12.809	12.5967	20.9587	20.6407
137.84	0.697144	0.521057	1.13921	1.15659	2.19522	2.17458	4.158	4.07294	7.40013	7.39587	12.8031	12.592	20.9587	20.6368
137.94	0.697144	0.526917	1.12944	1.15659	2.19522	2.16481	4.16386	4.06903	7.39622	7.3822	12.8031	12.585	20.9489	20.6211
138.04	0.699096	0.52887	1.13139	1.15854	2.19131	2.16676	4.15996	4.07098	7.39232	7.38806	12.8051	12.5869	20.9469	20.6231
138.14	0.703979	0.529846	1.1226	1.15952	2.19933	2.16188	4.16679	4.06219	7.38939	7.38513	12.8158	12.5977	20.9323	20.6143
138.24	0.70691	0.517151	1.11967	1.15659	2.19522	2.16403	4.158	4.05849	7.39037	7.37244	12.7992	12.5909	20.9294	20.6016
138.34	0.710815	0.521057	1.12553	1.15776	2.19717	2.15504	4.15996	4.05341	7.38841	7.36853	12.7914	12.5869	20.9216	20.6036
138.44	0.708862	0.52301	1.11967	1.14487	2.19913	2.157	4.15332	4.05731	7.3806	7.36267	12.7836	12.5811	20.9157	20.5918
138.54	0.711792	0.522034	1.1226	1.1478	2.19424	2.15602	4.14922	4.05048	7.38353	7.36951	12.7819	12.5742	20.9128	20.5948
138.64	0.705154	0.516174	1.12065	1.14194	2.18643	2.1404	4.15312	4.04462	7.38353	7.35974	12.7787	12.5625	20.903	20.5752
138.74	0.703979	0.512268	1.13354	1.14975	2.19815	2.15211	4.15508	4.04462	7.38353	7.35974	12.7846	12.5684	20.8932	20.5655
138.84	0.702026	0.508362	1.11479	1.13217	2.19034	2.15016	4.1414	4.04462	7.37103	7.34802	12.7729	12.5469	20.8854	20.5577
138.94	0.694214	0.515396	1.12065	1.13412	2.18253	2.14235	4.14336	4.0368	7.37572	7.35583	12.769	12.543	20.8776	20.5596
139.04	0.703979	0.510315	1.1226	1.13998	2.17784	2.14821	4.14531	4.04657	7.38158	7.36169	12.7709	12.545	20.869	20.5538
139.14	0.706909	0.511292	1.12358	1.13628	2.17374	2.13551	4.14238	4.03973	7.37474	7.35408	12.7621	12.5323	20.8591	20.5469
139.24	0.712768	0.509338	1.12163	1.13705	2.17764	2.14137	4.13457	4.04169	7.37865	7.349	12.7641	12.5284	20.861	20.543
139.34	0.704956	0.505432	1.12163	1.13315	2.16788	2.14255	4.13457	4.03192	7.36497	7.35095	12.7504	12.5244	20.8415	20.5293
139.44	0.708862	0.507385	1.11967	1.13901	2.17178	2.13356	4.13261	4.03896	7.35716	7.34705	12.7485	12.5264	20.8376	20.5313
139.54	0.699097	0.501526	1.11967	1.14487	2.16592	2.13747	4.12675	4.02802	7.36107	7.34314	12.7426	12.5225	20.8278	20.5215
139.64	0.696167	0.506409	1.11089	1.14389	2.1669	2.13063	4.12968	4.02509	7.35423	7.34021	12.7397	12.5137	20.8151	20.5139
139.74	0.688355	0.504456	1.11479	1.14194	2.16104	2.12868	4.12187	4.01337	7.34251	7.32849	12.7338	12.5117	20.8034	20.4952
[truncated: 615 more rows]
