# Supplementary material for: Ubiquilin-2 liquid droplets catalyze α-synuclein fibril formation
Source: EMBO J. 2025 Oct 14;44(22):6527–55. doi: 10.1038/s44318-025-00591-1 (PMC12623503; doi:10.1038/s44318-025-00591-1)
Supplement: Supplementary file 6 — Source data Fig. 4 [file 44318_2025_591_MOESM6_ESM.zip › Figure 4/4C/Numerical data.xlsx]

## Sheet: UBQLN2
Cycle: 6 UBQ2 0.015625 uM_X	Cycle: 6 UBQ2 0.015625 uM_Y	Cycle: 7 UBQ2 0.015625 uM_Y	Cycle: 8 UBQ2 0.03125 uM_Y	Cycle: 9 UBQ2 0.03125 uM_Y	Cycle: 10 UBQ2 0.0625 uM_Y	Cycle: 11 UBQ2 0.0625 uM_Y	Cycle: 12 UBQ2 0.125 uM_Y	Cycle: 13 UBQ2 0.125 uM_Y	Cycle: 14 UBQ2 0.25 uM_Y	Cycle: 15 UBQ2 0.25 uM_Y	Cycle: 16 UBQ2 0.5 uM_Y	Cycle: 17 UBQ2 0.5 uM_Y	Cycle: 18 UBQ2 1 uM_Y	Cycle: 19 UBQ2 1 uM_Y
-60.06	0.0831909	0.104553	0.166687	0.0656128	0.121643	0.105774	0.0603638	0.0961304	0.0440063	0.0957642	0.127136	0.0914917	0.135681	0.0752563
-59.96	0.0802614	0.107483	0.167664	0.0587769	0.108948	0.0982057	0.053528	0.102966	0.0469361	0.0928347	0.1203	0.0885622	0.138611	0.0684206
-59.86	0.0783081	0.103577	0.16571	0.0509644	0.114807	0.0930786	0.0593872	0.101013	0.0430298	0.104553	0.116394	0.0905151	0.134705	0.0645142
-59.76	0.087097	0.108459	0.164734	0.0597534	0.115784	0.094055	0.0642698	0.100036	0.0479126	0.10553	0.121277	0.101257	0.135681	0.0791624
-59.66	0.0900269	0.111389	0.177429	0.0587769	0.112854	0.100891	0.0632935	0.112732	0.046936	0.1026	0.133972	0.0983276	0.142517	0.0820923
-59.56	0.0805054	0.1026	0.16864	0.0578003	0.107971	0.0960083	0.0576782	0.107849	0.0459595	0.0977173	0.125183	0.0934448	0.137634	0.0830688
-59.46	0.0870972	0.10846	0.164734	0.0558473	0.115784	0.0940552	0.05719	0.105896	0.0440065	0.0996704	0.131043	0.0914917	0.135681	0.0791626
-59.36	0.0900269	0.111389	0.167664	0.0626831	0.112854	0.100891	0.062561	0.106873	0.0410767	0.108459	0.124207	0.088562	0.132751	0.078186
-59.26	0.0919799	0.109436	0.16571	0.06073	0.110168	0.0989379	0.057434	0.120544	0.0527954	0.0947875	0.12616	0.0905151	0.130798	0.0742797
-59.16	0.0900269	0.111389	0.157898	0.0529175	0.112854	0.0911255	0.0652466	0.112732	0.046936	0.0928345	0.133972	0.088562	0.132751	0.0723267
-59.06	0.09198	0.113342	0.159851	0.0626831	0.114807	0.098938	0.0632935	0.110779	0.0430298	0.0947876	0.131287	0.0956421	0.130798	0.0859985
-58.96	0.0884403	0.125428	0.165345	0.0571903	0.115174	0.0934452	0.0578006	0.105286	0.0394901	0.10492	0.124573	0.0889286	0.125306	0.0863651
-58.86	0.0978394	0.127014	0.163757	0.0626831	0.11676	0.104797	0.0632935	0.110779	0.0508423	0.110413	0.141785	0.100281	0.12616	0.101624
-58.76	0.0919801	0.119202	0.157898	0.0665894	0.108948	0.096985	0.0613405	0.114685	0.0586548	0.114319	0.139832	0.104187	0.117127	0.0957643
-58.66	0.0874634	0.120544	0.149475	0.0620728	0.120056	0.0944214	0.0626831	0.110168	0.0560913	0.109802	0.147034	0.101624	0.128235	0.0873413
-58.56	0.102722	0.129944	0.162781	0.0629272	0.129456	0.0979614	0.0681763	0.129333	0.0549927	0.119202	0.150574	0.114929	0.137634	0.0908813
-58.46	0.0968629	0.13971	0.145203	0.0597536	0.125549	0.103821	0.0740358	0.125427	0.0576784	0.119202	0.150574	0.111023	0.1474	0.0908815
-58.36	0.0939331	0.13678	0.14032	0.0568237	0.11676	0.098938	0.0808716	0.115906	0.0586548	0.111633	0.15155	0.102234	0.14447	0.101624
-58.26	0.110534	0.145568	0.147156	0.0734252	0.133361	0.111633	0.0798944	0.117614	0.0811156	0.111389	0.164245	0.118835	0.147399	0.110412
-58.16	0.110535	0.13385	0.147156	0.0734253	0.129456	0.107727	0.0681763	0.111755	0.0772095	0.111389	0.170105	0.128601	0.141541	0.104553
-58.06	0.101746	0.138733	0.148132	0.0744019	0.128479	0.0923462	0.0632935	0.116638	0.0664673	0.114319	0.155457	0.119812	0.148376	0.0996704
-57.96	0.107605	0.136047	0.144226	0.0704956	0.126526	0.0872192	0.0613403	0.118591	0.078186	0.110413	0.147644	0.115906	0.146423	0.111389
-57.86	0.110535	0.131897	0.147156	0.069519	0.133362	0.0999146	0.06427	0.121521	0.0772095	0.113342	0.15448	0.114929	0.143494	0.114319
-57.76	0.108582	0.13385	0.145203	0.0714723	0.135315	0.0979615	0.0603638	0.129334	0.083069	0.111389	0.152527	0.120789	0.145447	0.112366
-57.66	0.115417	0.132874	0.152039	0.0646362	0.144104	0.104797	0.0691528	0.126404	0.0820923	0.104553	0.159363	0.123718	0.158142	0.109436
-57.56	0.113464	0.138733	0.149353	0.0704956	0.136292	0.102844	0.0652466	0.124451	0.078186	0.100647	0.15741	0.121765	0.156189	0.121155
-57.46	0.102722	0.13971	0.13739	0.0656129	0.121643	0.103821	0.065491	0.113709	0.0693971	0.0957645	0.152527	0.106385	0.155213	0.116272
-57.36	0.107605	0.138733	0.142273	0.076355	0.120667	0.104797	0.0593872	0.118591	0.0645142	0.106506	0.15155	0.113953	0.156189	0.121155
-57.26	0.1203	0.141662	0.151062	0.0734253	0.133362	0.101868	0.0564574	0.129333	0.0713501	0.103577	0.159607	0.116882	0.153259	0.124084
-57.16	0.110779	0.132874	0.14032	0.0639038	0.128479	0.0969849	0.0574341	0.114685	0.062561	0.108459	0.147644	0.117859	0.154236	0.119202
-57.06	0.107605	0.140686	0.150085	0.06073	0.127747	0.100891	0.0515747	0.122498	0.0606079	0.108459	0.147644	0.115906	0.152283	0.118469
-56.96	0.112488	0.135803	0.139343	0.0656128	0.115784	0.101868	0.0369264	0.113709	0.0654907	0.0977175	0.142761	0.116883	0.157166	0.106507
-56.86	0.112488	0.131897	0.139343	0.0617065	0.115784	0.0960083	0.0408325	0.107849	0.0615845	0.0977173	0.148621	0.111023	0.153259	0.116272
-56.76	0.118347	0.126038	0.135437	0.0558474	0.111878	0.0921023	0.0466922	0.113709	0.0557254	0.0938113	0.144715	0.107117	0.152527	0.116272
-56.66	0.111877	0.131287	0.138733	0.0610962	0.124939	0.0953979	0.0499878	0.107239	0.0602417	0.0971069	0.14801	0.122131	0.154602	0.125427
-56.56	0.124207	0.141663	0.153015	0.0734253	0.127502	0.101868	0.0564575	0.113708	0.0596313	0.103577	0.164246	0.124695	0.157166	0.131897
-56.46	0.1203	0.129944	0.145202	0.0753782	0.11969	0.0960082	0.0505981	0.116882	0.0623167	0.101623	0.158386	0.112976	0.149353	0.129944
-56.36	0.113464	0.113342	0.138367	0.0646362	0.106995	0.0774536	0.039856	0.0971069	0.052063	0.0986938	0.139832	0.0944214	0.142517	0.127014
-56.26	0.119324	0.103577	0.118835	0.0587769	0.0933231	0.077454	0.0242313	0.106873	0.046936	0.094788	0.12616	0.0846561	0.126892	0.117249
-56.16	0.121277	0.0977173	0.112976	0.0646362	0.0874634	0.0872192	0.024231	0.106873	0.0430298	0.0889282	0.116394	0.0846558	0.122986	0.117249
-56.06	0.115417	0.107483	0.122742	0.0587769	0.0933228	0.083313	0.024231	0.116638	0.0371704	0.0889282	0.1203	0.0905151	0.117126	0.117249
-55.96	0.107605	0.0950321	0.111023	0.0509644	0.075745	0.0696415	0.0261844	0.10492	0.029358	0.086243	0.118348	0.0768436	0.109314	0.115296
-55.86	0.122253	0.104553	0.110046	0.0617065	0.0708618	0.0698853	0.0264282	0.113708	0.0401001	0.0840454	0.112732	0.0817261	0.120056	0.114319
-55.76	0.125183	0.0938114	0.0985718	0.045105	0.0581668	0.0657352	0.0125125	0.106873	0.0371705	0.0772098	0.108582	0.0807498	0.107361	0.107483
-55.66	0.12323	0.0996704	0.10321	0.0509644	0.0679321	0.0637817	0.0105591	0.114685	0.0488892	0.0752563	0.116394	0.0768433	0.115173	0.109436
-55.56	0.117737	0.105896	0.103577	0.0610961	0.0675658	0.0543822	0.0148314	0.109192	0.0551146	0.0756224	0.11676	0.0830687	0.105774	0.109802
-55.46	0.12323	0.10553	0.0953979	0.0724487	0.065979	0.0442505	0.00665283	0.104919	0.0547485	0.0654907	0.116394	0.0827026	0.103455	0.101624
-55.36	0.117371	0.10553	0.0875854	0.076355	0.0796509	0.0481567	-0.00115967	0.0990601	0.062561	0.0596313	0.1203	0.0858765	0.105408	0.093811
-55.26	0.113464	0.10553	0.0993042	0.0880737	0.0855103	0.0442505	-0.00311279	0.102966	0.0606079	0.0557251	0.112488	0.0866089	0.11322	0.107483
-55.16	0.12323	0.111389	0.0914917	0.0939331	0.0913696	0.0442505	-0.00311279	0.0971069	0.0645142	0.0518188	0.110535	0.0905151	0.117126	0.107483
-55.06	0.124206	0.116272	0.0944214	0.102722	0.0962523	0.0491331	-0.00799578	0.103943	0.0654907	0.0469359	0.0997923	0.0973509	0.136902	0.112366
-54.96	0.116394	0.131897	0.108093	0.106628	0.100159	0.0530396	-0.0197144	0.0863647	0.0674438	0.0352173	0.0978394	0.0797729	0.133728	0.110413
-54.86	0.114441	0.147522	0.115906	0.102722	0.0942993	0.0354614	-0.0177612	0.0824585	0.0654907	0.0371704	0.0951538	0.0836792	0.152039	0.131897
-54.76	0.124817	0.138367	0.138	0.117004	0.0753784	0.0360718	-0.0256958	0.0842896	0.0680542	0.031189	0.0750122	0.0745239	0.175354	0.138367
-54.66	0.127136	0.144592	0.152038	0.12323	0.0679323	0.0305788	-0.040222	0.0763551	0.0567012	0.0186159	0.076111	0.0807497	0.165955	0.138733
-54.56	0.128113	0.151429	0.13739	0.104675	0.0591437	0.0237433	-0.0599969	0.0765997	0.0479127	0.0261847	0.0958869	0.0797736	0.178651	0.126038
-54.46	0.165222	0.157288	0.16156	0.112488	0.0689087	0.0315552	-0.0372925	0.074646	0.053772	0.0488892	0.12323	0.0817261	0.17865	0.161194
-54.36	0.163269	0.169739	0.203796	0.124207	0.0591431	0.0354614	-0.02948	0.0668335	0.0498657	0.0618286	0.127136	0.0973511	0.182556	0.161194
-54.26	0.174011	0.173889	0.206726	0.136902	0.0523071	0.0559692	-0.0109253	0.0697632	0.062561	0.0518188	0.128113	0.0924683	0.169861	0.164124
-54.16	0.177918	0.156311	0.191101	0.131042	0.0620731	0.0618289	-0.00701874	0.0678104	0.050842	0.0283816	0.122254	0.0787967	0.162049	0.152405
-54.06	0.176698	0.156312	0.187195	0.12909	0.0581673	0.0501107	0.000794291	0.0795296	0.0449831	0.0213021	0.12494	0.0631722	0.148377	0.14264
-53.96	0.188538	0.177429	0.207092	0.166565	0.0421753	0.071228	0.027771	0.118225	0.0524292	0.0631714	0.158997	0.0947876	0.14801	0.136414
-53.86	0.151917	0.173279	0.20929	0.208557	-0.00567627	0.0670776	0.0209351	0.133606	0.0443726	0.0446167	0.150208	0.134827	0.135315	0.108093
-53.76	0.111328	0.152222	0.16748	0.181641	-0.0126953	0.0701904	-0.0247803	0.118408	0.00183105	0.00549316	0.135376	0.146606	0.0942383	0.0338135
-53.66	0.144774	0.341918	0.0356414	0.0361297	0.0944812	0.148925	-0.00586062	0.135375	0.0148894	0.017821	0.351927	0.381957	0.330077	-0.00927859
-53.56	0.18866	0.386169	-0.0758663	-0.111267	0.3974	0.391296	0.0123902	0.207825	-0.0153194	0.0934449	0.385315	0.305969	0.396668	0.0521851
-53.46	0.126404	0.0438843	-0.115173	-0.055603	0.471863	0.50946	0.0164185	0.176086	-0.135437	0.244812	0.0437622	-0.0117798	0.00506592	0.138
-53.36	0.208618	0.18811	-0.201294	-0.0296631	0.338013	0.410522	0.180664	0.193848	-0.125122	0.485596	0.219727	0.19812	0.128296	0.144409
-53.26	0.287842	0.212769	-0.216919	-0.133179	0.464233	0.477295	0.277954	0.331299	-0.144653	0.476196	0.166138	0.050415	0.161011	0.0463867
-53.16	0.346429	0.143548	0.0389432	0.122195	0.18493	0.211663	0.253655	0.307	-0.0380832	0.225823	0.114251	0.0508966	0.130609	-0.00830746
-53.06	0.226743	0.0075047	0.138732	0.220519	0.0277684	-0.00421405	0.113706	0.157285	0.0570672	0.0299656	0.00860333	0.0908787	0.0452244	-0.0178859
-52.96	0.0917969	-0.0032959	0.163208	0.25354	-0.0931396	-0.0321045	0.057251	0.0969238	0.0748291	0.0211182	0.00366211	0.0805664	0.0668945	-0.0872803
-52.86	0.0474854	-0.0288086	0.181763	0.274048	-0.167969	-0.0803223	0.036377	0.0506592	0.0562744	-0.0443115	0.02771	0.0526123	0.0921631	-0.119507
-52.76	0.0879517	0.015564	0.167908	0.25116	-0.135315	-0.0691528	0.088562	0.105896	0.0596313	-0.0264282	0.0646362	0.0778198	0.118958	-0.0473022
-52.66	0.192202	0.115175	0.139342	0.20941	-0.059141	-0.0133647	0.101381	0.0922261	0.0342391	0.0634176	0.0783101	0.0739156	0.125918	0.147158
-52.56	0.275575	0.198183	0.148131	0.195494	0.0499893	0.0169083	0.117983	0.073671	0.0332628	0.158144	0.0851456	0.0963761	0.124941	0.305605
-52.46	0.336975	0.244202	0.159851	0.203308	0.124573	0.036438	0.135559	0.0521851	0.0352173	0.208069	0.0968628	0.0983276	0.136658	0.337219
-52.36	0.344177	0.236633	0.158875	0.196472	0.131409	0.0530396	0.0967407	0.0368042	-0.00750732	0.19342	0.0958862	0.0875854	0.125916	0.236633
-52.26	0.284607	0.189514	0.157898	0.187683	0.119934	0.0813599	0.0993042	0.00921631	-0.0436401	0.170227	0.106628	0.0839233	0.146423	0.171204
-52.16	0.271058	0.195985	0.137023	0.184386	0.102479	0.11786	0.13617	0.000794411	-0.0767223	0.182069	0.13141	0.0840464	0.152894	0.161561
-52.06	0.252137	0.181702	0.105163	0.168151	0.112855	0.126283	0.117982	0.0131233	-0.0936899	0.216615	0.140565	0.0631722	0.156922	0.169984
-51.96	0.211121	0.150452	0.101257	0.142761	0.097229	0.098938	0.0894165	0.0216675	-0.103455	0.213928	0.147644	0.0670776	0.179626	0.140686
-51.86	0.202942	0.142273	0.102844	0.148254	0.0949097	0.10907	0.107849	0.0479126	-0.0718384	0.209656	0.143372	0.0881958	0.187073	0.152039
-51.76	0.192566	0.129944	0.0866089	0.139832	0.0806274	0.119446	0.109192	0.043396	-0.0497437	0.197327	0.140808	0.0739136	0.17865	0.157288
-51.66	0.165222	0.104554	0.0787962	0.139831	0.0767215	0.109681	0.10138	0.0258182	-0.0341188	0.181702	0.127137	0.060242	0.163025	0.145569
-51.56	0.14862	0.107483	0.0739133	0.140808	0.0718383	0.110657	0.088684	0.0248412	-0.00506622	0.186584	0.130066	0.0514525	0.165954	0.145325
-51.46	0.142761	0.121155	0.0687866	0.131042	0.0620728	0.0891724	0.0847778	0.0248413	0.0176392	0.182678	0.132019	0.0494995	0.154236	0.142639
-51.36	0.12616	0.118225	0.072937	0.1203	0.0650024	0.0862427	0.0720825	0.027771	0.0342407	0.175842	0.125183	0.0602417	0.153259	0.135803
-51.26	0.104919	0.113342	0.0634155	0.108826	0.0632935	0.0806274	0.062561	0.0228882	0.036438	0.164368	0.103943	0.0448608	0.142517	0.120422
-51.16	0.0880739	0.111389	0.0582884	0.103699	0.0601198	0.08136	0.053528	0.0248415	0.0418089	0.157288	0.114441	0.0397341	0.140564	0.101624
-51.06	0.0851444	0.104554	0.0514528	0.106629	0.0532841	0.0745243	0.0408329	0.0316776	0.0459596	0.152405	0.117371	0.0387577	0.137635	0.0752567
-50.96	0.0831909	0.106506	0.0553589	0.106628	0.0552368	0.0823364	0.0388794	0.0316772	0.0440063	0.169983	0.125183	0.0297241	0.141541	0.0713501
-50.86	0.0802612	0.111389	0.0446167	0.0861206	0.0698853	0.0977173	0.0359497	0.0307007	0.0410767	0.163147	0.130798	0.0280151	0.140564	0.0606079
-50.76	0.0861206	0.142639	0.0563354	0.102478	0.0776978	0.124329	0.0405884	0.0385132	0.0410767	0.169006	0.149597	0.0377808	0.148376	0.0449829
-50.66	0.0822147	0.140686	0.0407105	0.101746	0.0698856	0.11847	0.0398563	0.0248416	0.0293579	0.1651	0.132019	0.0475467	0.136658	0.0313114
-50.56	0.097839	0.146545	0.0368041	0.0978392	0.0757443	0.128235	0.0379025	0.0365597	0.0352172	0.172912	0.129333	0.0416867	0.122986	0.0274045
-50.46	0.114441	0.137756	0.026062	0.0890503	0.0806274	0.121399	0.0408325	0.027771	0.0264282	0.164124	0.103699	0.0465698	0.118103	0.0283813
-50.36	0.117371	0.13092	0.0289917	0.0822144	0.0796509	0.108704	0.0320435	0.0209351	0.0195923	0.147522	0.0910034	0.0358276	0.105408	0.0293579
-50.26	0.12677	0.120789	0.0247192	0.0674438	0.069519	0.102478	0.0199585	0.00689697	0.00946045	0.119812	0.0847778	0.0354614	0.105042	0.0485229
-50.16	0.169861	0.114319	0.0260618	0.066345	0.0708616	0.115539	0.0271604	0.0121458	0.0283812	0.121155	0.101745	0.052429	0.11615	0.0811155
-50.06	0.200013	0.0905155	0.0237426	0.0613402	0.0587772	0.0975956	0.0248417	6.13779e-05	0.0319213	0.120789	0.0982059	0.0383915	0.109925	0.0807499
-49.96	0.242371	0.0742798	0.0192261	0.0665894	0.0405884	0.0891724	0.0144653	-0.00445557	0.0379028	0.116272	0.106628	0.0319214	0.107361	0.0684204
-49.86	0.25116	0.0471802	0.0221558	0.0636597	0.0383911	0.0803833	0.0271606	-0.00152588	0.0440063	0.123108	0.0958862	0.0192261	0.0946655	0.0654907
-49.76	0.261902	0.0274048	0.0336304	0.0861206	0.050354	0.0930786	0.0405884	0.0150757	0.036438	0.127991	0.0988159	0.0162964	0.0917358	0.0684204
-49.66	0.286072	0.0176393	0.0407102	0.0861203	0.0562135	0.0930787	0.0379029	0.0111695	0.019592	0.112366	0.0792848	0.00653087	0.0780641	0.044983
-49.56	0.322449	0.00982684	0.0348508	0.080261	0.0503542	0.0872194	0.0261843	-0.000549138	0.00396702	0.0967409	0.0617067	0.00262469	0.0565798	0.0215456
-49.46	0.328308	-0.00189209	0.0192261	0.0646362	0.0444946	0.0852661	0.00982666	-0.0161743	-0.0136108	0.0752563	0.0453491	-0.0266724	0.0390015	0.00592041
-49.36	0.327332	-0.00286865	0.00262451	0.0480347	0.0239868	0.0706177	-0.0119019	-0.0230103	-0.0282593	0.0645142	0.0177612	-0.0374146	0.024353	-0.0145874
-49.26	0.375183	0.00201416	0.00164795	0.0470581	0.0171509	0.0598755	-0.0148315	-0.0239868	-0.0350952	0.0576782	0.0128784	-0.0422974	0.00775146	-0.026062
-49.16	0.427673	-0.00286868	0.0123901	0.0578003	0.0239868	0.0549926	-0.0119019	-0.0230103	-0.0341187	0.0547485	0.00408933	-0.0354615	0.008728	-0.0275269
-49.06	0.404846	-0.00970455	0.0133666	0.0548705	0.0151978	0.0618287	-0.0167846	-0.0357055	-0.0331422	0.0420533	0.00897221	-0.0344848	0.015564	-0.0233764
-48.96	0.202087	-0.0175171	0.0172729	0.0529175	0.0132446	0.0559692	-0.0167847	-0.0278931	-0.0292358	0.0342407	0.0128784	-0.0305786	0.0136108	-0.0202026
-48.86	-0.184753	-0.0383911	0.0100708	0.0359497	0.00140381	0.0448608	-0.0396118	-0.0448608	-0.0462036	0.0172729	-0.00408936	-0.0475464	-0.00335693	-0.0442505
-48.76	-0.605042	-0.0380249	0.00262451	0.0421753	-0.00921631	0.0413208	-0.0548706	-0.0542603	-0.0360718	0.0137329	-0.00762939	-0.0413208	-0.00689697	-0.0477905
-48.66	-0.82428	-0.0419312	-0.00323486	0.038269	-0.00921631	0.0413208	-0.0548706	-0.0484009	-0.0255737	0.0234985	-0.00372314	-0.0374146	-0.00689697	-0.0516968
-48.56	-0.766418	-0.0380249	-0.00323486	0.0421753	-0.00457764	0.0413208	-0.0548706	-0.0339966	-0.0184937	0.0234985	-0.00177002	-0.0315552	-0.00689697	-0.0477905
-48.46	-0.798401	-0.0380249	-0.00323486	0.0460815	-0.00726318	0.0452271	-0.0548706	-0.0269165	-0.0184937	0.0195923	-0.00762939	-0.0315552	-0.00689697	-0.0438843
-48.36	-0.856018	-0.046814	-0.00811768	0.0431519	-0.012146	0.0501099	-0.0597534	-0.0317993	-0.0233765	0.0088501	-0.0125122	-0.0325317	-0.0215454	-0.0429077
-48.26	-0.863098	-0.0526733	-0.00421143	0.0372925	-0.012146	0.0559692	-0.0597534	-0.0278931	-0.0233765	0.0088501	-0.00860596	-0.0266724	-0.0215454	-0.0429077
-48.16	-0.827209	-0.0475464	0.00164795	0.0411987	-0.012146	0.0598755	-0.0558472	-0.0122681	-0.0233765	0.0088501	-0.00665283	-0.0169067	-0.0215454	-0.0429077
-48.06	-0.808411	-0.0546265	0.00164787	0.047058	-0.0121461	0.0657348	-0.0499879	-0.0122681	-0.0233765	0.00421135	-0.0164185	-0.0208131	-0.0215455	-0.0331422
-47.96	-0.781799	-0.0546265	0.0133667	0.0568237	-0.0101929	0.0637817	-0.0519409	-0.0142212	-0.0253296	0.0010376	-0.0105591	-0.0247192	-0.0234985	-0.0390015
-47.86	-0.760559	-0.0731812	0.0162964	0.0578003	-0.00726318	0.0608521	-0.0599976	-0.0171509	-0.0328979	-0.00384521	-0.0134888	-0.0120239	-0.0388794	-0.0595093
-47.76	-0.770569	-0.0800171	0.0114136	0.0587769	-0.0160522	0.0559692	-0.062439	-0.0259399	-0.0448608	-0.0067749	-0.00274658	-0.0247192	-0.0508423	-0.0878296
-47.66	-0.764587	-0.0979615	0.0090941	0.066223	-0.0144654	0.0536499	-0.0718384	-0.0341187	-0.0425416	-0.0149537	-0.00897221	-0.0426636	-0.0726929	-0.135803
-47.56	-0.798645	-0.10614	0.0055542	0.0626831	-0.0226439	0.0598756	-0.0792845	-0.0337523	-0.0338745	-0.0184935	-0.0203246	-0.064514	-0.0781859	-0.171814
-47.46	-0.794006	-0.117126	0.0055542	0.0626831	-0.0199585	0.0696411	-0.085144	-0.0181274	-0.0429077	-0.0223999	-0.0418091	-0.110657	-0.0703735	-0.179626
-47.36	-0.808411	-0.107361	0.00360107	0.0646362	-0.0219116	0.067688	-0.0831909	-0.0298462	-0.0741577	-0.0419312	-0.0886841	-0.141907	-0.0859985	-0.195251
-47.26	-0.809387	-0.102478	0.00262451	0.069519	-0.0228882	0.0667114	-0.0939331	-0.0269165	-0.0895386	-0.0631714	-0.109192	-0.152649	-0.0947876	-0.203308
-47.16	-0.827576	-0.0855104	0.00592037	0.0825805	-0.0195924	0.0797728	-0.116028	-0.00799577	-0.110901	-0.0767214	-0.125427	-0.159119	-0.124695	-0.202698
-47.06	-0.86676	-0.0685425	0.0182496	0.0851442	-0.0248413	0.0823364	-0.139587	-0.00933836	-0.108337	-0.103455	-0.138489	-0.179993	-0.147522	-0.192322
-46.96	-0.897522	-0.0526733	0.0133667	0.0900269	-0.0492554	0.0813599	-0.18866	-0.0161743	-0.108582	-0.114197	-0.149231	-0.190002	-0.160217	-0.183533
-46.86	-0.875061	-0.0653687	-0.00396729	0.0773315	-0.0665894	0.0686646	-0.197449	-0.0530396	-0.0985718	-0.142517	-0.152161	-0.191711	-0.148743	-0.196228
-46.76	-0.833801	-0.0663452	-0.0315552	0.0658569	-0.0805054	0.0403442	-0.210144	-0.0923462	-0.100769	-0.166931	-0.151184	-0.188782	-0.0930786	-0.186707
-46.66	-0.77948	-0.0995486	-0.0745241	0.0411986	-0.107849	0.0344846	-0.207459	-0.107971	-0.103455	-0.162293	-0.158264	-0.18805	-0.0355837	-0.0979617
-46.56	-0.576599	-0.122009	-0.0930786	0.00115967	-0.143982	0.00811771	-0.21698	-0.114075	-0.120056	-0.169861	-0.109558	-0.170227	0.0204468	-0.00799558
-46.46	-0.277771	-0.113831	-0.0888062	-0.00628662	-0.11554	0.000671387	-0.218567	-0.0929565	-0.0982056	-0.131653	-0.0202026	-0.130066	0.0888062	0.0986938
-46.36	-0.0518188	-0.103455	-0.0979614	-0.0232544	-0.10199	-0.010437	-0.21991	-0.115784	-0.0881958	-0.0724487	0.0429077	-0.0661011	0.147156	0.166809
-46.26	0.0159302	-0.0818481	-0.108337	-0.0133667	-0.0947876	0.00457764	-0.204895	-0.117615	0.00604248	-0.0125122	0.116516	0.0875854	0.205139	0.220154
-46.16	0.0265505	-0.0556028	-0.116516	-0.00665224	-0.0944211	-0.00164771	-0.196716	-0.059387	0.0916144	0.0398562	0.196228	0.221985	0.269226	0.265442
-46.06	0.0177614	-0.0214232	-0.101135	-0.0056757	-0.0902708	0.0078737	-0.16449	0.0111696	0.170716	0.110413	0.265564	0.352966	0.30658	0.313294
-45.96	0.0487671	0.0232544	-0.067688	0.00897217	-0.0951538	0.0635376	-0.111511	0.0831909	0.25177	0.188293	0.307556	0.51886	0.362976	0.388489
-45.86	0.0975952	0.0459595	-0.0239868	0.0363159	-0.0756226	0.135071	-0.0298462	0.15155	0.31427	0.270325	0.371277	0.612976	0.411804	0.460022
-45.76	0.164246	0.0801392	0.0551147	0.0529175	0.0148315	0.228577	0.146912	0.226746	0.389465	0.34552	0.443298	0.594421	0.466736	0.478577
-45.66	0.186096	0.115661	0.144592	0.0892946	0.13861	0.29071	0.283264	0.279113	0.455505	0.403747	0.476135	0.57257	0.464416	0.480896
-45.56	0.251892	0.139709	0.258118	0.209778	0.24237	0.370178	0.413513	0.341003	0.517395	0.453918	0.52362	0.544616	0.45404	0.50885
-45.46	0.336853	0.172668	0.421204	0.329041	0.332336	0.427795	0.546448	0.412292	0.569153	0.483459	0.53241	0.5495	0.459656	0.517639
-45.36	0.439026	0.265076	0.566345	0.411682	0.416931	0.487	0.624451	0.447327	0.542908	0.50824	0.527893	0.552063	0.486877	0.526062
-45.26	0.547302	0.388977	0.703064	0.487854	0.483337	0.541687	0.589294	0.475403	0.515076	0.555115	0.556458	0.558655	0.514221	0.533875
-45.16	0.55304	0.427918	0.734189	0.491392	0.45282	0.494812	0.494324	0.424622	0.45062	0.512146	0.496643	0.492249	0.48761	0.47406
-45.06	0.568728	0.359988	0.610105	0.460569	0.363406	0.374881	0.332644	0.324222	0.304563	0.389529	0.406009	0.38135	0.366946	0.343631
-44.96	0.663818	0.31604	0.432129	0.424805	0.309692	0.29895	0.22229	0.261963	0.235962	0.303345	0.322266	0.300293	0.266357	0.241089
-44.86	0.548889	0.328064	0.312439	0.340271	0.245911	0.256165	0.157288	0.199646	0.179993	0.239563	0.248718	0.247009	0.18573	0.168274
-44.76	0.18866	0.32843	0.199158	0.264099	0.159973	0.232727	0.0916138	0.126648	0.119446	0.171204	0.16156	0.166931	0.117371	0.0999146
-44.66	-0.191221	0.206728	0.113341	0.178282	0.0800189	0.175478	0.0187396	0.0642718	0.062926	0.114687	0.0757464	0.0713519	0.0210589	0.00824152
-44.56	-0.481749	0.0513323	0.0653677	0.107604	0.0327776	0.107973	-0.0468122	0.0150774	0.00323391	0.0413226	0.0141009	-5.92768e-05	-0.0671979	-0.0807478
-44.46	-0.597229	-0.0302124	0.0123901	0.0734253	-0.0131226	0.0713501	-0.0509644	-0.0151978	-0.0165405	0.00982666	-0.0115356	-0.0335083	-0.108459	-0.132507
-44.36	-0.669861	-0.0305786	0.0205688	0.0886841	0.013855	0.0975952	-0.0310669	0.00396729	-0.00909424	0.0328979	-0.00799561	-0.0241089	-0.110779	-0.126282
-44.26	-0.730042	-0.0165405	0.0514526	0.133972	0.0513306	0.125305	-0.00872803	0.0394897	0.000305176	0.0488892	0.0216675	-0.0147095	-0.0830688	-0.0880737
-44.16	-0.774597	-0.0227664	0.0549926	0.139465	0.064636	0.130798	-0.00640896	0.0391233	-0.0169068	0.0524289	0.021301	-0.0162967	-0.0639041	-0.0657351
-44.06	-0.749084	-0.0370482	0.0477906	0.144714	0.0581667	0.124329	0.00469986	0.0299684	-0.0311888	0.0498659	0.0304567	-0.0169066	-0.0430296	-0.0546263
-43.96	-0.723816	-0.0579224	0.0401001	0.1297	0.0646362	0.111267	-0.00640869	0.0176392	-0.0579224	0.0328979	0.0388794	-0.0175171	-0.0404663	-0.0559692
-43.86	-0.747253	-0.0950317	0.0151978	0.106262	0.0411987	0.0917358	-0.0454712	-0.0253296	-0.0579224	0.00946045	0.017395	-0.0338745	-0.0736694	-0.0879517
-43.76	-0.818176	-0.160095	-0.0276489	0.0587769	0.00543213	0.0337524	-0.0910034	-0.0669556	-0.093689	-0.0380249	-0.024231	-0.0606079	-0.115295	-0.142517
-43.66	-0.869933	-0.231383	-0.0579224	0.0245971	-0.0385121	-0.00359997	-0.131041	-0.099181	-0.112244	-0.048766	-0.0642689	-0.0979603	-0.155333	-0.172789
-43.56	-0.861145	-0.240173	-0.0628051	0.0131226	-0.0414428	-0.0280151	-0.124206	-0.074768	-0.107361	-0.039978	-0.0757446	-0.0930786	-0.166077	-0.173767
-43.46	-0.867981	-0.225525	-0.0715942	-0.00274658	-0.0411987	-0.0407104	-0.0997925	-0.0535278	-0.112244	-0.0272827	-0.0818481	-0.103821	-0.163147	-0.164246
-43.36	-0.861145	-0.218689	-0.0484009	-0.0115356	-0.0426636	-0.0397339	-0.0870972	-0.0442505	-0.115173	-0.0341187	-0.0906372	-0.110657	-0.156311	-0.160095
-43.26	-0.858215	-0.198181	-0.0110474	0.0148315	-0.00921631	-0.0133667	-0.0704956	-0.034729	-0.118835	-0.0233765	-0.0701294	-0.0960083	-0.129944	-0.135681
-43.16	-0.910706	-0.165222	0.0192264	0.0321659	0.0151978	0.00128177	-0.0558471	-0.0337524	-0.10736	-0.0145874	-0.0606079	-0.0813598	-0.121155	-0.121033
-43.06	-0.932068	-0.11969	0.0381474	0.0640263	0.0302121	0.0319211	-0.0505984	-0.016785	-0.0884395	0.000426948	-0.0346072	-0.0682986	-0.0963748	-0.0962527
-42.96	-0.91449	-0.0786743	0.053772	0.0913696	0.0497437	0.0475464	-0.0513306	-0.0148315	-0.0728149	0.0101929	-0.0150757	-0.0421753	-0.0709839	-0.0806274
-42.86	-0.897644	-0.052063	0.0549927	0.0918579	0.0548706	0.0526733	-0.0591431	-0.0116577	-0.0591431	0.0270386	0.0134888	-0.0221558	-0.0658569	-0.0715942
-42.76	-0.807068	-0.0595093	0.0253296	0.0656128	0.0259399	0.0335083	-0.0724487	-0.0249634	-0.0614624	0.0293579	0.00604248	-0.0296021	-0.085022	-0.0946655
-42.66	-0.579528	-0.0819696	0.00164795	0.0333862	0.00470033	0.0169074	-0.0890497	-0.0415643	-0.0722046	0.0225226	-0.018371	-0.0422967	-0.0918573	-0.111266
-42.56	-0.280823	-0.0888062	-0.00640881	0.0285033	-0.00531006	0.0139771	-0.0873413	-0.0405884	-0.0614625	0.0300903	-0.0376587	-0.0296021	-0.0947876	-0.114197
-42.46	-0.0206909	-0.0907593	0.000671387	0.0460815	-0.00531006	0.00616455	-0.076355	-0.034729	-0.055603	0.0371704	-0.0447388	-0.0296021	-0.0947876	-0.104431
-42.36	0.0636597	-0.0848999	0.00848389	0.038269	-0.010437	0.0159302	-0.0665894	-0.0308228	-0.055603	0.0371704	-0.0447388	-0.0296021	-0.0908813	-0.104431
-42.26	0.0630493	-0.0776978	0.031311	0.0513306	0.00775146	0.0336304	-0.0535278	-0.0177612	-0.0386353	0.0443726	-0.0375366	-0.0263062	-0.0641479	-0.097229
-42.16	0.126892	-0.067322	0.0475464	0.062439	0.0200803	0.0628049	-0.0431521	-0.0112917	-0.0321655	0.050842	-0.0127566	-0.0159304	-0.0518191	-0.0770876
-42.06	0.23822	-0.0458373	0.0553591	0.0714723	0.02594	0.0706178	-0.0294799	-0.00543204	-0.0302122	0.0527955	0.00213632	-0.0178832	-0.0459594	-0.0692748
-41.96	0.30072	-0.0282593	0.0631714	0.0831909	0.0454712	0.0784302	-0.0275269	0.00823975	-0.0165405	0.0606079	0.013855	-0.000305176	-0.0276489	-0.0575562
-41.86	0.372986	-0.0263062	0.0592651	0.0812378	0.0259399	0.0784302	-0.0392456	0.0043335	-0.0263062	0.0567017	0.0197144	0.00164795	-0.0205688	-0.0477905
-41.76	0.454895	-0.0393677	0.0559692	0.0720825	0.0265503	0.0809937	-0.0542603	0.0010376	-0.0296021	0.057312	0.0320435	0.00811768	-0.0140991	-0.0393677
-41.66	0.450378	-0.0399781	0.0514525	0.071472	0.0317992	0.0803832	-0.0509644	-0.00347909	-0.0302125	0.0625609	0.0392455	0.00164786	0.00482169	-0.0353394
-41.56	0.359924	-0.040222	0.0407104	0.0665893	0.0269166	0.0637819	-0.0499877	-0.0142211	-0.0350953	0.0713502	0.0460817	0.0123903	0.013611	-0.0292357
-41.46	0.257019	-0.0321655	0.041687	0.0675659	0.0239868	0.0569458	-0.0411987	-0.0171509	-0.0380249	0.0742798	0.0470581	0.0133667	0.0263062	-0.0223999
-41.36	0.133606	-0.0263062	0.0514526	0.0773315	0.0239868	0.0549927	-0.0372925	-0.00738525	-0.0341187	0.0742798	0.0568237	0.0231323	0.0360718	-0.0165405
-41.26	-0.117249	-0.0282593	0.0592651	0.085144	0.0220337	0.0549927	-0.02948	-0.00543213	-0.0263062	0.0859985	0.0646362	0.0270386	0.0446167	-0.0145874
-41.16	-0.416199	-0.0292358	0.0680542	0.0900269	0.034729	0.0481568	-0.0245971	-0.000549287	-0.0116577	0.0947876	0.0695191	0.0358277	0.0507202	-0.00579831
-41.06	-0.650818	-0.0224	0.081482	0.0968629	0.043518	0.0510864	-0.013855	0.00238031	-0.00872797	0.103577	0.0724487	0.0328979	0.0477905	0.00689691
-40.96	-0.771057	-0.0145874	0.100281	0.108582	0.0493774	0.0569458	-0.000183105	0.0187378	-0.00286865	0.109436	0.0744019	0.0446167	0.055603	0.0108032
-40.86	-0.861877	-0.0136108	0.105164	0.127136	0.0601196	0.0794067	0.0144653	0.0307007	0.0137329	0.120178	0.0800171	0.0514526	0.0604858	0.00592041
-40.76	-0.919739	-0.0194702	0.105164	0.125183	0.0601196	0.0794067	0.0144653	0.0267944	0.00787354	0.116272	0.0726929	0.0455933	0.0565796	-0.00384521
-40.66	-0.90155	-0.0169067	0.113586	0.129699	0.0587769	0.078064	0.0177613	0.0195923	0.00653055	0.112976	0.0584107	0.0442505	0.0630494	-0.0110473
-40.56	-0.867248	-0.014587	0.104187	0.1203	0.0493778	0.0647587	0.0154423	0.0101933	-0.0126344	0.10553	0.0399784	0.0407108	0.0595097	-0.0204464
-40.46	-0.812317	-0.0253296	0.105164	0.121277	0.050354	0.052063	0.0164185	0.0111694	-0.0116577	0.100647	0.0421753	0.0358276	0.0643921	-0.00970459
-40.36	-0.757874	-0.0126343	0.102234	0.111267	0.0481567	0.0549927	0.00958252	0.00823975	-0.0145874	0.093811	0.0392456	0.0289917	0.0575562	-0.0126343
-40.26	-0.710754	-0.0214233	0.0934448	0.113464	0.0444946	0.0579224	-0.0148315	-0.000549316	-0.0272827	0.0889282	0.038269	0.00457764	0.0565796	-0.0214233
-40.16	-0.679504	-0.0253295	0.0895384	0.111511	0.0425416	0.0540162	-0.0226439	-0.0142211	-0.0409548	0.0811158	0.0460817	0.00653088	0.0702516	-0.0253295
-40.06	-0.644592	-0.026306	0.0846556	0.104675	0.0357057	0.0459596	-0.0294798	-0.0151976	-0.0438844	0.0781862	0.0490114	-0.000305027	0.0680543	-0.0223998
-39.96	-0.631653	-0.0341187	0.0709839	0.0968628	0.0376587	0.0530396	-0.0236206	-0.0269165	-0.0458374	0.0762329	0.0509644	-0.003479	0.0751343	-0.0197144
-39.86	-0.601379	-0.0409546	0.0602417	0.0861206	0.0210571	0.0579224	-0.0343628	-0.0396118	-0.0526733	0.0740356	0.0499878	-0.00323486	0.0839233	-0.0194702
-39.76	-0.587708	-0.0487671	0.0504761	0.0724487	0.0132446	0.0501099	-0.0285034	-0.0474243	-0.0460815	0.0869751	0.0460815	-0.00714111	0.0819702	-0.0233765
-39.66	-0.569885	-0.0516966	0.0585326	0.0687865	-0.000182927	0.0425417	-0.0302122	-0.0413206	-0.0465699	0.0891725	0.0490114	0.000915706	0.074402	-0.0250853
-39.56	-0.565246	-0.0516966	0.0514526	0.0714721	0.00250265	0.0354616	-0.0392454	-0.038635	-0.0497437	0.0977175	0.0490114	-0.00225809	0.0712282	-0.0321653
-39.46	-0.558655	-0.0485229	0.0436401	0.0753784	0.00640869	0.0374146	-0.0158081	-0.0308228	-0.0302124	0.0957642	0.0470581	0.00164795	0.0751343	-0.0341187
-39.36	-0.528748	-0.0464478	0.0527954	0.0786743	0.00579834	0.0426636	-0.00665283	-0.0255737	-0.0249634	0.0990601	0.0601196	0.0010376	0.0745239	-0.0230103
-39.26	-0.515808	-0.0452271	0.0735474	0.0838013	0.0109253	0.0477905	0.0148315	-0.0204468	-0.0198364	0.110046	0.0632935	0.0022583	0.065979	-0.0217896
-39.16	-0.516419	-0.0360719	0.0834349	0.104675	0.0161742	0.0530394	0.0213011	-0.0151979	-0.0184938	0.115295	0.0568236	0.0016478	0.0614623	-0.0263063
-39.06	-0.509582	-0.0468139	0.083679	0.101745	0.00347909	0.05011	0.0183717	-0.0173949	-0.0272829	0.118225	0.0441285	-0.0051879	0.0487672	-0.0390014
-38.96	-0.509583	-0.062439	0.0778198	0.102478	-0.000427246	0.0618286	0.0183716	-0.0200806	-0.0272827	0.104553	0.0499878	-0.0247192	0.0390015	-0.0487671
-38.86	-0.506653	-0.0751343	0.0787964	0.0968628	0.000549316	0.0549927	0.0115356	-0.0288696	-0.0497437	0.0820923	0.0372925	-0.0276489	0.0360718	-0.0563354
-38.76	-0.513489	-0.0819702	0.0797729	0.105652	-0.000427246	0.052063	-0.00115967	-0.0298462	-0.046814	0.0733032	0.0304565	-0.0344849	0.0292358	-0.0702515
-38.66	-0.529114	-0.0839232	0.0680541	0.093933	-0.00238022	0.0520631	-0.00115952	-0.0357054	-0.046814	0.0596315	0.0245973	-0.0403441	0.0233766	-0.0761107
-38.56	-0.53302	-0.0722046	0.0641478	0.0900267	-0.000427276	0.0481567	-0.0011597	-0.0396118	-0.0507204	0.0498657	0.0206909	-0.0442505	0.0155639	-0.0800171
-38.46	-0.543152	-0.0776978	0.0540161	0.079895	-0.015686	0.0426636	0.0043335	-0.0497437	-0.0608521	0.0397339	0.0105591	-0.0543823	-0.000427246	-0.0803833
-38.36	-0.553528	-0.0770874	0.057312	0.0734253	-0.0150757	0.0386353	-0.0158081	-0.0523071	-0.0673218	0.0332642	0.000183105	-0.0608521	0.00286865	-0.086853
-38.26	-0.554504	-0.0819702	0.0485229	0.0646362	-0.0238647	0.0227661	-0.0304565	-0.0552368	-0.0761108	0.0244751	-0.0144653	-0.0598755	-0.00982666	-0.0858765
-38.16	-0.554504	-0.0722045	0.0426635	0.0587767	-0.0199584	0.0169068	-0.0363158	-0.0610961	-0.0819703	0.0186158	-0.0203246	-0.0657348	-0.0176391	-0.095642
-38.06	-0.556458	-0.0702515	0.0407104	0.0529174	-0.0316772	0.0149536	-0.0421753	-0.0669556	-0.0800171	0.0166626	-0.0105591	-0.0579224	-0.0137329	-0.103455
-37.96	-0.56134	-0.0692749	0.0358276	0.0421753	-0.0365601	0.0100708	-0.0529175	-0.0776978	-0.0731812	0.00787354	-0.0154419	-0.0628052	-0.0186157	-0.0985718
-37.86	-0.575989	-0.0839233	0.0407104	0.0372925	-0.0316772	0.0149536	-0.0617065	-0.0825806	-0.0839233	-0.00286865	-0.0203247	-0.0715942	-0.0234985	-0.107361
-37.76	-0.575012	-0.0790405	0.041687	0.038269	-0.0307007	0.0205688	-0.0626831	-0.0776978	-0.0829468	-0.00189209	-0.0193481	-0.0667114	-0.0127563	-0.102478
-37.66	-0.571106	-0.0731813	0.0553589	0.0421753	-0.0267946	0.0315551	-0.0470582	-0.0679322	-0.0692749	0.0117797	-0.00567639	-0.0628053	-0.00885022	-0.0888063
-37.56	-0.574035	-0.0780637	0.0524293	0.043152	-0.0297239	0.0286257	-0.0558469	-0.061096	-0.0722045	0.00885034	-0.00860572	-0.0696409	-0.00592017	-0.0917356
-37.46	-0.571106	-0.0731812	0.0553589	0.0636597	-0.0170288	0.0366821	-0.0529175	-0.0581665	-0.0692749	0.0117798	-0.00567627	-0.0628052	-0.0088501	-0.0888062
-37.36	-0.578918	-0.0829468	0.057312	0.0558472	-0.0248413	0.0217896	-0.0509644	-0.065979	-0.0673218	0.00396729	-0.0134888	-0.0706177	-0.0166626	-0.0907593
-37.26	-0.579895	-0.0722046	0.0621948	0.06073	-0.0245972	0.0266724	-0.0460815	-0.0610962	-0.0663452	0.00494385	0.00115967	-0.0657349	-0.0117798	-0.0917358
-37.16	-0.578918	-0.077087	0.0534059	0.0558473	-0.0267941	0.0217899	-0.0607296	-0.056213	-0.0770872	-0.00579798	-0.00372279	-0.0635372	-0.0166622	-0.0848995
-37.06	-0.574036	-0.0624393	0.0641478	0.0607298	-0.021912	0.026672	-0.0460819	-0.0513309	-0.0722048	-0.000915885	0.00115931	-0.0657352	-0.00396764	-0.0800174
-36.96	-0.578918	-0.0673218	0.0592651	0.0656128	-0.0267944	0.0178833	-0.0548706	-0.0562134	-0.0770874	-0.00579834	0.00140381	-0.0706177	-0.0147095	-0.0751343
-36.86	-0.578918	-0.0673218	0.0690308	0.0617065	-0.0267944	0.0217896	-0.06073	-0.0562134	-0.0673218	0.00396729	-0.00567627	-0.0706177	-0.0147095	-0.0790405
-36.76	-0.578918	-0.0673218	0.0651245	0.0558472	-0.0307007	0.0217896	-0.0509644	-0.0562134	-0.071228	0.00396729	-0.00567627	-0.0706177	-0.0147095	-0.0848999
-36.66	-0.580872	-0.0692751	0.0573117	0.0538937	-0.0385134	0.0198362	-0.0529177	-0.0484011	-0.0790408	-0.00262475	-0.00762963	-0.072571	-0.0166628	-0.0770876
-36.56	-0.593566	-0.0819697	0.0582886	0.0411987	-0.0414424	0.00714159	-0.0656123	-0.0610957	-0.0917358	-0.0223994	-0.0242305	-0.0755	-0.0195918	-0.0936885
-36.46	-0.593567	-0.0819702	0.0602417	0.0411987	-0.0355835	0.00714111	-0.0656128	-0.0552368	-0.0858765	-0.0106812	-0.0203247	-0.0794067	-0.0195923	-0.0995483
-36.36	-0.599426	-0.0878296	0.0485229	0.0404663	-0.0473022	-0.00262451	-0.0761108	-0.0669556	-0.093689	-0.0165405	-0.0261841	-0.0911255	-0.0300903	-0.109314
-36.26	-0.597473	-0.0741577	0.055603	0.0353394	-0.0355835	-0.00653076	-0.0812378	-0.0650024	-0.0800171	-0.0145874	-0.0281372	-0.0891724	-0.0391235	-0.103455
-36.16	-0.599426	-0.0722045	0.0563354	0.0431519	-0.0375366	0.0012818	-0.0831909	-0.0571899	-0.0878296	-0.00677484	-0.0359496	-0.0911254	-0.0371704	-0.105408
-36.06	-0.599426	-0.0663452	0.0563354	0.0431519	-0.0414429	0.00128174	-0.0870972	-0.0571899	-0.0819702	-0.0106812	-0.0359497	-0.0950317	-0.0410767	-0.105408
-35.96	-0.599426	-0.0702515	0.0524292	0.0431519	-0.0336304	0.00128174	-0.0831909	-0.0571899	-0.0878296	-0.0165405	-0.0359497	-0.0911255	-0.046936	-0.0995483
-35.86	-0.600403	-0.0809937	0.041687	0.0480347	-0.0365601	0.0022583	-0.09198	-0.0620728	-0.0809937	-0.0214233	-0.0408325	-0.0960083	-0.0420532	-0.110291
-35.76	-0.601746	-0.0881958	0.0442505	0.0369263	-0.0496216	-0.0108032	-0.0952759	-0.0575562	-0.0881958	-0.0286255	-0.038269	-0.0934448	-0.0531616	-0.121399
-35.66	-0.593567	-0.0897827	0.0426635	0.0255737	-0.0551147	-0.00653076	-0.100769	-0.0630493	-0.0897828	-0.0341187	-0.0437622	-0.098938	-0.0606079	-0.128845
-35.56	-0.59552	-0.0878295	0.0504761	0.0177612	-0.0512084	-0.0182495	-0.108581	-0.0708618	-0.0866089	-0.0321655	-0.0554809	-0.0969848	-0.0527954	-0.121033
-35.46	-0.593201	-0.0698853	0.0527954	0.0298462	-0.0488892	-0.0120239	-0.0964966	-0.0685425	-0.0913696	-0.0337524	-0.059021	-0.0946655	-0.0543823	-0.118713
-35.36	-0.594543	-0.071228	0.0514526	0.0285034	-0.0502319	-0.0133667	-0.0978394	-0.0698853	-0.0829468	-0.0409546	-0.0505981	-0.0999146	-0.0615845	-0.114929
-35.26	-0.596863	-0.0735474	0.0549927	0.0261841	-0.0466919	-0.00396729	-0.100159	-0.062439	-0.0852661	-0.0335083	-0.0568237	-0.0983276	-0.0541382	-0.124329
-35.16	-0.602966	-0.0894162	0.0430298	0.0298463	-0.0488889	-0.0139768	-0.110168	-0.0731809	-0.0952758	-0.0396115	-0.0687863	-0.104431	-0.0602414	-0.130432
-35.06	-0.593567	-0.0897827	0.0426636	0.02948	-0.0492554	-0.010437	-0.104675	-0.0708618	-0.101501	-0.039978	-0.0632935	-0.104797	-0.0645142	-0.124939
-34.96	-0.59259	-0.0888062	0.0436401	0.0265503	-0.0521851	-0.00360107	-0.103699	-0.0698853	-0.0946655	-0.0390015	-0.0681763	-0.107727	-0.0635376	-0.129822
-34.86	-0.593567	-0.0800171	0.0426636	0.0197144	-0.0492554	-0.000671387	-0.108582	-0.0708618	-0.101501	-0.0438843	-0.0691528	-0.118469	-0.0703735	-0.134705
-34.76	-0.585999	-0.0809937	0.0553589	0.0187378	-0.0502319	-0.00238037	-0.115417	-0.0620728	-0.0927124	-0.0370483	-0.0662231	-0.111633	-0.0674438	-0.125916
-34.66	-0.581604	-0.0849001	0.0534056	0.024597	-0.0443727	0.00225812	-0.109558	-0.0659792	-0.0966188	-0.0350954	-0.0642702	-0.10968	-0.0557253	-0.123963
-34.56	-0.588684	-0.0809935	0.0475465	0.0245973	-0.0443724	0.00225842	-0.113464	-0.0659789	-0.0907592	-0.0350951	-0.0525512	-0.10968	-0.0498656	-0.118103
-34.46	-0.585754	-0.0722046	0.0621948	0.0353394	-0.0460815	0.00128174	-0.106628	-0.0571899	-0.093689	-0.0263062	-0.0496216	-0.110657	-0.0527954	-0.121033
-34.36	-0.59552	-0.0819702	0.0485229	0.0197144	-0.0531616	-0.00457764	-0.116394	-0.0728149	-0.093689	-0.0419312	-0.0593872	-0.116516	-0.062561	-0.121033
-34.26	-0.593201	-0.0796509	0.0547485	0.0181274	-0.0410767	-0.00616455	-0.118713	-0.0646362	-0.0913696	-0.0435181	-0.0473022	-0.118835	-0.0641479	-0.12262
-34.16	-0.585022	-0.0800173	0.0582885	0.0255736	-0.0277712	-0.00848413	-0.112488	-0.0708621	-0.091736	-0.036072	-0.0437624	-0.122376	-0.0711062	-0.115174
-34.06	-0.588684	-0.0770872	0.0631715	0.0245973	-0.0326536	-0.0133665	-0.113464	-0.067932	-0.088806	-0.0370482	-0.0486448	-0.117492	-0.0791624	-0.120056
-33.96	-0.582825	-0.071228	0.0631714	0.0265503	-0.0326538	-0.00750732	-0.111511	-0.0620728	-0.0829468	-0.0350952	-0.048645	-0.117493	-0.0654907	-0.120056
-33.86	-0.580872	-0.0692749	0.0651245	0.022644	-0.0228882	-0.00164795	-0.119324	-0.0601196	-0.0809937	-0.0390015	-0.0513306	-0.107727	-0.069397	-0.122009
-33.76	-0.582825	-0.0751343	0.0631714	0.0206909	-0.0307007	-0.00360107	-0.127136	-0.0523071	-0.086853	-0.0409546	-0.0505981	-0.11554	-0.0654907	-0.120056
-33.66	-0.580872	-0.0790405	0.0651246	0.0180055	-0.0287475	-0.00555414	-0.119324	-0.0542602	-0.0809935	-0.0292358	-0.048645	-0.117493	-0.0733032	-0.122009
-33.56	-0.578919	-0.0809938	0.0690305	0.00897193	-0.0307009	-0.0172731	-0.127136	-0.0503542	-0.0868533	-0.0350954	-0.0545046	-0.129212	-0.0811159	-0.120056
-33.46	-0.569153	-0.086853	0.057312	-0.000793457	-0.0307007	-0.0192261	-0.136902	-0.0601196	-0.0985718	-0.046814	-0.0662231	-0.131165	-0.0811157	-0.125916
-33.36	-0.569153	-0.0770874	0.0534058	0.00311279	-0.0307007	-0.0192261	-0.142761	-0.065979	-0.086853	-0.046814	-0.0701294	-0.125305	-0.0869751	-0.130554
-33.26	-0.565247	-0.086853	0.0475464	0.0128784	-0.0365601	-0.0114136	-0.136902	-0.065979	-0.0914917	-0.041687	-0.0662231	-0.127258	-0.0869751	-0.127869
-33.16	-0.562317	-0.0897825	0.0543824	0.00994885	-0.0433958	-0.0248411	-0.145691	-0.0591428	-0.0917357	-0.0516965	-0.0730588	-0.118469	-0.0840452	-0.130798
-33.06	-0.554505	-0.0722048	0.0575562	0.013855	-0.0316775	-0.0182498	-0.132019	-0.0552371	-0.0878295	-0.0321658	-0.0711062	-0.116516	-0.0820925	-0.126892
-32.96	-0.551575	-0.0731812	0.0592651	0.00701904	-0.0326538	-0.0250854	-0.129089	-0.0620728	-0.0888062	-0.0370483	-0.0623169	-0.121399	-0.0772095	-0.123962
-32.86	-0.539856	-0.0673218	0.0612183	0.00897217	-0.0267944	-0.0231323	-0.12323	-0.0510864	-0.0888062	-0.0272827	-0.0603638	-0.121399	-0.0772095	-0.122009
-32.76	-0.543762	-0.0653687	0.057312	0.00506592	-0.0189819	-0.0172729	-0.125183	-0.0562134	-0.0809937	-0.0292358	-0.06427	-0.113586	-0.0791626	-0.125916
-32.66	-0.542785	-0.066345	0.0485229	-0.00372314	-0.0297239	-0.0260618	-0.124206	-0.0552366	-0.0917358	-0.0399778	-0.0691527	-0.128967	-0.0899046	-0.124939
-32.56	-0.539856	-0.0575563	0.041687	0.00311279	-0.0209352	-0.0289918	-0.125916	-0.0581666	-0.0927124	-0.0272828	-0.0701295	-0.118713	-0.0818483	-0.127869
-32.46	-0.53595	-0.0575562	0.041687	-0.000793457	-0.0267944	-0.0328979	-0.12323	-0.0581665	-0.0888062	-0.0214233	-0.0662231	-0.116272	-0.0889282	-0.127869
-32.36	-0.53302	-0.0604858	0.0328979	-0.00958252	-0.0343628	-0.0319214	-0.130066	-0.0513306	-0.0956421	-0.0302124	-0.0691528	-0.116516	-0.0957642	-0.130798
-32.26	-0.528137	-0.055603	0.0338745	0.00115967	-0.0267944	-0.0270386	-0.121277	-0.050354	-0.086853	-0.0194702	-0.0584106	-0.111633	-0.0869751	-0.114197
-32.16	-0.53363	-0.0454711	0.0283815	-0.00823963	-0.0303344	-0.0266722	-0.124817	-0.055847	-0.0903929	-0.0249633	-0.0639037	-0.105408	-0.090515	-0.117737
-32.06	-0.512512	-0.0399782	0.0299683	-0.00274652	-0.0307009	-0.0250856	-0.115418	-0.0405886	-0.0809936	-0.0194704	-0.0623171	-0.105774	-0.0908815	-0.118103
-31.96	-0.516418	-0.039978	0.0241089	-0.00860596	-0.0346069	-0.0309448	-0.119324	-0.034729	-0.0809937	-0.0136108	-0.0681763	-0.105774	-0.0947876	-0.112244
-31.86	-0.524231	-0.0419312	0.0182495	-0.0105591	-0.0326538	-0.0270386	-0.117371	-0.0425415	-0.086853	-0.0253296	-0.0603638	-0.0999146	-0.1026	-0.110291
-31.76	-0.522278	-0.0399781	0.0143433	-0.00860596	-0.0307007	-0.0211793	-0.119324	-0.0347291	-0.0946655	-0.0194703	-0.062317	-0.107727	-0.104553	-0.112244
-31.66	-0.519348	-0.0370482	0.00286865	-0.0103149	-0.0375365	-0.028015	-0.12616	-0.0474242	-0.0975952	-0.0302123	-0.0750121	-0.114563	-0.107483	-0.119079
-31.56	-0.515442	-0.0331421	0.00946045	-0.0134888	-0.0375366	-0.0182495	-0.128113	-0.0474243	-0.093689	-0.0368042	-0.0757446	-0.116516	-0.107483	-0.121033
-31.46	-0.509583	-0.0272831	0.0153197	-0.00762951	-0.0258182	-0.0182499	-0.116394	-0.0357059	-0.0807496	-0.0282596	-0.0672001	-0.114563	-0.0957645	-0.105408
-31.36	-0.512512	-0.0302124	0.0123901	-0.0144653	-0.0326538	-0.0250854	-0.125183	-0.0425415	-0.0907593	-0.0350952	-0.0740356	-0.117493	-0.110413	-0.112976
-31.26	-0.509583	-0.0175172	0.0231323	-0.00567627	-0.0355836	-0.0182496	-0.12616	-0.0493776	-0.0917358	-0.038025	-0.0652467	-0.120422	-0.0996705	-0.117127
-31.16	-0.509583	-0.0214233	0.0172729	-0.00958252	-0.0258179	-0.0182495	-0.122253	-0.0454712	-0.101501	-0.0419312	-0.0691528	-0.114563	-0.10553	-0.107361
-31.06	-0.506287	-0.0337524	0.00689697	-0.0258179	-0.0361938	-0.0247192	-0.132629	-0.0460815	-0.113831	-0.0581665	-0.0814819	-0.130798	-0.115906	-0.117737
-30.96	-0.49823	-0.0256959	0.00518805	-0.0275268	-0.037903	-0.0134889	-0.124573	-0.0426637	-0.0999145	-0.0598756	-0.067566	-0.12738	-0.117615	-0.119446
-30.86	-0.495544	-0.0230103	0.00592041	-0.0307007	-0.0410767	-0.0198364	-0.12384	-0.0490112	-0.103088	-0.0513306	-0.0668335	-0.123962	-0.111755	-0.112854
-30.76	-0.514465	-0.0223998	-0.00128174	-0.0437622	-0.0541381	-0.0231322	-0.131775	-0.0425414	-0.112244	-0.064392	-0.0740355	-0.131164	-0.122131	-0.122009
-30.66	-0.502747	-0.0204468	-0.00518799	-0.0379028	-0.0580444	-0.0153198	-0.125183	-0.0444946	-0.100525	-0.0682983	-0.0681763	-0.135071	-0.110413	-0.110291
-30.56	-0.497864	-0.015564	-0.000305176	-0.0369263	-0.0473022	-0.0202026	-0.114441	-0.0396118	-0.0956421	-0.0673218	-0.0632935	-0.124329	-0.109436	-0.105408
-30.46	-0.490662	-0.00836217	0.0166625	-0.0258179	-0.0459598	-0.0188602	-0.117005	-0.0421757	-0.0923463	-0.0659794	-0.0560917	-0.122986	-0.108094	-0.102112
-30.36	-0.490051	-0.015564	0.00946045	-0.03302	-0.0492554	-0.0162964	-0.12616	-0.0415649	-0.101501	-0.0731812	-0.0632935	-0.116516	-0.101624	-0.111267
-30.26	-0.484192	-0.0214236	-0.000305414	-0.0388796	-0.0538943	-0.022156	-0.120301	-0.0454714	-0.0956423	-0.0790408	-0.0593874	-0.116516	-0.10553	-0.0995486
-30.16	-0.488098	-0.0253296	-0.00421143	-0.0474243	-0.0648804	-0.026062	-0.130066	-0.0591431	-0.105408	-0.0829468	-0.0632935	-0.11261	-0.115295	-0.103455
-30.06	-0.488098	-0.0253296	-0.0100708	-0.0545044	-0.0648804	-0.0299683	-0.124207	-0.0552368	-0.0956421	-0.0778198	-0.0535278	-0.122375	-0.10553	-0.093689
-29.96	-0.485169	-0.0224002	-0.00714129	-0.0554811	-0.0658572	-0.0328982	-0.127137	-0.0562137	-0.0927126	-0.0819705	-0.0505984	-0.129212	-0.106507	-0.0946658
-29.86	-0.490051	-0.031189	-0.0159302	-0.0662231	-0.0668335	-0.0377808	-0.12616	-0.0571899	-0.0975952	-0.0809937	-0.0457153	-0.139954	-0.121155	-0.105408
-29.76	-0.491028	-0.0223997	-0.0130004	-0.057434	-0.0717161	-0.0289915	-0.136902	-0.0620726	-0.0985717	-0.0878294	-0.050598	-0.144836	-0.118225	-0.106384
-29.66	-0.483215	-0.0126343	-0.00518799	-0.0535278	-0.0697632	-0.0250854	-0.125183	-0.0601196	-0.0809937	-0.0800171	-0.048645	-0.142883	-0.124084	-0.102478
-29.56	-0.485168	-0.0204468	-0.00714111	-0.0574341	-0.0717163	-0.0328979	-0.131042	-0.0620728	-0.086853	-0.0722046	-0.0505981	-0.138977	-0.126038	-0.110291
-29.46	-0.489075	-0.0184937	-0.00909424	-0.0535278	-0.0639039	-0.0211793	-0.125183	-0.0601197	-0.0907593	-0.0741578	-0.0427857	-0.133118	-0.13971	-0.112244
-29.36	-0.480286	-0.00579834	-0.0120239	-0.0564575	-0.0668335	-0.0221558	-0.117126	-0.0618286	-0.0917358	-0.0809937	-0.0457153	-0.130188	-0.13092	-0.115173
-29.26	-0.480286	-0.00579828	-0.00225824	-0.0603637	-0.0707397	-0.0319213	-0.124206	-0.0571899	-0.0878295	-0.0770873	-0.0496215	-0.125061	-0.13678	-0.109314
-29.16	-0.481262	0.00299072	-0.00323486	-0.0574341	-0.0775757	-0.0387573	-0.125183	-0.0581665	-0.0888062	-0.0819702	-0.0610962	-0.133118	-0.137756	-0.11615
-29.06	-0.480286	0.00396729	-0.00689697	-0.0603638	-0.0707397	-0.0424194	-0.116394	-0.0474243	-0.0878296	-0.086853	-0.0671997	-0.132141	-0.127014	-0.109314
-28.96	-0.478333	0.00592029	-0.012024	-0.0545045	-0.0746461	-0.0475465	-0.1203	-0.0493776	-0.0858765	-0.0888063	-0.0593873	-0.124329	-0.138733	-0.11322
-28.86	-0.482239	0.00592041	-0.0120239	-0.0545044	-0.074646	-0.0377808	-0.124207	-0.0552368	-0.0858765	-0.0848999	-0.0691528	-0.130188	-0.134827	-0.11322
-28.76	-0.486145	0.00396734	-0.00421143	-0.0603638	-0.0765991	-0.0436401	-0.135925	-0.0513305	-0.0827026	-0.0907592	-0.0769653	-0.122375	-0.13678	-0.115173
-28.66	-0.480286	0.0137329	-0.00421143	-0.0662231	-0.0765991	-0.0397339	-0.141785	-0.0571899	-0.0897827	-0.0966187	-0.0691528	-0.126282	-0.127014	-0.115173
-28.56	-0.480286	0.0137329	-0.00421143	-0.0662231	-0.0707397	-0.0397339	-0.135925	-0.0610962	-0.0897827	-0.100525	-0.0750122	-0.132141	-0.127014	-0.119812
-28.46	-0.486755	0.00726354	-0.0145873	-0.076599	-0.0830685	-0.0462033	-0.148254	-0.0734249	-0.100159	-0.112854	-0.0853878	-0.128845	-0.126403	-0.133361
-28.36	-0.480286	0.0137329	-0.0139771	-0.0662231	-0.0765991	-0.0338745	-0.145691	-0.0669556	-0.0995483	-0.106384	-0.0847778	-0.122375	-0.127014	-0.126892
-28.26	-0.480286	0.0137329	-0.0178833	-0.0662231	-0.0765991	-0.0397339	-0.141785	-0.0571899	-0.0917358	-0.110291	-0.0750122	-0.116516	-0.13092	-0.126892
-28.16	-0.483215	0.0108032	-0.0266724	-0.0730591	-0.0834351	-0.0524292	-0.144714	-0.0542603	-0.100525	-0.109314	-0.0818481	-0.125305	-0.129944	-0.129822
-28.06	-0.480286	0.0137329	-0.0139771	-0.0662231	-0.0863647	-0.0436401	-0.145691	-0.0610962	-0.101501	-0.106384	-0.0847778	-0.126282	-0.117249	-0.126892
-27.96	-0.47052	0.0176392	-0.0139771	-0.0708618	-0.0812378	-0.0494995	-0.155457	-0.0571899	-0.0975952	-0.106384	-0.0886841	-0.132141	-0.117249	-0.126892
-27.86	-0.475403	0.0186157	-0.0188599	-0.0828247	-0.0932007	-0.0543823	-0.156433	-0.0523071	-0.102478	-0.10614	-0.0896606	-0.127258	-0.126038	-0.122009
-27.76	-0.478332	0.0156862	-0.0256958	-0.0759888	-0.0961303	-0.0455931	-0.159363	-0.0591429	-0.0956421	-0.11615	-0.0925902	-0.134094	-0.134827	-0.134704
-27.66	-0.480286	0.0137329	-0.0237427	-0.0779419	-0.0883179	-0.0475464	-0.161316	-0.0669556	-0.101501	-0.122009	-0.0945435	-0.141907	-0.13678	-0.136658
-27.56	-0.478333	0.0254517	-0.0217896	-0.079895	-0.0863647	-0.0455933	-0.159363	-0.0591431	-0.105408	-0.125916	-0.0964966	-0.139954	-0.138733	-0.124939
-27.46	-0.47345	0.0303342	-0.0169068	-0.0691529	-0.0853884	-0.0446169	-0.15448	-0.0601199	-0.100525	-0.121033	-0.0877078	-0.138977	-0.129944	-0.120056
-27.36	-0.478333	0.0254517	-0.0256958	-0.0740356	-0.0844116	-0.0553589	-0.159363	-0.0650024	-0.109314	-0.125916	-0.0925903	-0.138	-0.134827	-0.128845
-27.26	-0.475403	0.0283812	-0.0247192	-0.0750122	-0.0814821	-0.0524293	-0.161072	-0.0620729	-0.112244	-0.111267	-0.0942994	-0.135071	-0.131897	-0.127869
-27.16	-0.475403	0.0283813	-0.0188599	-0.071106	-0.0853882	-0.0563354	-0.168152	-0.050354	-0.112244	-0.111267	-0.0916138	-0.135071	-0.131897	-0.122009
-27.06	-0.488098	0.0254517	-0.0217896	-0.0740356	-0.0941772	-0.0651245	-0.171082	-0.0579224	-0.105408	-0.118103	-0.0945435	-0.141907	-0.134827	-0.124939
-26.96	-0.475403	0.0381469	-0.0188599	-0.0613403	-0.0853883	-0.0524293	-0.168152	-0.0620729	-0.11615	-0.121033	-0.0916139	-0.144837	-0.131897	-0.112244
-26.86	-0.475403	0.038147	-0.00714111	-0.0613403	-0.0912476	-0.0524292	-0.168152	-0.0620728	-0.108337	-0.121033	-0.09552	-0.135071	-0.122131	-0.112244
-26.76	-0.483215	0.0303349	-0.0149535	-0.0593871	-0.102966	-0.0641475	-0.166198	-0.0601192	-0.114197	-0.119079	-0.0955196	-0.147522	-0.143615	-0.123962
-26.66	-0.480286	0.0293579	-0.0120239	-0.0564575	-0.105896	-0.0670776	-0.163269	-0.0610962	-0.117126	-0.120056	-0.0906372	-0.141907	-0.13678	-0.117126
-26.56	-0.480286	0.0234985	-0.0120239	-0.0603638	-0.0961304	-0.057312	-0.167175	-0.0669556	-0.117126	-0.125916	-0.0964966	-0.145813	-0.13678	-0.117126
-26.46	-0.480286	0.0234985	-0.00616455	-0.0603638	-0.0961304	-0.057312	-0.173035	-0.0571899	-0.121033	-0.125916	-0.0906372	-0.151672	-0.140686	-0.121033
-26.36	-0.475403	0.0283813	-0.0169067	-0.071106	-0.104919	-0.0661011	-0.177917	-0.065979	-0.131775	-0.121033	-0.101379	-0.156555	-0.137756	-0.131775
-26.26	-0.480286	0.0332637	-0.0120242	-0.0662234	-0.105896	-0.0573124	-0.163269	-0.066956	-0.126892	-0.11615	-0.096497	-0.151673	-0.130921	-0.126893
-26.16	-0.487122	0.022522	-0.0130005	-0.0808716	-0.116638	-0.0778198	-0.177917	-0.0776978	-0.137634	-0.126892	-0.101379	-0.162415	-0.147522	-0.137634
-26.06	-0.479309	0.0244751	-0.0110474	-0.0750122	-0.108826	-0.0758667	-0.177917	-0.065979	-0.135681	-0.124939	-0.105286	-0.150696	-0.145569	-0.139587
-25.96	-0.481262	0.022522	-0.0169067	-0.0769653	-0.116638	-0.0778198	-0.177917	-0.0718383	-0.127869	-0.121033	-0.107239	-0.152649	-0.147522	-0.1474
-25.86	-0.479309	0.0244751	-0.0110474	-0.0750122	-0.104919	-0.0661011	-0.181824	-0.0757446	-0.125916	-0.124939	-0.0974731	-0.150696	-0.139709	-0.135681
-25.76	-0.47406	0.0336303	-0.00579822	-0.0697631	-0.103577	-0.0706177	-0.166809	-0.0704957	-0.125305	-0.11969	-0.10199	-0.145447	-0.14032	-0.130432
-25.66	-0.465881	0.0527954	-0.0022583	-0.0564575	-0.105896	-0.0670776	-0.163269	-0.0571899	-0.128845	-0.106384	-0.104309	-0.136047	-0.127014	-0.126892
-25.56	-0.469543	0.0420532	-0.00714111	-0.071106	-0.106873	-0.0778198	-0.174011	-0.0679321	-0.139587	-0.117126	-0.105286	-0.148743	-0.141663	-0.137634
-25.46	-0.469543	0.0420532	-0.0130005	-0.0671997	-0.111511	-0.0778198	-0.164246	-0.0679321	-0.129822	-0.107361	-0.105286	-0.14679	-0.137756	-0.137634
-25.36	-0.46759	0.038147	-0.0110474	-0.0652466	-0.116638	-0.0758667	-0.166199	-0.065979	-0.127869	-0.109314	-0.107239	-0.150696	-0.140442	-0.123962
-25.26	-0.459778	0.0420533	-0.0169067	-0.0671997	-0.108826	-0.0824584	-0.174011	-0.0679321	-0.120056	-0.117126	-0.105286	-0.146789	-0.149475	-0.129822
-25.16	-0.455872	0.0420532	-0.0130005	-0.0769653	-0.108826	-0.0797729	-0.162292	-0.0679321	-0.123962	-0.107361	-0.109192	-0.152649	-0.137756	-0.135681
-25.06	-0.452576	0.0394897	-0.015564	-0.0697632	-0.111389	-0.0823364	-0.164856	-0.0744019	-0.132385	-0.109924	-0.117615	-0.155212	-0.144226	-0.132385
-24.96	-0.444153	0.0479123	-0.00714111	-0.0613403	-0.093201	-0.0739139	-0.156433	-0.0718387	-0.114197	-0.0917361	-0.113098	-0.150696	-0.141663	-0.125916
-24.86	-0.449036	0.0430298	-0.0022583	-0.0584106	-0.10199	-0.0787964	-0.161316	-0.0767212	-0.122986	-0.100525	-0.114075	-0.151672	-0.140686	-0.11908
-24.76	-0.450012	0.0420534	-0.00714111	-0.0691528	-0.101013	-0.083679	-0.166199	-0.0816038	-0.137634	-0.111267	-0.118957	-0.160461	-0.151428	-0.133728
-24.66	-0.444153	0.0479126	-0.00714111	-0.0730591	-0.101013	-0.0778198	-0.166199	-0.0718384	-0.133728	-0.101501	-0.123596	-0.166321	-0.151428	-0.143494
-24.56	-0.444153	0.0479126	-0.00201416	-0.0789185	-0.104919	-0.0836792	-0.160339	-0.0757446	-0.133728	-0.101501	-0.120911	-0.160461	-0.151428	-0.139587
-24.46	-0.4422	0.0459594	-0.0169067	-0.0671997	-0.0990601	-0.0817261	-0.164246	-0.0698853	-0.135681	-0.103455	-0.122864	-0.164368	-0.149475	-0.142273
-24.36	-0.444153	0.038147	-0.00909424	-0.0691528	-0.0912476	-0.0875854	-0.166199	-0.0757446	-0.1474	-0.111267	-0.130676	-0.154602	-0.145569	-0.141541
-24.26	-0.4422	0.0498657	-0.0110474	-0.0574341	-0.0834351	-0.0914918	-0.168152	-0.0698853	-0.151306	-0.0975953	-0.122864	-0.152649	-0.149475	-0.143494
-24.16	-0.433411	0.0567017	-0.00421143	-0.0591431	-0.0863647	-0.0787964	-0.161316	-0.0708618	-0.148376	-0.0895386	-0.119934	-0.153625	-0.146545	-0.146423
-24.06	-0.444153	0.0635376	-0.00909424	-0.0613403	-0.0853882	-0.0836792	-0.170105	-0.0698853	-0.157166	-0.101501	-0.140442	-0.154602	-0.155334	-0.155212
-23.96	-0.4422	0.0596314	-0.00714099	-0.0632933	-0.0892944	-0.0856323	-0.174011	-0.0679321	-0.164978	-0.0995483	-0.128723	-0.156555	-0.153381	-0.149353
-23.86	-0.437317	0.0684204	0.0055542	-0.0681763	-0.0883179	-0.072937	-0.169128	-0.0669556	-0.169861	-0.0985718	-0.127747	-0.157532	-0.154358	-0.14447
-23.76	-0.43927	0.0723266	-0.00225842	-0.0662233	-0.0961304	-0.0690308	-0.171082	-0.0650025	-0.170593	-0.0966187	-0.1297	-0.159485	-0.146545	-0.136658
-23.66	-0.437317	0.0703735	-0.00421143	-0.06427	-0.0844116	-0.0670776	-0.173035	-0.067688	-0.165955	-0.0946655	-0.137512	-0.16217	-0.148499	-0.134705
-23.56	-0.43927	0.0664673	-0.00616455	-0.0564575	-0.090271	-0.072937	-0.184753	-0.0669556	-0.167908	-0.100525	-0.135559	-0.161438	-0.156311	-0.140564
-23.46	-0.4422	0.0693972	-0.0149536	-0.0632934	-0.0990599	-0.0817259	-0.193542	-0.0737913	-0.174744	-0.109314	-0.138489	-0.168274	-0.153381	-0.143493
-23.36	-0.437317	0.0859985	-0.00421143	-0.0545044	-0.0941772	-0.0768433	-0.178894	-0.0747681	-0.169861	-0.0946655	-0.137512	-0.159485	-0.154358	-0.134705
-23.26	-0.437317	0.0859985	-0.0139771	-0.0545044	-0.0980835	-0.0807495	-0.178894	-0.0786743	-0.165955	-0.0888062	-0.131653	-0.159485	-0.149231	-0.138611
-23.16	-0.424622	0.0889282	-0.0169067	-0.0515747	-0.0912476	-0.0739136	-0.175964	-0.0757446	-0.166931	-0.0956421	-0.133362	-0.160461	-0.153381	-0.145447
-23.06	-0.427551	0.0859985	-0.0139771	-0.0584106	-0.0883179	-0.0768433	-0.173767	-0.0845337	-0.169861	-0.0907593	-0.147278	-0.173157	-0.146545	-0.146423
-22.96	-0.424622	0.0947874	-0.0169068	-0.0652466	-0.0912477	-0.07782	-0.177918	-0.0855104	-0.172791	-0.0858766	-0.140442	-0.176087	-0.147522	-0.139588
-22.86	-0.414856	0.0830688	-0.0227661	-0.0671997	-0.0900269	-0.0895386	-0.174011	-0.097229	-0.182556	-0.0975952	-0.140442	-0.17218	-0.147522	-0.150085
-22.76	-0.41095	0.0811158	-0.0156859	-0.0652465	-0.09906	-0.0778198	-0.166199	-0.0894164	-0.176697	-0.0897827	-0.148254	-0.164368	-0.149475	-0.149353
-22.66	-0.407654	0.0805054	-0.0214233	-0.0639038	-0.0899048	-0.0764771	-0.166809	-0.0900269	-0.175354	-0.0903931	-0.143005	-0.164978	-0.153992	-0.14801
-22.56	-0.398254	0.0899048	-0.0139771	-0.0545044	-0.090271	-0.0827026	-0.163269	-0.0903931	-0.171814	-0.0907593	-0.149231	-0.165344	-0.156311	-0.160095
-22.46	-0.415832	0.0781864	-0.0237426	-0.0642699	-0.0922238	-0.0827023	-0.173034	-0.115783	-0.188171	-0.0966183	-0.160949	-0.177063	-0.156311	-0.17572
-22.36	-0.409973	0.0840454	-0.0276489	-0.0689087	-0.090271	-0.0768433	-0.163269	-0.120422	-0.179626	-0.0895386	-0.158997	-0.179016	-0.160217	-0.173767
-22.26	-0.402161	0.0930784	-0.0237427	-0.062317	-0.0863649	-0.0768434	-0.163269	-0.113831	-0.17572	-0.082947	-0.159729	-0.181702	-0.169983	-0.185486
-22.16	-0.398254	0.0801392	-0.0315552	-0.06427	-0.0980835	-0.0748901	-0.161316	-0.109924	-0.18158	-0.0888062	-0.178528	-0.190735	-0.173889	-0.197937
-22.06	-0.393372	0.0889282	-0.020813	-0.0593872	-0.0990601	-0.0700073	-0.160339	-0.110901	-0.186462	-0.0839233	-0.183411	-0.185852	-0.172913	-0.198181
-21.96	-0.388489	0.0899048	-0.0256956	-0.0486448	-0.0883179	-0.0599976	-0.161316	-0.0962524	-0.179626	-0.0790405	-0.178528	-0.17511	-0.178528	-0.208923
-21.86	-0.381653	0.100647	-0.0169067	-0.0515747	-0.0912476	-0.0602417	-0.146667	-0.0933228	-0.182556	-0.0819702	-0.177551	-0.17804	-0.172913	-0.202087
-21.76	-0.381287	0.110778	-0.0126343	-0.0414429	-0.0818486	-0.0540165	-0.146302	-0.092957	-0.18219	-0.0718388	-0.16156	-0.169861	-0.168641	-0.191956
-21.66	-0.377747	0.124084	-0.00323486	-0.0476685	-0.0892944	-0.0465698	-0.152527	-0.0894165	-0.17865	-0.0741577	-0.167786	-0.152649	-0.159241	-0.194275
-21.56	-0.377747	0.124084	-0.0137329	-0.0574341	-0.0990601	-0.0407104	-0.158386	-0.0952759	-0.174744	-0.0682983	-0.171692	-0.148743	-0.169006	-0.198181
-21.46	-0.378357	0.13324	-0.0253295	-0.0580444	-0.10553	-0.045227	-0.15387	-0.103699	-0.17926	-0.0786742	-0.184021	-0.153259	-0.16571	-0.196838
-21.36	-0.375793	0.135803	-0.0266724	-0.0652466	-0.0932007	-0.0543823	-0.158386	-0.11676	-0.177429	-0.0761108	-0.173645	-0.160461	-0.167053	-0.204773
-21.26	-0.368958	0.146545	-0.0354615	-0.0681764	-0.0941775	-0.0416873	-0.145691	-0.11969	-0.185486	-0.0790408	-0.181214	-0.153626	-0.164124	-0.203064
-21.16	-0.362122	0.129944	-0.0325317	-0.0757446	-0.102966	-0.0485229	-0.148621	-0.127258	-0.198181	-0.0768433	-0.185364	-0.150696	-0.163147	-0.202087
-21.06	-0.336731	0.13385	-0.0286255	-0.0632935	-0.0873413	-0.0446167	-0.132996	-0.124573	-0.188416	-0.0663452	-0.185364	-0.150696	-0.161194	-0.196228
-20.96	-0.327942	0.124328	-0.0276489	-0.0623169	-0.0922243	-0.0338747	-0.133972	-0.123596	-0.183533	-0.0712282	-0.180481	-0.145813	-0.16803	-0.191345
-20.86	-0.3172	0.122131	-0.0325317	-0.0632935	-0.0834351	-0.0348511	-0.132996	-0.118713	-0.17865	-0.0663452	-0.175598	-0.14679	-0.167786	-0.196228
-20.76	-0.308411	0.113342	-0.0276489	-0.0525513	-0.0824587	-0.0182497	-0.137879	-0.123596	-0.187439	-0.0614626	-0.180481	-0.146546	-0.162171	-0.201111
-20.66	-0.301208	0.112732	-0.0282593	-0.0531616	-0.0869751	-0.0169067	-0.128723	-0.112488	-0.184143	-0.065979	-0.175232	-0.142517	-0.156921	-0.195862
-20.56	-0.296692	0.10553	-0.0166626	-0.0505981	-0.0792847	-0.0209351	-0.1203	-0.109924	-0.1745	-0.0595093	-0.168762	-0.149719	-0.160217	-0.189392
-20.46	-0.292419	0.093445	-0.0292357	-0.0482787	-0.0879515	-0.0237425	-0.133606	-0.107605	-0.192932	-0.0708616	-0.171081	-0.157165	-0.161804	-0.191711
-20.36	-0.279358	0.085022	-0.0305786	-0.0437622	-0.0736694	-0.0250854	-0.119324	-0.103088	-0.180603	-0.0631714	-0.173645	-0.144836	-0.149475	-0.194275
-20.26	-0.25177	0.0899048	-0.0217894	-0.0525511	-0.0648804	-0.0202026	-0.124207	-0.0982056	-0.169861	-0.0595093	-0.182434	-0.130188	-0.138733	-0.195251
-20.16	-0.243958	0.0879517	-0.0276489	-0.0564575	-0.0668335	-0.0182495	-0.114441	-0.109924	-0.167908	-0.0575562	-0.182434	-0.132141	-0.142639	-0.183533
-20.06	-0.237122	0.0772095	-0.0403442	-0.0515747	-0.0639038	-0.0153198	-0.105652	-0.108948	-0.174744	-0.0643921	-0.187317	-0.138977	-0.13385	-0.184509
-19.96	-0.218567	0.0801389	-0.0315551	-0.0532837	-0.0609744	-0.00653106	-0.0968631	-0.104798	-0.165955	-0.0556033	-0.178528	-0.120423	-0.134827	-0.173767
-19.86	-0.207825	0.0869751	-0.0403442	-0.0535278	-0.0541382	-0.0153198	-0.0841675	-0.105042	-0.164978	-0.0546265	-0.181458	-0.117493	-0.134583	-0.176697
-19.76	-0.185364	0.0891721	-0.0322876	-0.0564575	-0.0570681	-0.00921655	-0.0773318	-0.0982058	-0.167908	-0.0458376	-0.180481	-0.110657	-0.138733	-0.185486
-19.66	-0.184998	0.0824585	-0.0429077	-0.0521851	-0.0567017	0.0055542	-0.0730591	-0.103699	-0.168274	-0.0552368	-0.174255	-0.106384	-0.13446	-0.18512
-19.56	-0.176575	0.0869751	-0.0403442	-0.0339966	-0.0443726	0.0100708	-0.0626831	-0.0855103	-0.166931	-0.0514526	-0.170471	-0.101868	-0.120178	-0.181335
-19.46	-0.166443	0.0834351	-0.0282589	-0.018005	-0.0459594	0.0202027	-0.0525512	-0.0831908	-0.154846	-0.0562133	-0.171326	-0.0963744	-0.123718	-0.191955
-19.36	-0.145325	0.0842896	-0.0266724	-0.000793457	-0.0463257	0.0276489	-0.045105	-0.0776978	-0.157166	-0.0507202	-0.177551	-0.0960083	-0.114319	-0.174744
-19.26	-0.136535	0.0723269	-0.0335081	-0.0115355	-0.047302	0.0266726	-0.0468138	-0.0786741	-0.167908	-0.0556028	-0.190246	-0.100891	-0.117248	-0.191345
-19.16	-0.106506	0.0762329	-0.0237427	-0.00567627	-0.0324097	0.036438	-0.0519409	-0.0728149	-0.173767	-0.055603	-0.180481	-0.100891	-0.115295	-0.185486
-19.06	-0.0974731	0.0684204	-0.0237427	-0.0232544	-0.0453491	0.0247192	-0.0597534	-0.0747681	-0.178406	-0.0641479	-0.196838	-0.122375	-0.123108	-0.193298
-18.96	-0.0857545	0.0540161	-0.0374146	-0.0220337	-0.0414429	0.0305786	-0.0617066	-0.0825806	-0.197205	-0.0673218	-0.205872	-0.140686	-0.125794	-0.201843
-18.86	-0.0740356	0.0449829	-0.0393677	-0.0349731	-0.0531616	0.0344849	-0.0734253	-0.0825806	-0.208923	-0.0770874	-0.213684	-0.153625	-0.138733	-0.208923
-18.76	-0.0427856	0.0391236	-0.0335081	-0.0310667	-0.0512084	0.0364381	-0.0819701	-0.0911254	-0.212829	-0.0848998	-0.221496	-0.165344	-0.146545	-0.226501
-18.66	-0.0248413	0.0258179	-0.0350952	-0.0385132	-0.0488892	0.0387573	-0.104309	-0.0802612	-0.214417	-0.0982056	-0.223083	-0.181335	-0.159851	-0.228088
-18.56	-0.00823975	0.0267944	-0.0328979	-0.0355835	-0.0420532	0.0350952	-0.113098	-0.0812378	-0.223206	-0.0960083	-0.231873	-0.201111	-0.153015	-0.221252
-18.46	0.00213629	0.0266724	-0.0393674	-0.036926	-0.0421752	0.0383912	-0.116394	-0.0884399	-0.233093	-0.108337	-0.21637	-0.202454	-0.149231	-0.222595
-18.36	0.015564	0.0108032	-0.0462036	-0.0464478	-0.0443726	0.0452271	-0.131775	-0.0933228	-0.231384	-0.103455	-0.222473	-0.193665	-0.159241	-0.207947
-18.26	0.0353395	0.00592056	-0.0432737	-0.0603635	-0.0473021	0.034485	-0.145691	-0.104797	-0.242126	-0.11029	-0.225403	-0.204407	-0.173889	-0.209656
-18.16	0.0474243	-0.0022583	-0.0350952	-0.0580444	-0.0391235	0.0165405	-0.143372	-0.105652	-0.239807	-0.118469	-0.213318	-0.20282	-0.183289	-0.218323
-18.06	0.0463257	-0.0194702	-0.0479126	-0.06427	-0.0473022	0.00714111	-0.141785	-0.102112	-0.247986	-0.127869	-0.205872	-0.216125	-0.190247	-0.226501
-17.96	0.0304564	-0.0407106	-0.0520629	-0.0718383	-0.0451051	-0.00164807	-0.151306	-0.11676	-0.257507	-0.126892	-0.200989	-0.221008	-0.206116	-0.225525
-17.86	0.0151978	-0.0571899	-0.0536499	-0.0726929	-0.0479126	-0.00909424	-0.161926	-0.116394	-0.260315	-0.128479	-0.211121	-0.230408	-0.211609	-0.240784
-17.76	0.0197141	-0.0624393	-0.0432737	-0.0662229	-0.0336307	-0.00531036	-0.173035	-0.116516	-0.259704	-0.131775	-0.203919	-0.232483	-0.207093	-0.233094
-17.66	0.0183716	-0.0591431	-0.0387573	-0.0668335	-0.0186157	0.00457764	-0.168518	-0.104675	-0.256409	-0.129211	-0.198669	-0.224548	-0.208435	-0.219299
-17.56	0.0210571	-0.0481567	-0.0595093	-0.0714722	-0.0283813	-0.00518799	-0.175598	-0.0988159	-0.246643	-0.124573	-0.198669	-0.230408	-0.219421	-0.225159
-17.46	0.0197142	-0.0429079	-0.0667111	-0.0798947	-0.0304567	-0.0131227	-0.1828	-0.109924	-0.236999	-0.129822	-0.201966	-0.216126	-0.216858	-0.216736
-17.36	0.00799561	-0.0292358	-0.069397	-0.0962524	-0.0336304	-0.026062	-0.174988	-0.104797	-0.236267	-0.137634	-0.182434	-0.212219	-0.201233	-0.20697
-17.26	0.0112914	-0.0337526	-0.090759	-0.109802	-0.0401002	-0.034485	-0.176331	-0.110535	-0.227112	-0.138977	-0.173279	-0.223328	-0.190125	-0.214172
-17.16	0.00238037	-0.0407104	-0.100891	-0.12384	-0.0548706	-0.0414429	-0.187683	-0.11676	-0.231384	-0.146423	-0.164612	-0.221008	-0.191223	-0.205994
-17.06	-0.0252075	-0.0663452	-0.131897	-0.140442	-0.0726929	-0.0670776	-0.208191	-0.121643	-0.23822	-0.161072	-0.166809	-0.225891	-0.212952	-0.220642
-16.96	-0.0189824	-0.0659795	-0.142517	-0.134949	-0.0664678	-0.0764775	-0.200013	-0.115418	-0.235901	-0.154847	-0.160584	-0.219666	-0.20282	-0.210511
-16.86	-0.0252075	-0.0631714	-0.142883	-0.136536	-0.0765991	-0.0775757	-0.197205	-0.11261	-0.228455	-0.161072	-0.151184	-0.212219	-0.191467	-0.210876
-16.76	-0.0216674	-0.0659789	-0.145202	-0.140075	-0.0750121	-0.0784301	-0.196106	-0.11737	-0.217101	-0.165344	-0.154724	-0.196228	-0.195007	-0.21051
-16.66	-0.0170288	-0.065979	-0.14447	-0.138855	-0.0586548	-0.0706177	-0.180481	-0.0958862	-0.202698	-0.141174	-0.129333	-0.174744	-0.174255	-0.17926
-16.56	-0.00958252	-0.0585327	-0.142883	-0.138489	-0.0668335	-0.072937	-0.169128	-0.0728149	-0.185486	-0.133728	-0.121887	-0.16803	-0.169983	-0.172546
-16.46	-0.00531073	-0.0393683	-0.124939	-0.126403	-0.0488898	-0.0713508	-0.151185	-0.0548713	-0.167541	-0.106019	-0.104676	-0.141541	-0.14032	-0.142152
-16.36	-0.00311279	-0.0317993	-0.122742	-0.109802	-0.0408325	-0.0637817	-0.132629	-0.0402222	-0.148987	-0.0874634	-0.0834351	-0.132751	-0.133484	-0.123596
-16.26	0.000182524	-0.0214239	-0.117492	-0.105285	-0.0316778	-0.0495001	-0.112488	-0.0305792	-0.138611	-0.0731817	-0.0672003	-0.108704	-0.11139	-0.103455
-16.16	-0.00469971	-0.0223999	-0.118469	-0.101135	-0.0326538	-0.0543823	-0.104431	-0.0327759	-0.129822	-0.0585327	-0.0584106	-0.0999146	-0.114319	-0.0888062
-16.06	0.000549316	-0.0230103	-0.109314	-0.0932007	-0.0410767	-0.0452271	-0.100403	-0.0236206	-0.120667	-0.0396118	-0.0414429	-0.0790405	-0.0934448	-0.0796509
-15.96	0.0031123	-0.00555469	-0.100891	-0.0789183	-0.0353398	-0.0250859	-0.0802617	-0.0151982	-0.099304	-0.0214238	-0.0369268	-0.0667119	-0.0811162	-0.0653691
-15.86	0.00567627	-0.003479	-0.0983276	-0.0736694	-0.0332642	-0.0322876	-0.0691528	-0.00799561	-0.105042	-0.0142212	-0.0355835	-0.0595093	-0.0641479	-0.0640259
-15.76	0.0187371	0.00103694	-0.0911254	-0.057434	-0.0326545	-0.0192267	-0.0431525	0.0160516	-0.0751342	0.00591975	-0.0213019	-0.0276496	-0.044007	-0.0438849
-15.66	0.0167847	0.0088501	-0.0774536	-0.0457153	-0.0248413	-0.0172729	-0.0411987	0.0199585	-0.071228	0.00982666	-0.00762939	-0.0198364	-0.0322876	-0.0360718
-15.56	0.00640869	0.00823975	-0.0839233	-0.0424194	-0.0254517	-0.00421143	-0.0320435	0.017395	-0.0640259	0.0170288	-0.0148315	-0.0126343	-0.0231323	-0.0269165
-15.46	-0.000793876	0.00494343	-0.0637817	-0.0242309	-0.0189824	0.0178829	-0.0158085	0.0297237	-0.0516967	0.0293575	0.000182686	0.0153194	-0.0108036	-0.0204472
-15.36	-0.0109253	0.0170288	-0.0438843	-0.0180054	-0.00689697	0.0241089	0.000183105	0.0457153	-0.0396118	0.0316772	0.00640869	0.0215454	0.00518799	-0.00445557
-15.26	0.00311236	0.0237422	-0.0383911	-0.0125122	-0.00140424	0.0413204	0.00762896	0.0570674	-0.0341187	0.0410762	0.0275264	0.0289913	0.0126338	0.00689654
-15.16	-0.000793457	0.022522	-0.0325317	-0.00469971	-0.00140381	0.0354614	0.00762939	0.0524292	-0.024353	0.046936	0.0275269	0.0328979	0.0067749	0.00689697
-15.06	-0.00958252	0.0176392	-0.0374146	0.000183105	0.00543213	0.036438	0.00274658	0.0580444	-0.0233765	0.0440063	0.0285034	0.0338745	0.00775146	0.0195923
-14.96	-0.00665257	0.0205691	-0.0422971	-0.000793234	-0.00140355	0.0354617	0.0115359	0.0570681	-0.0282591	0.0371707	0.0236209	0.028992	0.0126345	0.0147097
-14.86	-0.000793457	0.0283813	-0.0422974	0.00506592	0.00445557	0.0413208	0.0291138	0.059021	-0.0184937	0.0430298	0.0333862	0.0289917	0.0126343	0.0147095
-14.76	-0.00860558	0.0147098	-0.0501098	0.00701912	-0.00799523	0.0335087	0.0173954	0.0551151	-0.0263061	0.0430302	0.0216679	0.0211796	0.00482215	0.00689735
-14.66	0.00604248	0.0195923	-0.0452271	0.00799561	-0.0055542	0.0481567	0.0164185	0.0560913	-0.0214233	0.0420532	0.0304565	0.026062	0.00970459	0.0117798
-14.56	0.00115967	0.0108032	-0.0501099	0.00701904	0.00640869	0.0393677	0.0213013	0.0551147	-0.0204468	0.0371704	0.0216675	0.0211792	0.00482178	0.00299072
-14.46	0.00408906	0.00787324	-0.0471804	0.00994854	0.00933808	0.0364377	0.0242307	0.0541379	-0.0233767	0.0400998	0.0285031	0.0202023	0.00775117	0.00982636
-14.36	-0.00665283	0.00689697	-0.0579224	0.00897217	-0.00140381	0.0354614	0.0186157	0.0336304	-0.0341187	0.0293579	0.0177612	0.0133667	-0.00299072	-0.000915527
-14.26	-0.00665283	0.00299072	-0.0481567	0.00897217	-0.00140381	0.0315552	0.0115356	0.0375366	-0.024353	0.0247192	0.013855	0.0133667	0.00286865	-0.000915527
-14.16	0.00311279	-0.00482178	-0.0501099	0.00701904	-0.00335693	0.0335083	0.0193481	0.0316772	-0.0302124	0.015686	0.0158081	0.0153198	-0.00494385	-0.00286865
-14.06	0.00408936	-0.00384521	-0.0393677	0.00335693	-0.00238037	0.0305786	0.0164185	0.0267944	-0.0253296	0.0166626	0.0128784	0.0182495	-0.00396729	-0.00189209
-13.96	0.00994832	0.00592	-0.0335085	0.00213604	0.00347859	0.0305782	0.0222774	0.0326534	-0.0116579	0.0283809	0.012878	0.0182491	0.00189168	0.00396688
-13.86	0.00506592	0.00299072	-0.0286255	-0.00274658	-0.00140381	0.0256958	0.0115356	0.0238647	-0.0223999	0.0176392	0.00799561	0.0231323	-0.00299072	-0.00482178
-13.76	0.00115974	-0.00286858	-0.0286254	0.00701912	0.00836189	0.0256959	0.0115357	0.0277711	-0.0223998	0.0176392	0.00799568	0.0192261	-0.00299065	-0.0106811
-13.66	-0.00274658	-0.000915527	-0.0266724	0.00506592	0.0103149	0.0237427	0.0134888	0.0199585	-0.0145874	0.0195923	0.0177612	0.0153198	-0.0010376	-0.0126343
-13.56	-0.00469971	0.00689697	-0.0286255	-0.00274658	0.00836182	0.0256958	0.017395	0.027771	-0.0223999	0.0137329	0.00994873	0.0133667	-0.00689697	-0.0106812
-13.46	0.00506569	0.0029905	-0.0286257	0.00311257	0.00836159	0.0256956	0.0115354	0.0238645	-0.0172732	0.00787331	0.00994851	0.00946023	-0.00103782	-0.0106814
-13.36	-0.00469971	-0.00872803	-0.0344849	-0.00860596	0.00250244	0.0151978	0.00177002	0.012146	-0.0204468	0.00201416	0.00408936	0.00750732	-0.00689697	-0.0165405
-13.26	-0.00823989	-0.00640883	-0.0184937	-0.00628667	0.00482164	0.0104369	-0.00177016	0.0144652	-0.0181275	0.00433336	0.0025023	0.00982652	-0.00457778	-0.0142213
-13.16	-0.0144653	-0.0067749	-0.0188599	-0.00274658	-0.00140381	0.00421143	-0.00799561	0.00823975	-0.0145874	-0.00189209	0.000183105	-0.0010376	-0.0154419	-0.024353
-13.06	-0.0144653	-0.0126343	-0.0227661	-0.00274658	-0.00140381	0.00421143	-0.00213623	0.0133667	-0.0145874	0.00787354	-0.00958252	-0.00811768	-0.0127563	-0.0263062
-12.96	-0.00762917	-0.0155637	-0.0315551	-0.00958241	-0.00433327	0.00128196	-0.0109251	0.00335716	-0.0116576	0.00494407	-0.0164182	-0.00128151	-0.0195921	-0.0272825
-12.86	-0.00238037	-0.0103149	-0.0263062	0.00152588	0.000915527	0.00653076	0.000183105	0.00469971	-0.0161743	0.0101929	-0.0170288	0.00396729	-0.010437	-0.0142212
-12.76	0.00115953	-0.00677504	-0.0227661	0.00506592	0.00445543	0.0178832	-0.011902	0.0121459	-0.0184937	0.0137328	-0.00372328	0.00750719	-0.00689711	-0.00872816
-12.66	0.0109253	-0.0067749	-0.0227661	0.00506592	0.00445557	0.0120239	-0.00213623	0.00823975	-0.0184937	0.00982666	-0.00372314	0.00360107	-0.00689697	-0.0145874
-12.56	0.0148315	-0.00286865	-0.0188599	0.00506592	0.00836182	0.0159302	0.00177002	0.00628662	-0.00482178	0.00787354	0.000183105	0.00164795	0.00286865	-0.0106812
-12.46	0.0206907	0.0127561	-0.00323486	0.0148315	0.00445534	0.0217893	0.0134885	0.00823952	0.0010376	0.0137327	0.00140359	0.0075071	0.00286843	-0.004822
-12.36	0.0167847	0.0127563	-0.00323486	0.0148315	0.00445557	0.0217896	0.00762939	0.012146	0.00689697	0.0137329	-0.00567627	0.00750732	0.00286865	-0.00482178
-12.26	0.0109253	0.00299072	-0.00323486	0.0109253	0.0142212	0.0178833	0.00762939	0.012146	0.0010376	0.00982666	-0.00567627	0.00750732	0.00286865	-0.00482178
-12.16	0.0109253	0.0088501	-0.00323486	0.0148315	0.00445557	0.0120239	0.00299072	0.00823975	0.0010376	0.00396729	0.00408936	0.00750732	0.0126343	-0.00482178
-12.06	0.00604248	-0.00189209	-0.0022583	0.00994873	0.00933838	0.00714111	0.00274658	0.00921631	0.00396729	-0.000915527	-0.0105591	0.00262451	0.00775146	6.10352e-05
-11.96	0.0177612	6.09607e-05	-0.00616455	0.0119019	0.0112914	0.00518791	0.00469963	0.00726311	-0.00384521	-0.00286873	-0.00274666	0.000671312	0.00970452	0.00201409
-11.86	0.0167847	0.0127563	-0.00323486	0.0148315	0.0142212	0.0120239	0.00762939	0.0043335	-0.0067749	-0.00579834	-0.00567627	-0.0022583	0.00872803	0.00494385
-11.76	0.0109253	0.0127563	-0.00323486	0.0148315	0.00445557	0.0120239	0.017395	0.0043335	0.00299072	-0.00579834	-0.00567627	0.00164795	0.0165405	0.00494385
-11.66	0.0109253	0.0088501	-0.00323486	0.0109253	0.00445557	0.00811768	0.0134888	0.0101929	0.00299072	6.10352e-05	-0.00567627	0.00360107	0.0184937	0.000305176
-11.56	0.0109253	0.00299072	0.00653076	0.0148315	0.00445557	0.0022583	0.0115356	0.0043335	0.00299072	-0.00579834	-0.00958252	-0.0022583	0.0165405	0.00299072
-11.46	0.00799583	6.12587e-05	0.00360119	0.011902	0.0015261	-0.000671163	0.0105593	-0.00250222	0.00982677	-0.0087278	-0.00860573	-0.00518776	0.0155642	6.12587e-05
-11.36	0.0167847	0.00299072	0.00653076	0.0148315	0.00445557	0.00811768	0.00762939	-0.00543213	0.0088501	-0.00579834	-0.00567627	-0.0022583	0.00872803	0.00299072
-11.26	0.0109254	0.0029908	0.00653084	0.020691	0.00445564	0.00225838	0.0134888	0.00433357	0.0029908	-0.00970452	-0.0056762	0.0075074	0.0126344	0.0029908
-11.16	0.00311279	0.0147095	0.00457764	0.0167847	0.0161743	0.000305176	0.0193481	0.00628662	0.0010376	-0.0136108	-0.00372314	0.00946045	0.0145874	0.00494385
-11.06	0.0109253	0.0088501	-0.00323486	0.0148315	0.0142212	-0.00750732	0.017395	0.000427246	0.00299072	-0.015564	0.00408936	0.00750732	0.0126343	0.00299072
-10.96	0.00604267	-0.0018919	0.00360107	0.00994873	0.00933857	-0.01239	0.0125124	-0.0103148	-0.00189209	-0.0204466	-0.00469952	-0.00128155	0.013611	-0.0018919
-10.86	0.0109253	0.00299072	0.00848389	0.0101929	0.0142212	-0.0114136	0.0134888	-0.000305176	0.0127563	-0.015564	-0.00177002	-0.0022583	0.0126343	0.00299072
-10.76	0.00604267	0.00982685	0.00360107	0.00799561	0.00469989	-0.0221556	0.0125124	-0.0122679	0.00787354	-0.0250853	-0.000793271	-0.00714093	0.00775165	-0.0018919
-10.66	0.00604248	0.00982666	0.00360107	0.00799561	0.0022583	-0.0123901	0.0125122	-0.0122681	0.00787354	-0.0275269	-0.000793457	0.00457764	0.00384521	-0.00189209
-10.56	0.00604248	0.00982666	0.00360107	0.00799561	0.00469971	-0.0162964	0.0125122	-0.0122681	0.00396729	-0.0250854	-0.000793457	0.00457764	-0.00201416	-0.00189209
-10.46	0.00604248	0.00518799	0.00360107	0.00799561	-0.00238037	-0.0221558	0.00860596	-0.0161743	-0.00189209	-0.0223999	-0.000793457	0.000671387	-0.00201416	0.00787354
-10.36	-0.00372314	-0.00189209	0.00360107	0.00799561	0.00738525	-0.0267944	0.00274658	-0.0220337	-0.00189209	-0.0223999	0.00506592	-0.00518799	0.00579834	0.00396729
-10.26	0.00115974	-0.00677483	-0.00128185	0.00311268	0.00250252	-0.0289916	-0.00213616	-0.0171508	0.00299061	-0.0272826	-0.0056762	-0.000305101	-0.00494377	-0.00677483
-10.16	-0.00177002	-0.00970459	-0.00421143	0.000183105	-0.000427246	-0.0319214	-0.00506592	-0.0239868	6.10352e-05	-0.0302124	-0.00469971	-0.00323486	-0.00787354	6.10352e-05
-10.06	0.00408936	-0.00384521	0.0153198	0.00994873	0.00933838	-0.026062	0.00469971	-0.0200806	0.00982666	-0.0204468	0.00701904	-0.00714111	0.00189209	0.00982666
-9.96	-0.00372307	-0.0116576	0.0133667	0.00408936	0.00738533	-0.0338744	0.00274666	-0.0220336	0.00323486	-0.0263061	0.00311287	-0.0149535	-0.00469963	0.013733
-9.86	0.00604248	-0.0116577	0.00360107	-0.00177002	0.003479	-0.0338745	0.00274658	-0.0220337	0.000793457	-0.0223999	0.00897217	-0.0149536	-0.0117798	0.00787354
-9.76	0.00408939	-0.0136108	0.0114135	-0.00372318	-0.00433346	-0.026062	0.0105591	-0.027893	0.00592037	-0.024353	0.00311283	-0.00714108	-0.0137329	0.00592045
-9.66	0.00506592	-0.00286865	0.0123901	-0.00274658	-0.00335693	-0.0250854	0.0115356	-0.0230103	0.00689697	-0.0233765	-0.00177002	-0.00616455	-0.00299072	0.00689697
-9.56	0.00140381	-0.00189209	0.00946045	-0.00177002	-0.00238037	-0.0241089	0.00860596	-0.0220337	0.00787354	-0.0223999	-0.000793457	-0.00518799	-0.00201416	0.00396729
-9.46	-0.00567608	-0.0018919	0.00750751	-0.00176983	-0.00238018	-0.028015	0.00274677	-0.0220335	0.00787372	-0.0223997	0.00897235	-0.0051878	-0.00201397	-0.0018919
-9.36	0.00897217	0.0127563	0.0241089	0.00311279	0.00250244	-0.0192261	0.00762939	-0.0171509	0.022522	-0.0175171	0.013855	-0.00421143	0.00286865	0.00299072
-9.26	0.00213634	0.00592052	0.0153198	0.000183105	-0.000427134	-0.0221556	0.00469982	-0.0200805	0.0195923	-0.010681	0.0109254	-0.00909413	-6.09234e-05	6.11469e-05
-9.16	-0.00665283	-0.00286865	0.0162964	-0.00274658	-0.00335693	-0.0211792	0.00177002	-0.0230103	0.0166626	-0.0136108	0.00799561	-0.00616455	0.0067749	0.0088501
-9.06	-0.00665283	-0.00286865	0.0221558	-0.00274658	-0.00726318	-0.0192261	-0.00213623	-0.0132446	0.0166626	-0.0175171	0.00408936	-0.00616455	0.0067749	0.00494385
-8.96	-0.00665302	-0.00286884	0.0221556	-0.00274677	-0.0131227	-0.0250856	0.00176983	-0.0132448	0.0166624	-0.0233767	-0.00177021	0.00360089	0.00677472	-0.000915714
-8.86	-0.00372314	-0.00384521	0.0270386	-0.00762939	-0.0180054	-0.0299683	-0.00311279	-0.0220337	0.0117798	-0.0184937	-0.00665283	-0.00128174	0.00189209	-0.00189209
-8.76	-0.00470008	0.00299035	0.0319212	-0.00274677	-0.0131229	-0.0250858	-0.0021366	-0.0191044	0.0166624	-0.0136112	0.00213586	0.0036007	0.00677453	0.00494348
-8.66	-0.00958252	0.00201416	0.0270386	-0.0115356	-0.0180054	-0.0299683	-0.0128784	-0.0181274	0.0117798	-0.0184937	0.00311279	-0.00128174	0.00189209	-0.00579834
-8.56	-0.00958252	0.00201416	0.0368042	-0.017395	-0.00823975	-0.0299683	-0.0128784	-0.0220337	0.0117798	-0.0184937	-0.000793457	-0.00128174	0.00189209	-0.00579834
-8.46	-0.00762936	0.00396732	0.0348512	-0.00567616	-0.0160522	-0.0280151	-0.0109253	-0.0220337	0.013733	-0.0165405	-0.00469967	0.000671424	0.00970463	-0.00775143
-8.36	0.00506592	0.00689697	0.0319214	-0.00274658	-0.00335693	-0.0250854	0.00177002	-0.00738525	0.0166626	-0.00189209	-0.00177002	0.00360107	0.0067749	-0.000915527
-8.26	0.00115967	0.00299072	0.041687	-0.00274658	-0.00335693	-0.0250854	0.00177002	-0.0132446	0.0166626	-0.00189209	-0.00177002	0.00360107	0.0067749	-0.000915527
-8.16	-0.00372314	-0.00189209	0.0341187	0.00408936	-0.00628662	-0.0241089	-0.00115967	-0.0161743	0.0137329	-0.00482178	-0.00469971	0.000671387	0.00384521	-0.00384521
-8.06	0.00115967	0.00299072	0.0307007	0.00311279	-0.00726318	-0.0192261	-0.00213623	-0.00738525	0.0127563	-0.00970459	-0.00567627	0.00946045	0.0067749	-0.00482178
-7.96	-0.00762906	-0.005798	0.024353	-0.00567627	-0.0160519	-0.0280148	-0.010925	-0.016174	0.00396729	-0.0145871	-0.00469937	0.000671722	0.00970493	-0.0136105
-7.86	0.00506592	0.00689697	0.0202026	-0.00274658	-0.00335693	-0.0250854	-0.00799561	-0.0132446	0.00689697	-0.0116577	-0.00177002	0.00360107	0.0067749	-0.000915527
-7.76	0.00311283	0.00885013	0.0319215	-0.000793345	-0.00531002	-0.0133667	-0.00604244	-0.0112915	0.00885021	6.10724e-05	0.000183143	0.00555424	0.00872806	0.00103763
-7.66	0.000183105	0.0117798	0.0348511	0.00213623	-0.00823975	-0.010437	-0.00701904	-0.0122681	0.0117798	0.00299072	-0.000793457	0.00848389	0.0116577	0.00787354
-7.56	0.00994873	0.0117798	0.0348511	0.00213623	-0.00823975	0.00128174	-0.00115967	-0.00640869	0.0117798	-0.000915527	-0.00665283	0.00848389	0.0116577	0.00982666
-7.46	0.00506629	0.00689735	0.0299684	-0.0027464	-0.0131222	-0.0036007	-0.00213586	-0.0112911	0.00689716	-0.0116573	-0.0115353	0.00360145	0.00677527	-0.000915155
-7.36	0.00115967	0.0166626	0.026062	-0.00274658	-0.00140381	-0.00750732	0.00372314	-0.0112915	-0.00286865	-0.0116577	0.000183105	0.00360107	0.0067749	0.0088501
-7.26	-0.00469971	0.0127563	0.0202026	-0.00274658	-0.00140381	-0.0133667	-0.000183105	-0.0112915	-0.00286865	-0.0116577	0.000183105	0.00360107	0.0067749	-0.000915527
-7.16	-0.00469971	0.00689697	0.010437	-0.00274658	-0.00531006	-0.0133667	-0.00213623	-0.0112915	-0.00286865	-0.0116577	0.000183105	0.00360107	0.0067749	0.0088501
-7.06	-0.00469971	0.00689697	0.0202026	-0.00274658	-0.0111694	-0.00946045	-0.000183105	-0.00152588	0.00689697	-0.0116577	0.000183105	0.00360107	0.0067749	0.00494385
-6.96	0.00701878	0.00884984	0.0221556	-0.000793643	0.000549056	-0.00164821	-0.00408962	0.000426985	0.00884991	6.07744e-05	-0.00177028	0.00555394	0.00872777	0.00103734
-6.86	0.00115967	0.00689697	0.0202026	-0.00274658	-0.00140381	-0.00750732	-0.00604248	-0.00152588	0.00689697	-0.00189209	0.000183105	-0.000305176	0.0067749	0.0088501
-6.76	-0.00665276	0.00103767	0.0182495	-0.00469971	-0.00335686	-0.00164787	-0.00799553	-0.00347893	0.00494385	0.00592048	-0.00176995	-0.013977	0.00482185	0.00689705
-6.66	-0.00958252	0.00201416	0.0153198	-0.00762939	0.003479	0.00128174	-0.0109253	-0.00640869	0.00201416	0.00299072	-0.00469971	-0.00518799	0.00189209	0.0137329
-6.56	-0.00958252	0.00201416	0.0114136	0.00213623	0.003479	0.00128174	-0.0109253	-0.0103149	0.00201416	0.00299072	-0.00469971	-0.00714111	-0.00201416	0.0137329
-6.46	-0.00958274	-0.00189231	0.00555398	-0.0115359	0.0132444	-0.0123904	-0.0109255	-0.0161745	0.00592019	-0.000915751	-0.00469993	-0.00128196	-0.00787376	0.0137327
-6.36	-0.0193481	-0.0136108	-0.000305176	-0.0134888	0.003479	-0.010437	-0.0214233	-0.0220337	0.00592041	0.0010376	-0.000793457	-0.0110474	-0.0137329	0.00787354
-6.26	-0.0154419	-0.0136108	0.00946045	-0.0134888	-0.00238037	-0.00457764	-0.0285034	-0.0220337	0.00592041	0.00299072	-0.000793457	-0.0169067	-0.0137329	0.00396729
-6.16	-0.0154419	-0.0136108	0.0055542	-0.0134888	-0.00628662	-0.00457764	-0.0285034	-0.00836182	0.00592041	-0.00286865	-0.000793457	-0.020813	-0.0137329	-0.00189209
-6.06	-0.0154419	-0.0136108	-0.000305176	-0.0134888	-0.00238037	-0.00457764	-0.0285034	-0.00640869	0.00592041	0.00689697	-0.00469971	-0.0169067	-0.0137329	0.00787354
-5.96	-0.0154419	-0.00384521	-0.000305176	-0.00177002	-0.00238037	0.00518799	-0.0187378	-0.00836182	0.00592041	0.00689697	-0.0105591	-0.0169067	-0.00787354	0.00787354
-5.86	-0.00567627	-0.00384521	-0.000305176	-0.00567627	0.003479	0.00518799	-0.0187378	-0.00250244	0.015686	0.00689697	-0.000793457	-0.0169067	-0.0137329	0.0176392
-5.76	-0.00567646	-0.0038454	0.0114134	-0.0115358	0.00152569	0.0051878	-0.0226442	-0.00250263	0.0156858	0.0166624	-0.000793643	-0.0169069	-0.0137331	0.0130003
-5.66	-0.0154419	-0.0175171	0.00164795	-0.0213013	-0.00628662	0.00518799	-0.0285034	-0.0122681	0.00592041	0.00689697	-0.0105591	-0.0266724	-0.0234985	-0.00384521
-5.56	-0.00567627	-0.0233765	0.00164795	-0.0213013	-0.00238037	0.00909424	-0.0285034	-0.00250244	0.00592041	0.0108032	-0.0151978	-0.0169067	-0.0234985	-0.00384521
-5.46	-0.0154419	-0.0233765	0.00164795	-0.0213013	-0.00238037	0.0149536	-0.0187378	-0.00640869	0.00592041	0.0283813	-0.0222778	-0.0169067	-0.0234985	-0.00384521
-5.36	-0.0105591	-0.024353	0.00653076	-0.0261841	-0.00726318	0.0147095	-0.0333862	-0.0132446	0.0010376	0.0195923	-0.017395	-0.0264282	-0.0283813	-0.000915527
-5.26	-0.0105591	-0.0184937	0.00653076	-0.0261841	-0.00726318	0.0217896	-0.0333862	0.00238037	0.0010376	0.0137329	-0.017395	-0.0335083	-0.0186157	-0.0067749
-5.16	0.00115967	-0.0184937	0.00262451	-0.0222778	0.00250244	0.0256958	-0.0333862	-0.00152588	0.00494385	0.0234985	-0.017395	-0.0335083	-0.0186157	-0.0067749
-5.06	-0.00665283	-0.0302124	-0.0110474	-0.024231	-0.0189819	0.0237427	-0.0314331	-0.0151978	0.00299072	0.015686	-0.0252075	-0.0366821	-0.0264282	-0.00872803
-4.96	0.00408928	-0.0272828	-0.00616444	-0.0134887	-0.0062867	0.0286254	-0.0265504	-0.010315	0.00787365	0.0205688	-0.024231	-0.0247193	-0.0215455	-0.00970466
-4.86	0.00115967	-0.0184937	0.00653076	-0.0203247	0.00250244	0.0315552	-0.0236206	-0.00738525	0.0010376	0.0234985	-0.0271606	-0.0264282	-0.0186157	-0.00286865
-4.76	-0.000793569	-0.0243531	0.0006712	-0.0281374	0.000549205	0.0296019	-0.0255738	0.000427134	0.00494366	0.0313109	-0.0291139	-0.0354615	-0.020569	0.00103749
-4.66	-0.0105591	-0.039978	-0.0149536	-0.0281372	0.000549316	0.0198364	-0.02948	-0.00933838	-0.0106812	0.0215454	-0.0388794	-0.0452271	-0.0166626	-0.00872803
-4.56	-0.00860596	-0.0341187	-0.00323486	-0.0164185	0.00250244	0.0315552	-0.0333862	-0.00738525	0.00299072	0.0195923	-0.0369263	-0.0335083	-0.0127563	0.00299072
-4.46	0.00506584	-0.0282594	-0.00714119	-0.0164185	0.0103149	0.0217895	-0.0333863	0.0023803	0.00299065	0.0234985	-0.0408326	-0.0335084	-0.0186158	0.00299065
-4.36	0.00897217	-0.024353	-0.0149536	-0.0222778	0.00250244	0.0198364	-0.0392456	0.000427246	-0.00286865	0.031311	-0.048645	-0.0354614	-0.0205688	0.0010376
-4.26	0.0138551	-0.0233763	-0.0198363	-0.019348	0.0112917	0.0286256	-0.0460814	-0.000549167	-0.00970448	0.0303346	-0.0496214	-0.0462035	-0.0254515	6.11842e-05
-4.16	0.0109253	-0.0263062	-0.0266724	-0.0164185	0.0142212	0.0276489	-0.0392456	0.00238037	-0.00164795	0.0430298	-0.0408325	-0.0374146	-0.0166626	0.00299072
-4.06	0.0103149	-0.0269165	-0.0429077	-0.0170288	0.0233765	0.0309448	-0.0339966	0.0115356	0.000427246	0.0385132	-0.0512085	-0.0477905	-0.0211792	0.012146
-3.96	0.014465	-0.0274051	-0.0387575	-0.0128786	0.0326535	0.0304563	-0.0337527	0.0117795	0.0104369	0.0321652	-0.0431521	-0.0534061	-0.0267947	0.0162961
-3.86	0.0109253	-0.0282593	-0.0383911	-0.0105591	0.0181274	0.0296021	-0.0529175	0.00628662	0.00494385	0.0215454	-0.0466919	-0.0530396	-0.0361938	0.0186157
-3.76	0.0140992	-0.0145873	-0.0383911	-0.0132446	0.0200806	0.027649	-0.0451049	0.0062867	0.0186157	0.0488892	-0.0427856	-0.0588989	-0.0420531	0.0108033
-3.66	0.0148315	-0.0360718	-0.0664673	-0.0457153	0.00836182	0.0244751	-0.0568237	-0.003479	0.0447388	0.0671997	-0.0564575	-0.0725708	-0.0518188	0.0088501
-3.56	0.0353394	-0.0565796	-0.0725708	-0.0720825	0.0112915	0.0220337	-0.0578003	0.00921631	0.0735474	0.0986938	-0.0613403	-0.0735474	-0.0449829	-0.00579834
-3.46	0.0734249	-0.00286902	-0.0442507	-0.037903	0.0493771	0.0159298	-0.0568241	0.0140987	0.105285	0.123108	-0.0603641	-0.054993	-0.0408329	0.00299035
-3.36	0.100769	0.00689697	-0.00714111	-0.0281372	0.0650024	0.0198364	-0.06073	0.00238037	0.149475	0.13678	-0.0740356	-0.0725708	-0.0459595	-0.00872803
-3.26	0.131775	0.0391238	0.0387574	0.000183217	0.103089	0.0383914	-0.0597531	-0.00836152	0.171204	0.156555	-0.0828244	-0.0696408	-0.0215451	0.0156863
-3.16	0.175964	0.0742798	0.0739136	0.06073	0.12262	0.0735474	-0.0499878	0.0397339	0.187561	0.182678	-0.0847778	-0.0442505	0.0253296	0.0606079
-3.06	0.1828	0.0791626	0.0924683	0.0831909	0.121643	0.0842896	-0.0119019	0.0453491	0.184631	0.181702	-0.0962524	-0.0791626	0.0380249	0.0733032
-2.96	0.168153	0.0527966	0.0660995	0.070494	0.0816052	0.0462048	-0.0109241	0.025575	0.127013	0.140443	-0.108214	-0.113829	0.0175183	0.0293591
-2.86	0.140198	0.00921631	0.048645	0.0484009	0.0692749	0.0202026	-0.00762939	0.0183716	0.0494995	0.121521	-0.120544	-0.0761108	-0.00262451	0.0287476
-2.76	0.07831	-0.0592632	0.0153184	0.00408795	0.0471821	-0.0143413	-0.0226421	-0.0200786	-0.0807509	0.0772114	-0.135557	-0.0181255	-0.0430278	-0.0143413
-2.66	0.0307007	-0.0929565	-0.0108032	-0.0482788	0.0308228	-0.0842896	-0.00897217	-0.0481567	-0.0725708	0.0615845	-0.110168	0.031189	-0.0567017	-0.0265503
-2.56	0.147278	0.00299072	-0.290344	-0.397278	0.163391	0.0393677	-0.124817	0.0762329	-0.316956	0.291077	-0.101013	0.17511	0.116516	0.00262451
-2.46	0.267326	0.0317301	-0.419056	-0.480336	0.246086	0.322746	-0.20118	0.172843	-0.608509	0.410392	-0.00708827	0.206901	0.261222	-0.0117269
-2.36	-0.0314941	-0.191284	-0.108521	-0.0153809	-0.00280762	0.0880127	-0.0577393	-0.0638428	-0.214355	-0.0548096	0.0511475	-0.024292	-0.0106201	0.00012207
-2.26	-0.127747	-0.260682	-0.245424	-0.0952771	-0.0466928	-0.205506	-0.0665902	-0.0725717	-0.0907605	-0.165589	0.0131217	0.060607	-0.156068	0.0264273
-2.16	-0.0368042	-0.327454	-0.278992	-0.137146	0.0958862	-0.272766	-0.0408325	-0.0910034	-0.118469	-0.0628052	-0.0131226	-0.0444946	-0.217468	0.0287476
-2.06	0.076355	-0.294861	-0.224915	-0.0759888	0.128479	-0.203796	-0.0109253	-0.0357056	-0.107361	-0.071228	0.0519409	-0.00445557	-0.160217	0.128967
-1.96	0.194883	-0.213442	-0.12982	-0.00359964	0.166197	-0.038393	-0.0369282	0.0418072	-0.0525498	0.0114117	0.0552349	0.0059185	-0.0729389	0.186949
-1.86	0.259583	-0.0874634	0.0184937	0.0942993	0.15155	0.024353	-0.0112915	0.0994263	0.0316772	0.0397339	0.0652466	-0.00750732	0.0366821	0.161804
-1.76	0.190855	0.00787205	0.138365	0.134947	0.0515732	-0.033876	0.0328965	0.136168	0.0586531	0.0361924	0.0527939	-0.00128323	0.0214218	0.10443
-1.66	0.0231934	0.0484619	0.141846	0.0654297	-0.0828857	-0.0675049	0.0179443	0.0927734	0.0172119	-0.00439453	0.0124512	-0.0349121	-0.00439453	0.0386963
-1.56	-0.123413	0.0252686	0.117432	-0.0109863	-0.158081	-0.0821533	-0.0169678	0.0351563	-0.0469971	-0.0218506	-0.0705566	-0.0662842	-0.0463867	-0.0606689
-1.46	-0.214231	-0.0772685	0.0938697	-0.135745	-0.185545	-0.1593	-0.114866	-0.0185527	-0.172976	-0.0755595	-0.161375	-0.120848	-0.0738505	-0.211302
-1.36	-0.31134	-0.232971	0.104187	-0.28949	-0.212341	-0.304016	-0.158386	-0.0824585	-0.324036	-0.16095	-0.235046	-0.190613	-0.0878296	-0.3349
-1.26	-0.31207	-0.338437	0.119445	-0.434754	-0.215024	-0.41998	-0.202939	-0.165219	-0.458314	-0.149106	-0.306821	-0.236264	-0.0779391	-0.39581
-1.16	-0.156799	-0.322205	-0.0116577	-0.467346	-0.148865	-0.41864	-0.184753	-0.214172	-0.48114	-0.0895386	-0.355042	-0.216125	-0.0281372	-0.310486
-1.06	-0.121338	-0.25	-0.104248	-0.402954	-0.129761	-0.375732	-0.200806	-0.191528	-0.414795	-0.121582	-0.324585	-0.188354	-0.074707	-0.230835
-0.960003	-0.0877088	-0.148378	-0.124203	-0.271298	-0.0676892	-0.18036	-0.223451	-0.175233	-0.322201	-0.120057	-0.252748	-0.141908	-0.0966199	-0.185487
-0.860001	-0.0982056	-0.164734	-0.183533	-0.229919	-0.150452	-0.0678101	-0.291809	-0.130188	-0.187439	-0.0891724	-0.172302	-0.0801392	-0.148132	-0.134338
-0.760002	-0.144533	-0.199343	-0.214597	-0.210202	-0.171755	-0.00598353	-0.352907	-0.0878927	-0.100095	-0.0804464	-0.109621	-0.0268576	-0.181887	-0.116579
-0.66	-0.171814	-0.189514	-0.14032	-0.0526733	-0.196716	0.0441284	-0.326721	-0.0319214	-0.0458374	-0.117126	-0.100525	0.0259399	-0.142029	-0.107483
-0.560001	-0.0671387	-0.0501709	0.141724	0.269531	-0.104858	0.200684	-0.0603027	0.171143	0.0408936	0.0606689	0.0256348	0.125854	0.0380859	0.0440674
-0.460003	-0.0158799	0.0546768	0.506711	0.112301	0.176869	0.327016	0.220692	0.394398	0.0988736	0.300648	0.135487	0.359608	0.0788467	0.193837
-0.360001	-0.313049	-0.169128	0.337585	-0.278748	0.200378	-0.110046	0.000793457	-0.363098	-0.207703	-0.270813	0.13324	-0.171936	-0.460999	-0.0159302
-0.260002	-0.633342	-0.327556	-0.322579	0.390068	-0.324627	-0.362713	-0.666668	-0.694256	-0.107735	-0.611004	-0.0155446	-0.680462	-0.716839	-0.24638
-0.16	-0.220703	-0.247803	-0.58606	-0.556274	-0.454956	-0.0723877	-0.737305	-0.354248	-0.223999	-0.154297	-0.296265	-0.148804	-0.0299072	-0.173218
-0.0600014	-0.0200806	-0.146423	-0.345276	-0.513123	-0.121521	-0.486267	-0.3078	-0.288391	-0.184265	-0.136902	-0.155823	-0.249329	0.429626	-0.196472
0.0399971	0.308523	0.193166	0.155707	-0.0801332	0.30718	-0.255198	0.245412	0.0382591	0.241644	0.0586448	0.329397	0.211355	0.474294	0.208425
0.139999	0.421875	0.393921	0.47644	0.225342	0.515747	0.0767822	0.710327	0.384033	0.675659	0.283569	0.89502	0.466064	1.10242	1.0553
0.239998	0.308901	0.425966	0.508851	0.307801	0.540712	0.237001	0.836122	0.452699	0.981141	0.510195	1.44318	0.691103	1.63996	1.9256
0.34	0.413757	0.500427	0.607849	0.518127	0.663147	0.487976	0.985901	0.739197	1.3172	0.938538	1.99139	1.40216	2.6413	2.69061
0.439999	0.440613	0.521667	0.632629	0.611633	0.704773	0.679138	1.04974	0.97113	1.63885	1.32074	2.41388	2.013	3.20172	3.6452
0.539997	0.479309	0.561218	0.669373	0.670715	0.721985	0.762756	1.13727	1.08514	1.94708	1.6778	2.83026	2.46454	4.12433	4.3421
0.639996	0.513612	0.606142	0.742491	0.720641	0.819642	0.842836	1.27594	1.22077	2.12994	1.9422	3.15839	2.77313	4.70136	4.85687
0.740002	0.566223	0.667664	0.803162	0.767395	0.883118	0.877869	1.35504	1.34198	2.26837	2.06427	3.3996	3.02216	5.04608	5.18488
0.84	0.620911	0.73407	0.866516	0.827087	1.00421	0.931702	1.46246	1.42401	2.39264	2.26154	3.66913	3.29169	5.48749	5.45636
0.939999	0.676697	0.808289	0.938782	0.904114	1.09686	1.05084	1.59613	1.57135	2.534	2.42291	3.97382	3.55927	6.01288	5.7774
1.04	0.722473	0.860168	0.984802	0.978333	1.23077	1.11615	1.69098	1.68378	2.67072	2.56036	4.1308	3.82562	6.14642	6.11456
1.14	0.787904	0.875672	1.05304	0.997986	1.31073	1.1944	1.79743	1.79413	2.78107	2.67853	4.32636	4.08954	6.31464	6.36432
1.24	0.843567	0.92157	1.13019	1.05841	1.39484	1.27155	1.89496	1.89948	2.93243	2.82599	4.45819	4.31708	6.53436	6.63019
1.34	0.875916	0.963684	1.1684	1.08295	1.44171	1.31451	1.9566	1.99237	3.05157	2.94708	4.56561	4.44012	6.70502	6.836
1.44	0.895325	0.992859	1.21515	1.10822	1.47394	1.34369	2.04547	2.07343	3.15411	3.10431	4.69427	4.57465	6.87396	6.98859
1.54	0.93158	1.03192	1.25531	1.15424	1.51385	1.4151	2.10992	2.13873	3.26276	3.17853	4.80682	4.68597	7.03143	7.12018
1.64	0.991028	1.07208	1.30304	1.14728	1.53449	1.48627	2.185	2.216	3.34357	3.2442	4.9267	4.80634	7.21381	7.29791
1.74	0.999939	1.07684	1.32062	1.14838	1.56964	1.53815	2.24664	2.29413	3.41779	3.32306	5.05292	4.92426	7.40131	7.44635
1.84	1.04083	1.11017	1.34613	1.19513	1.61053	1.58209	2.29059	2.33307	3.52032	3.4256	5.16986	5.04828	7.56635	7.60553
1.94	1.06232	1.13947	1.36176	1.23138	1.6546	1.62787	2.36285	2.39276	3.5965	3.50958	5.28046	5.15302	7.74408	7.74225
2.04	1.10541	1.16864	1.4007	1.27228	1.70331	1.66119	2.40875	2.44843	3.67096	3.586	5.40912	5.2641	7.89349	7.90338
2.14	1.14642	1.19513	1.45062	1.31049	1.74738	1.71393	2.46344	2.50702	3.76349	3.67267	5.51581	5.38446	8.03802	8.06158
2.24	1.14349	1.22626	1.47699	1.35443	1.80109	1.74896	2.50934	2.56744	3.82501	3.75763	5.62103	5.47797	8.17963	8.20319
2.34	1.15997	1.24689	1.50519	1.37201	1.85663	1.79303	2.5766	2.64594	3.89728	3.81818	5.71991	5.59906	8.32416	8.34381
2.44	1.18939	1.26154	1.54828	1.37885	1.90363	1.85345	2.66266	2.68866	3.95807	3.87506	5.83099	5.71454	8.46576	8.50299
2.54	1.23627	1.2702	1.56781	1.40118	1.97394	1.93463	2.72516	2.73163	4.0174	3.93829	5.93182	5.84027	8.63373	8.62994
2.64	1.24603	1.2713	1.60492	1.42572	2.01776	1.95221	2.78766	2.76178	4.09552	3.99689	6.03607	5.94305	8.76849	8.742
2.74	1.23724	1.26642	1.62823	1.46967	2.05304	1.96686	2.83746	2.81854	4.159	4.0694	6.13202	6.04242	8.86908	8.87115
2.84	1.26654	1.30939	1.66644	1.50287	2.09406	2.00397	2.86481	2.85175	4.22662	4.12677	6.21478	6.13934	9.0058	8.98834
2.94	1.25482	1.29376	1.70355	1.54279	2.13312	2.0274	2.89996	2.88885	4.28595	4.18732	6.29022	6.22992	9.1015	9.09772
3.04	1.27618	1.29279	1.71625	1.58197	2.15167	2.05377	2.94	2.94452	4.34161	4.24103	6.36615	6.32391	9.19818	9.20807
3.14	1.28351	1.30487	1.72638	1.5921	2.17743	2.10492	2.98138	2.99567	4.39471	4.31561	6.44586	6.41095	9.29425	9.30609
3.24	1.30072	1.31622	1.74945	1.61322	2.22198	2.1319	3.04938	3.06171	4.44244	4.37506	6.53607	6.48602	9.40912	9.39948
3.34	1.31146	1.32111	1.77777	1.62006	2.25226	2.17975	3.10114	3.09784	4.49689	4.42755	6.6203	6.56	9.51166	9.49615
3.44	1.33685	1.31329	1.78949	1.64935	2.28546	2.21295	3.12848	3.12128	4.56256	4.48419	6.69135	6.66083	9.60736	9.60431
3.54	1.35248	1.33478	1.77972	1.68256	2.32257	2.2442	3.16168	3.1662	4.60236	4.55841	6.74921	6.73383	9.71161	9.69537
3.64	1.37689	1.34943	1.79047	1.72064	2.31769	2.24908	3.19122	3.20624	4.63263	4.61334	6.8017	6.80438	9.78412	9.75885
3.74	1.41095	1.36505	1.79242	1.75385	2.36066	2.29401	3.23883	3.22504	4.68268	4.66681	6.86737	6.87543	9.8681	9.83893
3.84	1.45111	1.37872	1.80536	1.78119	2.37628	2.31744	3.28961	3.24725	4.71857	4.71368	6.93182	6.94891	9.96771	9.91901
3.94	1.46478	1.39044	1.82172	1.81049	2.40558	2.33112	3.32867	3.28241	4.75494	4.76569	6.99896	7.01605	10.0497	10.0206
4.04	1.47943	1.41876	1.85394	1.81342	2.43707	2.3692	3.3609	3.33612	4.81134	4.80841	7.06561	7.08075	10.1523	10.1036
4.14	1.48529	1.41486	1.87543	1.82123	2.47382	2.39069	3.39801	3.37323	4.85822	4.85333	7.12689	7.14594	10.2382	10.1883
4.24	1.4931	1.43439	1.87738	1.84393	2.50934	2.43561	3.43512	3.38812	4.90826	4.90924	7.17303	7.19598	10.3027	10.254
4.34	1.50775	1.44513	1.89008	1.83588	2.49152	2.44757	3.46466	3.40155	4.94318	4.95392	7.24115	7.24261	10.3681	10.3292
4.44	1.53119	1.46661	1.90179	1.87103	2.49933	2.47174	3.47516	3.43671	4.99518	4.99225	7.29901	7.30243	10.4345	10.4112
4.54	1.5451	1.50665	1.93597	1.89349	2.52374	2.48444	3.50739	3.45844	5.03009	5.02911	7.36249	7.37054	10.5078	10.4747
4.64	1.56048	1.52716	1.97601	1.90424	2.55792	2.52252	3.54474	3.48553	5.08112	5.08673	7.42401	7.42352	10.5497	10.544
4.74	1.55658	1.56232	1.99554	1.91327	2.57477	2.53033	3.56696	3.50433	5.10529	5.12115	7.46967	7.46063	10.6266	10.6182
4.84	1.539	1.56622	2.0307	1.92181	2.58331	2.54718	3.58844	3.52655	5.14362	5.14655	7.52362	7.50629	10.6982	10.7081
4.94	1.54413	1.5799	2.04755	1.92572	2.6048	2.57916	3.61505	3.55194	5.19122	5.18634	7.57318	7.55829	10.7704	10.7811
5.04	1.54877	1.58112	2.05414	1.914	2.63141	2.60065	3.65485	3.56293	5.22369	5.21881	7.62323	7.61102	10.8173	10.8428
5.14	1.55853	1.58771	2.05609	1.93671	2.6673	2.62018	3.68805	3.56952	5.26544	5.25861	7.66229	7.65472	10.8779	10.9092
5.24	1.58392	1.60529	2.05804	1.9433	2.67633	2.63898	3.7049	3.59418	5.29987	5.29376	7.71185	7.71063	10.9482	10.9678
5.34	1.59564	1.60724	2.05609	1.95502	2.67316	2.65143	3.73492	3.6203	5.33185	5.33014	7.76776	7.75751	11.0165	11.0518
5.44	1.591	1.62091	2.07684	1.94452	2.68488	2.67096	3.76617	3.6496	5.37408	5.36993	7.80682	7.79535	11.0771	11.1143
5.54	1.5976	1.62408	2.0932	1.95306	2.70563	2.6839	3.8045	3.66644	5.40021	5.39459	7.85834	7.85321	11.1501	11.1854
5.64	1.61029	1.62384	2.10394	1.97943	2.72687	2.70514	3.83356	3.69354	5.44537	5.41705	7.91717	7.90375	11.205	11.2755
5.74	1.6347	1.64435	2.09833	2.01166	2.73297	2.71198	3.8736	3.72772	5.48346	5.45587	7.96771	7.94501	11.2783	11.3292
5.84	1.62323	1.63556	2.09613	2.01849	2.75421	2.69855	3.88556	3.73969	5.50275	5.47369	8.00702	7.987	11.3339	11.3575
5.94	1.63568	1.64264	2.12152	2.01971	2.80109	2.69147	3.91949	3.7619	5.5274	5.50568	8.04608	8.00726	11.3867	11.4083
6.04	1.63373	1.64337	2.14032	2.03217	2.83624	2.71613	3.93048	3.77679	5.5672	5.5401	8.10541	8.0495	11.4511	11.4708
6.14	1.62323	1.64655	2.15472	2.06073	2.83942	2.711	3.96051	3.79315	5.58795	5.55963	8.14764	8.09442	11.5097	11.5118
6.24	1.62787	1.64532	2.16449	2.05365	2.84015	2.72589	3.96759	3.80219	5.62115	5.59357	8.18085	8.13422	11.5605	11.5665
6.34	1.64972	1.65472	2.1922	2.05792	2.87372	2.74652	3.98431	3.81305	5.65546	5.62445	8.23199	8.17682	11.6214	11.6183
6.44	1.65253	1.6629	2.22626	2.10834	2.89606	2.77277	4.00861	3.84393	5.67584	5.66388	8.26947	8.22137	11.6738	11.6797
6.54	1.65424	1.66705	2.2475	2.12421	2.91144	2.79596	4.03766	3.87738	5.71198	5.70905	8.30682	8.26019	11.7197	11.7237
6.64	1.67377	1.68146	2.25262	2.1347	2.94464	2.81354	4.0506	3.88593	5.74591	5.73126	8.34198	8.29657	11.7829	11.7842
6.74	1.67987	1.6922	2.26215	2.14349	2.97028	2.82745	4.06598	3.91156	5.76764	5.76862	8.39178	8.35028	11.8261	11.838
6.84	1.69159	1.69025	2.26019	2.14276	2.99835	2.83014	4.09259	3.92401	5.80353	5.79987	8.42181	8.38617	11.8671	11.8731
6.94	1.68158	1.69244	2.27411	2.15033	2.99933	2.84015	4.10016	3.93988	5.83502	5.81525	8.46307	8.41766	11.9033	11.9131
7.04	1.69427	1.68829	2.28558	2.1662	3.00543	2.83722	4.11798	3.96893	5.86334	5.85455	8.51093	8.44989	11.9492	11.9571
7.14	1.71503	1.67389	2.29071	2.15521	3.00739	2.84772	4.13043	3.98969	5.89532	5.87604	8.54291	8.48773	12.0078	11.9942
7.24	1.71478	1.67755	2.29633	2.16327	3.00909	2.86163	4.13849	4.00311	5.92877	5.91681	8.58807	8.52509	12.0595	12.0323
7.34	1.71014	1.66193	2.30731	2.164	3.00836	2.87604	4.15875	4.01996	5.95416	5.94928	8.63104	8.56415	12.0966	12.0674
7.44	1.71967	1.67194	2.29926	2.17792	3.00421	2.87701	4.16486	4.02753	5.96368	5.96466	8.65741	8.60492	12.1354	12.1172
7.54	1.7326	1.67853	2.29462	2.2099	3.00739	2.88605	4.16876	4.03656	5.99615	6.00104	8.6828	8.62762	12.1894	12.159
7.64	1.71674	1.69635	2.29755	2.21014	3.02399	2.89093	4.19391	4.05316	6.02838	6.034	8.72552	8.6618	12.2411	12.2081
7.74	1.72357	1.68829	2.28754	2.20135	3.03156	2.90045	4.18829	4.06854	6.04376	6.05573	8.75116	8.69012	12.2617	12.2344
7.84	1.73456	1.68951	2.27118	2.20013	3.02887	2.92902	4.19611	4.09906	6.07623	6.08698	8.78046	8.71429	12.289	12.2794
7.94	1.72968	1.69318	2.26703	2.20428	3.02277	2.93658	4.20758	4.12225	6.10455	6.11603	8.81659	8.74188	12.3505	12.3233
8.04	1.72455	1.71198	2.26825	2.19916	3.03375	2.92804	4.24274	4.1391	6.117	6.12897	8.85175	8.78094	12.3818	12.3624
8.14	1.73065	1.70392	2.26801	2.19354	3.03937	2.9278	4.24884	4.15448	6.13873	6.14825	8.86713	8.81317	12.4062	12.3965
8.24	1.72943	1.71881	2.24969	2.20404	3.04059	2.93683	4.25861	4.16156	6.16608	6.17487	8.89178	8.85101	12.4413	12.4376
8.34	1.72845	1.73615	2.24677	2.18475	3.02985	2.94244	4.26422	4.17426	6.18732	6.19147	8.92792	8.87079	12.4677	12.4678
8.44	1.74762	1.75922	2.24982	2.18195	3.0368	2.9577	4.28143	4.19489	6.22015	6.216	8.95563	8.90436	12.513	12.5034
8.54	1.74603	1.78107	2.27411	2.18085	3.04547	2.98346	4.29865	4.22504	6.26349	6.24225	8.97284	8.93719	12.5563	12.5479
8.64	1.73553	1.79205	2.2807	2.19135	3.05719	2.99445	4.32086	4.23749	6.28619	6.26764	9.01068	8.96454	12.5966	12.585
8.74	1.73529	1.80743	2.2868	2.20526	3.06085	3.00787	4.32501	4.26117	6.32233	6.2901	9.04803	8.99164	12.6288	12.6219
8.84	1.73846	1.81061	2.30707	2.21503	3.06012	3.00714	4.33551	4.27484	6.35431	6.32013	9.07733	9.01825	12.6738	12.6641
8.94	1.74115	1.81329	2.29852	2.22357	3.07452	3.01886	4.36017	4.28534	6.37897	6.34088	9.10663	9.04169	12.7128	12.709
9.04	1.73749	1.81354	2.30023	2.22968	3.08453	3.02057	4.37677	4.28949	6.40338	6.35553	9.13495	9.06024	12.7372	12.7393
9.14	1.73553	1.82526	2.32294	2.23627	3.1087	3.04327	4.40485	4.31879	6.41901	6.3797	9.17865	9.09149	12.7841	12.7686
9.24	1.73627	1.82404	2.31781	2.23163	3.11578	3.04791	4.40997	4.33514	6.44318	6.41608	9.20331	9.11566	12.8173	12.8038
9.34	1.75116	1.8194	2.31708	2.21991	3.11969	3.06085	4.4295	4.34418	6.46979	6.43439	9.2326	9.14618	12.8564	12.8272
9.44	1.75385	1.84747	2.34515	2.23041	3.14191	3.08893	4.43805	4.36639	6.49127	6.46686	9.25995	9.16376	12.8857	12.8663
9.54	1.75311	1.84869	2.34833	2.23944	3.16852	3.10382	4.45294	4.39496	6.51935	6.4903	9.28729	9.19696	12.9267	12.9034
9.64	1.75678	1.85162	2.3598	2.24701	3.18781	3.10944	4.4715	4.41547	6.54108	6.50177	9.30389	9.23309	12.9589	12.9317
9.74	1.77264	1.83771	2.362	2.26874	3.19586	3.12726	4.47906	4.43085	6.5694	6.53131	9.34271	9.26215	12.997	12.9678
9.84	1.7558	1.83893	2.37836	2.26556	3.19977	3.15265	4.49005	4.44574	6.59357	6.54108	9.36346	9.2868	13.0224	12.9932
9.94	1.75311	1.84747	2.37372	2.28046	3.21417	3.14557	4.50958	4.45941	6.62018	6.56061	9.38885	9.31219	13.0517	13.0284
10.04	1.74823	1.85162	2.39105	2.29193	3.22223	3.15558	4.51129	4.47675	6.63092	6.56818	9.40936	9.3327	13.0742	13.0547
10.14	1.74603	1.83893	2.40692	2.30194	3.22516	3.16827	4.51544	4.4848	6.65533	6.59576	9.45209	9.36102	13.122	13.0928
10.24	1.73456	1.82501	2.41571	2.29706	3.22687	3.16022	4.52228	4.48773	6.66095	6.61823	9.47577	9.38422	13.1484	13.1094
10.34	1.74701	1.82428	2.43988	2.31268	3.23199	3.1712	4.53082	4.49628	6.69147	6.64166	9.49921	9.41864	13.1777	13.1446
10.44	1.73846	1.82697	2.43329	2.30365	3.22809	3.17706	4.53986	4.51508	6.70905	6.66388	9.52069	9.43622	13.2109	13.1661
10.54	1.74042	1.83405	2.43915	2.31464	3.25616	3.19733	4.56329	4.52484	6.72467	6.69049	9.55389	9.47723	13.2507	13.2071
10.64	1.75214	1.83868	2.43011	2.34076	3.26129	3.20831	4.56989	4.53461	6.7403	6.71198	9.57343	9.50067	13.289	13.2332
10.74	1.74701	1.83405	2.42938	2.34784	3.2691	3.22394	4.58087	4.53534	6.7547	6.72565	9.59296	9.52679	13.3183	13.2696
10.84	1.758	1.83795	2.42352	2.3537	3.2757	3.22858	4.59454	4.53656	6.77936	6.74591	9.61249	9.54755	13.3378	13.3028
10.94	1.76361	1.83575	2.42645	2.36713	3.27789	3.23468	4.61115	4.5434	6.79205	6.76764	9.62982	9.56805	13.3603	13.3272
11.04	1.76678	1.83502	2.42914	2.36249	3.28571	3.24249	4.61578	4.54413	6.81036	6.78717	9.65253	9.59344	13.3935	13.3487
11.14	1.77264	1.8338	2.42059	2.36444	3.29034	3.24908	4.62482	4.55511	6.83112	6.79108	9.67792	9.61688	13.4267	13.3839
11.24	1.78546	1.8432	2.42682	2.37921	3.30365	3.25848	4.64276	4.57892	6.85492	6.81561	9.69781	9.64655	13.4564	13.3979
11.34	1.79901	1.85162	2.44574	2.39667	3.32184	3.27081	4.66559	4.59198	6.88092	6.84283	9.72186	9.67719	13.4843	13.4395
11.44	1.79083	1.85199	2.44464	2.40411	3.32416	3.27118	4.67426	4.59088	6.89423	6.86005	9.74689	9.70148	13.5054	13.4626
11.54	1.79779	1.84967	2.43915	2.39935	3.32965	3.26886	4.67853	4.59906	6.89069	6.86237	9.76288	9.71747	13.5273	13.4825
11.64	1.81073	1.84967	2.44305	2.40448	3.34918	3.27472	4.69098	4.60492	6.90509	6.87677	9.78705	9.737	13.5585	13.5118
11.74	1.8111	1.84686	2.43829	2.41534	3.35419	3.28754	4.70038	4.61383	6.92426	6.89203	9.80231	9.75885	13.5804	13.5473
11.84	1.81732	1.84576	2.44305	2.42206	3.3609	3.29425	4.70978	4.6264	6.94147	6.89166	9.82733	9.77606	13.6074	13.5782
11.94	1.82147	1.84479	2.44794	2.44061	3.37164	3.30304	4.72443	4.63129	6.96002	6.90631	9.8576	9.80511	13.6318	13.6065
12.04	1.81732	1.84845	2.44965	2.42596	3.37921	3.30402	4.72418	4.63617	6.9754	6.90533	9.86835	9.83856	13.6484	13.629
12.14	1.83612	1.84772	2.45282	2.42865	3.38434	3.31647	4.73908	4.633	6.97858	6.92291	9.88397	9.85614	13.6699	13.6602
12.24	1.84491	1.85651	2.45966	2.42303	3.38336	3.32843	4.74786	4.64301	7.00299	6.93756	9.90912	9.86884	13.704	13.6846
12.34	1.84662	1.86603	2.46918	2.4201	3.39996	3.35284	4.76447	4.6557	7.00983	6.95099	9.93475	9.90106	13.7363	13.711
12.44	1.84784	1.84967	2.4743	2.4306	3.41632	3.35748	4.78082	4.65961	7.0235	6.96198	9.95819	9.92645	13.748	13.7383
12.54	1.86249	1.85455	2.47528	2.43085	3.42047	3.36945	4.78497	4.69061	7.04401	6.98053	9.98846	9.9516	13.7763	13.7674
12.64	1.86908	1.84747	2.47137	2.43671	3.42242	3.3714	4.79279	4.69965	7.05646	6.9942	9.99628	9.9743	13.7997	13.7921
12.74	1.86835	1.84283	2.47601	2.43353	3.42706	3.37018	4.80133	4.70355	7.06744	6.99811	10.0099	9.99384	13.8134	13.8096
12.84	1.87299	1.83502	2.47528	2.4328	3.43219	3.37921	4.82013	4.70941	7.07916	7.00983	10.0275	10.0134	13.8466	13.835
12.94	1.8869	1.84381	2.4743	2.43964	3.43903	3.38409	4.84064	4.72479	7.09967	7.0213	10.0519	10.028	13.8769	13.8497
13.04	1.88202	1.84357	2.47797	2.44061	3.44977	3.38385	4.84552	4.7348	7.10846	7.0274	10.0673	10.0466	13.8864	13.878
13.14	1.88275	1.84479	2.48895	2.42181	3.4505	3.4007	4.85602	4.75043	7.11432	7.04108	10.0842	10.072	13.913	13.8936
13.24	1.89862	1.85236	2.49579	2.42792	3.47223	3.4173	4.87189	4.76703	7.13165	7.06354	10.1066	10.0991	13.9413	13.9356
13.34	1.89471	1.85358	2.51215	2.42792	3.48785	3.41534	4.87775	4.78729	7.14264	7.0733	10.1262	10.1198	13.955	13.9708
13.44	1.88788	1.84479	2.51434	2.42108	3.50128	3.41827	4.88458	4.79144	7.15924	7.0899	10.1486	10.1462	13.9931	13.9835
13.54	1.87885	1.84283	2.51239	2.41205	3.50055	3.41705	4.88263	4.79926	7.17291	7.09454	10.1662	10.1599	14.0146	14.001
13.64	1.88104	1.84454	2.49969	2.4201	3.49567	3.41534	4.8941	4.80609	7.17975	7.1026	10.1828	10.1725	14.0273	14.0176
13.74	1.88275	1.84479	2.50531	2.42572	3.49469	3.41827	4.90607	4.80975	7.18854	7.10748	10.1974	10.1852	14.0439	14.0381
13.84	1.88788	1.84088	2.50458	2.41913	3.51105	3.42804	4.91193	4.82074	7.20026	7.12115	10.217	10.2126	14.0634	14.0635
13.94	1.88434	1.84125	2.5108	2.41364	3.51459	3.42719	4.91815	4.83282	7.20721	7.1391	10.2298	10.2254	14.0892	14.0854
14.04	1.88165	1.84711	2.52252	2.42462	3.52557	3.43744	4.92792	4.83405	7.21942	7.15009	10.2576	10.2376	14.1158	14.11
14.14	1.86945	1.8432	2.52838	2.41754	3.52631	3.45575	4.94159	4.83868	7.23773	7.15863	10.2603	10.2559	14.14	14.1264
14.24	1.87421	1.8526	2.53583	2.42963	3.53839	3.4776	4.96271	4.84882	7.24323	7.16876	10.2873	10.2712	14.1611	14.1417
14.34	1.88885	1.8504	2.55048	2.42792	3.53864	3.48761	4.9754	4.86273	7.26959	7.18854	10.3098	10.2936	14.1796	14.1641
14.44	1.87299	1.84674	2.55414	2.42694	3.54742	3.48468	4.98688	4.88715	7.28033	7.20709	10.3342	10.3083	14.1923	14.1827
14.54	1.87323	1.84576	2.55634	2.43182	3.54059	3.48956	4.98712	4.88031	7.28522	7.21783	10.3351	10.3327	14.2226	14.2032
14.64	1.87323	1.84967	2.55634	2.43256	3.54645	3.49933	4.99689	4.8869	7.29572	7.23151	10.3488	10.3425	14.248	14.2247
14.74	1.88177	1.84064	2.55438	2.43378	3.55109	3.50519	5.00665	4.89203	7.29694	7.2569	10.3683	10.3627	14.2734	14.2383
14.84	1.87909	1.84576	2.55511	2.41815	3.55621	3.50983	5.02228	4.90179	7.3067	7.2674	10.3879	10.3835	14.2831	14.2637
14.94	1.87616	1.85455	2.55731	2.41913	3.55914	3.50812	5.02203	4.90863	7.31354	7.27545	10.3954	10.4001	14.2997	14.2803
15.04	1.86737	1.85431	2.57587	2.42206	3.57257	3.52081	5.02228	4.93182	7.32623	7.29205	10.4191	10.4128	14.3261	14.293
15.14	1.87201	1.85162	2.57587	2.41888	3.58356	3.52472	5.03595	4.9389	7.336	7.30768	10.4387	10.4323	14.3437	14.3126
15.24	1.87518	1.85553	2.57074	2.42401	3.5777	3.52936	5.04572	4.9389	7.34576	7.31744	10.4601	10.4421	14.3632	14.3243
15.34	1.87714	1.8653	2.57977	2.43964	3.57965	3.54425	5.06012	4.94476	7.35944	7.33112	10.4836	10.4675	14.3867	14.3575
15.44	1.87787	1.86993	2.58954	2.44745	3.60114	3.55988	5.07306	4.96039	7.37506	7.34674	10.4992	10.4929	14.416	14.3829
15.54	1.8703	1.86627	2.58661	2.44647	3.59698	3.56085	5.07208	4.96527	7.38458	7.35626	10.5139	10.4977	14.4267	14.3924
15.64	1.86444	1.86041	2.5788	2.4472	3.60797	3.55499	5.07794	4.97577	7.40143	7.37311	10.5236	10.518	14.4482	14.421
15.74	1.85468	1.87604	2.57953	2.44452	3.61578	3.56158	5.0799	4.98285	7.41119	7.38287	10.5432	10.5388	14.4677	14.4405
15.84	1.85272	1.87482	2.58856	2.44647	3.61578	3.56476	5.08966	4.99066	7.42096	7.39264	10.5634	10.5583	14.4775	14.4503
15.94	1.85345	1.87604	2.60028	2.45624	3.62628	3.57452	5.09625	5.00238	7.43073	7.4024	10.5705	10.5681	14.5016	14.4737
16.04	1.85272	1.87799	2.60297	2.46405	3.62555	3.57648	5.10333	5.00433	7.45221	7.41803	10.5959	10.5895	14.5158	14.501
16.14	1.84979	1.87115	2.60516	2.46771	3.62262	3.5755	5.11603	5.01312	7.4649	7.43658	10.6086	10.612	14.5378	14.5255
16.24	1.84784	1.86993	2.60516	2.46307	3.63043	3.58014	5.13165	5.008	7.4754	7.43732	10.6242	10.6315	14.5546	14.5352
16.34	1.84491	1.87799	2.60809	2.46991	3.62823	3.57452	5.13263	5.00433	7.48346	7.44537	10.6252	10.6501	14.5666	14.5518
16.44	1.84857	1.88092	2.6059	2.4787	3.64215	3.57941	5.14215	5.00726	7.49615	7.45807	10.6496	10.6589	14.5722	14.5743
16.54	1.84589	1.87115	2.61688	2.48065	3.65192	3.57941	5.14728	5.00726	7.50592	7.46783	10.6594	10.6733	14.582	14.588
16.64	1.83905	1.867	2.612	2.47455	3.65875	3.57257	5.15021	5.00824	7.51276	7.47467	10.676	10.6872	14.6032	14.6006
16.74	1.8576	1.87115	2.61493	2.4787	3.67145	3.5755	5.15509	5.00726	7.52545	7.48737	10.6945	10.7038	14.6301	14.6251
16.84	1.85834	1.87115	2.61493	2.4826	3.66827	3.58014	5.16486	5.0119	7.54108	7.48737	10.7082	10.7233	14.6425	14.6348
16.94	1.85077	1.87604	2.62054	2.49335	3.68414	3.59601	5.18024	5.02386	7.55377	7.50201	10.7236	10.7477	14.6669	14.6592
17.04	1.85468	1.87482	2.61591	2.49335	3.67633	3.59406	5.19708	5.02191	7.57013	7.51642	10.7404	10.7536	14.6865	14.6827
17.14	1.85175	1.88092	2.60516	2.48261	3.66754	3.59894	5.1922	5.02094	7.57623	7.52838	10.7492	10.7624	14.7031	14.7051
17.24	1.85443	1.86725	2.60126	2.48651	3.66754	3.60553	5.20197	5.02679	7.586	7.53424	10.7551	10.7722	14.7128	14.7188
17.34	1.84979	1.86139	2.60516	2.48724	3.65778	3.61066	5.20197	5.0307	7.59576	7.53815	10.7687	10.7917	14.7324	14.7305
17.44	1.84491	1.86627	2.60101	2.48749	3.65753	3.60968	5.20099	5.04144	7.59674	7.54694	10.7834	10.8083	14.7516	14.7432
17.54	1.84882	1.86505	2.60028	2.49725	3.66266	3.6214	5.20685	5.04218	7.60065	7.56256	10.7932	10.8141	14.7685	14.7491
17.64	1.85468	1.86822	2.60223	2.50897	3.66852	3.6214	5.20953	5.04926	7.61237	7.57428	10.8146	10.8259	14.7919	14.7706
17.74	1.85834	1.87115	2.60126	2.51776	3.67145	3.61456	5.22345	5.06195	7.62115	7.58771	10.8234	10.8432	14.8144	14.7872
17.84	1.8537	1.87897	2.60394	2.50214	3.67926	3.61334	5.22345	5.06586	7.62311	7.59674	10.8332	10.8483	14.832	14.8126
17.94	1.84686	1.87482	2.61395	2.49799	3.68488	3.61749	5.22443	5.07855	7.6319	7.60944	10.8459	10.861	14.8408	14.8311
18.04	1.84393	1.86725	2.61102	2.50214	3.68903	3.63019	5.2215	5.08612	7.64459	7.62408	10.8683	10.8796	14.8632	14.8536
18.14	1.84296	1.86627	2.61981	2.51288	3.6861	3.64093	5.24005	5.09222	7.65997	7.63678	10.8837	10.8942	14.8896	14.8682
18.24	1.84882	1.86627	2.62958	2.51678	3.69196	3.64484	5.24591	5.09222	7.67096	7.6524	10.9006	10.8981	14.8994	14.878
18.34	1.83881	1.85748	2.62079	2.51776	3.69098	3.64655	5.24176	5.08734	7.67584	7.65729	10.9055	10.9089	14.9179	14.8985
18.44	1.83807	1.85162	2.61761	2.51459	3.69879	3.64777	5.2547	5.09906	7.68756	7.66901	10.9211	10.9245	14.9355	14.9258
18.54	1.8371	1.85529	2.62958	2.52655	3.70172	3.6546	5.26154	5.10199	7.69635	7.68243	10.9338	10.9372	14.9482	14.9385
18.64	1.83612	1.85944	2.62274	2.51971	3.70343	3.64777	5.27423	5.09906	7.69733	7.69049	10.9504	10.9499	14.9667	14.9454
18.74	1.83392	1.8526	2.62958	2.51678	3.70367	3.6546	5.27716	5.11176	7.71393	7.70319	10.9631	10.9567	14.9794	14.9581
18.84	1.84589	1.84967	2.63055	2.52753	3.70856	3.66534	5.28595	5.12128	7.73444	7.71783	10.9836	10.9792	15.0038	14.9825
18.94	1.8371	1.84479	2.63031	2.51752	3.70172	3.65533	5.29742	5.12347	7.73541	7.72272	10.9943	10.988	15.0185	14.9893
19.04	1.84296	1.85529	2.63153	2.5246	3.70953	3.67609	5.29669	5.14105	7.74396	7.73639	11.008	11.0114	15.0322	15.003
19.14	1.85174	1.86139	2.64423	2.53143	3.72223	3.68878	5.31525	5.15765	7.76569	7.75299	11.0344	11.0378	15.0644	15.0235
19.24	1.86322	1.85651	2.63934	2.52264	3.71613	3.68585	5.31622	5.15082	7.77057	7.75201	11.0432	11.0466	15.079	15.0323
19.34	1.86444	1.85065	2.6452	2.52264	3.72321	3.6839	5.31622	5.16058	7.78033	7.76178	11.0627	11.0571	15.0888	15.0381
19.44	1.86053	1.84283	2.63422	2.51483	3.72125	3.69171	5.32404	5.15863	7.78424	7.76569	11.0666	11.072	15.1103	15.0557
19.54	1.86932	1.83868	2.63446	2.51971	3.72028	3.69733	5.33282	5.15839	7.79108	7.77325	11.08	11.0749	15.1347	15.0743
19.64	1.87494	1.83893	2.64325	2.52533	3.72906	3.69366	5.33771	5.17426	7.81158	7.79108	11.1057	11.0895	15.1494	15.0955
19.74	1.88885	1.85162	2.64032	2.52167	3.74762	3.69659	5.3504	5.17719	7.82037	7.80182	11.1242	11.1081	15.164	15.1153
19.84	1.88104	1.84967	2.64032	2.52753	3.75031	3.69855	5.3609	5.18695	7.82428	7.82721	11.1281	11.1179	15.1835	15.1251
19.94	1.88593	1.8526	2.65106	2.5246	3.76422	3.71515	5.36896	5.19379	7.84161	7.84381	11.1447	11.1286	15.2099	15.1417
20.04	1.88007	1.83893	2.64325	2.5246	3.75641	3.7171	5.37482	5.19379	7.84869	7.84576	11.1564	11.1423	15.2255	15.1573
20.14	1.88763	1.84454	2.64886	2.53143	3.75543	3.71881	5.37579	5.20526	7.85553	7.85065	11.173	11.1472	15.2519	15.168
20.24	1.88495	1.84967	2.65399	2.53802	3.76715	3.7298	5.39142	5.22797	7.8653	7.86627	11.1984	11.1725	15.2695	15.1837
20.34	1.88397	1.85455	2.65497	2.53241	3.75836	3.73468	5.38654	5.22308	7.8819	7.87189	11.1994	11.1774	15.2822	15.1924
20.44	1.88202	1.8526	2.66083	2.5285	3.75446	3.74249	5.39825	5.2348	7.89362	7.88483	11.215	11.1852	15.2997	15.212
20.54	1.8869	1.86017	2.65985	2.53729	3.76715	3.75519	5.40118	5.23969	7.90631	7.89752	11.2238	11.1882	15.3222	15.2247
20.64	1.87811	1.8526	2.65961	2.52655	3.75446	3.75031	5.4068	5.25043	7.91119	7.90241	11.2326	11.197	15.3388	15.2296
20.74	1.86835	1.84283	2.66669	2.53241	3.76105	3.76471	5.40802	5.25043	7.92096	7.91217	11.2482	11.2028	15.3486	15.253
20.84	1.87531	1.85101	2.67291	2.53473	3.76849	3.77411	5.4201	5.25739	7.94281	7.93402	11.265	11.2149	15.3607	15.2709
20.94	1.88593	1.86627	2.68231	2.54291	3.77789	3.7757	5.42169	5.27777	7.95685	7.93756	11.2853	11.2184	15.3837	15.2842
21.04	1.87518	1.85626	2.67548	2.53339	3.77301	3.78058	5.42267	5.26898	7.95905	7.94244	11.2844	11.228	15.3886	15.293
21.14	1.87323	1.85748	2.67548	2.53339	3.77692	3.78058	5.42072	5.26703	7.96295	7.95221	11.3039	11.235	15.4081	15.3106
21.24	1.88336	1.87152	2.68048	2.52789	3.78705	3.79852	5.43671	5.28693	7.97699	7.96234	11.314	11.253	15.4222	15.3246
21.34	1.8808	1.87604	2.68817	2.53436	3.80402	3.80695	5.44708	5.2934	7.99323	7.98322	11.3303	11.279	15.4501	15.3409
21.44	1.88593	1.87213	2.68817	2.53436	3.80914	3.80109	5.44708	5.2973	8.01276	7.9942	11.3342	11.2849	15.4599	15.3506
21.54	1.88104	1.86725	2.67743	2.51776	3.81012	3.79694	5.4527	5.30878	8.01764	7.99908	11.3508	11.2936	15.4745	15.3555
21.64	1.8869	1.86407	2.68524	2.52435	3.82184	3.80011	5.45587	5.31195	8.02545	8.0108	11.3683	11.3054	15.4863	15.3672
21.74	1.88397	1.86823	2.68036	2.51874	3.81305	3.79718	5.46271	5.31879	8.02643	8.00787	11.3752	11.32	15.4892	15.3741
21.84	1.87616	1.86237	2.67645	2.52069	3.80914	3.80304	5.46466	5.33051	8.03424	8.02936	11.381	11.3259	15.5068	15.3858
21.94	1.87396	1.8692	2.68011	2.52167	3.80621	3.81573	5.4715	5.33734	8.03522	8.03619	11.3937	11.3327	15.5175	15.3985
22.04	1.88104	1.88165	2.67352	2.51971	3.82257	3.83136	5.47345	5.33734	8.04303	8.04401	11.3996	11.3503	15.5351	15.4161
22.14	1.88983	1.89166	2.67059	2.52069	3.83258	3.83893	5.48615	5.35004	8.0506	8.05084	11.4182	11.3571	15.5536	15.4288
22.24	1.87811	1.8858	2.6745	2.53119	3.83258	3.84015	5.49591	5.35004	8.06158	8.06134	11.4221	11.363	15.5615	15.4483
22.34	1.88397	1.89362	2.67645	2.53827	3.83453	3.8382	5.49786	5.35272	8.07721	8.07428	11.4443	11.3793	15.5888	15.4639
22.44	1.89471	1.9024	2.68134	2.54901	3.83942	3.84698	5.50348	5.36859	8.09381	8.09479	11.4562	11.4011	15.6015	15.4844
22.54	1.88788	1.91119	2.68427	2.55194	3.84625	3.85382	5.5174	5.37152	8.10065	8.10162	11.4689	11.404	15.6083	15.5069
22.64	1.88763	1.89533	2.68011	2.54706	3.84528	3.8548	5.51056	5.36664	8.1153	8.10651	11.4777	11.4128	15.6269	15.502
22.74	1.89471	1.90045	2.67548	2.54706	3.85504	3.8548	5.52032	5.38031	8.11139	8.11237	11.4836	11.4225	15.6425	15.5274
22.84	1.90057	1.9024	2.68329	2.55292	3.85773	3.85675	5.52228	5.38422	8.11725	8.12799	11.5012	11.4401	15.664	15.545
22.94	1.90741	1.91315	2.68817	2.55975	3.86383	3.86237	5.52716	5.39301	8.12799	8.13873	11.5119	11.4587	15.6786	15.5596
23.04	1.9035	1.90338	2.69012	2.55853	3.8736	3.87335	5.53693	5.39764	8.12799	8.1524	11.5158	11.4684	15.7001	15.5792
23.14	1.90741	1.89948	2.69403	2.57343	3.87555	3.88116	5.53497	5.40863	8.13971	8.15631	11.5295	11.4821	15.7079	15.587
23.24	1.9101	1.90607	2.69672	2.57343	3.88336	3.88116	5.54279	5.40472	8.15216	8.16217	11.5353	11.4841	15.7197	15.6026
23.34	1.90643	1.91803	2.70282	2.56854	3.89215	3.89581	5.55231	5.41937	8.16412	8.17682	11.5598	11.4929	15.7343	15.6348
23.44	1.91327	1.92096	2.71942	2.57147	3.9068	3.89874	5.55646	5.4223	8.18073	8.18561	11.5724	11.5153	15.747	15.6475
23.54	1.90448	1.91608	2.7243	2.56659	3.89215	3.89777	5.56134	5.42719	8.18561	8.18536	11.5832	11.5163	15.7519	15.6524
23.64	1.90643	1.91998	2.73407	2.5849	3.89484	3.90753	5.56525	5.42914	8.19537	8.19635	11.5871	11.5202	15.7753	15.6758
23.74	1.91229	1.92975	2.73993	2.59784	3.90192	3.92389	5.58087	5.44476	8.20514	8.20612	11.5969	11.5378	15.7929	15.6876
23.84	1.90717	1.92389	2.73993	2.59784	3.90582	3.92511	5.58087	5.44476	8.2149	8.21198	11.6125	11.5515	15.8124	15.6954
23.94	1.90643	1.92657	2.74066	2.59979	3.90778	3.92706	5.58868	5.45648	8.23248	8.21783	11.6183	11.5632	15.8144	15.7032
24.04	1.91071	1.92816	2.74615	2.60992	3.90814	3.93719	5.58319	5.45758	8.23676	8.22797	11.6343	11.5792	15.8343	15.7153
24.14	1.91034	1.92389	2.74774	2.61346	3.91364	3.94269	5.59845	5.47015	8.25201	8.24323	11.6398	11.5893	15.8495	15.7305
24.24	1.91071	1.92816	2.75787	2.61383	3.91791	3.95282	5.5976	5.46466	8.26215	8.24945	11.6546	11.6065	15.8694	15.7446
24.34	1.91815	1.93756	2.75555	2.61737	3.93781	3.95636	5.61212	5.47797	8.27155	8.2569	11.675	11.61	15.8847	15.7637
24.44	1.92401	1.93365	2.76141	2.6181	3.93903	3.96613	5.62189	5.47797	8.28522	8.26666	11.6789	11.6237	15.8945	15.7735
24.54	1.91498	1.9278	2.76215	2.61932	3.93903	3.96686	5.61798	5.48383	8.29572	8.28815	11.6848	11.6393	15.9003	15.7833
24.64	1.92206	1.93951	2.76337	2.62128	3.94098	3.9798	5.62384	5.47992	8.30475	8.29987	11.6867	11.6452	15.916	15.795
24.74	1.92303	1.92365	2.75262	2.61639	3.9361	3.97296	5.61505	5.4848	8.30377	8.30084	11.6974	11.6559	15.9208	15.7999
24.84	1.92596	1.9278	2.76141	2.61932	3.94879	3.98175	5.61212	5.48773	8.31256	8.30841	11.7062	11.6686	15.9433	15.8126
24.94	1.93964	1.9317	2.76141	2.61737	3.94684	3.98566	5.62189	5.48773	8.31647	8.3194	11.7199	11.6725	15.9531	15.8243
25.04	1.93378	1.9278	2.76532	2.62714	3.9566	3.98566	5.63165	5.49823	8.336	8.32526	11.7258	11.6901	15.9745	15.834
25.14	1.92181	1.92096	2.76898	2.62421	3.95367	3.9964	5.62482	5.50238	8.33893	8.32623	11.7228	11.6911	15.9814	15.8506
25.24	1.92987	1.91803	2.76727	2.6369	3.96124	4.00128	5.62189	5.4975	8.34576	8.33893	11.7355	11.7097	15.9941	15.8633
25.34	1.9328	1.91315	2.76825	2.62494	3.95563	3.99713	5.62872	5.50433	8.34869	8.34186	11.7424	11.7106	16.0107	15.8702
25.44	1.93768	1.91803	2.77313	2.63104	3.97028	4.01886	5.6297	5.51898	8.35748	8.35065	11.7473	11.7311	16.0253	15.8946
25.54	1.92792	1.91608	2.77509	2.63495	3.96832	4.01691	5.63239	5.51312	8.37311	8.35455	11.759	11.739	16.0331	15.9044
25.64	1.93866	1.91705	2.78583	2.63397	3.97711	4.02765	5.63458	5.52191	8.3819	8.36334	11.7697	11.7575	16.0497	15.9236
25.74	1.92963	1.90216	2.77606	2.63397	3.98297	4.01593	5.62872	5.51215	8.3819	8.35944	11.7736	11.7673	16.0595	15.9261
25.84	1.92303	1.89557	2.77875	2.63007	3.98566	4.03741	5.63068	5.52386	8.38971	8.3653	11.7912	11.7751	16.0712	15.9307
25.94	1.93182	1.90436	2.76923	2.64471	3.99567	4.0423	5.63947	5.52875	8.39337	8.37018	11.7941	11.7839	16.0898	15.9442
26.04	1.92206	1.90826	2.77118	2.64081	3.99371	4.0423	5.63361	5.52289	8.40045	8.38385	11.8	11.7936	16.0995	15.961
26.14	1.92499	1.9151	2.77997	2.64764	3.99664	4.04401	5.64044	5.52191	8.40729	8.39264	11.8166	11.8129	16.1122	15.9737
26.24	1.92694	1.90143	2.77411	2.64642	4.00055	4.04523	5.64044	5.52655	8.41705	8.39728	11.8224	11.8239	16.124	15.9952
26.34	1.93475	1.89752	2.78192	2.6496	4.00836	4.05695	5.6424	5.53949	8.42877	8.41022	11.8342	11.8317	16.1357	16.0023
26.44	1.93768	1.90045	2.79071	2.65253	4.00739	4.06964	5.65509	5.53851	8.44733	8.41901	11.8417	11.8444	16.1484	16.0079
26.54	1.93842	1.90118	2.78949	2.66229	4.00153	4.06964	5.66559	5.54242	8.45123	8.41315	11.8605	11.8483	16.1679	16.0176
26.64	1.94745	1.91022	2.79462	2.6662	4.01007	4.07745	5.68439	5.54633	8.4649	8.43073	11.8723	11.8718	16.1855	16.0352
26.74	1.94452	1.89752	2.78973	2.65741	4.00836	4.07452	5.68732	5.53754	8.46588	8.43756	11.8889	11.8786	16.1923	16.0421
26.84	1.93378	1.89069	2.78485	2.66229	4.01324	4.07941	5.67657	5.54242	8.47076	8.43854	11.9035	11.8835	16.1972	16.0469
26.94	1.94391	1.89496	2.79303	2.66656	4.01556	4.09418	5.69061	5.55646	8.4809	8.44672	11.9136	11.8917	16.2112	16.061
27.04	1.94843	1.90143	2.80536	2.67303	4.02203	4.10187	5.69708	5.57269	8.50104	8.45905	11.924	11.904	16.2294	16.0772
27.14	1.93866	1.89166	2.80609	2.68353	4.02203	4.10187	5.70294	5.56683	8.5069	8.47272	11.9396	11.9138	16.2431	16.0987
27.24	1.93939	1.89166	2.80731	2.68085	4.02594	4.10187	5.70685	5.57074	8.5069	8.47858	11.9533	11.9235	16.2587	16.1182
27.34	1.94257	1.89435	2.80927	2.67108	4.04352	4.10187	5.71466	5.57269	8.51349	8.48444	11.9611	11.9294	16.2704	16.1299
27.44	1.94257	1.89557	2.80927	2.66522	4.04816	4.11163	5.7088	5.57855	8.52057	8.4903	11.9748	11.945	16.29	16.1299
27.54	1.9455	1.90436	2.81219	2.66815	4.05817	4.11456	5.7215	5.57635	8.5274	8.49786	11.9875	11.9479	16.3027	16.1524
27.64	1.9494	1.89459	2.81415	2.67206	4.06793	4.11847	5.73126	5.59125	8.54108	8.50885	12.007	11.9655	16.3163	16.1661
27.74	1.95331	1.90631	2.82587	2.67792	4.06793	4.12506	5.72736	5.5932	8.5528	8.51862	12.0226	11.989	16.3339	16.1837
27.84	1.95331	1.89655	2.82001	2.67792	4.0816	4.12628	5.73199	5.59711	8.5567	8.52838	12.039	12.0026	16.3437	16.1934
27.94	1.9328	1.8858	2.80927	2.67694	4.07672	4.11554	5.71857	5.58636	8.55573	8.5274	12.0353	11.9977	16.3427	16.1924
28.04	1.93353	1.8858	2.80927	2.67694	4.07672	4.1214	5.72247	5.59222	8.56158	8.53326	12.0353	12.0075	16.3564	16.1983
28.14	1.93707	1.88422	2.81232	2.67535	4.08954	4.11786	5.73456	5.58868	8.56781	8.53949	12.0513	12.0196	16.3802	16.2143
28.24	1.94257	1.8819	2.81903	2.68475	4.0943	4.12335	5.74591	5.60394	8.58307	8.55084	12.0627	12.0251	16.3896	16.2296
28.34	1.9455	1.88556	2.83173	2.68182	4.09723	4.13605	5.73712	5.61273	8.59186	8.54791	12.0793	12.0417	16.4023	16.2422
28.44	1.94354	1.88678	2.82782	2.6767	4.09723	4.13605	5.74103	5.60687	8.59576	8.55768	12.0851	12.0475	16.4179	16.2637
28.54	1.93866	1.8819	2.81708	2.67303	4.09235	4.12531	5.74591	5.59808	8.59674	8.55865	12.09	12.0524	16.4189	16.2686
28.64	1.94061	1.88385	2.82489	2.67499	4.10406	4.13116	5.75372	5.60394	8.6026	8.56451	12.092	12.0641	16.4306	16.2862
28.74	1.93866	1.8819	2.81512	2.67303	4.10211	4.12921	5.75568	5.60272	8.61115	8.56842	12.1037	12.072	16.4384	16.2881
28.84	1.93866	1.8858	2.82489	2.67303	4.10675	4.13507	5.76154	5.60199	8.61823	8.58209	12.1096	12.072	16.4482	16.2979
28.94	1.93158	1.89362	2.82684	2.67108	4.11188	4.14166	5.75763	5.61371	8.62018	8.59454	12.1213	12.0903	16.4462	16.3194
29.04	1.93573	1.88556	2.83954	2.67792	4.12262	4.14191	5.77032	5.61273	8.62701	8.59479	12.1281	12.1003	16.4531	16.3301
29.14	1.93573	1.89655	2.83563	2.67792	4.12457	4.13605	5.77618	5.61664	8.63287	8.60846	12.1437	12.11	16.4628	16.3399
29.24	1.93573	1.8985	2.83246	2.68964	4.12262	4.13409	5.77814	5.61859	8.63873	8.61627	12.1594	12.1218	16.4745	16.3594
29.34	1.93866	1.90143	2.8327	2.68866	4.14117	4.14093	5.78497	5.62738	8.65143	8.62311	12.1682	12.1247	16.4872	16.378
29.44	1.93182	1.89459	2.82001	2.68646	4.13434	4.13019	5.77887	5.62445	8.65045	8.62213	12.1769	12.1276	16.4902	16.3809
29.54	1.91913	1.89166	2.81317	2.69452	4.13141	4.1214	5.78693	5.61761	8.64752	8.62311	12.1799	12.1345	16.499	16.3878
29.64	1.92596	1.8985	2.81415	2.68573	4.12457	4.12823	5.79376	5.61859	8.6485	8.62604	12.1867	12.1315	16.496	16.3965
29.74	1.92474	1.88678	2.81219	2.67792	4.12653	4.12628	5.79181	5.61664	8.6524	8.62799	12.1945	12.1393	16.5038	16.4044
29.84	1.92694	1.8924	2.81512	2.69257	4.1275	4.12921	5.80255	5.62225	8.67096	8.63873	12.2033	12.1442	16.5185	16.419
29.94	1.9162	1.8985	2.81024	2.68378	4.11749	4.13409	5.80157	5.62836	8.67194	8.63776	12.2043	12.1491	16.5234	16.4239
30.04	1.91425	1.89655	2.8161	2.67792	4.12848	4.14459	5.81134	5.63812	8.67584	8.64362	12.218	12.1589	16.5331	16.4297
30.14	1.92206	1.88483	2.80829	2.68573	4.11676	4.13995	5.80939	5.63617	8.67975	8.65143	12.2219	12.1686	16.541	16.4317
30.24	1.92108	1.89362	2.80731	2.68475	4.12555	4.13312	5.81427	5.64496	8.68268	8.65436	12.2353	12.1677	16.54	16.4405
30.34	1.92401	1.89655	2.8161	2.68768	4.13434	4.14581	5.81134	5.64398	8.69147	8.66315	12.2453	12.1804	16.5488	16.4493
30.44	1.92108	1.88385	2.80804	2.68549	4.1236	4.13898	5.81427	5.64496	8.69318	8.66412	12.256	12.1872	16.5497	16.4522
30.54	1.9201	1.88287	2.81805	2.6955	4.13629	4.14581	5.82184	5.64594	8.70319	8.67291	12.2687	12.1901	16.5527	16.4649
30.64	1.914	1.87213	2.80731	2.69452	4.1275	4.13702	5.81818	5.64691	8.6983	8.66803	12.2834	12.195	16.5595	16.4796
30.74	1.91718	1.87018	2.81708	2.69061	4.12164	4.14093	5.82794	5.65082	8.70221	8.67267	12.2892	12.1989	16.5634	16.4893
30.84	1.90643	1.86603	2.81219	2.68964	4.12653	4.13214	5.82892	5.64594	8.70319	8.67877	12.2844	12.2097	16.5742	16.4942
30.94	1.90448	1.85748	2.81219	2.68378	4.13702	4.12628	5.82306	5.64203	8.70709	8.68463	12.2941	12.2194	16.5839	16.504
31.04	1.90448	1.85748	2.81219	2.67792	4.13824	4.13214	5.83282	5.64667	8.72272	8.68854	12.298	12.2194	16.5937	16.5098
31.14	1.90253	1.8692	2.82391	2.68573	4.1441	4.12823	5.84454	5.64594	8.72467	8.69635	12.3098	12.2311	16.6015	16.5196
31.24	1.9035	1.86823	2.83661	2.6828	4.14899	4.12921	5.85724	5.65277	8.73151	8.70319	12.3283	12.2477	16.6083	16.5362
31.34	1.9035	1.86041	2.8288	2.68085	4.15094	4.13312	5.84943	5.66058	8.73541	8.711	12.3264	12.2575	16.6161	16.5381
31.44	1.89667	1.85944	2.82196	2.68573	4.14606	4.13678	5.85236	5.65961	8.73444	8.72565	12.3293	12.2507	16.6249	16.5469
31.54	1.89471	1.85748	2.83051	2.67792	4.14801	4.13214	5.85114	5.65765	8.73639	8.7276	12.3449	12.2643	16.6308	16.545
31.64	1.89667	1.8692	2.82977	2.68573	4.14606	4.138	5.8504	5.66937	8.7442	8.73541	12.3469	12.2819	16.6308	16.5528
31.74	1.89838	1.86432	2.82489	2.68085	4.14117	4.13898	5.86505	5.66644	8.74518	8.73639	12.3615	12.279	16.6435	16.5577
31.84	1.89471	1.86017	2.82196	2.68768	4.14801	4.14191	5.86212	5.66351	8.74225	8.73737	12.3644	12.2839	16.6484	16.5645
31.94	1.89667	1.8692	2.83368	2.68573	4.14874	4.138	5.87384	5.66937	8.75787	8.74518	12.3664	12.3015	16.666	16.5665
32.04	1.8996	1.87799	2.83661	2.67889	4.16266	4.14679	5.87286	5.6684	8.76666	8.74811	12.3791	12.3044	16.6747	16.5792
32.14	1.89471	1.86725	2.83173	2.66693	4.15778	4.14581	5.87189	5.66742	8.76178	8.74713	12.3788	12.3093	16.6777	16.584
32.24	1.89471	1.86725	2.83173	2.67401	4.16364	4.14191	5.88165	5.67328	8.76569	8.75763	12.3957	12.3093	16.6835	16.5958
32.34	1.89471	1.86725	2.82977	2.66425	4.16754	4.14581	5.88165	5.67792	8.77155	8.76471	12.3957	12.319	16.6933	16.6055
32.44	1.89178	1.86041	2.83734	2.65546	4.17438	4.14288	5.87872	5.68207	8.78229	8.76178	12.3928	12.3161	16.7001	16.6026
32.54	1.89081	1.85748	2.84149	2.66425	4.17731	4.15558	5.88751	5.67328	8.78131	8.76862	12.4094	12.3288	16.7128	16.6153
32.64	1.87299	1.84479	2.83075	2.65741	4.16266	4.1507	5.87091	5.66644	8.77057	8.76373	12.4045	12.322	16.7138	16.6143
32.74	1.8703	1.84552	2.83075	2.6535	4.16656	4.1546	5.87677	5.67621	8.78497	8.7735	12.4142	12.3278	16.7177	16.6241
32.84	1.86444	1.8526	2.82489	2.65741	4.16266	4.1507	5.87164	5.67621	8.79205	8.76764	12.4142	12.3415	16.7294	16.6436
32.94	1.86639	1.8526	2.8327	2.66522	4.16852	4.15729	5.88458	5.68402	8.79791	8.77545	12.4201	12.3571	16.7353	16.6553
33.04	1.87909	1.86139	2.84027	2.67206	4.17145	4.15753	5.88361	5.67719	8.8067	8.78229	12.4387	12.3581	16.748	16.6583
33.14	1.87811	1.86627	2.84051	2.66717	4.17242	4.14679	5.88263	5.67621	8.80182	8.78326	12.4338	12.3591	16.7529	16.6534
33.24	1.88104	1.85358	2.84735	2.66034	4.16437	4.14972	5.88947	5.68304	8.8028	8.78033	12.4308	12.3561	16.7499	16.6622
33.34	1.88593	1.85846	2.85223	2.66522	4.18024	4.14679	5.90021	5.68793	8.81354	8.77936	12.4494	12.3571	16.7646	16.6671
33.44	1.88959	1.85748	2.85126	2.6662	4.18317	4.15558	5.89532	5.69086	8.82037	8.79205	12.4582	12.3679	16.7773	16.6797
33.54	1.88495	1.86139	2.85516	2.67792	4.18903	4.15558	5.90509	5.69672	8.82623	8.79791	12.4582	12.3737	16.787	16.6895
33.64	1.88885	1.85944	2.85516	2.67279	4.17731	4.14972	5.91486	5.70135	8.83014	8.81158	12.4582	12.3737	16.7988	16.6993
33.74	1.883	1.85944	2.8493	2.67792	4.17535	4.14972	5.90509	5.69672	8.83405	8.81549	12.468	12.3776	16.789	16.7032
33.84	1.89178	1.84747	2.85614	2.67694	4.18414	4.14679	5.91193	5.70941	8.84283	8.82428	12.4767	12.3903	16.7958	16.7061
33.94	1.88885	1.85162	2.86566	2.67987	4.18121	4.14972	5.91559	5.7182	8.85944	8.83112	12.4894	12.3972	16.8085	16.7188
34.04	1.8869	1.84576	2.86493	2.6701	4.18903	4.15363	5.92462	5.71039	8.86334	8.83502	12.4875	12.4108	16.8124	16.7305
34.14	1.88007	1.83307	2.85809	2.66913	4.18219	4.1507	5.91779	5.70941	8.85651	8.82819	12.4807	12.404	16.8134	16.7393
34.24	1.88531	1.83832	2.87311	2.66852	4.1933	4.15204	5.91913	5.71857	8.86566	8.83807	12.4996	12.4229	16.8245	16.7543
34.34	1.88885	1.85162	2.87469	2.67206	4.18707	4.15948	5.92657	5.72797	8.88483	8.84869	12.509	12.4323	16.8437	16.7696
34.44	1.88495	1.85162	2.87469	2.66815	4.19098	4.15558	5.93634	5.72211	8.88873	8.8526	12.5187	12.4362	16.8378	16.7755
34.54	1.87909	1.85748	2.88446	2.67206	4.19171	4.16022	5.9422	5.73187	8.89459	8.87213	12.5285	12.4518	16.8476	16.7833
34.64	1.87787	1.85162	2.88446	2.66815	4.19879	4.15753	5.93634	5.74164	8.89459	8.87799	12.5285	12.4518	16.8476	16.7989
34.74	1.88495	1.85162	2.88715	2.66425	4.20465	4.15363	5.93829	5.73969	8.88678	8.88385	12.5344	12.4577	16.8613	16.8106
34.84	1.88983	1.85529	2.90106	2.67694	4.20758	4.16632	5.94708	5.74652	8.89435	8.89264	12.5529	12.4665	16.8779	16.8233
34.94	1.88593	1.85455	2.89911	2.67499	4.2193	4.17413	5.95294	5.75433	8.91315	8.8985	12.5549	12.4782	16.8915	16.835
35.04	1.88885	1.85162	2.89618	2.67279	4.23199	4.17706	5.96637	5.75726	8.91608	8.90729	12.5617	12.4975	16.8984	16.8438
35.14	1.88885	1.86139	2.90009	2.67987	4.22809	4.16925	5.96368	5.7619	8.91998	8.91119	12.5676	12.5046	16.9081	16.8536
35.24	1.88885	1.86139	2.90204	2.66815	4.22223	4.17511	5.96759	5.77289	8.92584	8.91705	12.5722	12.5046	16.9081	16.8653
35.34	1.88593	1.85846	2.90302	2.65936	4.21735	4.16632	5.97052	5.76801	8.92291	8.90826	12.5861	12.5056	16.9247	16.8565
35.44	1.88763	1.86139	2.90399	2.67206	4.22614	4.16534	5.96564	5.77679	8.93756	8.91705	12.5891	12.5241	16.9277	16.8692
35.54	1.88885	1.87115	2.90399	2.68182	4.23004	4.16925	5.9715	5.7807	8.94147	8.92096	12.5891	12.528	16.9511	16.8751
35.64	1.88495	1.87115	2.90009	2.68182	4.24054	4.17511	5.9754	5.77679	8.94733	8.94122	12.5988	12.5378	16.957	16.8692
35.74	1.883	1.86993	2.90472	2.68768	4.23785	4.16925	5.98517	5.7807	8.95123	8.93854	12.5988	12.5397	16.9745	16.879
35.84	1.88397	1.87213	2.90106	2.67694	4.23688	4.17023	5.98615	5.77582	8.95221	8.94733	12.6057	12.5427	16.9638	16.8839
35.94	1.88397	1.86237	2.91083	2.67694	4.23297	4.16437	5.98029	5.78168	8.95221	8.94342	12.6057	12.5485	16.9736	16.8936
36.04	1.88202	1.86237	2.90887	2.68866	4.23492	4.17218	5.97833	5.78754	8.95416	8.94928	12.6076	12.5602	16.9853	16.9053
36.14	1.87421	1.86237	2.90106	2.6828	4.22906	4.17487	5.98029	5.78558	8.96588	8.95319	12.6096	12.5622	16.9931	16.9151
36.24	1.87225	1.86627	2.91083	2.67694	4.22711	4.17218	5.98615	5.79144	8.97174	8.95709	12.6154	12.5778	17.0029	16.9151
36.34	1.87518	1.86334	2.90399	2.68451	4.23004	4.16925	5.98712	5.79315	8.97272	8.96393	12.6223	12.5749	17.0097	16.9219
36.44	1.87299	1.86627	2.90106	2.68866	4.22711	4.17609	5.99591	5.80707	8.98151	8.97662	12.6291	12.5915	17.0178	16.9398
36.54	1.86932	1.86139	2.90594	2.68964	4.23199	4.1673	5.98126	5.79828	8.97662	8.9776	12.6301	12.5925	17.0175	16.9376
36.64	1.8736	1.87543	2.90826	2.6861	4.23236	4.17548	5.98944	5.80646	8.9848	8.98578	12.6343	12.5967	17.0316	16.9418
36.74	1.883	1.87506	2.90399	2.6955	4.2359	4.18097	5.99493	5.80609	8.9903	9.00104	12.6379	12.5964	17.041	16.9512
36.84	1.88495	1.88287	2.90985	2.70331	4.24371	4.18683	5.99689	5.82367	8.99615	9.0069	12.6555	12.6081	17.0429	16.963
36.94	1.8869	1.87311	2.91254	2.6994	4.23981	4.18488	5.99884	5.81976	8.9942	9.01471	12.6574	12.61	17.0546	16.9844
37.04	1.88983	1.87091	2.92645	2.69843	4.2486	4.18781	6.00641	5.82269	8.99713	9.02228	12.674	12.6227	17.0673	16.9991
37.14	1.89667	1.8692	2.91962	2.6994	4.2359	4.17706	6.01056	5.82953	8.99884	9.03033	12.6769	12.6198	17.0703	17.0059
37.24	1.89764	1.87994	2.9245	2.70038	4.24469	4.18781	6.01544	5.84418	9.01471	9.04108	12.6818	12.6384	17.079	17.0206
37.34	1.89471	1.87701	2.92157	2.70721	4.24762	4.19464	6.01837	5.8432	9.0235	9.04791	12.6848	12.6472	17.0917	17.0333
37.44	1.89349	1.88092	2.91766	2.71698	4.25739	4.19073	6.01251	5.84784	9.0274	9.05377	12.6887	12.6472	17.1035	17.043
37.54	1.90448	1.88678	2.92157	2.71307	4.25812	4.19464	6.01837	5.85492	9.04303	9.05377	12.7043	12.6589	17.0995	17.0528
37.64	1.89471	1.88287	2.92157	2.70795	4.2691	4.19073	6.01837	5.84711	9.04694	9.05768	12.7043	12.6628	17.1035	17.0587
37.74	1.89667	1.87897	2.91962	2.72089	4.2652	4.19269	6.01056	5.85492	9.05475	9.06549	12.716	12.6804	17.1152	17.0645
37.84	1.90936	1.88776	2.91278	2.73358	4.26227	4.18585	6.0174	5.85199	9.05768	9.07233	12.7189	12.6833	17.1181	17.0792
37.94	1.8996	1.87213	2.90692	2.72382	4.25836	4.17999	6.01349	5.85199	9.05182	9.07819	12.7131	12.6833	17.1142	17.0792
38.04	1.89764	1.87286	2.91864	2.72577	4.25446	4.17804	6.01935	5.85004	9.05963	9.08014	12.7307	12.695	17.1201	17.0909
38.14	1.89471	1.87311	2.91962	2.72479	4.26324	4.18488	6.03204	5.85687	9.06647	9.07721	12.7336	12.6979	17.1328	17.0997
38.24	1.89081	1.87701	2.92548	2.7287	4.25739	4.19073	6.0379	5.86273	9.07233	9.09674	12.7433	12.7077	17.1425	17.1036
38.34	1.86835	1.86823	2.91547	2.72186	4.25836	4.18073	6.03693	5.85199	9.07135	9.09772	12.7385	12.7028	17.1435	17.1085
38.44	1.86835	1.86627	2.92645	2.72186	4.26617	4.19171	6.04669	5.86176	9.08502	9.10553	12.7424	12.7165	17.1513	17.1221
38.54	1.86908	1.86823	2.92645	2.73163	4.26813	4.19171	6.05646	5.87152	9.09674	9.11725	12.7521	12.7321	17.1689	17.1378
38.64	1.86542	1.85748	2.91766	2.73724	4.26715	4.19659	6.04767	5.8725	9.09186	9.11627	12.7629	12.7272	17.1738	17.1446
38.74	1.86542	1.85748	2.9118	2.73456	4.26715	4.20245	6.04767	5.8764	9.09186	9.12213	12.7629	12.7319	17.1796	17.1505
38.84	1.86542	1.86725	2.9118	2.72479	4.27301	4.20636	6.05157	5.88226	9.09186	9.12213	12.7668	12.7487	17.1835	17.1544
38.94	1.87518	1.86334	2.9118	2.72479	4.27301	4.21222	6.05743	5.88226	9.0965	9.13654	12.7726	12.7487	17.1835	17.1641
39.04	1.87714	1.8692	2.91962	2.72089	4.26984	4.21808	6.05939	5.88422	9.10553	9.14557	12.791	12.7663	17.1953	17.1758
39.14	1.87616	1.86823	2.9245	2.72772	4.27789	4.22882	6.06036	5.8891	9.10651	9.15045	12.799	12.7731	17.206	17.1866
39.24	1.87164	1.86835	2.92389	2.72125	4.27728	4.2243	6.06439	5.89435	9.1098	9.15179	12.7984	12.7725	17.2112	17.1957
39.34	1.87909	1.8692	2.92548	2.73065	4.28473	4.23175	6.07501	5.89789	9.1192	9.15338	12.8117	12.7761	17.2089	17.2051
39.44	1.87201	1.8653	2.91376	2.71307	4.27301	4.2337	6.0672	5.89471	9.11139	9.15143	12.8078	12.7819	17.2109	17.2051
39.54	1.88007	1.86237	2.91937	2.71796	4.27789	4.23077	6.06818	5.90668	9.11627	9.16217	12.8146	12.7888	17.2236	17.2081
39.64	1.87811	1.85065	2.9245	2.72186	4.27594	4.23468	6.07208	5.90668	9.12604	9.16608	12.8283	12.7927	17.2333	17.2276
39.74	1.87616	1.85846	2.91864	2.72577	4.27789	4.23737	6.07404	5.90472	9.12799	9.16803	12.8264	12.8005	17.2353	17.2354
39.84	1.87225	1.85846	2.92255	2.72968	4.27789	4.24835	6.0799	5.90472	9.13385	9.1778	12.8303	12.8005	17.2451	17.2354
39.94	1.8703	1.85455	2.92255	2.72382	4.28375	4.24249	6.0838	5.90863	9.13385	9.18365	12.8361	12.8102	17.249	17.2413
40.04	1.87616	1.85065	2.92255	2.72772	4.27399	4.24249	6.08966	5.91449	9.13385	9.18756	12.8361	12.8102	17.2607	17.2452
40.14	1.88592	1.86627	2.93231	2.73163	4.27789	4.2464	6.0838	5.9184	9.14166	9.19733	12.8498	12.8239	17.2685	17.2686
40.24	1.88007	1.87018	2.92645	2.73749	4.26813	4.25031	6.0838	5.91254	9.14752	9.20123	12.8498	12.8239	17.2685	17.2784
40.34	1.87616	1.86823	2.93427	2.72968	4.27985	4.25812	6.08575	5.92426	9.14362	9.22076	12.8557	12.8356	17.2802	17.2921
40.44	1.883	1.87506	2.93134	2.73651	4.27301	4.25128	6.09259	5.93304	9.1524	9.21198	12.8742	12.8522	17.2929	17.3047
40.54	1.87811	1.87091	2.92059	2.72772	4.26227	4.25031	6.09357	5.92816	9.15729	9.20709	12.8732	12.863	17.288	17.3096
40.64	1.87885	1.86823	2.92059	2.72772	4.26813	4.25616	6.09357	5.9223	9.16119	9.211	12.8791	12.863	17.2997	17.3194
40.74	1.88593	1.87213	2.91083	2.7226	4.27203	4.26007	6.09747	5.92816	9.16705	9.21686	12.8889	12.8747	17.3095	17.3292
40.84	1.87811	1.86627	2.89911	2.72382	4.26617	4.26007	6.08575	5.91644	9.17096	9.2149	12.883	12.8688	17.3134	17.3233
40.94	1.88593	1.86432	2.89716	2.71991	4.27863	4.25616	6.08771	5.92426	9.17682	9.22272	12.8849	12.8708	17.3154	17.335
41.04	1.88885	1.86139	2.89423	2.71893	4.27887	4.26495	6.09454	5.93109	9.17584	9.23029	12.9016	12.8835	17.3281	17.3477
41.14	1.89313	1.87152	2.909	2.72321	4.27728	4.26923	6.10468	5.94122	9.19379	9.24164	12.9214	12.8878	17.3421	17.352
41.24	1.88885	1.8653	2.90594	2.71698	4.27496	4.263	6.10822	5.94086	9.18951	9.25299	12.9172	12.8972	17.3417	17.3575
41.34	1.87811	1.86823	2.89716	2.72382	4.27789	4.26593	6.11115	5.93085	9.19635	9.25006	12.9084	12.8942	17.3439	17.3604
41.44	1.88983	1.86432	2.90497	2.73163	4.27399	4.27179	6.117	5.9516	9.1983	9.25592	12.9221	12.8923	17.3486	17.3624
41.54	1.89081	1.87506	2.90399	2.72479	4.28473	4.28253	6.12775	5.95648	9.20319	9.26666	12.9308	12.9011	17.3632	17.377
41.64	1.88373	1.8653	2.90204	2.72284	4.27692	4.28522	6.12579	5.95844	9.20587	9.26471	12.9348	12.903	17.3613	17.3848
41.74	1.8869	1.86725	2.90985	2.7287	4.28864	4.28448	6.13239	5.95453	9.2149	9.27057	12.9465	12.9167	17.373	17.3965
41.84	1.8869	1.86334	2.91376	2.73456	4.28473	4.28839	6.13947	5.95844	9.21881	9.27643	12.9504	12.9147	17.3847	17.4063
41.94	1.88983	1.85651	2.91083	2.72772	4.2818	4.29718	6.13263	5.96722	9.2276	9.28326	12.9689	12.9235	17.3876	17.419
42.04	1.88983	1.86115	2.90497	2.73163	4.29156	4.29718	6.13654	5.96722	9.2276	9.29889	12.9689	12.9333	17.3974	17.4288
42.14	1.89764	1.86432	2.91278	2.73358	4.28961	4.28937	6.15411	5.96918	9.24323	9.30084	12.9807	12.9352	17.404	17.4307
42.24	1.89178	1.86432	2.91669	2.72968	4.28375	4.28937	6.14825	5.96918	9.24908	9.30084	12.9807	12.945	17.4208	17.4405
42.34	1.89276	1.87701	2.91962	2.73651	4.29254	4.2962	6.15704	5.98773	9.25201	9.30768	12.9973	12.9479	17.4335	17.4532
42.44	1.88788	1.87213	2.91083	2.73749	4.27789	4.30109	6.15607	5.97699	9.24713	9.30865	12.9982	12.9567	17.4286	17.4483
42.54	1.88104	1.8653	2.91254	2.72943	4.27496	4.29425	6.159	5.97797	9.24811	9.30963	13.0051	12.9557	17.4308	17.4669
42.64	1.87885	1.86822	2.92255	2.73944	4.26813	4.30109	6.15216	5.99066	9.26666	9.31451	13.008	12.9626	17.4267	17.4659
42.74	1.88202	1.87408	2.91473	2.7453	4.27472	4.3089	6.15802	5.99847	9.27252	9.30475	13.0244	12.9645	17.4431	17.4717
42.84	1.88495	1.87506	2.92157	2.75409	4.28473	4.31183	6.17072	6.00531	9.28131	9.32721	13.0344	12.9831	17.4628	17.4844
42.94	1.88983	1.87018	2.91669	2.74335	4.27594	4.30695	6.17169	6.00629	9.28619	9.32819	13.0392	12.9938	17.4533	17.4847
43.04	1.8869	1.87311	2.91962	2.74628	4.28864	4.29816	6.1629	6.00726	9.28326	9.32526	13.0363	12.9909	17.4531	17.4844
43.14	1.89178	1.87286	2.9245	2.7453	4.29938	4.3089	6.17364	6.018	9.28815	9.33014	13.0529	12.9958	17.4697	17.4893
43.24	1.89471	1.88678	2.91766	2.75409	4.30621	4.31183	6.18048	6.02094	9.29498	9.33698	13.0558	13.0085	17.4726	17.502
43.34	1.8996	1.87799	2.90692	2.73944	4.30133	4.31085	6.18146	6.01605	9.30573	9.33795	13.051	13.0036	17.4821	17.5069
43.44	1.89764	1.87213	2.91278	2.73944	4.30719	4.32062	6.18146	6.01605	9.30963	9.34259	13.051	13.0134	17.4943	17.5186
43.54	1.89569	1.88385	2.90302	2.73163	4.30328	4.33234	6.18341	6.02264	9.31744	9.35162	13.0627	13.0153	17.4938	17.5206
43.64	1.89349	1.88678	2.90008	2.73846	4.30231	4.34113	6.18048	6.03265	9.32037	9.35455	13.0656	13.0182	17.5136	17.5333
43.74	1.90155	1.87994	2.90692	2.74139	4.30328	4.32648	6.19318	6.03363	9.31744	9.36139	13.0666	13.0192	17.5107	17.5401
43.84	1.9068	1.8891	2.90826	2.75055	4.31439	4.33173	6.18866	6.04474	9.33246	9.36664	13.0875	13.0401	17.5257	17.5453
43.94	1.91034	1.89264	2.90594	2.74823	4.31281	4.33527	6.1922	6.04828	9.3399	9.37018	13.091	13.0436	17.5292	17.5587
44.04	1.91034	1.8985	2.91571	2.74823	4.32379	4.33527	6.19684	6.05219	9.34576	9.37408	13.1047	13.0573	17.539	17.5684
44.14	1.91034	1.9024	2.91644	2.75214	4.32379	4.3399	6.19415	6.04828	9.34576	9.37604	13.1105	13.0593	17.5488	17.5782
44.24	1.9201	1.89655	2.92352	2.74823	4.33356	4.35089	6.19806	6.05219	9.3504	9.38385	13.1105	13.0671	17.5585	17.5782
44.34	1.91718	1.88776	2.92059	2.73944	4.32672	4.35382	6.20099	6.05511	9.35455	9.39069	13.1174	13.07	17.551	17.585
44.44	1.91205	1.88971	2.91083	2.74603	4.31696	4.34015	6.19122	6.04144	9.35455	9.39264	13.1135	13.0759	17.5517	17.5909
44.54	1.91034	1.89142	2.91376	2.75018	4.31207	4.34113	6.19415	6.03851	9.35748	9.38971	13.1203	13.0729	17.5585	17.588
44.64	1.91717	1.89947	2.91083	2.75116	4.32477	4.35382	6.20489	6.04925	9.36432	9.40045	13.1271	13.0915	17.5654	17.6065
44.74	1.91815	1.90045	2.91962	2.7619	4.31989	4.3587	6.21564	6.05023	9.3692	9.41119	13.1359	13.0964	17.58	17.6114
44.84	1.91522	1.90729	2.91864	2.76874	4.32672	4.35187	6.22247	6.05316	9.37213	9.41412	13.1545	13.1091	17.5927	17.6241
44.94	1.9162	1.90826	2.91766	2.76385	4.3316	4.34698	6.22345	6.05219	9.36725	9.40924	13.1496	13.1042	17.5976	17.6153
45.04	1.91034	1.9024	2.9118	2.76971	4.33234	4.34698	6.21759	6.04828	9.37115	9.41315	13.1496	13.114	17.6074	17.6192
45.14	1.91266	1.91058	2.91412	2.76227	4.34174	4.3493	6.216	6.0506	9.37933	9.42133	13.1519	13.1163	17.6097	17.6215
45.24	1.91132	1.90338	2.90302	2.76483	4.3443	4.35187	6.21857	6.04926	9.37799	9.41998	13.1603	13.1247	17.6181	17.6299
45.34	1.91132	1.91119	2.90887	2.76288	4.34625	4.35968	6.23029	6.04535	9.38385	9.42584	13.1623	13.1403	17.6298	17.6319
45.44	1.9201	1.91412	2.92157	2.76971	4.35504	4.36261	6.23907	6.05414	9.40436	9.4444	13.1652	13.1491	17.6425	17.6446
45.54	1.91498	1.90436	2.92157	2.77557	4.34918	4.36652	6.23907	6.05804	9.40436	9.4444	13.1789	13.1452	17.6472	17.6446
45.64	1.91229	1.8985	2.91766	2.76971	4.34918	4.36652	6.24371	6.05414	9.40436	9.4444	13.1848	13.1491	17.6613	17.6544
45.74	1.91229	1.90045	2.91766	2.77167	4.35114	4.36847	6.24689	6.05414	9.40436	9.4444	13.1808	13.1452	17.6601	17.6602
45.84	1.91132	1.90729	2.92059	2.76678	4.34821	4.36554	6.25372	6.06293	9.41315	9.46295	13.1838	13.1579	17.6728	17.6827
45.94	1.90546	1.90338	2.92645	2.76678	4.35406	4.3714	6.25177	6.05316	9.41315	9.46295	13.1994	13.1677	17.6728	17.6944
46.04	1.91425	1.89069	2.91644	2.76776	4.34332	4.36652	6.25275	6.05292	9.40826	9.45807	13.2004	13.1628	17.6777	17.6856
46.14	1.9162	1.90118	2.92352	2.76263	4.34918	4.37042	6.25275	6.06	9.41217	9.45807	13.2004	13.1628	17.6921	17.6934
46.24	1.91718	1.89557	2.91473	2.76678	4.35016	4.36359	6.24982	6.05707	9.42096	9.45514	13.2014	13.1599	17.6916	17.7022
46.34	1.9162	1.9024	2.92352	2.76385	4.34723	4.36652	6.25665	6.06	9.42194	9.45807	13.2199	13.1745	17.6972	17.709
46.44	1.9201	1.90826	2.91766	2.76971	4.35114	4.36652	6.25665	6.06	9.4317	9.45807	13.2238	13.1745	17.707	17.709
46.54	1.92206	1.90045	2.92938	2.76581	4.36359	4.37311	6.26447	6.05219	9.43951	9.46002	13.2316	13.1862	17.7187	17.7169
46.64	1.91522	1.89166	2.92255	2.76874	4.36188	4.37726	6.26544	6.05316	9.43658	9.461	13.2385	13.1833	17.7204	17.7139
46.74	1.91913	1.89752	2.92645	2.75897	4.36774	4.36749	6.2713	6.05902	9.44635	9.47662	13.2385	13.1931	17.7392	17.7178
46.84	1.91522	1.89362	2.92255	2.75507	4.3736	4.37335	6.27325	6.06097	9.45221	9.47858	13.2404	13.1989	17.7509	17.7296
46.94	1.92084	1.90045	2.91766	2.75214	4.38043	4.37042	6.26837	6.06195	9.45905	9.48932	13.246	13.2155	17.7473	17.7305
47.04	1.92303	1.90533	2.92841	2.75702	4.38141	4.37531	6.27521	6.06683	9.46002	9.4903	13.2639	13.2165	17.7509	17.7432
47.14	1.92499	1.90729	2.93036	2.75702	4.38141	4.38702	6.28107	6.07855	9.46588	9.49615	13.2697	13.2321	17.7665	17.7589
47.24	1.92889	1.91119	2.9245	2.76093	4.3775	4.37921	6.27521	6.07855	9.46588	9.49615	13.2697	13.2321	17.7763	17.7589
47.34	1.9201	1.9024	2.92548	2.7619	4.37262	4.38019	6.27618	6.06195	9.461	9.48151	13.2687	13.237	17.7812	17.7637
47.44	1.9162	1.90826	2.91766	2.758	4.36871	4.38605	6.27814	6.0639	9.46295	9.48346	13.2805	13.235	17.7929	17.7657
47.54	1.92889	1.90729	2.91547	2.76678	4.3775	4.39874	6.27594	6.06683	9.47052	9.49615	13.299	13.236	17.8056	17.7784
47.64	1.92011	1.90631	2.92157	2.76581	4.37653	4.40363	6.27814	6.06586	9.47272	9.49127	13.2941	13.2468	17.8007	17.7794
47.74	1.90936	1.90021	2.90692	2.75702	4.3775	4.39484	6.26349	6.05707	9.46783	9.48639	13.2892	13.2419	17.8076	17.7686
47.84	1.92401	1.9024	2.90985	2.75214	4.37653	4.40558	6.26837	6.06586	9.47662	9.49127	13.2941	13.2468	17.8085	17.7833
47.94	1.91522	1.89752	2.91473	2.75189	4.38141	4.38898	6.2674	6.06683	9.4776	9.48639	13.2932	13.2516	17.8115	17.7784
48.04	1.92792	1.90045	2.91962	2.758	4.39606	4.40363	6.28204	6.06586	9.48639	9.49518	13.3078	13.2565	17.8359	17.793
48.14	1.92792	1.91217	2.91962	2.76385	4.39679	4.40948	6.28204	6.07172	9.49225	9.49713	13.3273	13.2604	17.8476	17.793
48.24	1.91595	1.89557	2.92255	2.74725	4.39703	4.40656	6.28497	6.06488	9.48541	9.48444	13.3264	13.2595	17.8349	17.796
48.34	1.92401	1.89655	2.91571	2.73846	4.3941	4.39972	6.2879	6.06195	9.48639	9.49323	13.3234	13.2565	17.8417	17.8047
48.44	1.92987	1.89264	2.91962	2.74432	4.38824	4.39972	6.2879	6.06586	9.49225	9.49713	13.3234	13.2663	17.8417	17.8145
48.54	1.93085	1.89948	2.92719	2.74139	4.40094	4.41119	6.28888	6.07855	9.49908	9.50983	13.34	13.2731	17.8583	17.8311
48.64	1.93707	1.89398	2.92877	2.74567	4.40131	4.41864	6.2951	6.07892	9.49945	9.51019	13.3404	13.2735	17.8685	17.8412
48.74	1.93475	1.90338	2.94208	2.74921	4.39899	4.42218	6.29865	6.0766	9.5069	9.5235	13.3439	13.2934	17.8818	17.8448
48.84	1.92596	1.88873	2.93719	2.75018	4.39996	4.4212	6.29767	6.08148	9.50787	9.51862	13.343	13.2956	17.8867	17.8497
48.94	1.92206	1.88483	2.94501	2.75214	4.40582	4.42902	6.30939	6.08929	9.50983	9.52057	13.3508	13.2975	17.9003	17.8614
49.04	1.92499	1.89752	2.94208	2.74725	4.40289	4.42218	6.31818	6.09222	9.51276	9.5274	13.3635	13.3102	17.9033	17.8702
49.14	1.92987	1.8985	2.94305	2.74823	4.40192	4.4173	6.30158	6.08734	9.51764	9.52838	13.3625	13.3054	17.9042	17.8692
49.24	1.92596	1.88678	2.94696	2.75214	4.39801	4.4212	6.30548	6.09198	9.51764	9.52838	13.3683	13.3151	17.9081	17.8692
49.34	1.9162	1.89264	2.94696	2.75409	4.39996	4.42902	6.31329	6.10101	9.51959	9.5401	13.3703	13.3171	17.9199	17.8809
49.44	1.9162	1.88873	2.95282	2.75995	4.3941	4.42902	6.3172	6.09125	9.51959	9.5401	13.3703	13.3171	17.9296	17.888
49.54	1.91327	1.89557	2.94989	2.75311	4.4068	4.43195	6.32599	6.09808	9.52643	9.54303	13.3889	13.3298	17.9326	17.8936
49.64	1.91718	1.88971	2.9538	2.75507	4.40094	4.4339	6.32404	6.09222	9.53033	9.54572	13.3928	13.3376	17.9365	17.8917
49.74	1.90619	1.88776	2.94208	2.75507	4.39899	4.4339	6.31305	6.09027	9.52448	9.54694	13.3869	13.3317	17.9247	17.8956
49.84	1.9162	1.88678	2.95087	2.76263	4.39801	4.43683	6.32306	6.10297	9.5274	9.54987	13.3898	13.3444	17.9374	17.9083
49.94	1.91229	1.89337	2.95282	2.7619	4.4046	4.42902	6.32501	6.11078	9.52936	9.55182	13.3957	13.3503	17.9394	17.92
50.04	1.92108	1.89362	2.95062	2.76483	4.41461	4.43585	6.33185	6.11371	9.53229	9.55475	13.4045	13.3649	17.9521	17.9288
50.14	1.91034	1.88287	2.95673	2.76385	4.40973	4.43683	6.32306	6.10297	9.5274	9.54987	13.3996	13.3542	17.9589	17.9239
50.24	1.90839	1.89069	2.95477	2.77167	4.41559	4.43878	6.32892	6.12054	9.53326	9.55573	13.4113	13.3659	17.9706	17.92
50.34	1.90546	1.88385	2.96161	2.76483	4.41461	4.44562	6.33771	6.12347	9.54205	9.56451	13.4142	13.3688	17.9833	17.9327
50.44	1.91718	1.87604	2.95966	2.76678	4.42047	4.45734	6.33966	6.11566	9.54401	9.57233	13.4306	13.3708	17.9951	17.9464
50.54	1.9162	1.88287	2.95282	2.75995	4.43317	4.46613	6.33282	6.1225	9.5567	9.5733	13.436	13.3854	18.0078	17.959
50.64	1.90936	1.87799	2.95575	2.76288	4.43219	4.45538	6.33185	6.12738	9.55963	9.57819	13.4326	13.3845	18.0029	17.9678
50.74	1.90936	1.88776	2.9577	2.7746	4.44391	4.46124	6.32794	6.12738	9.57135	9.58405	13.4455	13.3857	18.0126	17.9835
50.84	1.9035	1.8858	2.96161	2.7746	4.43414	4.46124	6.32794	6.13324	9.57135	9.58405	13.4455	13.3786	18.0126	17.9796
50.94	1.91522	1.88385	2.95966	2.77069	4.44	4.4671	6.3338	6.13519	9.5733	9.59576	13.4474	13.3903	18.0244	17.9854
51.04	1.90643	1.87897	2.95868	2.76776	4.44098	4.45831	6.33478	6.13031	9.57819	9.59088	13.4523	13.3854	18.0292	17.9903
51.14	1.90936	1.87604	2.96747	2.76874	4.44781	4.46124	6.32794	6.13324	9.58502	9.59381	13.4592	13.3981	18.0322	17.9893
51.24	1.9035	1.87213	2.95966	2.7746	4.44196	4.46124	6.32794	6.12152	9.59088	9.59381	13.465	13.3981	18.0439	17.9932
51.34	1.90424	1.87604	2.96552	2.7746	4.44196	4.46124	6.31818	6.13715	9.58698	9.60358	13.465	13.3981	18.0439	18.003
51.44	1.89667	1.86725	2.96063	2.75995	4.44098	4.45636	6.3172	6.1264	9.58014	9.59869	13.4641	13.403	18.0488	17.9981
51.54	1.89081	1.86139	2.95087	2.76385	4.44684	4.46027	6.32306	6.1264	9.59576	9.6026	13.4797	13.403	18.0546	18.0059
51.64	1.89178	1.87213	2.95966	2.78436	4.44586	4.46124	6.32794	6.13129	9.60455	9.60944	13.4885	13.4177	18.0536	18.0147
51.74	1.88885	1.8653	2.94891	2.76776	4.44489	4.46881	6.31134	6.12445	9.60358	9.60651	13.4836	13.4108	18.0566	18.0079
51.84	1.90936	1.86627	2.95966	2.78241	4.45563	4.47687	6.32208	6.13983	9.61432	9.61139	13.4885	13.4313	18.0771	18.0245
51.94	1.91425	1.85626	2.95941	2.78339	4.45074	4.47198	6.30939	6.13226	9.6192	9.61237	13.4933	13.4265	18.082	18.0235
52.04	1.91071	1.86957	2.96295	2.78571	4.45306	4.4743	6.31757	6.13458	9.62152	9.61469	13.4996	13.4385	18.0843	18.0258
52.14	1.90839	1.86725	2.97235	2.79315	4.45148	4.47784	6.32111	6.13812	9.62506	9.62213	13.509	13.4421	18.0878	18.0352
52.24	1.90643	1.86334	2.97821	2.80096	4.46051	4.4837	6.32306	6.13422	9.62701	9.63971	13.5109	13.444	18.0995	18.0411
52.34	1.91327	1.86237	2.97723	2.8078	4.46735	4.49249	6.32599	6.14301	9.62994	9.64264	13.5236	13.4567	18.1122	18.0538
52.44	1.91522	1.85846	2.98309	2.81561	4.46539	4.49445	6.32208	6.14886	9.64362	9.64459	13.5256	13.4704	18.1142	18.0655
52.54	1.92377	1.86627	2.987	2.81366	4.46735	4.49249	6.32599	6.15277	9.64166	9.6524	13.5236	13.4684	18.122	18.0635
52.64	1.9162	1.85748	2.98602	2.80878	4.46832	4.48761	6.32111	6.14203	9.64142	9.63776	13.5187	13.4733	18.1288	18.0684
52.74	1.91266	1.8598	2.98834	2.8111	4.46478	4.49384	6.32343	6.15021	9.64618	9.64008	13.5347	13.4756	18.1409	18.0707
52.84	1.92206	1.86725	2.98798	2.80682	4.47418	4.50323	6.32697	6.15375	9.65704	9.65338	13.5441	13.489	18.1542	18.086
52.94	1.90643	1.86334	2.97821	2.80292	4.46832	4.49347	6.32111	6.15375	9.65436	9.64752	13.5344	13.4792	18.1445	18.0723
53.04	1.91229	1.85358	2.96844	2.80292	4.46442	4.49347	6.3172	6.14398	9.65436	9.65338	13.5344	13.4792	18.1542	18.0801
53.14	1.91815	1.84967	2.9743	2.80487	4.47028	4.49542	6.31915	6.14984	9.66998	9.65924	13.548	13.4811	18.166	18.0938
53.24	1.91718	1.86237	2.98309	2.79803	4.47906	4.49835	6.32208	6.15863	9.67877	9.66803	13.5549	13.4899	18.1689	18.0909
53.34	1.90936	1.8631	2.98309	2.80267	4.48297	4.49835	6.32208	6.16254	9.68854	9.66803	13.5607	13.488	18.1689	18.1104
53.44	1.91718	1.86041	2.98895	2.81171	4.48492	4.50031	6.31427	6.17035	9.69049	9.67975	13.5724	13.5056	18.1806	18.1124
53.54	1.91815	1.86139	2.99188	2.80878	4.48785	4.50128	6.31598	6.16742	9.68756	9.67682	13.5695	13.5026	18.1777	18.1146
53.64	1.91718	1.86041	2.98383	2.80194	4.48688	4.50617	6.32208	6.16058	9.68658	9.67584	13.5685	13.5114	18.1865	18.1163
53.74	1.91913	1.86627	2.99677	2.81366	4.49738	4.51202	6.32794	6.1723	9.69244	9.68561	13.5842	13.5173	18.2021	18.1221
53.84	1.92303	1.87604	2.99677	2.81757	4.50446	4.50226	6.31818	6.1723	9.70612	9.68756	13.5842	13.527	18.2021	18.1319
53.94	1.91913	1.87213	2.99677	2.82733	4.49469	4.50616	6.31818	6.17621	9.71198	9.6817	13.5939	13.527	18.2138	18.1319
54.04	1.90912	1.86139	2.98602	2.81854	4.48981	4.50714	6.31329	6.16742	9.70709	9.68073	13.5891	13.5222	18.2089	18.1348
54.14	1.9162	1.86725	2.99188	2.81854	4.48981	4.50714	6.31329	6.16742	9.711	9.68658	13.5891	13.5319	18.2148	18.129
54.24	1.90839	1.86334	2.99774	2.8244	4.49176	4.513	6.31915	6.16351	9.71881	9.68854	13.6008	13.5339	18.2109	18.1407
54.34	1.91718	1.86432	2.99872	2.83514	4.50055	4.52374	6.32013	6.17426	9.72369	9.69733	13.6057	13.5485	18.2255	18.1553
54.44	1.91522	1.86627	2.99677	2.8371	4.49274	4.52179	6.31818	6.1723	9.73151	9.70123	13.6037	13.5583	18.2236	18.1495
54.54	1.92694	1.86432	3.00262	2.83514	4.49469	4.52374	6.32013	6.17426	9.73346	9.70319	13.6057	13.57	18.2314	18.1553
54.64	1.92596	1.86139	3.01141	2.83807	4.49762	4.52667	6.32306	6.16742	9.73639	9.70612	13.6183	13.5729	18.2382	18.1583
54.74	1.92206	1.8692	3.00751	2.84393	4.50348	4.51691	6.32501	6.16937	9.73834	9.70807	13.6203	13.5749	18.2402	18.17
54.84	1.93085	1.86505	3.0163	2.84296	4.5025	4.52374	6.31818	6.16522	9.74127	9.711	13.6232	13.5837	18.2568	18.1827
54.94	1.92499	1.86432	3.01825	2.84491	4.50836	4.53156	6.32013	6.17426	9.74323	9.71295	13.6349	13.5798	18.2646	18.1905
55.04	1.9328	1.86627	3.00653	2.83319	4.51227	4.5296	6.31232	6.1723	9.74518	9.72272	13.633	13.5778	18.2724	18.1827
55.14	1.92889	1.86237	3.01044	2.8371	4.5025	4.53351	6.32794	6.1723	9.75104	9.711	13.6369	13.5876	18.2724	18.1924
55.24	1.92303	1.86627	3.00653	2.84296	4.5025	4.53937	6.32794	6.17621	9.75494	9.711	13.6428	13.5876	18.2822	18.2042
55.34	1.92401	1.85748	3.00165	2.84271	4.49762	4.52472	6.31329	6.17133	9.75592	9.71783	13.6476	13.5925	18.2773	18.1993
55.44	1.91425	1.86139	2.99579	2.84979	4.49176	4.52936	6.3172	6.17719	9.75592	9.70612	13.6476	13.5925	18.289	18.209
55.54	1.91425	1.86139	3.00165	2.84979	4.49762	4.5318	6.32306	6.18109	9.75592	9.71783	13.6476	13.5925	18.289	18.209
55.64	1.91034	1.85944	3.0036	2.84198	4.50348	4.52155	6.32501	6.17914	9.75787	9.71979	13.6496	13.5944	18.291	18.2208
55.74	1.92108	1.85846	3.01239	2.85077	4.50446	4.53351	6.32013	6.18793	9.76276	9.72467	13.6584	13.5993	18.3056	18.2354
55.84	1.91888	1.86139	3.01141	2.85956	4.50739	4.54034	6.32306	6.19672	9.76959	9.7276	13.6672	13.612	18.3085	18.2383
55.94	1.92596	1.86725	3.01532	2.86346	4.51129	4.5423	6.32697	6.18695	9.77155	9.7276	13.6672	13.612	18.3183	18.2481
56.04	1.9201	1.87115	3.02118	2.8576	4.50739	4.54034	6.33282	6.20062	9.76959	9.73224	13.6672	13.612	18.3281	18.2481
56.14	1.92303	1.86237	3.00653	2.85858	4.50446	4.54327	6.3299	6.19379	9.78229	9.73639	13.6642	13.6091	18.3251	18.2452
56.24	1.91425	1.86798	3.01215	2.85565	4.50934	4.53448	6.33087	6.19867	9.78326	9.73737	13.6652	13.61	18.3359	18.2559
56.34	1.91718	1.86823	3.00848	2.85858	4.50446	4.53741	6.31818	6.19379	9.78229	9.73639	13.6642	13.6188	18.3349	18.251
56.44	1.92987	1.86725	3.01532	2.86151	4.50739	4.5462	6.32501	6.19672	9.78131	9.73932	13.6718	13.6218	18.3378	18.2579
56.54	1.91913	1.86237	3.0202	2.86249	4.50714	4.54132	6.32599	6.19574	9.77057	9.73834	13.674	13.6169	18.3466	18.2628
56.64	1.92303	1.8526	3.0163	2.86639	4.51422	4.54523	6.32599	6.2016	9.77057	9.7403	13.674	13.6266	18.3525	18.2628
56.74	1.91718	1.85455	3.01825	2.86053	4.51227	4.54913	6.32794	6.19452	9.77252	9.73639	13.6721	13.6286	18.3603	18.2667
56.84	1.91229	1.85162	3.01532	2.86542	4.50739	4.55011	6.32501	6.20258	9.77936	9.74323	13.673	13.6354	18.371	18.2618
56.94	1.92401	1.85748	3.02118	2.87714	4.5191	4.5462	6.33087	6.21234	9.78522	9.75885	13.6828	13.6413	18.373	18.2794
57.04	1.9162	1.84967	3.01337	2.87518	4.52106	4.54425	6.33282	6.20648	9.78326	9.7569	13.6867	13.6393	18.3788	18.2911
57.14	1.90936	1.8526	3.00653	2.86713	4.52399	4.54523	6.33575	6.20746	9.77643	9.75397	13.6838	13.6364	18.3779	18.2901
57.24	1.9035	1.84283	3.01044	2.86444	4.51813	4.55109	6.34039	6.21332	9.77448	9.75787	13.6935	13.6481	18.3759	18.294
57.34	1.90936	1.84674	3.00653	2.86444	4.52399	4.54523	6.33771	6.21722	9.78033	9.75397	13.6974	13.6528	18.3896	18.294
57.44	1.90912	1.84772	3.00555	2.8537	4.50739	4.5462	6.33282	6.20844	9.77545	9.74908	13.6984	13.655	18.3788	18.2989
57.54	1.90839	1.85358	3.00751	2.86151	4.51324	4.54816	6.33478	6.21039	9.76764	9.75104	13.7004	13.6569	18.3906	18.3008
57.64	1.90155	1.8526	3.00653	2.85858	4.51227	4.54132	6.33185	6.20355	9.77057	9.75787	13.6935	13.6599	18.3935	18.3096
57.74	1.88983	1.8526	3.00653	2.86053	4.51617	4.55109	6.33771	6.20746	9.77057	9.76373	13.7072	13.6599	18.4033	18.3038
57.84	1.89374	1.84479	2.99945	2.85858	4.51227	4.54132	6.33771	6.21332	9.77057	9.76373	13.7131	13.6638	18.4033	18.3135
57.94	1.88983	1.85455	3.00653	2.85858	4.51227	4.54523	6.33771	6.21722	9.77057	9.76373	13.717	13.6794	18.4033	18.3272
58.04	1.89606	1.86273	2.99908	2.86676	4.51849	4.55341	6.34393	6.21368	9.77679	9.76605	13.7252	13.6817	18.4153	18.3315
58.14	1.8996	1.85651	2.99677	2.8703	4.52789	4.55695	6.34357	6.21722	9.77643	9.7735	13.7287	13.6813	18.4189	18.3389
58.24	1.90546	1.86115	3.00653	2.87421	4.52203	4.55695	6.34747	6.22113	9.78619	9.77936	13.7287	13.6755	18.4286	18.3389
58.34	1.90936	1.85846	3.0163	2.88007	4.52789	4.55695	6.35333	6.22113	9.78619	9.77936	13.7287	13.6755	18.4286	18.3506
58.44	1.90778	1.85101	3.01471	2.87067	4.52435	4.55341	6.34589	6.22931	9.77875	9.78168	13.731	13.6778	18.431	18.3627
58.54	1.90643	1.85358	3.01727	2.883	4.53864	4.56769	6.35822	6.22797	9.79181	9.77838	13.7433	13.6862	18.4492	18.3712
58.64	1.91034	1.85944	3.02313	2.88885	4.53864	4.56769	6.36407	6.22284	9.79889	9.79401	13.7609	13.696	18.4492	18.377
58.74	1.90314	1.84247	3.00616	2.87189	4.52167	4.56049	6.35101	6.22272	9.79169	9.79266	13.7537	13.6927	18.4517	18.364
58.84	1.90057	1.84381	3.00165	2.87714	4.52301	4.56183	6.36212	6.22797	9.79303	9.79401	13.7433	13.6999	18.4531	18.3751
58.94	1.89081	1.83795	3.00751	2.8869	4.52765	4.56647	6.36798	6.23383	9.79303	9.78229	13.7433	13.7097	18.4531	18.3751
59.04	1.89471	1.84381	3.00165	2.883	4.52496	4.56183	6.36798	6.22406	9.79694	9.78229	13.7433	13.7097	18.4628	18.3751
59.14	1.88593	1.83893	2.99091	2.87811	4.52399	4.55695	6.35724	6.21918	9.78815	9.78912	13.7424	13.7048	18.4579	18.3799
59.24	1.89081	1.83795	2.99579	2.883	4.53473	4.56183	6.36798	6.2182	9.79694	9.79791	13.7531	13.7097	18.4706	18.3802
59.34	1.8974	1.84576	2.99188	2.87909	4.53082	4.55402	6.35822	6.22601	9.80475	9.80573	13.759	13.7116	18.4667	18.3848
59.44	1.89801	1.85492	3.00763	2.8902	4.54193	4.55927	6.36737	6.2254	9.81	9.81097	13.7701	13.7266	18.472	18.3998
59.54	1.9035	1.8526	3.00653	2.89642	4.54352	4.56085	6.37482	6.23285	9.81549	9.81256	13.7717	13.7282	18.4833	18.4014
59.64	1.89667	1.84967	2.99774	2.89081	4.53278	4.56183	6.37189	6.23383	9.80865	9.80963	13.7734	13.7253	18.4804	18.3985
59.74	1.90546	1.85846	3.00848	2.89569	4.54742	4.57257	6.38141	6.2348	9.81354	9.81451	13.7853	13.7302	18.4951	18.4131
59.84	1.91132	1.86432	2.99872	2.89569	4.55328	4.56281	6.37872	6.2348	9.8233	9.81842	13.7853	13.7302	18.4951	18.4249
59.94	1.91132	1.8526	2.99286	2.89569	4.54352	4.56281	6.37872	6.23871	9.8233	9.82428	13.7853	13.7302	18.5048	18.4249
60.04	1.9035	1.85846	3.00458	2.90155	4.54938	4.56866	6.38068	6.24652	9.82526	9.836	13.7873	13.7419	18.5068	18.4229
60.14	1.91522	1.87213	3.01239	2.90546	4.55328	4.58234	6.38263	6.24261	9.83307	9.84381	13.7951	13.7536	18.5244	18.4346
60.24	1.92108	1.87213	3.00848	2.90546	4.54742	4.58234	6.38849	6.24652	9.83307	9.84845	13.7951	13.7595	18.5244	18.4346
60.34	1.91132	1.86627	3.01239	2.90546	4.55328	4.58234	6.38849	6.25238	9.83698	9.85553	13.799	13.7634	18.5244	18.4483
60.44	1.91522	1.87213	3.01044	2.89569	4.55719	4.58234	6.3924	6.24261	9.84283	9.85553	13.8049	13.7653	18.5341	18.4639
60.54	1.91522	1.87213	3.0202	2.89569	4.55328	4.57257	6.3924	6.24652	9.84283	9.85553	13.8049	13.7692	18.5341	18.4639
60.64	1.92303	1.86432	3.01825	2.89764	4.55988	4.57843	6.40021	6.25433	9.84479	9.85748	13.8068	13.7751	18.5361	18.4756
60.74	1.91815	1.8692	3.01337	2.89862	4.55817	4.58527	6.40509	6.24554	9.84576	9.85846	13.8117	13.778	18.5468	18.4727
60.84	1.92499	1.86237	3.02094	2.88593	4.55524	4.57257	6.41779	6.24652	9.84674	9.85944	13.8146	13.7829	18.5439	18.4737
60.94	1.93085	1.867	3.01825	2.88593	4.55914	4.57257	6.40802	6.25238	9.8526	9.8653	13.8146	13.7888	18.5536	18.4835
61.04	1.92987	1.8692	3.02313	2.89081	4.56012	4.57745	6.4129	6.2475	9.85748	9.87408	13.8195	13.7936	18.5539	18.4883
61.14	1.93573	1.8692	3.01727	2.89471	4.56012	4.58136	6.40314	6.2475	9.85748	9.87994	13.8234	13.7897	18.5585	18.4942
61.24	1.93573	1.8692	3.01337	2.88885	4.56403	4.58722	6.40314	6.2475	9.86139	9.87994	13.8293	13.7995	18.5632	18.4883
61.34	1.92792	1.87115	3.01923	2.89081	4.57184	4.58917	6.40509	6.25409	9.87897	9.89166	13.8312	13.8073	18.582	18.4903
61.44	1.93549	1.86823	3.02216	2.89374	4.565	4.5921	6.40216	6.2641	9.8819	9.88483	13.8459	13.8102	18.5849	18.503
61.54	1.9328	1.87994	3.0202	2.88983	4.56696	4.59406	6.40997	6.25629	9.88385	9.89069	13.8478	13.822	18.5822	18.5128
61.64	1.93964	1.88287	3.02704	2.88885	4.57379	4.58722	6.4129	6.24945	9.88678	9.89948	13.8508	13.8249	18.5781	18.5196
61.74	1.93573	1.88873	3.02313	2.88885	4.57965	4.58722	6.40314	6.25336	9.87701	9.89948	13.8605	13.8249	18.5878	18.5235
61.84	1.93964	1.88287	3.02704	2.88885	4.57965	4.57745	6.40704	6.25922	9.88678	9.90338	13.8644	13.8347	18.5878	18.5391
61.94	1.93573	1.88873	3.02118	2.88885	4.56793	4.58722	6.4129	6.25336	9.88092	9.90924	13.8703	13.8347	18.5878	18.5352
62.04	1.9455	1.8985	3.02704	2.89471	4.57379	4.59308	6.409	6.26508	9.9024	9.9151	13.8859	13.8405	18.6035	18.545
62.14	1.95135	1.90436	3.02118	2.89862	4.57379	4.59308	6.4129	6.25922	9.89728	9.9151	13.8859	13.8405	18.6035	18.545
62.24	1.9455	1.89264	3.02704	2.90448	4.5777	4.59308	6.41876	6.26508	9.90436	9.91901	13.8859	13.8503	18.6035	18.5547
62.34	1.95135	1.88678	3.01727	2.89471	4.57379	4.59308	6.41876	6.26508	9.90436	9.92487	13.8859	13.8503	18.6035	18.5547
62.44	1.94159	1.89264	3.01727	2.89471	4.57379	4.59308	6.41876	6.25336	9.90436	9.92487	13.8957	13.8503	18.6035	18.5645
62.54	1.9455	1.89264	3.02118	2.89862	4.56403	4.59308	6.41876	6.25726	9.90826	9.92487	13.8957	13.86	18.6132	18.5704
62.64	1.94159	1.88678	3.01727	2.89471	4.56403	4.59308	6.40704	6.26312	9.91412	9.93463	13.8957	13.8561	18.6132	18.5645
62.74	1.9455	1.88287	3.02191	2.89471	4.55817	4.59308	6.40704	6.26312	9.91412	9.93854	13.9094	13.864	18.623	18.5704
62.84	1.94647	1.8924	3.02411	2.8996	4.56891	4.5882	6.41656	6.26215	9.92291	9.94928	13.9201	13.8747	18.6279	18.5811
62.94	1.94843	1.89166	3.02216	2.89764	4.55719	4.58624	6.42169	6.26605	9.92682	9.93756	13.9142	13.8727	18.6357	18.5792
63.04	1.94354	1.88678	3.01141	2.8869	4.55621	4.58917	6.42072	6.26508	9.92584	9.93658	13.9074	13.8815	18.6347	18.584
63.14	1.94842	1.89557	3.0202	2.89178	4.565	4.59991	6.41974	6.26996	9.93073	9.94147	13.9123	13.8864	18.6454	18.5831
63.24	1.94452	1.90924	3.02411	2.88983	4.56891	4.60773	6.43341	6.26801	9.94244	9.95319	13.9338	13.9001	18.6376	18.6006
63.34	1.94427	1.89459	3.01923	2.88885	4.56403	4.59308	6.42853	6.26312	9.94342	9.95416	13.9348	13.8932	18.6425	18.6055
63.44	1.94159	1.88873	3.01337	2.89471	4.56403	4.59894	6.42853	6.26703	9.94342	9.96393	13.9348	13.8952	18.6425	18.6055
63.54	1.9455	1.89459	3.01923	2.89471	4.55426	4.58331	6.42853	6.25922	9.94342	9.96783	13.9348	13.8991	18.6523	18.6114
63.64	1.94842	1.90533	3.02606	2.89178	4.565	4.59405	6.43536	6.27386	9.96393	9.97076	13.9514	13.9059	18.6591	18.6124
63.74	1.95331	1.90045	3.02704	2.89276	4.56207	4.60089	6.43048	6.27094	9.961	9.98151	13.9523	13.9069	18.6718	18.6231
63.84	1.96014	1.89752	3.02411	2.88983	4.55914	4.59406	6.43341	6.26801	9.95807	9.97858	13.9494	13.904	18.6689	18.6202
63.94	1.95624	1.90143	3.0163	2.87811	4.56378	4.5921	6.43341	6.27191	9.96198	9.97858	13.9455	13.904	18.6786	18.6299
64.04	1.95624	1.89752	3.02216	2.87811	4.57086	4.59796	6.43341	6.27777	9.9776	9.96881	13.9533	13.9157	18.6786	18.6397
64.14	1.94647	1.89752	3.02606	2.87811	4.5611	4.59796	6.42365	6.27777	9.96783	9.97345	13.9553	13.9157	18.6884	18.6397
64.24	1.94647	1.89166	3.02216	2.86835	4.5611	4.59796	6.42365	6.27777	9.9776	9.98053	13.9494	13.9255	18.6884	18.6514
64.34	1.95038	1.89752	3.02216	2.86835	4.5611	4.59796	6.42365	6.27777	9.96783	9.98053	13.9494	13.9255	18.6884	18.6468
64.44	1.95819	1.89948	3.01434	2.87421	4.56305	4.59991	6.4256	6.26996	9.97955	9.98248	13.9553	13.9372	18.6865	18.6417
64.54	1.95526	1.89264	3.02118	2.883	4.55426	4.60284	6.42853	6.27289	9.98248	9.98541	13.9641	13.9401	18.6933	18.6544
64.64	1.96112	1.89264	3.01727	2.883	4.55817	4.60284	6.42853	6.27289	9.98248	9.99518	13.9641	13.9499	18.6933	18.6641
64.74	1.95331	1.88483	3.01923	2.87128	4.55231	4.60089	6.42657	6.26117	9.98053	9.98737	13.9738	13.9479	18.6972	18.668
64.84	1.95624	1.88776	3.01239	2.86835	4.54938	4.58624	6.42365	6.25824	9.9776	9.9903	13.9709	13.9548	18.6982	18.6592
64.94	1.9621	1.88458	3.01434	2.8703	4.54156	4.5882	6.4256	6.26483	9.97955	9.99225	13.9728	13.9567	18.7001	18.6573
65.04	1.97089	1.89459	3.01141	2.87323	4.54449	4.59503	6.43243	6.27484	9.98248	10.0049	13.9758	13.9597	18.7128	18.6641
65.14	1.96576	1.88873	3.01727	2.87323	4.53864	4.60089	6.43829	6.27484	9.98248	9.99518	13.9855	13.9597	18.7128	18.6641
65.24	1.97284	1.88483	3.01727	2.87323	4.54449	4.6087	6.43829	6.27875	9.99225	9.99518	13.9855	13.9694	18.7226	18.6739
65.34	1.96112	1.87311	3.01532	2.86615	4.54645	4.6048	6.42657	6.28265	9.9903	9.99713	13.9933	13.9675	18.7206	18.6778
65.44	1.9621	1.87018	3.00262	2.8703	4.54938	4.60773	6.43341	6.27972	9.98737	10.0001	13.9904	13.9645	18.7294	18.669
65.54	1.96014	1.87408	3.00262	2.86053	4.53961	4.60773	6.42364	6.26996	9.98737	10.0001	13.9904	13.9704	18.7294	18.6749
65.64	1.96405	1.86627	2.99091	2.85858	4.53766	4.60577	6.42169	6.27191	9.98932	9.99811	13.9885	13.9626	18.7275	18.6768
65.74	1.95233	1.85455	2.98505	2.85272	4.5318	4.59992	6.41583	6.27191	9.98932	9.99616	13.9924	13.9665	18.7275	18.671
65.84	1.96307	1.8653	2.97821	2.86151	4.53082	4.59308	6.42072	6.27679	9.9942	10.0069	13.9973	13.9675	18.7265	18.6837
65.94	1.95917	1.8653	2.98407	2.87323	4.54254	4.59894	6.43048	6.27289	10.0001	10.0128	14.0031	13.9792	18.7363	18.6837
66.04	1.95624	1.86823	2.98114	2.8703	4.53961	4.60773	6.4295	6.26996	9.99713	10.0098	14.0002	13.9802	18.7451	18.6905
66.14	1.96014	1.86237	2.98114	2.86053	4.52985	4.60773	6.41779	6.27386	9.99713	10.0098	14.0041	13.9821	18.749	18.6905
66.24	1.96112	1.85358	2.97113	2.85956	4.52496	4.59113	6.41876	6.27484	9.99225	10.0049	14.0109	13.9811	18.7402	18.6915
66.34	1.95721	1.85553	2.98016	2.86737	4.52692	4.59308	6.41095	6.27679	9.9942	10.0069	14.0109	13.9831	18.7402	18.6876
66.44	1.966	1.8526	2.98309	2.87421	4.52985	4.59601	6.41388	6.27972	9.99713	10.0137	14.0197	13.986	18.7451	18.6866
66.54	1.95624	1.85846	2.97333	2.88007	4.53375	4.59601	6.41388	6.27386	9.99713	10.0196	14.0197	13.9814	18.7392	18.6905
66.64	1.94647	1.85846	2.97723	2.88007	4.53961	4.59601	6.41388	6.27972	9.99713	10.0196	14.0295	13.9841	18.749	18.7003
66.74	1.95038	1.86237	2.98309	2.8703	4.53961	4.59601	6.41388	6.27972	9.99713	10.0196	14.0295	13.9841	18.7587	18.7003
66.84	1.94159	1.85358	2.96844	2.86542	4.52496	4.60284	6.409	6.28461	9.99225	10.0049	14.0246	13.989	18.7538	18.7051
66.94	1.94159	1.85748	2.96844	2.86542	4.52887	4.59894	6.39923	6.27484	9.99225	10.0147	14.0344	13.989	18.7636	18.711
67.04	1.92987	1.84772	2.96259	2.85956	4.52887	4.58722	6.39337	6.26898	9.98639	10.0128	14.0285	13.9831	18.7792	18.6993
67.14	1.93573	1.84772	2.95282	2.85956	4.52887	4.58722	6.39337	6.27289	9.98639	10.0186	14.0383	13.989	18.7753	18.709
67.24	1.92987	1.84259	2.95477	2.86542	4.52301	4.58917	6.39532	6.2807	9.99225	10.0206	14.0402	13.985	18.7812	18.7064
67.34	1.93182	1.84576	2.95477	2.86737	4.52496	4.58136	6.39142	6.27679	9.9942	10.0167	14.0363	13.9909	18.7831	18.7071
67.44	1.92889	1.83307	2.9577	2.86444	4.53766	4.57257	6.38458	6.27386	9.99127	10.0235	14.0451	13.9938	18.7841	18.7042
67.54	1.9162	1.83405	2.95477	2.85175	4.52887	4.56964	6.37579	6.27094	9.99811	10.0206	14.0422	13.985	18.7812	18.7012
67.64	1.914	1.83307	2.9577	2.86835	4.5318	4.57257	6.38263	6.27386	10.001	10.0235	14.0451	13.9977	18.7939	18.71
67.74	1.92499	1.83307	2.94794	2.8703	4.5318	4.57257	6.39825	6.27387	10.0108	10.0235	14.0451	14.0056	18.8036	18.7139
67.84	1.92401	1.83014	2.95087	2.86737	4.53473	4.58527	6.40118	6.27679	10.0137	10.0362	14.0578	14.0026	18.8124	18.713
67.94	1.92401	1.83209	2.95087	2.86346	4.53082	4.58136	6.39337	6.27289	10.0098	10.0323	14.0539	13.9987	18.8124	18.713
68.04	1.93573	1.84186	2.96258	2.85956	4.53668	4.58722	6.39337	6.28851	10.0255	10.0381	14.0695	14.0143	18.8183	18.7247
68.14	1.92499	1.83307	2.9577	2.85468	4.5318	4.58234	6.38849	6.28363	10.0206	10.0333	14.0646	14.0192	18.8232	18.7139
68.24	1.93085	1.83307	2.94794	2.85468	4.52667	4.58233	6.38849	6.28363	10.0206	10.0333	14.0646	14.0192	18.8349	18.7198
68.34	1.91034	1.82623	2.93719	2.84393	4.52301	4.58136	6.37775	6.26898	10.0098	10.0225	14.0637	14.0143	18.8293	18.713
68.44	1.90253	1.82428	2.93915	2.84589	4.53473	4.58331	6.3797	6.26898	10.0118	10.0303	14.0656	14.0202	18.8339	18.7208
68.54	1.90448	1.82623	2.93719	2.84393	4.53278	4.58136	6.37775	6.26898	10.0215	10.0264	14.0637	14.0182	18.8281	18.7247
68.64	1.90057	1.83209	2.93719	2.84784	4.53278	4.58136	6.38751	6.27289	10.0215	10.0323	14.0734	14.0241	18.8417	18.7344
68.74	1.90057	1.83209	2.93719	2.8537	4.53277	4.57745	6.38751	6.27289	10.0215	10.0323	14.0832	14.028	18.8417	18.7442
68.84	1.88397	1.81744	2.93231	2.84882	4.52789	4.56671	6.38263	6.26801	10.0264	10.0372	14.0744	14.0231	18.8427	18.7491
68.94	1.88495	1.81451	2.92938	2.84198	4.54059	4.57355	6.3797	6.27484	10.0235	10.0303	14.0754	14.0261	18.8437	18.752
69.04	1.88104	1.81451	2.91962	2.84979	4.54645	4.57355	6.3797	6.27875	10.0333	10.0342	14.0754	14.03	18.8613	18.7657
69.14	1.88202	1.81549	2.92059	2.85663	4.54352	4.57843	6.38654	6.28558	10.0342	10.0352	14.0861	14.0427	18.8661	18.7764
69.24	1.86639	1.79987	2.91473	2.85077	4.53571	4.57843	6.37482	6.28949	10.0381	10.0391	14.09	14.0329	18.8661	18.7764
69.34	1.86444	1.79791	2.91669	2.84882	4.53961	4.58624	6.37286	6.28754	10.046	10.0489	14.0881	14.0349	18.8681	18.7803
69.44	1.85468	1.79791	2.92255	2.85272	4.53961	4.58624	6.38263	6.28754	10.0557	10.045	14.0881	14.04	18.874	18.7901
69.54	1.85565	1.79889	2.91571	2.85565	4.53668	4.59308	6.3797	6.28461	10.0528	10.0362	14.093	14.0397	18.871	18.7923
69.64	1.85468	1.79596	2.90302	2.85858	4.53961	4.59601	6.38263	6.2973	10.0557	10.0489	14.0998	14.0427	18.8779	18.7979
69.74	1.84393	1.78522	2.89618	2.85761	4.52887	4.58136	6.38165	6.28656	10.0508	10.0479	14.0891	14.0378	18.873	18.7969
69.84	1.8316	1.78265	2.89948	2.85504	4.52631	4.57294	6.37909	6.284	10.0522	10.0512	14.0963	14.0391	18.8763	18.81
69.94	1.83905	1.78619	2.90302	2.84882	4.53961	4.58624	6.37872	6.28363	10.0557	10.0587	14.1096	14.0388	18.8752	18.8077
70.04	1.84003	1.79303	2.89813	2.84784	4.53473	4.58136	6.37775	6.27679	10.0626	10.0538	14.1008	14.0339	18.8828	18.8204
70.14	1.82733	1.77838	2.8952	2.86053	4.5318	4.57843	6.37482	6.27582	10.0596	10.0606	14.1017	14.0349	18.8896	18.8174
70.24	1.82025	1.77643	2.88153	2.84882	4.52985	4.57257	6.37286	6.268	10.0635	10.0645	14.1037	14.0446	18.8974	18.8292
70.34	1.82733	1.77643	2.88153	2.84882	4.52985	4.57648	6.37286	6.27777	10.0577	10.0684	14.1154	14.0446	18.9033	18.8389
70.44	1.81268	1.77155	2.87665	2.84393	4.52496	4.57159	6.38165	6.27289	10.0528	10.0635	14.1144	14.0456	18.9023	18.8399
70.54	1.81171	1.76666	2.87177	2.83905	4.52008	4.57452	6.38263	6.26801	10.0479	10.0665	14.1193	14.0446	18.9033	18.8389
70.64	1.80292	1.76373	2.86884	2.84076	4.51715	4.5755	6.3797	6.27484	10.0547	10.0577	14.1125	14.0515	18.912	18.8458
70.74	1.8078	1.76861	2.86981	2.85272	4.5318	4.58038	6.38458	6.27972	10.0596	10.0723	14.1232	14.0622	18.9208	18.8682
70.84	1.7912	1.76178	2.85712	2.84125	4.52496	4.57355	6.37384	6.27289	10.0528	10.0706	14.1164	14.0593	18.914	18.8712
70.94	1.7912	1.76178	2.85712	2.83881	4.52496	4.57355	6.3797	6.26898	10.0626	10.0635	14.1223	14.0651	18.9296	18.8751
71.04	1.79901	1.76959	2.86102	2.84979	4.53864	4.58331	6.38361	6.2807	10.0762	10.0674	14.1203	14.0729	18.9374	18.8887
71.14	1.79608	1.77643	2.862	2.85077	4.53961	4.57843	6.38458	6.28363	10.0772	10.0743	14.131	14.07	18.9443	18.8995
71.24	1.7912	1.77154	2.85712	2.83612	4.53473	4.57355	6.38946	6.27289	10.0782	10.0733	14.132	14.071	18.9433	18.9005
71.34	1.7785	1.76862	2.85419	2.83319	4.5318	4.57062	6.38654	6.26996	10.0792	10.0801	14.1232	14.0778	18.9501	18.9131
71.44	1.78729	1.7735	2.85321	2.83807	4.53668	4.5755	6.39728	6.27484	10.0938	10.0811	14.1476	14.0878	18.9628	18.9232
71.54	1.78668	1.77289	2.85846	2.83746	4.53607	4.58002	6.39081	6.28204	10.0932	10.0844	14.147	14.0801	18.9564	18.9252
71.64	1.79022	1.77057	2.85614	2.83051	4.53375	4.57062	6.38849	6.27386	10.0987	10.088	14.1498	14.0876	18.9599	18.9424
71.74	1.77753	1.76764	2.85321	2.8205	4.53082	4.57745	6.39069	6.2807	10.0997	10.0889	14.1496	14.0944	18.9609	18.9395
71.84	1.78241	1.76276	2.85809	2.82538	4.54547	4.57843	6.38849	6.28558	10.1143	10.1055	14.1662	14.1052	18.9709	18.9503
71.94	1.78046	1.77057	2.85614	2.82343	4.53375	4.57062	6.3963	6.28363	10.1085	10.0997	14.1603	14.0974	18.9716	18.9522
72.04	1.78632	1.77252	2.85809	2.82538	4.54547	4.58234	6.39825	6.29535	10.1046	10.1055	14.1662	14.1052	18.9833	18.9639
72.14	1.78534	1.76569	2.86102	2.82831	4.5484	4.58527	6.40118	6.29828	10.1172	10.1085	14.1789	14.0983	18.9921	18.9747
72.24	1.78046	1.76544	2.85614	2.82343	4.54352	4.59015	6.40607	6.28949	10.1221	10.1094	14.174	14.1071	18.9872	18.9737
72.34	1.77557	1.76764	2.85126	2.81854	4.53864	4.58527	6.40118	6.27875	10.127	10.1046	14.1789	14.1022	18.9882	18.9649
72.44	1.76776	1.76959	2.85321	2.8205	4.54059	4.59308	6.40314	6.29047	10.129	10.1104	14.1906	14.112	18.9863	18.9708
72.54	1.76776	1.76959	2.85321	2.81659	4.54449	4.58722	6.4129	6.28656	10.1387	10.1065	14.1906	14.1159	18.9863	18.9766
72.64	1.77069	1.77252	2.85614	2.81757	4.55328	4.59015	6.41583	6.28363	10.1417	10.1094	14.2033	14.1188	18.9931	18.9835
72.74	1.76678	1.77179	2.86005	2.81757	4.55719	4.59406	6.41974	6.2829	10.1553	10.1075	14.2072	14.1286	18.9931	18.9932
72.84	1.77362	1.77032	2.86102	2.81854	4.55817	4.60675	6.42072	6.27679	10.1563	10.1085	14.2141	14.1237	18.998	18.9883
72.94	1.77362	1.7774	2.86102	2.82318	4.55817	4.60675	6.42072	6.27679	10.1622	10.1182	14.2082	14.1335	19.0038	18.9981
73.04	1.77069	1.76984	2.85809	2.82733	4.55524	4.59992	6.41779	6.27387	10.1534	10.1107	14.215	14.1266	19.0048	19.001
73.14	1.76385	1.76056	2.86102	2.83026	4.55426	4.60089	6.43048	6.27679	10.168	10.1163	14.2141	14.1335	19.0136	18.9981
73.24	1.76288	1.75812	2.85614	2.82538	4.55328	4.60187	6.4256	6.27191	10.1631	10.1114	14.2131	14.1286	19.0126	19.001
73.34	1.75897	1.75104	2.85614	2.82538	4.55328	4.61163	6.4256	6.26801	10.169	10.1075	14.2131	14.1345	19.0087	19.0049
73.44	1.75897	1.75568	2.84637	2.81366	4.55328	4.61163	6.41583	6.27191	10.1631	10.1133	14.2131	14.1286	19.0126	19.0049
73.54	1.76556	1.76007	2.84833	2.81561	4.55524	4.61359	6.41778	6.2641	10.1651	10.1153	14.2267	14.1403	19.0263	19.0128
73.64	1.76813	1.74847	2.84381	2.82281	4.55072	4.60907	6.41327	6.26935	10.1606	10.1108	14.2222	14.1456	19.0316	19.0121
73.74	1.77167	1.75201	2.84735	2.81854	4.55426	4.6087	6.42657	6.26898	10.1641	10.1104	14.2316	14.1452	19.0402	19.0157
73.84	1.77167	1.75201	2.84735	2.8244	4.55426	4.60284	6.42657	6.26312	10.1641	10.1046	14.216	14.1511	19.0331	19.0208
73.94	1.77167	1.75201	2.85126	2.8244	4.55426	4.60284	6.42657	6.26312	10.1739	10.1046	14.2258	14.1511	19.039	19.0235
74.04	1.7619	1.75201	2.85321	2.8244	4.55426	4.60284	6.42657	6.25336	10.1739	10.1104	14.2219	14.1562	19.0429	19.0333
74.14	1.76093	1.75104	2.83661	2.81366	4.55719	4.60187	6.43732	6.24847	10.1729	10.1036	14.2248	14.1442	19.038	19.0323
74.24	1.75702	1.74713	2.84637	2.82342	4.56891	4.60773	6.44318	6.26215	10.1788	10.1094	14.2307	14.154	19.0478	19.0479
74.34	1.75702	1.7569	2.85223	2.82928	4.56891	4.60773	6.43146	6.26801	10.1741	10.1094	14.2404	14.154	19.0478	19.0538
74.44	1.76288	1.74908	2.84442	2.82733	4.57477	4.60968	6.43341	6.26605	10.169	10.1114	14.2424	14.152	19.0595	19.0499
74.54	1.75897	1.74909	2.84833	2.82147	4.58063	4.60968	6.43341	6.26019	10.1736	10.1114	14.2424	14.1501	19.0654	19.0577
74.64	1.76385	1.75397	2.85907	2.83026	4.58551	4.61847	6.44293	6.26508	10.1712	10.1221	14.2473	14.1667	19.0644	19.0528
74.74	1.76093	1.7569	2.85223	2.82928	4.57867	4.62726	6.44318	6.25824	10.1768	10.1192	14.2599	14.1599	19.079	19.0596
74.84	1.76678	1.7569	2.85223	2.83319	4.57867	4.62335	6.44318	6.25824	10.1768	10.1192	14.2599	14.1638	19.0751	19.0557
74.94	1.77069	1.74713	2.85614	2.82928	4.57867	4.61749	6.44318	6.25824	10.1827	10.129	14.2599	14.1638	19.0693	19.0596
75.04	1.77167	1.74225	2.85712	2.8244	4.57379	4.61261	6.43829	6.25336	10.1719	10.1241	14.2551	14.1589	19.0742	19.0547
75.14	1.76581	1.74689	2.85712	2.8244	4.57379	4.61261	6.4422	6.25336	10.1622	10.1202	14.2648	14.1647	19.0742	19.0606
75.24	1.77362	1.75592	2.8493	2.82635	4.57965	4.61456	6.44025	6.25531	10.1739	10.1163	14.257	14.1608	19.082	19.0567
75.34	1.76483	1.76276	2.85223	2.81952	4.58844	4.60773	6.44318	6.24847	10.1729	10.1192	14.2697	14.1638	19.079	19.0694
75.44	1.76483	1.75885	2.85614	2.81952	4.57867	4.60773	6.44318	6.24847	10.1671	10.1192	14.2697	14.1638	19.0849	19.0655
75.54	1.76093	1.7608	2.86395	2.82147	4.58063	4.60577	6.43536	6.25433	10.169	10.1309	14.2717	14.1755	19.081	19.0616
75.64	1.76971	1.76373	2.85712	2.81854	4.58356	4.60675	6.43829	6.24945	10.1817	10.1339	14.2746	14.1745	19.0937	19.0645
75.74	1.76972	1.75787	2.85712	2.81464	4.58356	4.61261	6.43829	6.25336	10.1817	10.1339	14.2746	14.1686	19.0937	19.0645
75.84	1.76874	1.77252	2.86591	2.82733	4.58258	4.6214	6.43732	6.26215	10.1905	10.1426	14.2932	14.1774	19.1025	19.0792
75.94	1.78082	1.77484	2.86237	2.8316	4.59076	4.62958	6.4455	6.27423	10.1987	10.1411	14.3013	14.1993	19.1165	19.0854
76.04	1.7951	1.78912	2.87079	2.84003	4.60309	4.638	6.45392	6.28851	10.2071	10.1495	14.3098	14.2097	19.1288	19.1055
76.14	1.78302	1.78094	2.86847	2.83771	4.60663	4.63568	6.4516	6.27643	10.2048	10.1432	14.3035	14.2132	19.1265	19.0974
76.24	1.77887	1.78266	2.85455	2.83356	4.60248	4.61981	6.44745	6.27228	10.2104	10.1332	14.2935	14.2051	19.1177	19.103
76.34	1.78436	1.79791	2.86591	2.83319	4.61774	4.63116	6.4588	6.28363	10.2217	10.1485	14.3049	14.2106	19.122	19.1143
76.44	1.79022	1.79205	2.87054	2.83319	4.61969	4.63116	6.4588	6.28363	10.2217	10.1544	14.3049	14.2106	19.1318	19.1097
76.54	1.78046	1.79205	2.87762	2.83319	4.61774	4.63507	6.44904	6.28363	10.2217	10.1544	14.3049	14.2067	19.1318	19.1143
76.64	1.78436	1.78229	2.87177	2.82733	4.61383	4.64093	6.44904	6.28363	10.2217	10.1544	14.3088	14.2009	19.1435	19.1143
76.74	1.7945	1.79047	2.8819	2.83746	4.6181	4.6452	6.45722	6.27814	10.226	10.1586	14.3189	14.2051	19.1439	19.1245
76.84	1.80096	1.8028	2.88251	2.84393	4.62457	4.64191	6.45978	6.28461	10.2325	10.1651	14.3254	14.207	19.1445	19.1348
76.94	1.78632	1.78815	2.88348	2.83905	4.6236	4.63702	6.4549	6.27972	10.2276	10.17	14.3205	14.2094	19.1396	19.1299
77.04	1.7912	1.79303	2.8786	2.83417	4.62457	4.64191	6.45978	6.28461	10.2325	10.1749	14.3215	14.2167	19.1503	19.1407
77.14	1.7785	1.78033	2.87958	2.83514	4.62164	4.63898	6.45685	6.26996	10.2296	10.1719	14.3127	14.2067	19.1415	19.1319
77.24	1.78827	1.7901	2.8952	2.841	4.63141	4.64874	6.45685	6.27972	10.2393	10.1856	14.3264	14.2263	19.1513	19.1417
77.34	1.78607	1.78326	2.88837	2.84393	4.63434	4.65167	6.45978	6.28265	10.2422	10.1905	14.3312	14.2292	19.1542	19.1505
77.44	1.79315	1.78717	2.88837	2.83417	4.63434	4.65167	6.46368	6.28265	10.2422	10.1885	14.3254	14.2253	19.164	19.1446
77.54	1.79315	1.79303	2.89227	2.83417	4.63898	4.64191	6.45782	6.28265	10.2422	10.1846	14.3254	14.2233	19.1601	19.1407
77.64	1.78827	1.77838	2.89325	2.82928	4.63654	4.63702	6.45294	6.27777	10.2374	10.1797	14.3303	14.2302	19.1494	19.1397
77.74	1.7785	1.7713	2.88153	2.82147	4.62042	4.63507	6.4549	6.26605	10.2452	10.1778	14.3283	14.2224	19.1474	19.1475
77.84	1.79022	1.78424	2.8913	2.82343	4.63336	4.63116	6.46661	6.27191	10.2413	10.1837	14.3342	14.2282	19.163	19.1534
77.94	1.78632	1.7901	2.90302	2.83392	4.63922	4.63702	6.47247	6.27777	10.2569	10.1895	14.34	14.2341	19.1689	19.1553
78.04	1.78632	1.7901	2.89325	2.83124	4.63922	4.63702	6.47247	6.27777	10.2569	10.1895	14.3439	14.2341	19.1689	19.1592
78.14	1.77557	1.77936	2.88837	2.83026	4.62457	4.63214	6.46759	6.27289	10.252	10.1846	14.341	14.239	19.1738	19.1661
78.24	1.7785	1.78229	2.87762	2.83319	4.62164	4.62921	6.4549	6.26019	10.2491	10.1817	14.3361	14.2321	19.1708	19.1592
78.34	1.77948	1.77155	2.88446	2.82245	4.62262	4.63019	6.45587	6.26117	10.2501	10.1827	14.3391	14.2311	19.1816	19.1544
78.44	1.78241	1.76471	2.88348	2.82538	4.62164	4.62921	6.4549	6.26019	10.2491	10.1817	14.3283	14.2458	19.1767	19.1631
78.54	1.78143	1.7735	2.87665	2.83417	4.61481	4.63214	6.46173	6.25336	10.2422	10.1885	14.3371	14.2487	19.1738	19.1622
78.64	1.78143	1.7735	2.88055	2.82831	4.61481	4.62238	6.45782	6.25336	10.2422	10.1944	14.3371	14.2487	19.1738	19.1661
78.74	1.77948	1.76178	2.87469	2.82245	4.61676	4.62042	6.45587	6.25531	10.2403	10.1924	14.3351	14.2565	19.1816	19.1641
78.84	1.78729	1.76959	2.8786	2.82635	4.62653	4.62433	6.45978	6.26508	10.2481	10.1964	14.3488	14.2604	19.1816	19.1732
78.94	1.79413	1.76666	2.87958	2.82733	4.61774	4.62531	6.45099	6.26996	10.2549	10.1876	14.3498	14.2614	19.1767	19.1671
79.04	1.7912	1.75397	2.88129	2.81464	4.61481	4.62238	6.44806	6.27289	10.252	10.1885	14.3469	14.2585	19.1835	19.1739
79.14	1.78925	1.76178	2.88251	2.81854	4.61871	4.61652	6.45197	6.27679	10.2559	10.1944	14.3508	14.2624	19.1835	19.1778
79.24	1.78632	1.76862	2.88348	2.81952	4.6236	4.61749	6.45294	6.27777	10.2569	10.1993	14.3517	14.2634	19.1786	19.1846
79.34	1.78632	1.76862	2.87762	2.81952	4.62946	4.6214	6.45294	6.26801	10.2608	10.1993	14.3615	14.2634	19.1747	19.1788
79.44	1.78632	1.75885	2.88348	2.81366	4.6236	4.62726	6.44318	6.26801	10.2667	10.1993	14.3615	14.2731	19.1786	19.1885
79.54	1.78827	1.76471	2.88544	2.81171	4.6275	4.62921	6.44904	6.26996	10.2686	10.2012	14.3635	14.2751	19.1806	19.1905
79.64	1.7912	1.76373	2.88837	2.81464	4.62848	4.62238	6.44806	6.27753	10.2715	10.2042	14.3566	14.278	19.1835	19.1895
79.74	1.78827	1.77447	2.88544	2.82147	4.64117	4.62921	6.45489	6.28168	10.2881	10.211	14.3771	14.2849	19.1904	19.1905
79.84	1.79315	1.77155	2.88641	2.81268	4.63239	4.63019	6.45001	6.28265	10.2891	10.212	14.384	14.2858	19.1913	19.1973
79.94	1.79803	1.77057	2.88544	2.81171	4.63141	4.62921	6.4549	6.28558	10.2881	10.2149	14.3732	14.2946	19.2021	19.2003
80.04	1.79999	1.76862	2.87762	2.80975	4.62946	4.61749	6.45294	6.28949	10.2862	10.2188	14.381	14.2927	19.2001	19.1983
80.14	1.80585	1.7569	2.88348	2.80975	4.62946	4.61749	6.44318	6.28949	10.296	10.2188	14.381	14.2829	19.2001	19.2061
80.24	1.80096	1.76178	2.88837	2.80487	4.63434	4.61847	6.44806	6.28461	10.3008	10.2237	14.3859	14.3015	19.2148	19.2051
80.34	1.79608	1.75104	2.87372	2.80389	4.61969	4.61163	6.44781	6.27972	10.296	10.2188	14.381	14.2985	19.2099	19.21
80.44	1.80756	1.76373	2.88446	2.80682	4.62653	4.62433	6.46173	6.28656	10.3028	10.2256	14.384	14.2995	19.2219	19.2227
80.54	1.81268	1.75201	2.88837	2.80487	4.62457	4.61847	6.45978	6.27484	10.3008	10.2237	14.3898	14.2975	19.2128	19.2149
80.64	1.80096	1.75592	2.88837	2.80878	4.61481	4.61261	6.45978	6.27484	10.3008	10.2237	14.3918	14.3093	19.2128	19.2247
80.74	1.80975	1.77057	2.89716	2.8078	4.6236	4.6214	6.46393	6.28363	10.3096	10.2227	14.3947	14.3181	19.2314	19.2335
80.84	1.81366	1.77448	2.8913	2.80975	4.6275	4.62531	6.46539	6.28754	10.3135	10.2266	14.4084	14.322	19.2353	19.2374
80.94	1.80292	1.76837	2.89032	2.80487	4.61481	4.61261	6.46173	6.28656	10.3126	10.2256	14.4074	14.321	19.2441	19.2422
81.04	1.80585	1.77838	2.89325	2.8078	4.62164	4.61554	6.46466	6.28949	10.3201	10.2325	14.4103	14.3337	19.247	19.2491
81.14	1.8078	1.77057	2.88348	2.80975	4.62946	4.63312	6.46661	6.28168	10.3292	10.2403	14.4221	14.3356	19.249	19.2569
81.24	1.81464	1.7735	2.88641	2.81268	4.63238	4.63019	6.4649	6.28851	10.3321	10.2432	14.425	14.3386	19.2519	19.2637
81.34	1.81854	1.77155	2.88837	2.81073	4.62067	4.62823	6.46051	6.29242	10.3301	10.2413	14.423	14.3405	19.2597	19.2579
81.44	1.80975	1.75299	2.87567	2.79218	4.60211	4.61945	6.4588	6.28363	10.3214	10.2227	14.4142	14.3474	19.247	19.2589
81.54	1.80975	1.75299	2.87567	2.79218	4.60211	4.63116	6.4588	6.28363	10.3214	10.2266	14.424	14.3474	19.2509	19.2706
81.64	1.79999	1.74323	2.87958	2.79608	4.60602	4.63116	6.4588	6.28363	10.3214	10.2325	14.424	14.3434	19.2509	19.2647
81.74	1.80389	1.74323	2.88544	2.80194	4.61188	4.61945	6.4588	6.28363	10.3214	10.2325	14.424	14.3376	19.2607	19.2647
81.84	1.81207	1.74554	2.88776	2.80426	4.6142	4.62177	6.46112	6.28595	10.3276	10.2348	14.4361	14.3438	19.2591	19.2722
81.94	1.81329	1.74677	2.87921	2.79572	4.60565	4.62299	6.45453	6.28717	10.3464	10.2458	14.4412	14.3607	19.2701	19.2624
82.04	1.81171	1.74908	2.88153	2.79413	4.60797	4.6214	6.45489	6.28558	10.3448	10.2488	14.4572	14.3591	19.2704	19.2647
82.14	1.80292	1.73639	2.8786	2.77557	4.60504	4.60284	6.43439	6.26508	10.336	10.2471	14.4484	14.3503	19.2558	19.2559
82.24	1.80389	1.73346	2.87567	2.77264	4.60211	4.59992	6.43732	6.26215	10.3331	10.2442	14.4494	14.3474	19.2626	19.2589
82.34	1.80194	1.72955	2.87177	2.7746	4.60406	4.60187	6.43927	6.26801	10.335	10.2462	14.4572	14.3591	19.2646	19.2549
82.44	1.79901	1.73639	2.87469	2.77557	4.59528	4.60284	6.44025	6.27484	10.336	10.2471	14.468	14.36	19.2714	19.2657
82.54	1.79608	1.73541	2.87177	2.76483	4.5943	4.60187	6.43927	6.27387	10.3448	10.2462	14.467	14.3688	19.2646	19.2745
82.64	1.80328	1.74457	2.87311	2.77008	4.59955	4.60712	6.44452	6.27521	10.35	10.2514	14.482	14.3741	19.2757	19.2758
82.74	1.80292	1.74029	2.87469	2.77167	4.60113	4.6048	6.4461	6.26507	10.3516	10.2628	14.4836	14.3854	19.2714	19.2813
82.84	1.7912	1.73248	2.86688	2.76385	4.59723	4.59113	6.42853	6.26312	10.3438	10.2549	14.4758	14.3776	19.2636	19.2813
82.94	1.79572	1.74091	2.86163	2.76837	4.59784	4.59564	6.43304	6.26764	10.3483	10.2497	14.4842	14.3821	19.274	19.28
83.04	1.79547	1.74652	2.86139	2.77277	4.5976	4.5993	6.4328	6.2674	10.3481	10.2592	14.4898	14.3819	19.2816	19.2895
83.14	1.79022	1.73737	2.86664	2.78046	4.60284	4.60187	6.43341	6.26801	10.3487	10.2598	14.4904	14.3825	19.2939	19.2999
83.24	1.79608	1.73737	2.87372	2.78046	4.59552	4.59601	6.43341	6.268	10.3487	10.2501	14.4904	14.3923	19.288	19.3096
83.34	1.78143	1.73639	2.86884	2.77557	4.58356	4.59113	6.41876	6.26703	10.3438	10.2452	14.4894	14.3874	19.2929	19.3008
83.44	1.77655	1.73737	2.85419	2.77069	4.57867	4.58624	6.41779	6.26801	10.3487	10.2403	14.4904	14.3942	19.2958	19.2999
83.54	1.78241	1.72955	2.85614	2.77264	4.57086	4.5882	6.42169	6.26996	10.3506	10.252	14.4924	14.3923	19.2919	19.3018
83.64	1.78632	1.73737	2.86395	2.77069	4.57867	4.59991	6.42365	6.28168	10.3585	10.2637	14.5099	14.3942	19.2997	19.3194
83.74	1.78632	1.73737	2.85419	2.77069	4.58331	4.60577	6.42755	6.27777	10.3585	10.2657	14.5099	14.3942	19.3095	19.3155
83.84	1.78436	1.72955	2.85223	2.76874	4.58844	4.59406	6.42755	6.27972	10.3565	10.2618	14.508	14.402	19.3173	19.3077
83.94	1.78534	1.73248	2.85321	2.76581	4.58551	4.59113	6.41876	6.28265	10.3536	10.2745	14.5051	14.3991	19.3105	19.3145
84.04	1.7746	1.7276	2.85419	2.76093	4.58063	4.58624	6.41388	6.27777	10.3487	10.2657	14.5002	14.3981	19.3095	19.3155
84.14	1.7746	1.7276	2.85419	2.76093	4.57086	4.58624	6.40411	6.26801	10.3487	10.2598	14.5002	14.4099	19.3095	19.3096
84.24	1.77753	1.73444	2.85712	2.76386	4.57379	4.58917	6.40704	6.27093	10.3516	10.2667	14.5031	14.4069	19.3222	19.3223
84.34	1.76385	1.72272	2.8493	2.75604	4.56598	4.58136	6.39923	6.26703	10.3438	10.2647	14.4953	14.3991	19.3105	19.3145
84.44	1.76776	1.72467	2.83954	2.758	4.56793	4.57745	6.41095	6.27484	10.3458	10.2667	14.4973	14.4011	19.3163	19.3118
84.54	1.76385	1.73248	2.84735	2.76581	4.57574	4.59112	6.41876	6.28265	10.3633	10.2745	14.5187	14.4147	19.3339	19.3243
84.64	1.76483	1.7276	2.84637	2.75629	4.57086	4.58624	6.41388	6.28241	10.3585	10.2696	14.5158	14.404	19.329	19.3292
84.74	1.76678	1.72955	2.85419	2.75116	4.5611	4.59283	6.41583	6.27704	10.3604	10.2813	14.5119	14.402	19.3408	19.3272
84.84	1.758	1.73053	2.85516	2.75214	4.56598	4.59625	6.41681	6.27557	10.3614	10.2862	14.5226	14.4069	19.3515	19.3321
84.94	1.75507	1.71783	2.84247	2.74921	4.56891	4.58624	6.41388	6.27972	10.3585	10.2891	14.5197	14.404	19.3486	19.3389
85.04	1.74725	1.71979	2.84442	2.75116	4.57086	4.5882	6.41583	6.28168	10.3565	10.2872	14.5217	14.4157	19.3622	19.3409
85.14	1.75214	1.7149	2.8493	2.75604	4.56598	4.59308	6.42072	6.28656	10.3555	10.2862	14.5305	14.4206	19.3671	19.3516
85.24	1.74335	1.71588	2.85028	2.75702	4.56696	4.59405	6.42169	6.27777	10.3565	10.2969	14.5471	14.4177	19.3779	19.3565
85.34	1.73065	1.71295	2.84735	2.75409	4.56793	4.58722	6.41876	6.27484	10.3536	10.2979	14.5402	14.4186	19.3847	19.3536
85.44	1.73236	1.70026	2.83466	2.75116	4.57086	4.57843	6.41583	6.27191	10.3506	10.3008	14.5314	14.4157	19.3818	19.3604
85.54	1.73065	1.70587	2.83954	2.74237	4.57184	4.58917	6.41681	6.27289	10.3516	10.3018	14.5422	14.4265	19.3879	19.3672
85.64	1.72479	1.71686	2.8493	2.74628	4.56598	4.59308	6.42072	6.27679	10.3555	10.3057	14.5461	14.4421	19.3945	19.3653
85.74	1.72577	1.71783	2.85028	2.74725	4.56696	4.59406	6.42169	6.27777	10.3565	10.3067	14.5568	14.4391	19.3954	19.378
85.84	1.7287	1.72076	2.8493	2.74628	4.56598	4.59308	6.42072	6.27679	10.3458	10.3155	14.5558	14.4323	19.4042	19.377
85.94	1.72577	1.71783	2.85223	2.75385	4.56891	4.59601	6.43341	6.27972	10.3487	10.3184	14.5705	14.445	19.4072	19.3897
86.04	1.72089	1.71295	2.84735	2.7514	4.55426	4.59113	6.42853	6.27484	10.3536	10.3135	14.5656	14.446	19.4081	19.3848
86.14	1.72089	1.70319	2.84735	2.74896	4.55817	4.59113	6.41876	6.26508	10.3536	10.3135	14.5656	14.4401	19.4023	19.3946
86.24	1.71112	1.69928	2.84735	2.75604	4.56402	4.59112	6.41876	6.26507	10.3536	10.3292	14.5656	14.4401	19.412	19.3907
86.34	1.71991	1.68854	2.8327	2.75116	4.54938	4.59601	6.41974	6.26019	10.3487	10.3262	14.5607	14.445	19.4072	19.3897
86.44	1.71698	1.69733	2.84149	2.75604	4.56403	4.60089	6.41876	6.26508	10.3633	10.3253	14.5656	14.4499	19.4238	19.3907
86.54	1.70429	1.69245	2.84052	2.74921	4.55133	4.59015	6.41193	6.26215	10.3467	10.3184	14.5588	14.4431	19.413	19.3819
86.64	1.7121	1.69049	2.83466	2.74847	4.5611	4.5882	6.41583	6.27191	10.3506	10.3223	14.5724	14.4567	19.4208	19.3975
86.74	1.71112	1.68365	2.83758	2.74896	4.56403	4.59113	6.42267	6.27484	10.3536	10.3253	14.5754	14.4557	19.4335	19.3946
86.84	1.71112	1.68365	2.84149	2.75604	4.56403	4.58527	6.42853	6.27484	10.3633	10.3253	14.5754	14.4597	19.4335	19.4005
86.94	1.6955	1.6817	2.84149	2.75018	4.56207	4.59503	6.41876	6.25531	10.3575	10.3292	14.5695	14.4538	19.4335	19.3887
87.04	1.69452	1.68268	2.83661	2.7453	4.56305	4.58038	6.40802	6.24457	10.3526	10.3243	14.5646	14.4489	19.4228	19.3936
87.14	1.69061	1.68268	2.82684	2.74066	4.56305	4.58038	6.41193	6.24457	10.3526	10.334	14.5744	14.4587	19.4326	19.4034
87.24	1.69061	1.68268	2.82684	2.72186	4.55328	4.58038	6.41779	6.24457	10.3526	10.334	14.5744	14.4684	19.4286	19.4112
87.34	1.69061	1.68268	2.82684	2.72186	4.55328	4.59015	6.41779	6.24457	10.3624	10.334	14.5744	14.4638	19.4326	19.4053
87.44	1.68475	1.68268	2.82684	2.72186	4.55328	4.58038	6.41779	6.24457	10.3624	10.334	14.5744	14.4567	19.4326	19.4151
87.54	1.69061	1.68658	2.82684	2.72186	4.55328	4.58038	6.41779	6.24457	10.3526	10.334	14.5744	14.4665	19.4423	19.4151
87.64	1.68085	1.67877	2.82684	2.72186	4.55328	4.58038	6.41779	6.24457	10.3624	10.3438	14.5842	14.4665	19.4423	19.4249
87.74	1.67792	1.66998	2.81805	2.71893	4.55035	4.57355	6.41486	6.22992	10.3594	10.3409	14.5812	14.4636	19.4453	19.4173
87.84	1.67108	1.67291	2.82684	2.72186	4.55328	4.58429	6.41779	6.23285	10.3624	10.3438	14.5842	14.4626	19.4423	19.4229
87.94	1.67596	1.6778	2.83173	2.72675	4.55817	4.59113	6.42267	6.23773	10.3672	10.3487	14.5891	14.4733	19.4589	19.4278
88.04	1.65448	1.66803	2.82196	2.71698	4.53864	4.5755	6.409	6.22797	10.3575	10.3487	14.5891	14.4597	19.4589	19.4278
88.14	1.65936	1.66315	2.82684	2.72186	4.54352	4.58429	6.39825	6.23285	10.3624	10.3536	14.59	14.4587	19.4599	19.4327
88.24	1.65936	1.66315	2.82684	2.72186	4.54352	4.59015	6.39825	6.23285	10.3624	10.3536	14.5842	14.4684	19.4677	19.4288
88.34	1.66522	1.6651	2.8288	2.72382	4.54547	4.5921	6.40021	6.2348	10.3643	10.3653	14.5861	14.4704	19.4853	19.4346
88.44	1.67596	1.66998	2.82391	2.7287	4.55035	4.59308	6.40509	6.23969	10.379	10.3663	14.6008	14.4753	19.4863	19.4395
88.54	1.66913	1.66315	2.82684	2.73163	4.54352	4.59991	6.40802	6.24261	10.3819	10.3633	14.6037	14.488	19.4833	19.4483
88.64	1.66815	1.65826	2.82196	2.72284	4.53864	4.59503	6.40314	6.23773	10.377	10.3585	14.5988	14.4831	19.4882	19.4376
88.74	1.67596	1.65631	2.82782	2.71893	4.54059	4.58722	6.41486	6.24359	10.379	10.3604	14.6105	14.4948	19.4902	19.4493
88.84	1.67499	1.64362	2.83661	2.72186	4.55328	4.59015	6.41779	6.24847	10.3819	10.3633	14.6135	14.4977	19.5029	19.4581
88.94	1.66913	1.64362	2.83661	2.72186	4.55328	4.59015	6.41315	6.24261	10.3858	10.3731	14.6232	14.4977	19.499	19.4522
89.04	1.65936	1.64362	2.83661	2.72186	4.55328	4.59015	6.40607	6.24261	10.3917	10.3633	14.6193	14.5036	19.5029	19.4639
89.14	1.66327	1.64752	2.82098	2.72186	4.55328	4.59406	6.40094	6.24261	10.3917	10.3731	14.6252	14.4977	19.508	19.4639
89.24	1.66425	1.64459	2.81415	2.72089	4.53864	4.59503	6.40827	6.23773	10.3965	10.3682	14.6203	14.4929	19.496	19.4649
89.34	1.66913	1.64752	2.82098	2.74335	4.54742	4.59991	6.40607	6.24261	10.3917	10.3692	14.6252	14.4977	19.5107	19.4737
89.44	1.6662	1.64069	2.8161	2.74042	4.55035	4.60675	6.40314	6.23969	10.3887	10.3702	14.6223	14.5046	19.5038	19.4805
89.54	1.66718	1.64166	2.82294	2.74139	4.55133	4.60773	6.40411	6.23602	10.3897	10.3712	14.633	14.5056	19.5107	19.4776
89.64	1.65643	1.62897	2.82196	2.74042	4.55035	4.60675	6.40778	6.22797	10.3926	10.3702	14.632	14.5046	19.5097	19.4805
89.74	1.65936	1.6319	2.82489	2.74335	4.55328	4.60968	6.41315	6.23089	10.4014	10.3829	14.6349	14.5173	19.5185	19.4893
89.84	1.65094	1.62347	2.81647	2.73492	4.54095	4.60126	6.39764	6.22247	10.4028	10.3745	14.6363	14.5089	19.514	19.475
89.94	1.64862	1.62701	2.8161	2.73846	4.53864	4.6048	6.40118	6.22601	10.4063	10.378	14.6359	14.5124	19.5175	19.4883
90.04	1.65741	1.62408	2.82098	2.7453	4.54938	4.61945	6.40802	6.22894	10.4131	10.3802	14.6369	14.529	19.5341	19.4913
90.14	1.6535	1.62213	2.81122	2.74335	4.55328	4.61163	6.40607	6.22113	10.4112	10.3712	14.631	14.527	19.5283	19.4932
90.24	1.65643	1.6192	2.80634	2.74042	4.55035	4.61261	6.39337	6.2182	10.4083	10.3799	14.6359	14.5241	19.5195	19.4903
90.34	1.6496	1.61627	2.81512	2.73163	4.55328	4.62726	6.3963	6.22113	10.4112	10.3829	14.6447	14.5388	19.5283	19.501
90.44	1.6496	1.62213	2.81512	2.73163	4.55719	4.6214	6.38654	6.22113	10.4073	10.3829	14.6545	14.5349	19.5224	19.4952
90.54	1.6535	1.62213	2.81512	2.73163	4.56305	4.6214	6.3963	6.23285	10.4053	10.3829	14.6545	14.529	19.5322	19.5049
90.64	1.66132	1.63385	2.81708	2.73358	4.565	4.62335	6.38849	6.2348	10.4249	10.3907	14.6525	14.5407	19.5439	19.5069
90.74	1.65936	1.62213	2.80536	2.73163	4.56305	4.6214	6.38654	6.22113	10.4229	10.3829	14.6545	14.5388	19.5517	19.5147
90.84	1.65936	1.62213	2.80536	2.73163	4.55914	4.6214	6.38654	6.21722	10.4229	10.379	14.6545	14.5388	19.5478	19.5147
90.94	1.65643	1.6192	2.80243	2.7287	4.55035	4.61847	6.38361	6.20844	10.4258	10.3799	14.6613	14.5456	19.5507	19.5071
91.04	1.65936	1.61627	2.80536	2.72186	4.55328	4.6214	6.38654	6.21136	10.4268	10.3829	14.6642	14.5485	19.5536	19.5128
91.14	1.664	1.62213	2.80536	2.72186	4.55328	4.6214	6.38654	6.21136	10.4327	10.3829	14.674	14.5544	19.5595	19.5225
91.24	1.67303	1.62408	2.80731	2.72382	4.55524	4.62335	6.38849	6.21332	10.4444	10.3848	14.6713	14.5505	19.5654	19.5206
91.34	1.67303	1.62408	2.80731	2.72382	4.55524	4.61359	6.38458	6.21332	10.4444	10.3907	14.6689	14.5505	19.5751	19.5245
91.44	1.67499	1.62213	2.80536	2.72186	4.55328	4.6214	6.37677	6.21136	10.4522	10.3829	14.674	14.5485	19.5732	19.5225
91.54	1.6734	1.62445	2.80768	2.72418	4.5556	4.62372	6.37909	6.21368	10.4506	10.3852	14.6834	14.5606	19.5814	19.5248
91.64	1.67694	1.62799	2.81122	2.72772	4.55914	4.62726	6.38263	6.21722	10.4581	10.3985	14.6799	14.5602	19.5842	19.5342
91.74	1.67401	1.62506	2.80829	2.72479	4.56012	4.62433	6.36994	6.22601	10.4551	10.3917	14.6769	14.5554	19.5839	19.5352
91.84	1.67303	1.62018	2.81317	2.72968	4.57086	4.62921	6.37482	6.2309	10.4698	10.3907	14.6916	14.572	19.5947	19.5362
91.94	1.67694	1.61823	2.81122	2.72772	4.56891	4.62726	6.37286	6.22894	10.4581	10.3946	14.6896	14.5641	19.5869	19.5284
92.04	1.67401	1.6192	2.79462	2.71503	4.56598	4.62433	6.36994	6.22601	10.4649	10.3858	14.6965	14.5671	19.5839	19.5372
92.14	1.6662	1.63287	2.80048	2.72284	4.57379	4.62823	6.37775	6.23383	10.4688	10.4034	14.7043	14.569	19.5995	19.5411
92.24	1.66132	1.62018	2.80341	2.71991	4.56696	4.61945	6.37482	6.2309	10.4639	10.4005	14.7072	14.5661	19.6005	19.5323
92.34	1.67401	1.62701	2.80634	2.72284	4.56403	4.63605	6.37775	6.23383	10.4786	10.4131	14.7043	14.5788	19.6132	19.5352
92.44	1.67499	1.62799	2.80145	2.71405	4.56305	4.63702	6.37286	6.22894	10.4678	10.4044	14.6994	14.5739	19.6142	19.5401
92.54	1.67011	1.61334	2.79266	2.70722	4.56403	4.63214	6.35822	6.22406	10.463	10.4053	14.7043	14.569	19.6035	19.5313
92.64	1.66034	1.61725	2.79071	2.71307	4.56403	4.63214	6.36798	6.22797	10.463	10.4053	14.7043	14.5807	19.6132	19.5352
92.74	1.66425	1.62311	2.79266	2.71307	4.56012	4.62823	6.36798	6.23383	10.4669	10.4151	14.7004	14.5768	19.6093	19.5411
92.84	1.65839	1.61139	2.78485	2.70721	4.55231	4.63019	6.36212	6.23187	10.4708	10.4092	14.7023	14.5788	19.6113	19.543
92.94	1.66815	1.61725	2.7868	2.70721	4.55817	4.63605	6.35626	6.23773	10.4766	10.4092	14.7082	14.5847	19.623	19.5489
93.04	1.66425	1.61725	2.78485	2.69745	4.55817	4.64581	6.35822	6.23773	10.4825	10.419	14.7082	14.5847	19.6171	19.5587
93.14	1.66327	1.61627	2.78973	2.70624	4.55719	4.64093	6.36115	6.23676	10.4756	10.418	14.717	14.5934	19.6259	19.5577
93.24	1.66425	1.60748	2.79071	2.71112	4.55817	4.63605	6.35236	6.23773	10.4766	10.4144	14.718	14.6042	19.6367	19.5684
93.34	1.6662	1.60944	2.79266	2.71893	4.56012	4.64777	6.35431	6.23969	10.4786	10.419	14.716	14.6113	19.6347	19.5665
93.44	1.67499	1.61432	2.79755	2.71405	4.565	4.64874	6.36896	6.24457	10.4835	10.4239	14.7248	14.6091	19.6454	19.5753
93.54	1.68378	1.62115	2.80048	2.71698	4.5777	4.64581	6.37189	6.2475	10.4818	10.4366	14.7238	14.6081	19.6445	19.5833
93.64	1.66718	1.62018	2.79364	2.71014	4.56696	4.63898	6.36505	6.24066	10.4678	10.4258	14.7111	14.6052	19.6415	19.5811
93.74	1.66132	1.60724	2.78778	2.70428	4.55914	4.64288	6.35529	6.2348	10.462	10.4141	14.7014	14.5993	19.6357	19.5753
93.84	1.66425	1.61725	2.79071	2.70721	4.56793	4.64191	6.35236	6.23773	10.4649	10.4171	14.7082	14.612	19.6445	19.584
93.94	1.65643	1.6192	2.7829	2.6994	4.56598	4.64777	6.35431	6.23969	10.4669	10.4249	14.7101	14.61	19.6503	19.5801
94.04	1.6535	1.61237	2.78583	2.7121	4.56696	4.6507	6.35724	6.24261	10.4659	10.4219	14.7248	14.6071	19.663	19.5928
94.14	1.65936	1.61237	2.79559	2.70233	4.56891	4.64093	6.35333	6.24261	10.46	10.4219	14.7209	14.6169	19.663	19.5928
94.24	1.6496	1.6026	2.78583	2.69257	4.55328	4.63117	6.34747	6.23285	10.46	10.4122	14.7053	14.6071	19.6533	19.5889
94.34	1.65155	1.60455	2.77802	2.70428	4.565	4.64288	6.34943	6.22308	10.462	10.4141	14.717	14.6091	19.6603	19.585
94.44	1.65448	1.61139	2.78485	2.71185	4.56793	4.64191	6.35236	6.23773	10.4649	10.4171	14.716	14.6179	19.6562	19.5977
94.54	1.64642	1.61432	2.78778	2.716	4.55524	4.64484	6.34943	6.22308	10.4581	10.4141	14.7072	14.613	19.663	19.5948
94.64	1.65643	1.60748	2.7868	2.70917	4.56793	4.64313	6.35236	6.22601	10.4551	10.4171	14.7153	14.6179	19.6718	19.6036
94.74	1.64667	1.60748	2.78094	2.70917	4.55817	4.63605	6.35236	6.22601	10.4551	10.4171	14.7082	14.6237	19.666	19.6075
94.84	1.6441	1.60492	2.77838	2.7066	4.56927	4.63348	6.34979	6.22736	10.4526	10.4243	14.7056	14.6212	19.6751	19.6049
94.94	1.64435	1.60126	2.77863	2.70294	4.5578	4.62982	6.34613	6.22955	10.4489	10.4206	14.7117	14.6273	19.6714	19.6013
95.04	1.65131	1.60236	2.78558	2.69818	4.55695	4.62701	6.357	6.23065	10.4617	10.4315	14.7128	14.6284	19.6784	19.6024
95.14	1.64081	1.60748	2.7868	2.71112	4.56012	4.62238	6.35822	6.23187	10.463	10.4288	14.7101	14.6354	19.6738	19.6133
95.24	1.63983	1.60846	2.78192	2.69061	4.54938	4.62335	6.35333	6.21723	10.4542	10.418	14.7092	14.6247	19.6787	19.6085
95.34	1.64764	1.61041	2.78387	2.69257	4.5611	4.61945	6.35529	6.21918	10.4503	10.42	14.7111	14.6266	19.6767	19.6182
95.44	1.64276	1.62506	2.78876	2.69745	4.56598	4.62433	6.3504	6.22406	10.459	10.4249	14.716	14.6413	19.6855	19.6172
95.54	1.64569	1.62799	2.79169	2.69061	4.55914	4.62726	6.35333	6.22699	10.4639	10.4278	14.7189	14.6442	19.6845	19.6202
95.64	1.65155	1.62604	2.79364	2.69257	4.55719	4.62921	6.35529	6.22894	10.4698	10.4297	14.7209	14.6559	19.6904	19.6319
95.74	1.64569	1.62213	2.78192	2.69061	4.54938	4.62335	6.34943	6.22699	10.4678	10.4278	14.7287	14.6501	19.6884	19.6299
95.84	1.65057	1.62311	2.7868	2.6955	4.55426	4.62238	6.35236	6.23187	10.4727	10.4444	14.7336	14.6491	19.7031	19.6446
95.94	1.64276	1.62115	2.77899	2.68768	4.55035	4.61456	6.3504	6.21429	10.4649	10.4366	14.7258	14.6413	19.6913	19.6426
96.04	1.64569	1.61822	2.78192	2.69061	4.55914	4.61749	6.35333	6.22699	10.4678	10.4395	14.7385	14.6442	19.6982	19.6436
96.14	1.64569	1.61823	2.78192	2.69061	4.55914	4.61749	6.35333	6.22699	10.4678	10.4395	14.7385	14.6501	19.6943	19.6553
96.24	1.63788	1.62018	2.78387	2.68793	4.5611	4.61554	6.35529	6.22894	10.4796	10.4415	14.7404	14.6462	19.6904	19.6514
96.34	1.64471	1.62311	2.77313	2.67401	4.56012	4.61261	6.35822	6.22797	10.4786	10.4444	14.7492	14.6589	19.6992	19.6641
96.44	1.65057	1.62311	2.76727	2.67401	4.55817	4.62238	6.36798	6.22211	10.4766	10.4444	14.7473	14.655	19.6933	19.6641
96.54	1.64569	1.61823	2.76239	2.66913	4.55914	4.61749	6.3631	6.21723	10.4776	10.4395	14.7482	14.6442	19.6838	19.6651
96.64	1.64081	1.62311	2.77118	2.67401	4.56403	4.61847	6.36798	6.21234	10.4825	10.4483	14.7531	14.6491	19.6933	19.6739
96.74	1.63593	1.61823	2.76825	2.66913	4.55914	4.60773	6.3631	6.21722	10.4776	10.4493	14.756	14.654	19.6845	19.6807
96.84	1.62811	1.62018	2.75848	2.65936	4.5611	4.60577	6.36505	6.21918	10.4796	10.4512	14.7521	14.6559	19.6904	19.6788
96.94	1.63495	1.62311	2.76727	2.66229	4.56403	4.61261	6.36798	6.22601	10.4825	10.4581	14.7551	14.6589	19.6933	19.6856
97.04	1.63593	1.61823	2.76239	2.65741	4.55914	4.60773	6.3631	6.21332	10.4776	10.4551	14.7502	14.654	19.6943	19.6859
97.14	1.62616	1.61432	2.76239	2.66205	4.55914	4.60382	6.3631	6.20746	10.4776	10.4493	14.7502	14.654	19.6884	19.6788
97.24	1.62128	1.60358	2.75751	2.67597	4.55426	4.59308	6.36798	6.21234	10.4727	10.4483	14.7512	14.6608	19.6894	19.6837
97.34	1.61639	1.60846	2.76239	2.66913	4.55914	4.59796	6.37286	6.21722	10.4776	10.459	14.7502	14.6611	19.6884	19.6983
97.44	1.61639	1.60846	2.76239	2.66913	4.56891	4.59796	6.3631	6.21722	10.4776	10.459	14.7502	14.654	19.6982	19.7139
97.54	1.60858	1.60065	2.74481	2.66132	4.55133	4.59015	6.35529	6.20941	10.4698	10.4512	14.7424	14.6462	19.6865	19.7003
97.64	1.60175	1.60553	2.74969	2.6662	4.56598	4.59503	6.36993	6.21039	10.4747	10.4561	14.7473	14.6511	19.6953	19.7149
97.74	1.60858	1.60846	2.75262	2.66913	4.56891	4.59796	6.37286	6.21722	10.4776	10.459	14.7463	14.6638	19.6982	19.7237
97.84	1.60956	1.61334	2.73993	2.65448	4.56403	4.59308	6.35822	6.21234	10.4688	10.4542	14.7355	14.655	19.6894	19.713
97.94	1.59979	1.61334	2.74579	2.66815	4.56403	4.59308	6.36798	6.21234	10.463	10.4542	14.7355	14.6589	19.6894	19.709
98.04	1.60175	1.6153	2.74774	2.67596	4.56207	4.59503	6.36017	6.21429	10.4649	10.4561	14.7375	14.6608	19.6953	19.7169
98.14	1.60468	1.61823	2.75067	2.67889	4.55914	4.59796	6.3631	6.21722	10.4678	10.459	14.7404	14.6638	19.6943	19.7256
98.24	1.59491	1.61823	2.75067	2.67889	4.55914	4.59332	6.37286	6.21136	10.4776	10.459	14.7502	14.6696	19.6982	19.7198
98.34	1.59882	1.61823	2.75067	2.67889	4.55914	4.58624	6.37286	6.22308	10.4678	10.463	14.7502	14.6638	19.6982	19.7296
98.44	1.59979	1.61334	2.74579	2.66425	4.55817	4.58136	6.36798	6.21234	10.463	10.4522	14.7414	14.6589	19.7004	19.7247
98.54	1.59979	1.6087	2.74579	2.66425	4.56012	4.57159	6.37189	6.21234	10.4727	10.4522	14.7355	14.6589	19.6933	19.7305
98.64	1.59979	1.60162	2.73602	2.66815	4.55817	4.57159	6.37775	6.21234	10.4727	10.4639	14.7453	14.6647	19.7031	19.7208
98.74	1.5871	1.59869	2.73309	2.66718	4.55719	4.5733	6.36115	6.19965	10.4796	10.4493	14.7424	14.6559	19.7001	19.712
98.84	1.59003	1.60162	2.73602	2.66425	4.55426	4.58331	6.35822	6.20258	10.4688	10.4639	14.7512	14.6589	19.7128	19.711
98.94	1.59467	1.60162	2.74066	2.66425	4.55426	4.56891	6.35822	6.19867	10.4766	10.4522	14.7394	14.6589	19.7128	19.7149
99.04	1.60175	1.60162	2.74774	2.65448	4.54449	4.56183	6.36798	6.20258	10.4825	10.4568	14.7512	14.6686	19.7226	19.7149
99.14	1.59198	1.60162	2.74774	2.65448	4.54449	4.56183	6.36798	6.20258	10.4727	10.4639	14.7453	14.6686	19.7187	19.7208
99.24	1.59198	1.60162	2.7431	2.65448	4.5484	4.5716	6.36798	6.20258	10.4825	10.4639	14.7453	14.6725	19.7128	19.7149
99.34	1.60077	1.60651	2.74091	2.65936	4.55914	4.57648	6.37286	6.20746	10.4874	10.4688	14.7502	14.6833	19.7275	19.7296
99.44	1.60077	1.60651	2.73114	2.65936	4.55914	4.57648	6.37286	6.20746	10.4874	10.463	14.7599	14.6833	19.7236	19.7393
99.54	1.59784	1.59772	2.72699	2.65057	4.55426	4.55793	6.36408	6.19281	10.4786	10.46	14.7551	14.6745	19.7187	19.7305
99.64	1.61151	1.61139	2.75751	2.66425	4.56989	4.57159	6.37775	6.21234	10.4962	10.4737	14.7707	14.6882	19.7421	19.7513
99.74	1.60175	1.61139	2.74774	2.65448	4.56403	4.57159	6.37775	6.20844	10.502	10.4776	14.7687	14.6979	19.7421	19.7442
99.84	1.60175	1.61139	2.74774	2.65057	4.56403	4.57159	6.37775	6.20258	10.5118	10.4932	14.7707	14.6979	19.7519	19.7403
99.94	1.59882	1.60455	2.74017	2.64178	4.565	4.56866	6.37482	6.19965	10.4991	10.4903	14.7619	14.695	19.7451	19.7413
100.04	1.6076	1.6153	2.73798	2.64667	4.57574	4.57355	6.3797	6.20453	10.5137	10.4952	14.7668	14.6999	19.7441	19.752
100.14	1.60663	1.61823	2.74091	2.6496	4.57867	4.57648	6.38654	6.20746	10.5167	10.502	14.7697	14.6989	19.7587	19.7491
100.24	1.60663	1.60651	2.73114	2.6496	4.57867	4.57648	6.3924	6.20746	10.5167	10.5079	14.7795	14.6931	19.7587	19.7589
100.34	1.60663	1.61823	2.73114	2.6496	4.56891	4.57648	6.3924	6.19769	10.5167	10.5079	14.7795	14.7028	19.7587	19.7549
100.44	1.59491	1.61823	2.74091	2.6496	4.56891	4.57648	6.38263	6.19769	10.5167	10.5196	14.7795	14.6989	19.7685	19.7589
100.54	1.60211	1.62543	2.74811	2.6568	4.58588	4.58368	6.38983	6.20489	10.52	10.5268	14.7867	14.7003	19.7718	19.7661
100.64	1.60468	1.62408	2.74677	2.64569	4.58453	4.58234	6.38849	6.20355	10.5167	10.5255	14.7892	14.6989	19.7744	19.7706
100.74	1.61053	1.62408	2.74677	2.65546	4.57477	4.58234	6.37872	6.20355	10.5186	10.5255	14.7951	14.7106	19.7744	19.7608
100.84	1.60077	1.62408	2.74677	2.65546	4.57477	4.58234	6.37872	6.20355	10.5128	10.5255	14.7912	14.7106	19.7802	19.7549
100.94	1.60077	1.62408	2.74677	2.65082	4.57477	4.58234	6.38263	6.19965	10.5225	10.5255	14.7853	14.7106	19.7744	19.751
101.04	1.60468	1.62409	2.73309	2.64374	4.57477	4.58234	6.38849	6.18402	10.5225	10.5255	14.7951	14.7106	19.7841	19.7549
101.14	1.60565	1.62897	2.73212	2.63885	4.57965	4.58722	6.39337	6.1889	10.5274	10.5303	14.8039	14.7155	19.789	19.7657
101.24	1.60956	1.62897	2.73212	2.63885	4.57965	4.58722	6.39337	6.1889	10.5274	10.5303	14.8098	14.7253	19.7949	19.7715
101.34	1.61053	1.62408	2.71747	2.63397	4.57477	4.58234	6.38849	6.18402	10.5186	10.5255	14.801	14.7067	19.7841	19.7667
101.44	1.60468	1.62408	2.71356	2.63397	4.57477	4.58234	6.37872	6.18793	10.5128	10.5255	14.7951	14.7009	19.7802	19.7718
101.54	1.61053	1.62408	2.71161	2.63397	4.57477	4.58234	6.38849	6.19379	10.5128	10.5255	14.7912	14.7145	19.7841	19.7647
101.64	1.61053	1.61237	2.71747	2.63397	4.57867	4.58698	6.38849	6.19379	10.5225	10.5255	14.801	14.7204	19.7841	19.7745
101.74	1.59882	1.60651	2.71161	2.62811	4.57867	4.5882	6.37677	6.18793	10.5128	10.5196	14.7971	14.7145	19.788	19.7784
101.84	1.60468	1.60651	2.71161	2.61835	4.57867	4.5882	6.3924	6.17816	10.5108	10.5196	14.7912	14.7243	19.7841	19.7745
101.94	1.60663	1.60846	2.71356	2.6203	4.58453	4.59015	6.38458	6.18011	10.5186	10.5215	14.7932	14.7263	19.7919	19.7764
102.04	1.59979	1.61139	2.71649	2.62323	4.58942	4.59308	6.38751	6.18304	10.5176	10.5206	14.8058	14.7292	19.7949	19.7833
102.14	1.59979	1.61139	2.70673	2.61932	4.58356	4.58844	6.38751	6.18304	10.5118	10.5147	14.8058	14.7253	19.8046	19.7833
102.24	1.59393	1.60944	2.70477	2.61151	4.5777	4.5755	6.38165	6.17719	10.5176	10.5186	14.8	14.7136	19.8085	19.7735
102.34	1.59467	1.61139	2.71649	2.60956	4.58356	4.58136	6.38751	6.18304	10.5235	10.5245	14.8058	14.7194	19.8144	19.7833
102.44	1.6037	1.61334	2.71844	2.60956	4.58551	4.59308	6.38947	6.17914	10.5215	10.5264	14.8039	14.7214	19.8215	19.7813
102.54	1.60077	1.61627	2.72137	2.61835	4.58844	4.58624	6.38263	6.18793	10.5186	10.5294	14.801	14.7243	19.8173	19.7784
102.64	1.60895	1.61859	2.72369	2.62067	4.59076	4.58856	6.38495	6.19025	10.5209	10.5356	14.8033	14.7364	19.8294	19.7807
102.74	1.60663	1.61627	2.72138	2.61835	4.58844	4.58624	6.38263	6.17816	10.5186	10.5489	14.801	14.7341	19.8232	19.7842
102.84	1.60565	1.61603	2.71649	2.61346	4.57184	4.58136	6.38165	6.17328	10.5137	10.5401	14.7961	14.7292	19.8124	19.7735
102.94	1.60175	1.62311	2.71649	2.61346	4.57184	4.586	6.37775	6.17328	10.5235	10.5342	14.8058	14.7292	19.8183	19.7833
103.04	1.60175	1.61334	2.70673	2.61346	4.57184	4.59308	6.37775	6.17328	10.5189	10.5342	14.8058	14.7292	19.8222	19.7833
103.14	1.6037	1.6153	2.70868	2.60565	4.57379	4.59503	6.38434	6.17914	10.504	10.5362	14.8078	14.7272	19.8242	19.793
103.24	1.61053	1.61823	2.71161	2.60858	4.57672	4.60187	6.39435	6.18793	10.5167	10.5391	14.8107	14.7341	19.8271	19.7901
103.34	1.60663	1.62018	2.7182	2.61053	4.57867	4.60968	6.3963	6.18011	10.5186	10.5411	14.8127	14.736	19.8388	19.7979
103.44	1.61346	1.62701	2.72821	2.60956	4.57184	4.6087	6.39923	6.18304	10.5215	10.544	14.8156	14.739	19.8417	19.795
103.54	1.61932	1.62311	2.71844	2.6037	4.57184	4.60285	6.39923	6.18305	10.5215	10.544	14.8156	14.739	19.8417	19.795
103.64	1.61639	1.62994	2.72528	2.61053	4.57867	4.61359	6.40607	6.18988	10.5284	10.5508	14.8322	14.7458	19.8583	19.8116
103.74	1.62323	1.62311	2.72821	2.61346	4.5816	4.61847	6.409	6.18109	10.5313	10.5538	14.8351	14.7585	19.8574	19.8145
103.84	1.62225	1.61627	2.72137	2.60663	4.57477	4.60968	6.39044	6.17816	10.5245	10.5469	14.8283	14.7516	19.8447	19.8128
103.94	1.62128	1.6153	2.7204	2.60565	4.57379	4.61456	6.38947	6.17914	10.5333	10.546	14.8371	14.7507	19.8515	19.8145
104.04	1.61444	1.61823	2.72333	2.59882	4.57672	4.60773	6.3924	6.17621	10.5362	10.5489	14.84	14.7536	19.8486	19.8174
104.14	1.61639	1.62408	2.71747	2.60077	4.58258	4.61945	6.39435	6.17816	10.5381	10.5508	14.842	14.7556	19.8564	19.8292
104.24	1.61835	1.61822	2.72137	2.59491	4.59113	4.61749	6.39239	6.17621	10.5362	10.5489	14.84	14.7575	19.8486	19.8272
104.34	1.61444	1.61823	2.72137	2.57733	4.59821	4.6214	6.3963	6.18011	10.5362	10.5547	14.8498	14.7634	19.8544	19.8272
104.44	1.61249	1.62018	2.71942	2.57928	4.60016	4.62921	6.40411	6.18793	10.5381	10.5508	14.8517	14.7653	19.8603	19.8389
104.54	1.59296	1.61627	2.70966	2.5871	4.58649	4.62531	6.40021	6.17426	10.5303	10.5469	14.8478	14.7614	19.8525	19.8311
104.64	1.59003	1.60358	2.69696	2.58417	4.58356	4.62823	6.39142	6.17133	10.5313	10.544	14.8449	14.7585	19.8535	19.8321
104.74	1.58612	1.60553	2.70282	2.5744	4.58551	4.62433	6.39923	6.17328	10.5333	10.546	14.8566	14.7604	19.8554	19.834
104.84	1.60175	1.6192	2.71844	2.58807	4.59918	4.63409	6.409	6.19281	10.5333	10.5557	14.8618	14.7702	19.8703	19.8438
104.94	1.60468	1.62799	2.72137	2.59686	4.60797	4.63702	6.41193	6.19574	10.5362	10.5587	14.8576	14.7692	19.8661	19.8546
105.04	1.59882	1.62799	2.71161	2.59686	4.60797	4.64679	6.41193	6.18597	10.5362	10.5587	14.8576	14.7731	19.8759	19.8487
105.14	1.59491	1.61823	2.71552	2.59686	4.60797	4.64093	6.41193	6.18597	10.5362	10.5587	14.8674	14.7731	19.872	19.8585
105.24	1.58807	1.61139	2.71454	2.59003	4.60114	4.63995	6.40509	6.17914	10.5391	10.5577	14.8605	14.7722	19.8691	19.8516
105.34	1.58905	1.61627	2.71552	2.58514	4.59821	4.64093	6.40997	6.18011	10.5362	10.5528	14.8615	14.7673	19.8661	19.8624
105.44	1.59491	1.62799	2.72528	2.59686	4.59821	4.64679	6.41193	6.18597	10.5362	10.5587	14.8732	14.7731	19.8779	19.8643
105.54	1.6015	1.62994	2.73309	2.59882	4.60406	4.64874	6.41388	6.1828	10.5381	10.5606	14.8693	14.7751	19.8798	19.8702
105.64	1.60956	1.6192	2.7243	2.59979	4.6109	4.64972	6.41486	6.18622	10.5391	10.5616	14.8703	14.7812	19.8769	19.8712
105.74	1.59686	1.61823	2.71356	2.59882	4.60016	4.64874	6.41388	6.1828	10.5342	10.5606	14.8693	14.7731	19.8798	19.8702
105.84	1.59979	1.62115	2.71649	2.60638	4.60309	4.65558	6.41681	6.19281	10.5313	10.5589	14.8723	14.7761	19.8886	19.8829
105.94	1.6037	1.61139	2.71649	2.6037	4.60309	4.65167	6.41095	6.19281	10.5313	10.5565	14.8723	14.7878	19.8964	19.8829
106.04	1.59491	1.61041	2.71161	2.58905	4.59821	4.64679	6.41193	6.17816	10.5264	10.5587	14.8674	14.7829	19.8935	19.8741
106.14	1.60175	1.6192	2.70477	2.59198	4.60504	4.64972	6.41486	6.18109	10.5294	10.5616	14.8742	14.7956	19.8906	19.8809
106.24	1.59198	1.60358	2.70282	2.58612	4.60504	4.64386	6.409	6.17523	10.5235	10.5557	14.8703	14.7897	19.8945	19.8848
106.34	1.59491	1.59674	2.71161	2.58319	4.60797	4.64679	6.40216	6.18207	10.5264	10.5587	14.8674	14.7927	19.8974	19.8839
106.44	1.591	1.59869	2.7038	2.591	4.60016	4.64874	6.40411	6.18988	10.5284	10.5606	14.8693	14.7907	19.9052	19.8799
106.54	1.59979	1.60553	2.71063	2.59393	4.60309	4.65558	6.40704	6.19281	10.5313	10.5635	14.884	14.7878	19.9062	19.8926
106.64	1.60858	1.61627	2.71161	2.59882	4.60797	4.65656	6.41193	6.19769	10.5362	10.5638	14.8889	14.7927	19.913	19.8975
106.74	1.60468	1.60651	2.71161	2.58905	4.60797	4.65265	6.41193	6.19183	10.5401	10.5613	14.8889	14.7927	19.9169	19.9053
106.84	1.60468	1.60651	2.71161	2.59296	4.61188	4.6507	6.40216	6.19769	10.546	10.5684	14.8889	14.7927	19.9267	19.8995
106.94	1.60858	1.59674	2.69989	2.59882	4.61774	4.65656	6.39825	6.19769	10.5362	10.5782	14.8889	14.7985	19.9267	19.8995
107.04	1.60077	1.59674	2.69989	2.58905	4.61774	4.65656	6.3924	6.19769	10.5362	10.5735	14.8889	14.7927	19.9267	19.8995
107.14	1.59979	1.60553	2.70477	2.59393	4.62262	4.66144	6.39728	6.20258	10.545	10.5616	14.9035	14.7975	19.9316	19.9005
107.24	1.59003	1.61139	2.70868	2.58807	4.61676	4.66534	6.39728	6.20258	10.5508	10.5616	14.9035	14.8073	19.9316	19.8946
107.34	1.59198	1.60358	2.70673	2.59589	4.62457	4.67316	6.38947	6.19476	10.5528	10.5635	14.9055	14.8054	19.9335	19.8965
107.44	1.5871	1.60455	2.71161	2.59686	4.62555	4.67413	6.39044	6.20551	10.544	10.5692	14.8967	14.8005	19.9345	19.8936
107.54	1.59589	1.59772	2.70673	2.58807	4.62457	4.66144	6.38947	6.20062	10.5528	10.5706	14.8957	14.7995	19.9335	19.8868
107.64	1.59491	1.60846	2.71161	2.59882	4.62946	4.66632	6.38458	6.18988	10.5518	10.5731	14.9006	14.8005	19.9384	19.8917
107.74	1.58612	1.60944	2.70282	2.59979	4.62067	4.65753	6.38556	6.19476	10.5587	10.5811	14.9055	14.7956	19.9394	19.8926
107.84	1.59296	1.60065	2.70575	2.60272	4.6236	4.66046	6.38849	6.19379	10.5616	10.584	14.9142	14.7985	19.954	19.9053
107.94	1.59686	1.59869	2.69403	2.60077	4.62164	4.65265	6.38654	6.19183	10.5596	10.5821	14.9123	14.7966	19.9521	19.9034
108.04	1.59393	1.59576	2.70087	2.60175	4.62848	4.66534	6.39337	6.1889	10.5665	10.5889	14.9191	14.8034	19.9589	19.9102
108.14	1.60052	1.59772	2.70746	2.60956	4.63043	4.65753	6.38361	6.19086	10.5684	10.5909	14.9211	14.8054	19.9609	19.9122
108.24	1.59686	1.59674	2.7038	2.61249	4.6236	4.66046	6.38263	6.18988	10.5721	10.5801	14.9247	14.8141	19.9599	19.9112
108.34	1.58319	1.58307	2.69012	2.60468	4.62555	4.66241	6.38263	6.18597	10.5655	10.5801	14.9279	14.8102	19.9599	19.9073
108.44	1.58905	1.58893	2.69598	2.61053	4.63141	4.65851	6.39435	6.19183	10.5714	10.5919	14.9221	14.8161	19.9716	19.9131
108.54	1.59491	1.58112	2.68817	2.61249	4.62164	4.66046	6.38654	6.18402	10.5733	10.5938	14.924	14.8181	19.9736	19.9151
108.64	1.591	1.58112	2.68817	2.60272	4.63336	4.65533	6.38654	6.18402	10.5733	10.5938	14.9279	14.8181	19.9736	19.9151
108.74	1.58905	1.57404	2.67645	2.60077	4.61969	4.66046	6.38458	6.18207	10.5714	10.5821	14.9318	14.8122	19.9716	19.9131
108.84	1.5871	1.57526	2.68036	2.60468	4.6275	4.66437	6.37872	6.17426	10.5635	10.5899	14.926	14.8102	19.9853	19.9171
108.94	1.59393	1.56647	2.67352	2.60565	4.62457	4.65558	6.3797	6.17523	10.5645	10.5967	14.9269	14.8112	19.9804	19.918
109.04	1.5871	1.5694	2.68231	2.59882	4.63141	4.65851	6.38263	6.17816	10.5674	10.5899	14.9299	14.8141	19.9892	19.921
109.14	1.59198	1.56451	2.67743	2.6037	4.64215	4.65753	6.38751	6.17719	10.5723	10.6046	14.9348	14.819	19.9941	19.9212
109.24	1.5871	1.55963	2.68622	2.60272	4.63727	4.66827	6.38263	6.18793	10.5674	10.6094	14.9299	14.82	19.999	19.9288
109.34	1.59589	1.56842	2.69696	2.61346	4.63824	4.67316	6.38751	6.18304	10.5723	10.6046	14.9348	14.819	20.0038	19.9337
109.44	1.60468	1.57721	2.69012	2.60663	4.63922	4.66437	6.38068	6.18597	10.5753	10.6075	14.9338	14.8161	19.9951	19.9366
109.54	1.58807	1.57233	2.67548	2.60638	4.63043	4.66339	6.37579	6.17523	10.5704	10.6065	14.9172	14.8132	19.9941	19.9317
109.64	1.59003	1.56647	2.67743	2.60565	4.63239	4.66144	6.36798	6.18304	10.5762	10.6143	14.925	14.8132	20.0019	19.9337
109.74	1.59259	1.56512	2.67413	2.60821	4.62518	4.65423	6.37054	6.17584	10.5749	10.6071	14.9276	14.8216	19.9947	19.9362
109.84	1.59198	1.56451	2.66962	2.59979	4.62457	4.65363	6.36993	6.16547	10.5743	10.6104	14.9172	14.8171	19.9941	19.9356
109.94	1.58612	1.55865	2.66962	2.60565	4.61481	4.65363	6.36017	6.1557	10.5743	10.6163	14.9172	14.8112	19.998	19.9402
110.04	1.59393	1.5567	2.66571	2.59784	4.61676	4.64581	6.36212	6.15179	10.5762	10.6065	14.9094	14.8132	19.9921	19.9493
110.14	1.59979	1.56256	2.66766	2.6076	4.61749	4.65558	6.36798	6.15179	10.5821	10.6124	14.9191	14.8288	19.996	19.9505
110.24	1.60272	1.55572	2.65887	2.60663	4.6275	4.6546	6.36114	6.15863	10.5753	10.6153	14.9182	14.8317	20.0048	19.9366
110.34	1.59003	1.54694	2.65594	2.6037	4.62457	4.64191	6.36212	6.15179	10.5762	10.6026	14.9152	14.8288	20.0019	19.9337
110.44	1.59882	1.55768	2.65497	2.59882	4.61969	4.63702	6.3631	6.14691	10.587	10.6075	14.9103	14.8239	20.0068	19.9385
110.54	1.60272	1.55573	2.66864	2.61053	4.6275	4.63507	6.37091	6.14496	10.5948	10.6094	14.9221	14.8278	20.0146	19.9464
110.64	1.60956	1.54889	2.6618	2.60956	4.63043	4.638	6.36993	6.14789	10.5977	10.6182	14.9211	14.8249	20.0214	19.9493
110.74	1.60565	1.54889	2.66571	2.60956	4.63043	4.63019	6.35626	6.14203	10.588	10.6085	14.9211	14.8249	20.0273	19.9493
110.84	1.60565	1.54108	2.6618	2.6037	4.62067	4.63605	6.36212	6.13812	10.5919	10.6026	14.925	14.819	20.0273	19.9454
110.94	1.6037	1.54498	2.65594	2.6076	4.61676	4.64386	6.36017	6.14594	10.5958	10.6065	14.9269	14.8327	20.0253	19.9376
111.04	1.60077	1.54206	2.63739	2.59491	4.61383	4.63117	6.36115	6.13324	10.5928	10.6036	14.924	14.8395	20.0224	19.9346
111.14	1.61053	1.54205	2.63739	2.60468	4.61774	4.6507	6.367	6.13715	10.6026	10.6172	14.9279	14.8395	20.0322	19.9444
111.24	1.60272	1.53424	2.63544	2.59296	4.62164	4.63898	6.36505	6.14105	10.5909	10.6114	14.9318	14.8376	20.0204	19.9424
111.34	1.61346	1.53522	2.63446	2.59784	4.61676	4.64386	6.36017	6.13422	10.5958	10.6163	14.9269	14.8425	20.0253	19.9571
111.44	1.61053	1.52252	2.63739	2.5871	4.61774	4.64093	6.35138	6.13129	10.587	10.6036	14.924	14.8395	20.0224	19.9542
111.54	1.6037	1.52936	2.6286	2.59198	4.61676	4.64777	6.36017	6.13422	10.5958	10.6065	14.9269	14.8327	20.0253	19.9571
111.64	1.60858	1.53033	2.62762	2.58514	4.62164	4.65851	6.35529	6.12933	10.6046	10.616	14.9221	14.8376	20.0302	19.962
111.74	1.60956	1.51764	2.63055	2.58807	4.61285	4.64581	6.34259	6.1264	10.6075	10.6202	14.9191	14.8386	20.0273	19.959
111.84	1.61798	1.50848	2.62335	2.58478	4.61151	4.64838	6.33539	6.13361	10.5983	10.611	14.9217	14.8333	20.0298	19.9577
111.94	1.6076	1.50983	2.62933	2.59589	4.61285	4.64972	6.33673	6.13739	10.5997	10.6026	14.923	14.8288	20.0312	19.9434
112.04	1.61249	1.50958	2.63153	2.60077	4.60797	4.64093	6.34552	6.12543	10.6046	10.6075	14.9221	14.8337	20.0361	19.9483
112.14	1.61639	1.52057	2.63544	2.60077	4.60602	4.64288	6.34357	6.12933	10.6124	10.6114	14.9318	14.8376	20.04	19.9522
112.24	1.6037	1.50787	2.63251	2.58807	4.60895	4.63605	6.34064	6.11664	10.6153	10.5987	14.9289	14.8229	20.037	19.9532
112.34	1.60858	1.5069	2.62762	2.5976	4.61774	4.64093	6.34039	6.12152	10.6202	10.6036	14.924	14.8278	20.0322	19.9639
112.44	1.61346	1.51764	2.62274	2.59979	4.61285	4.64581	6.35236	6.1264	10.6251	10.5987	14.9289	14.8444	20.037	19.9649
112.54	1.61639	1.5108	2.62958	2.60272	4.61383	4.64874	6.35528	6.11957	10.628	10.6055	14.9357	14.8474	20.0497	19.962
112.64	1.60834	1.50201	2.63251	2.59393	4.60699	4.64972	6.3465	6.11664	10.6251	10.5948	14.9445	14.8366	20.0468	19.963
112.74	1.61151	1.4942	2.61884	2.59589	4.60309	4.64191	6.34845	6.11273	10.6212	10.5889	14.9387	14.8503	20.0429	19.9649
112.84	1.60565	1.47858	2.61298	2.58221	4.58746	4.63605	6.33282	6.10687	10.6153	10.5948	14.9387	14.8483	20.0331	19.959
112.94	1.61053	1.48737	2.62177	2.59296	4.59235	4.64093	6.34161	6.11176	10.6202	10.5977	14.9435	14.8591	20.0419	19.9737
113.04	1.61639	1.49518	2.61981	2.58514	4.58453	4.64288	6.33966	6.11371	10.6221	10.6055	14.9455	14.861	20.0439	19.9717
113.14	1.62811	1.49127	2.61591	2.591	4.5943	4.64874	6.34943	6.11957	10.628	10.6153	14.9611	14.8669	20.0595	19.9717
113.24	1.63104	1.4942	2.6286	2.58417	4.60309	4.65167	6.35821	6.12714	10.6348	10.6143	14.964	14.8659	20.0585	19.9747
113.34	1.63202	1.48737	2.62372	2.58905	4.60406	4.65265	6.34943	6.13519	10.6319	10.6153	14.965	14.861	20.0536	19.9756
113.44	1.6076	1.47272	2.61884	2.5744	4.58746	4.64191	6.33868	6.12445	10.6309	10.6085	14.9445	14.8542	20.0527	19.9747
113.54	1.61053	1.47174	2.62372	2.57928	4.59821	4.64679	6.34747	6.12933	10.626	10.6192	14.9494	14.861	20.0576	19.9796
113.64	1.61249	1.4776	2.62372	2.56952	4.59308	4.64679	6.35333	6.12933	10.626	10.6192	14.9494	14.8649	20.0536	19.9796
113.74	1.60858	1.46588	2.62567	2.56757	4.59821	4.64484	6.35138	6.12274	10.6202	10.6172	14.9474	14.863	20.0556	19.9776
113.84	1.61639	1.45807	2.63348	2.56366	4.60016	4.64679	6.35333	6.11761	10.6163	10.6192	14.9494	14.8649	20.0576	19.9796
113.94	1.61639	1.46198	2.62177	2.56952	4.59039	4.64679	6.34357	6.12225	10.6163	10.629	14.9592	14.8649	20.0654	19.9796
114.04	1.59784	1.45319	2.62079	2.55487	4.58551	4.64191	6.33869	6.11981	10.6153	10.6241	14.9504	14.8698	20.0546	19.9844
114.14	1.60565	1.46686	2.63641	2.56854	4.59918	4.65167	6.35236	6.1225	10.6407	10.6339	14.9543	14.8796	20.0644	19.9942
114.24	1.61151	1.46295	2.63641	2.56464	4.59527	4.65753	6.34845	6.1225	10.6368	10.6378	14.9543	14.8893	20.0742	19.9942
114.34	1.60663	1.46271	2.63153	2.55975	4.5943	4.64679	6.34357	6.12225	10.626	10.6387	14.9592	14.8845	20.0693	19.9952
114.44	1.61151	1.47467	2.64032	2.56854	4.60504	4.65167	6.34845	6.12958	10.6309	10.6397	14.9641	14.8991	20.08	19.9942
114.54	1.60565	1.46295	2.64423	2.57245	4.60699	4.64972	6.3465	6.11542	10.629	10.6319	14.9621	14.8972	20.0722	19.9922
114.64	1.59686	1.46002	2.6413	2.5578	4.60602	4.64679	6.34357	6.11493	10.626	10.629	14.9689	14.8942	20.079	19.9893
114.74	1.59686	1.46002	2.6413	2.5578	4.60407	4.64679	6.34357	6.11762	10.626	10.6329	14.9689	14.904	20.0751	19.9991
114.84	1.60077	1.46393	2.6452	2.57733	4.61383	4.6507	6.35138	6.12152	10.6299	10.6387	14.9767	14.9079	20.0829	19.9991
114.94	1.59491	1.46002	2.63934	2.5871	4.60602	4.6546	6.36115	6.12543	10.6339	10.6465	14.9865	14.9177	20.0966	20.0069
115.04	1.5871	1.45807	2.63153	2.56757	4.59821	4.65656	6.35333	6.11762	10.6378	10.6387	14.9885	14.9138	20.0888	19.9991
115.14	1.58514	1.45612	2.63934	2.56561	4.59625	4.6546	6.33575	6.11566	10.6358	10.6465	14.9865	14.9118	20.0966	20.0069
115.24	1.58905	1.45026	2.63348	2.55975	4.5943	4.63898	6.33966	6.11957	10.6299	10.6407	14.9807	14.9059	20.1005	19.9971
115.34	1.5871	1.4483	2.6413	2.56757	4.60797	4.65265	6.34943	6.12738	10.6378	10.6583	15.0002	14.9099	20.1181	20.0089
115.44	1.5871	1.4483	2.6413	2.56757	4.60406	4.64679	6.33575	6.12738	10.6417	10.6544	15.0002	14.904	20.1142	20.0089
115.54	1.5871	1.43854	2.6413	2.56757	4.5982	4.64679	6.34161	6.13715	10.6534	10.6602	15.0002	14.904	20.1201	20.0089
115.64	1.58514	1.43268	2.63544	2.56171	4.59235	4.64093	6.34357	6.13129	10.6417	10.6544	14.9943	14.9099	20.1142	20.0108
115.74	1.58905	1.43463	2.63739	2.56366	4.59821	4.65265	6.33185	6.13324	10.6436	10.6602	15.006	14.9118	20.1161	20.0167
115.84	1.58124	1.43268	2.63544	2.56171	4.60211	4.6507	6.34747	6.13129	10.6456	10.67	15.0041	14.9196	20.1193	20.0108
115.94	1.58319	1.43463	2.63739	2.56366	4.60406	4.65265	6.33771	6.13324	10.6495	10.6661	15.0119	14.9216	20.124	20.0167
116.04	1.58612	1.43756	2.65204	2.56659	4.60699	4.65558	6.34064	6.13617	10.6563	10.669	15.009	14.9245	20.1367	20.0294
116.14	1.58124	1.43658	2.64325	2.56171	4.60211	4.6507	6.33575	6.13129	10.6514	10.6739	15.0139	14.9294	20.1318	20.0245
116.24	1.58124	1.44244	2.6413	2.56171	4.60211	4.64679	6.34357	6.13129	10.6514	10.6837	15.0139	14.9255	20.1376	20.0296
116.34	1.57538	1.44635	2.64716	2.56561	4.60602	4.64484	6.34552	6.14496	10.6553	10.6876	15.0275	14.9333	20.1357	20.0362
116.44	1.57635	1.44733	2.64227	2.5744	4.60699	4.64581	6.35236	6.14203	10.6563	10.6885	15.0285	14.9343	20.1464	20.0469
116.54	1.57147	1.43268	2.63739	2.55194	4.60211	4.64093	6.34747	6.13129	10.6553	10.6934	15.0236	14.9391	20.1376	20.0479
116.64	1.57635	1.44147	2.64227	2.55682	4.60699	4.65558	6.35236	6.13617	10.6758	10.7042	15.0344	14.944	20.1464	20.0469
116.74	1.56659	1.44733	2.63055	2.54706	4.60699	4.65167	6.35236	6.14008	10.6719	10.6983	15.0324	14.9492	20.1562	20.0587
116.84	1.56854	1.44537	2.6286	2.55487	4.59918	4.638	6.33478	6.14008	10.6641	10.7061	15.0363	14.9499	20.1581	20.0665
116.94	1.57343	1.4444	2.63934	2.55389	4.60406	4.64288	6.32794	6.13324	10.6729	10.7051	15.0451	14.945	20.1747	20.0655
117.04	1.57635	1.44733	2.64227	2.55682	4.60699	4.64581	6.33087	6.14593	10.6797	10.7178	15.048	14.9518	20.1738	20.0743
117.14	1.57343	1.4444	2.63934	2.54999	4.60406	4.64288	6.32794	6.13324	10.6885	10.711	15.0549	14.9606	20.165	20.0655
117.24	1.57635	1.44733	2.64227	2.54706	4.60699	4.64581	6.34259	6.13617	10.6856	10.7237	15.0617	14.9636	20.1679	20.0743
117.34	1.57635	1.44147	2.64227	2.54315	4.60309	4.64581	6.34259	6.14594	10.6817	10.7256	15.0734	14.9733	20.1777	20.0782
117.44	1.56464	1.43561	2.63641	2.52557	4.59528	4.64777	6.32697	6.13422	10.6778	10.7178	15.0598	14.9714	20.1757	20.0665
117.54	1.56561	1.43268	2.63544	2.52264	4.59625	4.66437	6.32208	6.13519	10.6846	10.7188	15.0627	14.9782	20.1865	20.0772
117.64	1.57147	1.44244	2.64716	2.52264	4.60211	4.66632	6.33771	6.13129	10.7003	10.7344	15.0627	14.9782	20.1923	20.0889
117.74	1.57147	1.44244	2.64716	2.52264	4.60602	4.66046	6.33771	6.13129	10.7003	10.7344	15.0744	14.9743	20.1923	20.0792
117.84	1.57379	1.435	2.65924	2.52496	4.6142	4.65887	6.33612	6.13361	10.6987	10.7465	15.0767	14.9766	20.2083	20.0854
117.94	1.57733	1.4483	2.65887	2.5285	4.61774	4.66046	6.34357	6.13715	10.7081	10.7454	15.0803	14.9743	20.2177	20.1006
118.04	1.56757	1.44635	2.65497	2.53827	4.61579	4.66437	6.34162	6.13519	10.7061	10.7462	15.092	14.9763	20.2294	20.0987
118.14	1.57245	1.44537	2.65985	2.53729	4.61481	4.66339	6.34064	6.13812	10.7149	10.7549	15.0969	14.9811	20.2402	20.1036
118.24	1.57928	1.46197	2.66278	2.54999	4.62164	4.67804	6.34747	6.15472	10.7159	10.7618	15.1037	14.9977	20.2411	20.1143
118.34	1.58807	1.45905	2.65009	2.5412	4.62653	4.66925	6.34454	6.14789	10.7188	10.7589	15.1008	14.9948	20.2421	20.1165
118.44	1.58612	1.45319	2.65204	2.53925	4.61481	4.65558	6.33868	6.15057	10.7227	10.753	15.0988	14.985	20.246	20.1036
118.54	1.59295	1.4444	2.65301	2.54999	4.61969	4.66046	6.34356	6.17816	10.7217	10.7676	15.1232	14.9841	20.2665	20.1143
118.64	1.57928	1.42487	2.6413	2.5285	4.61188	4.67218	6.33185	6.17035	10.7296	10.7755	15.1174	14.9821	20.2587	20.1124
118.74	1.591	1.44245	2.63934	2.53046	4.61969	4.68585	6.3338	6.15863	10.7374	10.7813	15.1291	14.9977	20.2783	20.1026
118.84	1.5943	1.46722	2.6524	2.53961	4.62885	4.68524	6.33832	6.16193	10.7563	10.7963	15.1441	15.0264	20.2835	20.1274
118.94	1.60468	1.4776	2.64911	2.54144	4.63141	4.69171	6.34625	6.18207	10.7667	10.7989	15.131	15.0427	20.2724	20.1436
119.04	1.61444	1.49713	2.64911	2.52655	4.61383	4.69171	6.35333	6.18402	10.7686	10.793	15.1291	15.0661	20.2626	20.1495
119.14	1.6037	1.51178	2.6474	2.5119	4.64215	4.69464	6.38165	6.18695	10.7657	10.835	15.1613	15.0788	20.289	20.1837
119.24	1.6164	1.53424	2.64715	2.53436	4.66852	4.70343	6.38654	6.21918	10.7588	10.8672	15.176	15.1071	20.3134	20.2315
119.34	1.64471	1.56061	2.6618	2.55878	4.69684	4.75519	6.39264	6.25922	10.7501	10.8897	15.2265	15.1269	20.321	20.2715
119.44	1.65546	1.58698	2.66083	2.51093	4.68414	4.79132	6.38263	6.25629	10.7569	10.8809	15.2463	15.1735	20.3193	20.296
119.54	1.60406	1.57196	2.62896	2.48102	4.64959	4.79193	6.36761	6.26349	10.7739	10.8874	15.3113	15.1507	20.3043	20.2696
119.64	1.62653	1.51508	2.62103	2.39337	4.62128	4.78778	6.36151	6.25201	10.7409	10.9922	15.1275	14.9498	20.3138	19.9776
119.74	1.45842	1.13261	2.5127	2.20545	4.33598	4.48296	6.20634	6.05498	10.6718	10.4253	14.9684	14.4953	20.1554	19.9443
119.84	1.16547	0.851624	2.41302	2.36932	4.00629	4.04938	6.08368	5.96979	10.6068	10.3441	14.92	14.194	19.8176	19.9516
119.94	0.954041	0.964905	2.64264	2.34393	4.29755	4.12079	6.039	5.96539	10.2543	10.4846	14.9488	14.71	19.6968	19.7907
120.04	0.97036	1.01467	2.34755	2.08314	4.43374	4.44363	6.17019	5.91726	10.1718	10.4492	14.7428	14.943	19.8943	19.6695
120.14	1.05951	1.10553	2.17902	2.27911	4.34991	4.05133	5.94147	5.61005	10.47	10.3331	14.8195	14.4346	19.8683	20.011
120.24	0.774613	1.02718	2.07209	2.21125	4.08846	4.6108	6.05953	5.57967	10.3709	10.6817	14.6654	14.7235	19.7966	20.0339
120.34	0.838196	0.978699	2.05182	2.22968	4.02081	4.35333	6.02753	5.7558	10.2999	10.4293	14.5856	14.7595	19.9173	20.3663
120.44	0.666687	0.886902	2.1076	2.25067	3.94696	4.13617	5.89667	5.43707	10.1818	10.3332	14.4763	14.6524	20.1048	20.0034
120.54	0.754331	0.923276	2.01629	2.14141	3.95721	4.15692	5.74945	5.41961	10.0159	10.1595	14.2939	14.5141	19.7466	19.4741
120.64	0.957947	0.841492	1.86725	1.99237	3.86835	4.13959	5.61176	5.3576	9.7973	9.96039	14.066	14.1909	19.1835	18.8032
120.74	1.12872	0.736755	1.97467	1.90216	3.83234	4.08099	5.50238	5.29596	9.72308	9.86591	13.8694	13.821	18.628	18.2121
120.84	1.05023	0.845032	2.05756	1.88617	3.80743	4.02399	5.43561	5.24677	9.60748	9.73346	13.6437	13.5768	18.1374	17.5848
120.94	1.05511	0.879211	2.01361	1.8996	3.83966	3.94489	5.39166	5.19965	9.49054	9.61847	13.3681	13.2556	17.6548	17.3397
121.04	1.0307	0.856752	1.9743	1.9018	3.82575	3.90875	5.36798	5.15106	9.35162	9.51276	13.1828	13.0046	17.2526	17.0997
121.14	1.02386	0.847961	1.96869	1.91327	3.8443	3.87335	5.34674	5.10516	9.24323	9.39459	13.0353	12.8747	17.0485	16.9002
121.24	0.979916	0.848935	1.91693	1.89203	3.82892	3.81891	5.27618	5.02215	9.12311	9.29791	12.8671	12.7241	16.8952	16.7234
121.34	0.966003	0.83429	1.87299	1.86176	3.77716	3.7652	5.21198	4.95551	9.01984	9.17975	12.6994	12.5778	16.6767	16.5193
121.44	0.934998	0.813782	1.83954	1.83417	3.72418	3.72003	5.159	4.88153	8.961	9.10846	12.5734	12.4819	16.5847	16.3563
121.54	0.886168	0.808654	1.78998	1.82953	3.69025	3.69391	5.12189	4.83148	8.89459	9.04132	12.4797	12.3952	16.4343	16.2481
121.64	0.855896	0.754211	1.73627	1.81097	3.63458	3.63434	5.07721	4.79926	8.79205	8.93365	12.3771	12.3122	16.288	16.1151
121.74	0.816832	0.740538	1.69721	1.7785	3.60406	3.57648	5.03497	4.76532	8.6983	8.84576	12.2482	12.2243	16.1462	15.9744
121.84	0.779724	0.721741	1.65302	1.73871	3.56036	3.53473	4.96979	4.71332	8.62726	8.75714	12.1232	12.1208	15.9919	15.8194
121.94	0.731873	0.684875	1.63763	1.685	3.53278	3.50128	4.90704	4.65692	8.55475	8.67096	12.007	12.0085	15.8593	15.6837
122.04	0.705505	0.654602	1.62103	1.66718	3.4881	3.46442	4.87408	4.62347	8.47882	8.57037	11.924	11.9274	15.7224	15.5584
122.14	0.670105	0.632141	1.59149	1.63812	3.43439	3.40094	4.84454	4.59052	8.41217	8.49054	11.8234	11.8425	15.6132	15.4532
122.24	0.642028	0.596984	1.56146	1.60492	3.37775	3.36066	4.80279	4.53656	8.35748	8.41901	11.7289	11.7565	15.5038	15.3301
122.34	0.610779	0.577454	1.5224	1.55414	3.32184	3.33063	4.74615	4.4577	8.31769	8.35846	11.6379	11.6725	15.3835	15.2098
122.44	0.586365	0.565491	1.49603	1.52191	3.28302	3.29449	4.69122	4.41962	8.26276	8.31183	11.5529	11.5739	15.2744	15.1006
122.54	0.540466	0.54425	1.46454	1.50214	3.24103	3.25519	4.64655	4.38422	8.20514	8.26276	11.468	11.4831	15.1699	14.9864
122.64	0.540222	0.512024	1.45502	1.47308	3.19781	3.21246	4.59747	4.33563	8.13898	8.211	11.381	11.4099	15.0536	14.8807
122.74	0.528747	0.494201	1.43915	1.45062	3.17462	3.16852	4.55279	4.28656	8.09576	8.15265	11.298	11.3066	14.9518	14.7891
122.84	0.523865	0.457336	1.40619	1.41644	3.14435	3.12726	4.50885	4.24384	8.03546	8.09772	11.2358	11.2321	14.8583	14.7217
122.94	0.483826	0.430969	1.37396	1.36346	3.10114	3.10797	4.46759	4.19989	8.00006	8.03741	11.1672	11.1374	14.7636	14.6465
123.04	0.46991	0.412415	1.33978	1.34418	3.06232	3.06671	4.4151	4.14301	7.95538	7.9942	11.0939	11.0556	14.6415	14.5616
123.14	0.472107	0.392639	1.3056	1.31195	3.03204	3.04547	4.36139	4.09637	7.8985	7.95026	11.0187	10.9733	14.541	14.491
123.24	0.445739	0.377257	1.30145	1.30389	3.01031	3.02496	4.32208	4.05243	7.84601	7.90558	10.967	10.9177	14.4619	14.4131
123.34	0.427185	0.384094	1.29388	1.26703	2.99493	2.99347	4.26373	3.99945	7.78717	7.87213	10.9086	10.8522	14.373	14.3301
123.44	0.41156	0.36261	1.28998	1.23969	2.97223	2.97125	4.20123	3.96161	7.7442	7.83038	10.8293	10.7975	14.3203	14.2579
123.54	0.372498	0.343811	1.26727	1.21039	2.94806	2.94659	4.15826	3.9389	7.69855	7.78229	10.7726	10.7429	14.248	14.1661
123.64	0.355652	0.3255	1.26459	1.18304	2.92657	2.93805	4.13947	3.91864	7.65826	7.73859	10.718	10.6913	14.1835	14.0938
123.74	0.332458	0.287414	1.23041	1.13593	2.88531	2.91363	4.11114	3.87543	7.61359	7.70319	10.6498	10.6227	14.0908	14.0303
123.84	0.319519	0.27179	1.2038	1.1098	2.86505	2.89093	4.07916	3.82587	7.56158	7.65826	10.6057	10.5876	14.0029	13.9503
123.94	0.31488	0.239319	1.21283	1.09027	2.84161	2.88434	4.05841	3.79071	7.52179	7.638	10.5627	10.5427	13.9528	13.8604
124.04	0.322447	0.241514	1.21454	1.0639	2.81793	2.87628	4.03522	3.76898	7.49029	7.61627	10.5187	10.5117	13.8945	13.7989
124.14	0.311951	0.216125	1.19037	1.02557	2.79181	2.85406	3.9942	3.73505	7.44073	7.58307	10.4719	10.4401	13.8203	13.752
124.24	0.288513	0.202453	1.17474	1.00726	2.76129	2.82086	3.96173	3.70184	7.40241	7.54132	10.4301	10.3932	13.787	13.6973
124.34	0.298035	0.179993	1.16986	1.00043	2.74005	2.78278	3.92877	3.6723	7.36627	7.49225	10.3771	10.3317	13.7177	13.6202
124.44	0.282654	0.160217	1.14813	1.00018	2.7254	2.76105	3.90704	3.65497	7.33136	7.47296	10.3312	10.2858	13.6699	13.5528
124.54	0.268982	0.149719	1.12592	0.993591	2.70001	2.75641	3.87897	3.61859	7.29498	7.43268	10.2824	10.2421	13.5898	13.4942
124.64	0.275574	0.139954	1.1142	0.980652	2.6734	2.73175	3.85748	3.59833	7.26105	7.39752	10.2387	10.1823	13.539	13.4258
124.74	0.267029	0.134094	1.07513	0.997498	2.66876	2.71735	3.83282	3.5788	7.22467	7.37726	10.2023	10.1276	13.4648	13.3692
124.84	0.252136	0.0996704	1.07196	1.00531	2.64606	2.71222	3.8067	3.54437	7.19537	7.34283	10.1574	10.0761	13.4003	13.3282
124.94	0.231506	0.0731812	1.05328	0.990051	2.63129	2.68768	3.78168	3.51593	7.17279	7.30072	10.1094	10.0296	13.357	13.2673
125.04	0.22992	0.0442514	1.01459	0.974061	2.60236	2.66071	3.75006	3.47919	7.13873	7.2569	10.0656	9.98114	13.2831	13.2188
125.14	0.214661	0.0289917	0.999329	0.941956	2.58588	2.64423	3.70551	3.44904	7.10712	7.23309	10.0289	9.95416	13.2151	13.1762
125.24	0.197446	0.0586524	0.97821	0.940856	2.58282	2.62359	3.67657	3.44671	7.07428	7.20221	9.99139	9.92181	13.1699	13.1192
125.34	0.170959	0.0543823	0.947815	0.907288	2.56366	2.59589	3.63837	3.41632	7.0329	7.1601	9.95514	9.88312	13.0828	13.0739
125.44	0.149841	0.0618286	0.926697	0.902527	2.55157	2.56769	3.61139	3.39325	7.00323	7.11627	9.90155	9.83661	13.0331	13.0235
125.54	0.136169	0.062561	0.927429	0.890076	2.534	2.55133	3.5965	3.3764	6.97858	7.08624	9.86639	9.79681	12.9824	12.9942
125.64	0.129089	0.0540161	0.911072	0.888855	2.52106	2.5318	3.57233	3.37177	6.94928	7.04987	9.841	9.77411	12.9362	12.9493
125.74	0.117247	0.0448596	0.921447	0.877013	2.50726	2.5097	3.54437	3.35553	6.91791	7.01922	9.80963	9.74347	12.8873	12.8972
125.84	0.114441	0.0205688	0.903015	0.861755	2.49664	2.48199	3.5401	3.33051	6.88971	6.99152	9.77167	9.70087	12.8427	12.8526
125.94	0.0925903	0.0182495	0.904602	0.855042	2.48846	2.46869	3.52167	3.32428	6.862	6.95941	9.7486	9.66998	12.806	12.8159
126.04	0.0795274	0.0254503	0.909851	0.839294	2.48004	2.46612	3.51178	3.31708	6.84967	6.93194	9.72772	9.65497	12.7687	12.7833
126.14	0.0593872	0.00384521	0.878479	0.815247	2.4389	2.44647	3.4682	3.30084	6.81122	6.88446	9.68268	9.62164	12.7134	12.7409
126.24	0.067566	-0.00872797	0.883484	0.789489	2.42169	2.4339	3.45026	3.28094	6.7796	6.85553	9.64862	9.58954	12.6708	12.6944
126.34	0.0828247	-0.0169067	0.879211	0.776184	2.40912	2.43158	3.44354	3.27228	6.76117	6.83368	9.6236	9.56256	12.6341	12.6557
126.44	0.0812378	-0.000915527	0.873718	0.778503	2.42438	2.43781	3.41901	3.27386	6.73346	6.81842	9.59784	9.54852	12.6083	12.6221
126.54	0.0814815	-0.0104375	0.875915	0.784606	2.42462	2.42047	3.41095	3.26434	6.71417	6.80109	9.5766	9.51752	12.5624	12.5899
126.64	0.0841675	-0.0280151	0.88446	0.763855	2.40314	2.41925	3.40509	3.25336	6.69928	6.77057	9.54999	9.49091	12.5214	12.545
126.74	0.0805051	-0.049744	0.890565	0.748475	2.37164	2.40582	3.40143	3.23602	6.6651	6.74615	9.52753	9.45282	12.4775	12.4991
126.84	0.0587769	-0.0846558	0.88446	0.731873	2.35626	2.37433	3.39337	3.22406	6.63409	6.71515	9.48163	9.41205	12.4511	12.4485
126.94	0.0473022	-0.0907593	0.883484	0.725769	2.33063	2.37653	3.37408	3.20087	6.59674	6.69147	9.44476	9.38251	12.4189	12.3995
127.04	0.0307002	-0.102234	0.887634	0.722106	2.31915	2.37433	3.35626	3.18695	6.57941	6.68463	9.42303	9.35614	12.4023	12.3594
127.14	0.02948	-0.11322	0.886414	0.709167	2.30231	2.36066	3.35162	3.18109	6.54889	6.67218	9.38593	9.32098	12.3691	12.3223
127.24	0.0199596	-0.132506	0.876893	0.693787	2.29669	2.35114	3.3299	3.16181	6.52057	6.65045	9.35101	9.28607	12.3271	12.2745
127.34	0.0327759	-0.136047	0.877991	0.690979	2.2912	2.34637	3.3139	3.15509	6.49091	6.64301	9.31891	9.25787	12.3099	12.226
127.44	0.0355835	-0.143494	0.86322	0.697693	2.25836	2.34137	3.29279	3.15204	6.48541	6.62311	9.28729	9.24188	12.2841	12.1944
127.54	0.0304565	-0.141541	0.862	0.71405	2.26227	2.33624	3.27716	3.12738	6.47174	6.59698	9.258	9.21259	12.249	12.1612
127.64	0.012146	-0.142273	0.851501	0.709412	2.25958	2.32574	3.27643	3.11884	6.44562	6.586	9.23773	9.18646	12.204	12.1241
127.74	0.0197136	-0.141297	0.851257	0.709167	2.25738	2.31183	3.26642	3.09906	6.43561	6.58111	9.22186	9.17645	12.164	12.086
127.84	0.0209351	-0.148376	0.838806	0.686951	2.24689	2.30206	3.24811	3.09052	6.41998	6.56744	9.19257	9.14716	12.1484	12.0508
127.94	0.0158081	-0.156921	0.82196	0.683044	2.24762	2.2818	3.23517	3.08344	6.40167	6.53741	9.17694	9.12762	12.1191	12.0157
128.04	0.00494331	-0.174134	0.828674	0.671692	2.23553	2.26263	3.22504	3.06085	6.36298	6.51434	9.15631	9.09332	12.0855	11.9684
128.14	-0.00640869	-0.179626	0.820007	0.667419	2.22345	2.24274	3.20123	3.05414	6.34381	6.49518	9.11639	9.05927	12.039	11.9297
128.24	-0.00567657	-0.172547	0.807556	0.672058	2.2066	2.2298	3.18634	3.04633	6.32941	6.48273	9.09686	9.03973	12.0136	11.9005
128.34	-0.0181274	-0.17572	0.798523	0.675964	2.18634	2.23297	3.16998	3.02997	6.31061	6.45026	9.06561	9.01239	11.9765	11.8633
128.44	-0.00665283	-0.183289	0.783142	0.662537	2.19	2.21124	3.15607	3.02191	6.29596	6.42706	9.04242	8.99579	11.9384	11.8245
128.54	-0.0125121	-0.186462	0.76825	0.645691	2.19977	2.21515	3.14362	3.0036	6.27252	6.41608	9.0119	8.96771	11.9169	11.7901
128.64	-0.0181274	-0.188171	0.766541	0.636169	2.18634	2.21735	3.13361	2.98383	6.263	6.40533	8.99335	8.94208	11.8886	11.7676
128.74	0.00115982	-0.196228	0.774109	0.633972	2.17828	2.2171	3.11896	2.95941	6.2569	6.3692	8.97284	8.91766	11.8459	11.7256
128.84	0.00335693	-0.190125	0.753601	0.616638	2.18048	2.21344	3.10944	2.95966	6.24225	6.34991	8.94379	8.90302	11.8203	11.6915
128.94	0.000793457	-0.190735	0.743713	0.596497	2.16425	2.19135	3.08539	2.93951	6.2226	6.33368	8.91779	8.87433	11.7818	11.6628
129.04	0.00238046	-0.191101	0.729188	0.586365	2.15021	2.17218	3.0733	2.92157	6.20026	6.31256	8.883	8.83881	11.749	11.6319
129.14	-0.0115356	-0.179626	0.719666	0.582214	2.14215	2.16071	3.05939	2.9057	6.18365	6.28937	8.85663	8.81122	11.7128	11.6036
129.24	-0.0173947	-0.190124	0.714539	0.565857	2.13043	2.14777	3.04962	2.89203	6.16339	6.27838	8.83051	8.77411	11.6777	11.5743
129.34	-0.013855	-0.187073	0.712219	0.565002	2.14764	2.15594	3.05316	2.8819	6.1391	6.26898	8.80621	8.7569	11.6585	11.5512
129.44	-0.0115356	-0.193298	0.720398	0.566589	2.13824	2.16071	3.04572	2.8764	6.14459	6.25616	8.79608	8.74017	11.6288	11.5313
129.54	-0.0115359	-0.197937	0.716492	0.575623	2.13165	2.13995	3.04498	2.86078	6.12506	6.24127	8.77264	8.70966	11.5995	11.5001
129.64	-0.0161743	-0.195251	0.7099	0.570496	2.12848	2.13727	3.034	2.84052	6.1087	6.22369	8.73944	8.67841	11.5566	11.4681
129.74	-0.0349717	-0.211607	0.704774	0.558778	2.11286	2.11652	3.02619	2.82172	6.09772	6.19245	8.71723	8.65106	11.5195	11.4337
129.84	-0.0327759	-0.204041	0.701111	0.547302	2.1131	2.11945	3.0069	2.8161	6.08502	6.18097	8.69745	8.63055	11.4892	11.4151
129.94	-0.039856	-0.204773	0.695984	0.548035	2.09235	2.12457	2.99005	2.80902	6.0694	6.16608	8.67206	8.61615	11.454	11.3839
130.04	-0.0457159	-0.198182	0.689392	0.543396	2.08575	2.11359	2.98224	2.79535	6.0589	6.14654	8.65643	8.58563	11.4286	11.3585
130.14	-0.050354	-0.194275	0.676453	0.522644	2.07281	2.10187	2.9776	2.78363	6.0401	6.11652	8.62836	8.57196	11.4006	11.3409
130.24	-0.0408342	-0.188173	0.6911	0.533385	2.06793	2.11383	2.97149	2.77801	6.03131	6.11432	8.6203	8.55145	11.3827	11.3243
130.34	-0.0435181	-0.195251	0.684509	0.517029	2.06329	2.10284	2.95319	2.75922	6.013	6.10455	8.60858	8.53314	11.371	11.2989
130.44	-0.0437622	-0.198914	0.680359	0.510925	2.07672	2.09991	2.94122	2.74969	5.98932	6.08722	8.59198	8.50555	11.3544	11.2549
130.54	-0.0437634	-0.198182	0.690125	0.512878	2.07281	2.1109	2.93732	2.74261	5.98541	6.08014	8.56854	8.49579	11.3329	11.2354
130.64	-0.0444946	-0.215759	0.685486	0.506287	2.0545	2.0921	2.91901	2.72504	5.96393	6.06842	8.54047	8.46454	11.3056	11.2042
130.74	-0.0388795	-0.217468	0.667663	0.507995	2.05426	2.09308	2.91876	2.71356	5.9505	6.05768	8.51874	8.44403	11.2773	11.1739
130.84	-0.0418091	-0.215759	0.677673	0.514832	2.05524	2.09723	2.90533	2.70746	5.94244	6.04889	8.50409	8.41498	11.2431	11.1429
130.94	-0.0493774	-0.220642	0.663757	0.515076	2.034	2.08331	2.90118	2.70258	5.92194	6.03351	8.48944	8.39716	11.2206	11.1251
131.04	-0.049622	-0.224305	0.654968	0.512878	2.0318	2.06403	2.8963	2.7055	5.89947	6.01959	8.46307	8.38641	11.2079	11.1046
131.14	-0.0562134	-0.227478	0.664734	0.500427	2.0174	2.05499	2.8819	2.69696	5.88898	6.01178	8.44281	8.36688	11.1845	11.0792
131.24	-0.0613403	-0.23407	0.671814	0.520691	2.01617	2.03937	2.87482	2.68597	5.87604	6.00201	8.42206	8.34735	11.165	11.0538
131.34	-0.0652466	-0.233337	0.670593	0.522644	2.00641	2.04913	2.86115	2.68011	5.85065	5.99542	8.40253	8.32123	11.1396	11.0245
131.44	-0.0601196	-0.229431	0.669861	0.510925	1.99786	2.0484	2.86041	2.66962	5.84015	5.97662	8.37323	8.31024	11.1142	10.9991
131.54	-0.0691528	-0.210632	0.654968	0.50824	2.00055	2.03937	2.83575	2.66644	5.82916	5.961	8.35687	8.30048	11.0888	10.9796
131.64	-0.0698853	-0.217712	0.651062	0.510925	2.00055	2.03546	2.82599	2.65082	5.81549	5.94147	8.34589	8.27899	11.0744	10.9542
131.74	-0.0642715	-0.228456	0.655212	0.521667	2.01251	2.02984	2.81647	2.65106	5.80011	5.93585	8.3371	8.2702	11.0488	10.9395
131.84	-0.0845337	-0.238953	0.646179	0.503357	1.99176	2.00909	2.79572	2.63031	5.76373	5.91119	8.3078	8.24091	11.0097	10.9005
131.94	-0.0750122	-0.231384	0.64325	0.508972	1.99274	2.01788	2.79669	2.61761	5.7569	5.89655	8.2951	8.23138	10.9853	10.8819
132.04	-0.0894162	-0.237976	0.644471	0.50116	1.98224	2.00934	2.79596	2.61176	5.73932	5.89069	8.27289	8.21844	10.9638	10.8565
132.14	-0.0964966	-0.24115	0.635437	0.50824	1.96539	2.00421	2.78107	2.60712	5.73346	5.87628	8.24042	8.19501	10.9384	10.8253
132.24	-0.10138	-0.247986	0.625916	0.502136	1.96246	1.99347	2.76642	2.58539	5.72394	5.84479	8.21991	8.1745	10.9101	10.8047
132.34	-0.102112	-0.260437	0.60907	0.494324	1.95001	1.98883	2.74884	2.57489	5.70123	5.83307	8.20428	8.15887	10.8788	10.7786
132.44	-0.106262	-0.264587	0.600281	0.486755	1.9361	1.98468	2.73541	2.55511	5.6944	5.82233	8.18182	8.14032	10.8583	10.7491
132.54	-0.112855	-0.262635	0.603455	0.479675	1.92633	1.9671	2.72833	2.54925	5.67877	5.80987	8.15961	8.1142	10.8329	10.7237
132.64	-0.12384	-0.260681	0.60614	0.479675	1.90997	1.96637	2.71857	2.53876	5.66241	5.78326	8.1369	8.08759	10.8017	10.6866
132.74	-0.130677	-0.258484	0.614929	0.481872	1.90582	1.96417	2.711	2.53461	5.65436	5.77643	8.1203	8.07489	10.7805	10.6739
132.84	-0.135315	-0.253845	0.606384	0.472839	1.91168	1.96417	2.70587	2.52875	5.64069	5.77057	8.10663	8.06512	10.7597	10.6446
132.94	-0.161926	-0.247986	0.599304	0.476746	1.89337	1.96027	2.69025	2.53265	5.62506	5.76593	8.091	8.04169	10.7285	10.6309
133.04	-0.15216	-0.254577	0.605164	0.481873	1.89606	1.94977	2.69025	2.52216	5.61847	5.75494	8.0766	8.02606	10.7128	10.5997
133.14	-0.158752	-0.246033	0.586853	0.474792	1.8941	1.94269	2.69342	2.50726	5.6153	5.73737	8.06171	8.01752	10.6913	10.5723
133.24	-0.166809	-0.243103	0.594421	0.481628	1.8963	1.94952	2.68536	2.50629	5.61237	5.73053	8.0412	7.99579	10.6786	10.5499
133.34	-0.170715	-0.251648	0.596375	0.483582	1.89313	1.95074	2.68732	2.49774	5.61237	5.72272	8.02362	7.98212	10.6669	10.5284
133.44	-0.174377	-0.246033	0.600525	0.481873	1.88239	1.94269	2.69025	2.48969	5.59967	5.7132	8.01093	7.97137	10.6542	10.5157
133.54	-0.186341	-0.233338	0.58075	0.481628	1.88531	1.93976	2.67487	2.48675	5.59088	5.69147	7.99628	7.95087	10.624	10.4893
133.64	-0.197083	-0.244812	0.575867	0.472839	1.88556	1.93488	2.67072	2.46625	5.5755	5.67096	7.97699	7.92181	10.5937	10.461
133.74	-0.181213	-0.233337	0.580017	0.480896	1.88727	1.92926	2.66583	2.46649	5.5733	5.6673	7.96503	7.91962	10.5849	10.4456
133.84	-0.184387	-0.237244	0.572937	0.46991	1.88336	1.92023	2.66779	2.45746	5.56549	5.64655	7.95331	7.90204	10.5576	10.421
133.94	-0.196106	-0.243835	0.565125	0.462097	1.88068	1.91437	2.6651	2.44769	5.55963	5.62701	7.93573	7.89032	10.5353	10.3956
134.04	-0.204894	-0.247985	0.567322	0.468201	1.87653	1.91144	2.65704	2.42841	5.53717	5.60846	7.90936	7.87372	10.5156	10.3751
134.14	-0.200745	-0.252869	0.563171	0.466003	1.88531	1.92023	2.64044	2.43011	5.53351	5.60089	7.89667	7.86102	10.4931	10.3643
134.24	-0.196106	-0.253601	0.561218	0.462097	1.8775	1.91559	2.63068	2.42035	5.52838	5.59381	7.88617	7.84662	10.4775	10.3389
134.34	-0.201965	-0.250916	0.55072	0.467957	1.87164	1.90851	2.6358	2.41644	5.52252	5.58014	7.87518	7.82001	10.454	10.3253
134.44	-0.206604	-0.248962	0.553406	0.461365	1.86115	1.91046	2.62091	2.4079	5.51276	5.57037	7.86542	7.81024	10.4384	10.3096
134.54	-0.211732	-0.243104	0.553406	0.467957	1.85992	1.90973	2.60528	2.37738	5.5108	5.56061	7.84589	7.80048	10.415	10.2999
134.64	-0.206848	-0.235046	0.54657	0.457214	1.85309	1.89386	2.6004	2.35687	5.50006	5.5401	7.82733	7.78583	10.3828	10.2696
134.74	-0.209535	-0.232362	0.551696	0.464294	1.84845	1.89972	2.58795	2.35809	5.49152	5.53937	7.81366	7.76434	10.371	10.252
134.84	-0.219543	-0.227478	0.555359	0.452332	1.83844	1.9007	2.57794	2.34222	5.48151	5.5235	7.79901	7.74384	10.3466	10.2217
134.94	-0.218567	-0.237	0.542664	0.455261	1.8277	1.89777	2.57306	2.33344	5.47076	5.51276	7.78363	7.72455	10.3124	10.2071
135.04	-0.218567	-0.226502	0.558288	0.454528	1.83551	1.88922	2.56842	2.32367	5.46295	5.50885	7.7785	7.71356	10.2988	10.1993
135.14	-0.219299	-0.230408	0.55365	0.463074	1.82501	1.87823	2.5672	2.32489	5.45709	5.50494	7.76874	7.69989	10.2695	10.1797
135.24	-0.216613	-0.229187	0.560242	0.463074	1.82184	1.87433	2.57501	2.31976	5.45905	5.48663	7.75702	7.6745	10.2656	10.1517
135.34	-0.207825	-0.233337	0.5495	0.460144	1.81891	1.86676	2.57404	2.32855	5.44757	5.48248	7.74823	7.66376	10.2424	10.1358
135.44	-0.207825	-0.229431	0.554626	0.465271	1.82477	1.87335	2.56549	2.32465	5.44635	5.47858	7.75018	7.65399	10.2275	10.128
135.54	-0.216371	-0.243104	0.539734	0.466003	1.81818	1.86554	2.5506	2.3161	5.43073	5.46686	7.71893	7.63177	10.204	10.1006
135.64	-0.231262	-0.245789	0.531921	0.446472	1.80328	1.85773	2.53888	2.2934	5.40143	5.44928	7.6955	7.60712	10.1826	10.0733
135.74	-0.241027	-0.252868	0.531921	0.452332	1.80719	1.84918	2.52521	2.28168	5.39948	5.43488	7.68695	7.5954	10.1591	10.0499
135.84	-0.227112	-0.247986	0.539978	0.456482	1.80621	1.85284	2.53131	2.29047	5.39972	5.43463	7.68085	7.58466	10.164	10.0411
135.94	-0.229309	-0.243835	0.545593	0.442566	1.81036	1.84601	2.5213	2.2868	5.39557	5.41998	7.67206	7.57977	10.1513	10.0264
136.04	-0.236144	-0.247985	0.540711	0.437683	1.80231	1.84503	2.50665	2.28461	5.38483	5.41901	7.66132	7.57098	10.1288	10.0137
136.14	-0.22345	-0.250916	0.539001	0.435974	1.79938	1.8421	2.49396	2.28754	5.3819	5.40826	7.65448	7.55756	10.1161	10.003
136.24	-0.224182	-0.251648	0.528015	0.428894	1.79938	1.85699	2.49323	2.27972	5.37799	5.40045	7.64471	7.54266	10.0927	9.9776
136.34	-0.22345	-0.247009	0.533875	0.428894	1.78888	1.84601	2.492	2.26532	5.3714	5.38409	7.63495	7.51727	10.0732	9.96393
136.44	-0.230286	-0.265564	0.526306	0.433777	1.78082	1.84503	2.48126	2.24945	5.36334	5.37994	7.62225	7.50458	10.0449	9.94537
136.54	-0.229065	-0.26947	0.517273	0.425232	1.7652	1.84308	2.46954	2.24945	5.35553	5.37408	7.6098	7.48895	10.0292	9.92975
136.64	-0.230286	-0.270203	0.517273	0.420105	1.7652	1.83258	2.45905	2.2475	5.35358	5.36823	7.59491	7.47333	10.0117	9.91412
136.74	-0.228334	-0.277284	0.517273	0.414246	1.75079	1.82745	2.45782	2.23895	5.33405	5.35455	7.57928	7.46356	10.007	9.8985
136.84	-0.239075	-0.2724	0.507751	0.40863	1.73688	1.80499	2.44122	2.22113	5.31671	5.33722	7.55878	7.44623	9.98334	9.86627
136.94	-0.238831	-0.279968	0.507507	0.400574	1.73395	1.79938	2.42853	2.22406	5.3028	5.31744	7.54022	7.41864	9.97064	9.85358
137.04	-0.24298	-0.29193	0.502625	0.37616	1.72052	1.78156	2.41315	2.20551	5.29205	5.31256	7.52557	7.39813	9.95209	9.83429
137.14	-0.242981	-0.291931	0.499939	0.379333	1.7193	1.77765	2.40802	2.19379	5.28815	5.31256	7.51508	7.38837	9.93256	9.81744
137.24	-0.244934	-0.292664	0.494812	0.382019	1.71735	1.7757	2.40607	2.20087	5.28424	5.30084	7.50604	7.38055	9.91498	9.80573
137.34	-0.253479	-0.301697	0.492859	0.366394	1.69977	1.76715	2.40802	2.18793	5.27765	5.29303	7.48456	7.36493	9.8974	9.78815
137.44	-0.256653	-0.30365	0.490906	0.362488	1.69708	1.75421	2.40607	2.18793	5.26471	5.28839	7.47284	7.34149	9.88177	9.77252
137.54	-0.25763	-0.320252	0.489197	0.355652	1.69489	1.75323	2.39923	2.17523	5.24615	5.26862	7.46991	7.33392	9.86322	9.75201
137.64	-0.259583	-0.324158	0.486023	0.352966	1.67926	1.74738	2.39069	2.17719	5.24615	5.26276	7.45428	7.32098	9.83588	9.73639
137.74	-0.255432	-0.32196	0.475281	0.352723	1.67242	1.73981	2.39435	2.17157	5.24127	5.24616	7.43768	7.31024	9.81537	9.72955
137.84	-0.259583	-0.33197	0.472351	0.343933	1.6629	1.72589	2.37579	2.17523	5.23639	5.24323	7.42889	7.30145	9.80072	9.70709
137.94	-0.250793	-0.3349	0.455017	0.338318	1.66071	1.71906	2.367	2.17035	5.22491	5.23639	7.41351	7.29462	9.78998	9.69049
138.04	-0.256408	-0.324889	0.458679	0.326355	1.66754	1.69977	2.37116	2.16742	5.21881	5.24127	7.40155	7.29559	9.77142	9.69147
138.14	-0.249817	-0.330017	0.468445	0.330261	1.66559	1.70245	2.37189	2.16473	5.22272	5.24445	7.3996	7.29364	9.76361	9.66998
138.24	-0.247864	-0.335876	0.458679	0.324402	1.66876	1.69269	2.36798	2.15765	5.21295	5.22369	7.38983	7.27997	9.75189	9.66412
138.34	-0.25177	-0.340515	0.462585	0.315857	1.6734	1.69269	2.35822	2.15375	5.19733	5.21783	7.37616	7.26361	9.73749	9.65436
138.44	-0.258362	-0.347595	0.467712	0.314636	1.66364	1.70172	2.34845	2.14398	5.19342	5.21783	7.3559	7.25262	9.71088	9.63873
138.54	-0.254699	-0.336853	0.451843	0.31366	1.66071	1.69171	2.34479	2.1391	5.18195	5.21491	7.33807	7.24188	9.69623	9.62799
138.64	-0.250427	-0.328674	0.456116	0.312073	1.65253	1.69012	2.33221	2.12506	5.16937	5.20282	7.34625	7.2403	9.68878	9.61078
138.74	-0.246887	-0.325134	0.445251	0.310974	1.64508	1.69366	2.3338	2.13129	5.16315	5.19928	7.33612	7.23407	9.67865	9.59991
138.84	-0.257385	-0.325867	0.442078	0.305847	1.64508	1.69366	2.3338	2.11957	5.15729	5.19537	7.3205	7.2204	9.66302	9.58307
138.94	-0.250793	-0.3349	0.445984	0.294128	1.63727	1.68585	2.32794	2.11371	5.14166	5.18365	7.30487	7.20282	9.64545	9.56744
139.04	-0.259582	-0.333923	0.433289	0.291199	1.63043	1.69391	2.31842	2.11469	5.13409	5.17487	7.28632	7.19012	9.62689	9.54889
139.14	-0.25177	-0.335876	0.425476	0.280701	1.63434	1.68878	2.3172	2.10028	5.1192	5.1651	7.28046	7.18036	9.61322	9.53912
139.24	-0.25177	-0.330017	0.424744	0.27948	1.62775	1.67511	2.32111	2.09906	5.11334	5.16437	7.27582	7.1745	9.5976	9.5235
139.34	-0.242737	-0.319031	0.413757	0.271667	1.6109	1.66339	2.30939	2.08929	5.11334	5.15924	7.26093	7.17963	9.58783	9.50787
139.44	-0.247864	-0.322205	0.411804	0.273621	1.60895	1.66656	2.31329	2.08148	5.10162	5.13776	7.24335	7.15302	9.5722	9.49615
139.54	-0.250793	-0.332946	0.414734	0.278504	1.60211	1.66437	2.30573	2.07855	5.09674	5.13092	7.2287	7.13641	9.5556	9.48151
139.64	-0.242004	-0.330017	0.425476	0.280701	1.61017	1.65363	2.31329	2.07098	5.09308	5.13385	7.21991	7.12958	9.54486	9.46881
139.74	-0.239808	-0.323914	0.431579	0.272644	1.60211	1.65655	2.30646	2.07269	5.08502	5.12701	7.21503	7.12274	9.53216	9.45807
[truncated: 927 more rows]
