# Supplementary material for: Ubiquilin-2 liquid droplets catalyze α-synuclein fibril formation
Source: EMBO J. 2025 Oct 14;44(22):6527–55. doi: 10.1038/s44318-025-00591-1 (PMC12623503; doi:10.1038/s44318-025-00591-1)
Supplement: Supplementary file 6 — Source data Fig. 4 [file 44318_2025_591_MOESM6_ESM.zip › Figure 4/4D/(b)_Numerical data.xlsx]

## Sheet: UBQLN2(mutant)
Cycle=5_Fc=2-1_X	Cycle=5_Fc=2-1_Y	Cycle=7_Fc=2-1_Y	Cycle=11_Fc=2-1_Y	Cycle=17_Fc=2-1_Y
-30	-0.241714	-0.301956	-0.230072	-0.229996
-29	-0.212814	-0.30368	-0.223907	-0.256638
-28	-0.202728	-0.361404	-0.254761	-0.287567
-27	-0.227341	-0.388748	-0.303986	-0.302658
-26	-0.273117	-0.418045	-0.311798	-0.284378
-25	-0.260147	-0.298447	-0.231628	-0.217026
-24	-0.445465	-0.454926	-0.376404	-0.359924
-23	-0.473831	-0.651016	-0.495392	-0.566162
-22	-0.291946	-0.448212	-0.314285	-0.34375
-21	-0.274918	-0.357422	-0.259766	-0.288986
-20	-0.277649	-0.341415	-0.256241	-0.313675
-19	-0.294144	-0.323441	-0.26297	-0.323441
-18	-0.312103	-0.343048	-0.243347	-0.377655
-17	-0.377731	-0.423126	-0.231628	-0.319687
-16	-0.32164	-0.368668	-0.144287	-0.182098
-15	-0.0933533	-0.214615	-0.0970306	-0.151398
-14	-0.0338287	-0.159302	-0.0812378	-0.140549
-13	-0.0488281	-0.143356	-0.0257721	-0.0865631
-12	0.0114899	-0.0878143	0.00665283	-0.0456238
-11	0.0719604	-0.0519562	0.0394592	-0.00460815
-10	0.160324	-0.0124969	0.0589905	0.0180511
-9	0.179688	0.0101471	0.0800781	0.0391388
-8	0.18602	0.00343323	0.0785217	0.036026
-7	0.161728	0.00508118	0.0753174	0.0425873
-6	0.132034	0.0229645	0.086731	0.036026
-5	0.0929718	0.0164032	0.0768738	0.0359344
-4	0.0554657	0.01828	0.0769653	0.0375824
-3	0.0308685	0.0163269	0.0589142	0.0261688
-2	0.0113373	0.00968933	0.0378113	5.68434e-14
-1	0.00157166	-1.98952e-13	3.69482e-13	-0.0131989
0	5.68434e-14	-0.00946045	-0.0227356	-0.0292969
1	0.00820923	-0.00788879	-0.0473328	-0.0687408
2	-0.0265656	-0.0145416	-0.0703888	-0.0996094
3	-0.0753937	-0.0536804	-0.0816345	-0.12265
4	-0.101563	-0.0801544	-0.0863953	-0.158585
5	-0.144135	-0.0981293	-0.066864	-0.163666
6	-0.169922	-0.112579	-0.0575714	-0.328506
7	-0.172028	-0.171021	-0.654831	-0.802963
8	-0.504059	-0.678909	-0.74437	-1.31664
9	-0.735077	-1.02727	6.7222	10.8369
10	3.59805	5.12383	30.2212	44.6999
11	-0.857727	3.89203	43.8724	55.2521
12	2.70578	5.61281	48.0563	62.8013
13	3.01172	5.78313	50.5349	68.7022
14	3.20485	5.89726	52.3084	73.5397
15	3.35384	5.97586	53.3795	77.308
16	3.41954	6.05116	54.2727	80.9902
17	3.50946	6.13602	55.1043	84.1412
18	3.61087	6.21141	55.7291	86.9275
19	3.69727	6.27187	56.1877	89.5071
20	3.75423	6.33359	56.5678	91.8865
21	3.79016	6.38594	56.8634	94.0102
22	3.82289	6.45789	57.1032	96.0252
23	3.8768	6.50851	57.3453	97.9158
24	3.97485	6.55898	57.6082	99.7376
25	4.04985	6.60156	57.8793	101.414
26	4.09555	6.64571	58.1227	102.981
27	4.16423	6.68507	58.3531	104.546
28	4.20493	6.71758	58.5949	106.017
29	4.24431	6.73898	58.8172	107.467
30	4.26703	6.77647	58.9921	108.776
31	4.32439	6.82539	59.1602	110.06
32	4.39282	6.86632	59.3301	111.331
33	4.41266	6.88742	59.5266	112.54
34	4.43031	6.91524	59.7078	113.711
35	4.46977	6.93312	59.9055	114.84
36	4.51039	6.93633	60.0918	115.974
37	4.5647	6.96593	60.252	117.103
38	4.61508	6.99687	60.4106	118.139
39	4.63812	7.01671	60.5692	119.152
40	4.64946	7.02805	60.6997	120.14
41	4.66586	7.03749	60.8501	121.131
42	4.67563	7.03624	60.9809	122.1
43	4.74094	7.04601	61.1196	123.028
44	4.76234	7.08516	61.2602	123.911
45	4.79329	7.1046	61.3993	124.809
46	4.79672	7.12733	61.5301	125.667
47	4.82289	7.13742	61.6294	126.577
48	4.86195	7.16515	61.7505	127.376
49	4.9093	7.17812	61.8617	128.259
50	4.95695	7.17844	61.9544	129.072
51	4.96001	7.18663	62.043	129.867
52	4.99602	7.2043	62.1442	130.662
53	5.01907	7.21593	62.2258	131.419
54	5.05656	7.22734	62.3141	132.12
55	5.08781	7.25539	62.4024	132.916
56	5.15657	7.27609	62.4742	133.657
57	5.18579	7.2793	62.5544	134.378
58	5.21008	7.29913	62.6344	135.138
59	5.21001	7.33507	62.7047	135.831
60	5.21321	7.36436	62.7845	136.51
61	5.24797	7.40703	62.8566	137.231
62	5.29367	7.41672	62.925	137.899
63	5.32649	7.43477	62.997	138.548
64	5.32797	7.45305	63.0461	139.243
65	5.33743	7.45586	63.1066	139.87
66	5.34915	7.46593	63.1652	140.59
67	5.36868	7.4675	63.2274	141.231
68	5.38031	7.46086	63.2778	141.86
69	5.41438	7.46242	63.3371	142.538
70	5.44563	7.44914	63.3973	143.198
71	5.47336	7.45741	63.4496	143.85
72	5.51086	7.47414	63.4988	144.439
73	5.53703	7.49687	63.5395	145.019
74	5.58273	7.50188	63.5887	145.666
75	5.62532	7.5164	63.6211	146.215
76	5.64485	7.52492	63.6406	146.801
77	5.65305	7.5164	63.6703	147.393
78	5.65305	7.50694	63.693	148.004
79	5.66281	7.48859	63.7226	148.566
80	5.68399	7.50656	63.7633	149.028
81	5.66782	7.51796	63.7926	149.525
82	5.67258	7.53117	63.8402	150.061
83	5.68242	7.52141	63.8727	150.61
84	5.6925	7.52805	63.8827	151.184
85	5.70891	7.52805	63.9102	151.71
86	5.71204	7.52765	63.9414	152.182
87	5.72969	7.5293	63.9594	152.751
88	5.7382	7.53781	63.9902	153.285
89	5.75931	7.54601	64.0102	153.782
90	5.76407	7.54913	64.0492	154.312
91	5.75305	7.54726	64.0688	154.766
92	5.7511	7.53781	64.1082	155.266
93	5.73978	7.53624	64.1504	155.739
94	5.72813	7.49992	64.1883	156.301
95	5.72844	7.46875	64.2289	156.764
96	5.73477	7.4464	64.2387	157.202
97	5.72844	7.42491	64.2582	157.646
98	5.72343	7.425	64.2895	158.091
99	5.71524	7.4332	64.309	158.569
100	5.68938	7.44171	64.3203	159.074
101	5.66797	7.44453	64.3402	159.527
102	5.6468	7.43312	64.3695	160.016
103	5.63672	7.40703	64.3793	160.436
104	5.64531	7.38274	64.3891	160.883
105	5.63399	7.34335	64.3891	161.334
106	5.61087	7.32227	64.4004	161.751
107	5.61063	7.29921	64.4106	162.243
108	5.60118	7.29765	64.4219	162.666
109	5.58984	7.29765	64.4398	163.065
110	5.58476	7.29132	64.4496	163.521
111	5.58157	7.29257	64.4789	163.953
112	5.56485	7.27609	64.4906	164.48
113	5.58125	7.27773	64.5184	164.903
114	5.58476	7.26164	64.5477	165.294
115	5.60274	7.25499	64.5688	165.746
116	5.61406	7.24687	64.6098	166.166
117	5.61243	7.24211	64.6277	166.591
118	5.59258	7.24374	64.6668	166.993
119	5.58946	7.2339	64.6781	167.441
120	5.59102	7.23203	64.6996	167.885
121	5.59297	7.24374	64.7078	168.254
122	5.59297	7.26007	64.7388	168.704
123	5.6125	7.27304	64.7503	169.065
124	5.63203	7.28281	64.7485	169.416
125	5.63203	7.26984	64.757	169.87
126	5.61914	7.25819	64.7668	170.207
127	5.61758	7.24843	64.7453	170.555
128	5.58633	7.22734	64.7243	170.836
129	5.5618	7.20468	63.2378	173.208
130	4.98727	4.26062	48.2288	157.445
131	3.65923	4.22594	36.6613	150.461
132	4.10399	2.67984	31.7554	146.077
133	3.52399	2.25539	28.7681	142.878
134	3.11298	1.91	26.8009	140.094
135	2.87845	1.72781	25.1924	137.692
136	2.72696	1.6564	23.899	135.646
137	2.64851	1.58609	22.8398	133.85
138	2.56688	1.54868	21.8398	132.135
139	2.51141	1.49507	21.0895	130.558
140	2.4904	1.48508	20.3984	129.116
141	2.47078	1.46555	19.7838	127.72
142	2.42165	1.42641	19.212	126.47
143	2.36298	1.39366	18.7017	125.329
144	2.32359	1.33664	18.2279	124.216
145	2.27313	1.30226	17.8064	123.158
146	2.21414	1.26984	17.3684	122.155
147	2.19118	1.25812	16.9614	121.184
148	2.17195	1.23859	16.6149	120.359
149	2.13258	1.21906	16.288	119.511
150	2.10321	1.21562	15.9497	118.617
151	2.09978	1.1964	15.6376	117.867
152	2.08211	1.18477	15.3403	117.076
153	2.07204	1.16515	15.0543	116.37
154	2.06062	1.15547	14.7945	115.647
155	2.06227	1.13585	14.5165	114.969
156	2.04266	1.09796	14.2668	114.301
157	2.03445	1.07024	14.0199	113.639
158	2.01297	1.0425	13.8059	113.059
159	1.99509	1.00969	13.5867	112.456
160	1.97899	0.988586	13.3695	111.897
161	1.94618	0.978897	13.1719	111.353
162	1.92508	0.983902	12.9887	110.753
163	1.89383	0.98555	12.8172	110.294
164	1.86618	0.980774	12.6047	109.8
165	1.85164	0.982025	12.4023	109.272
166	1.84149	0.964066	12.2227	108.803
167	1.83493	0.971008	12.0706	108.349
168	1.845	0.9543	11.9117	107.913
169	1.8286	0.934677	11.7648	107.483
170	1.82704	0.926559	11.6129	107.006
171	1.81532	0.944839	11.4644	106.634
172	1.78758	0.918274	11.3172	106.262
173	1.76649	0.898819	11.1964	105.787
174	1.74501	0.895615	11.0652	105.349
175	1.72556	0.877655	10.9249	104.989
176	1.72586	0.866013	10.7941	104.615
177	1.71571	0.874527	10.6457	104.248
178	1.71571	0.857803	10.4937	103.939
179	1.71414	0.84523	10.3727	103.587
180	1.71579	0.835159	10.2715	103.256
181	1.72586	0.833511	10.1734	102.841
182	1.71414	0.825394	10.064	102.56
183	1.73055	0.804214	9.94453	102.264
184	1.72398	0.802338	9.85313	101.945
185	1.72235	0.804214	9.76477	101.602
186	1.72398	0.812103	9.63907	101.273
187	1.71767	0.794449	9.53781	101.014
188	1.70595	0.776169	9.44453	100.754
189	1.67821	0.802734	9.35306	100.455
190	1.67157	0.794449	9.26642	100.194
191	1.66016	0.794144	9.1929	99.9252
192	1.63211	0.792892	9.10313	99.61
193	1.61102	0.785934	9.01485	99.3994
194	1.61766	0.766708	8.91516	99.1607
195	1.61766	0.746872	8.81367	98.8991
196	1.60634	0.738983	8.73399	98.6463
197	1.61298	0.724136	8.67345	98.3944
198	1.6243	0.712494	8.5968	98.167
199	1.62743	0.719131	8.53438	97.9091
200	1.61766	0.72258	8.45618	97.6409
201	1.6275	0.720703	8.38556	97.3619
202	1.60789	0.728897	8.31711	97.1396
203	1.61961	0.72226	8.23868	96.9596
204	1.61961	0.742188	8.17024	96.7408
205	1.59805	0.743668	8.07845	96.5119
206	1.60789	0.751953	7.9886	96.3205
207	1.61766	0.761642	7.90039	96.1119
208	1.61922	0.755081	7.81555	95.901
209	1.60789	0.751953	7.74532	95.7209
210	1.59969	0.742111	7.67337	95.5154
211	1.58836	0.730469	7.62422	95.2947
212	1.57664	0.725784	7.56563	95.1232
213	1.56532	0.73085	7.49524	94.9466
214	1.55711	0.724136	7.44611	94.7634
215	1.5489	0.733978	7.37766	94.5478
216	1.53758	0.742111	7.32539	94.3584
217	1.54579	0.75351	7.26477	94.1981
218	1.54735	0.75351	7.21564	94.0377
219	1.53758	0.761642	7.14876	93.84
220	1.52782	0.738663	7.08673	93.6572
221	1.52782	0.714371	7.01985	93.4661
222	1.53603	0.692963	6.95773	93.2584
223	1.52782	0.663589	6.90352	93.0869
224	1.52782	0.637497	6.8629	92.917
225	1.52782	0.631165	6.814	92.7783
226	1.53758	0.642181	6.77461	92.6263
227	1.54742	0.644135	6.73712	92.4744
228	1.5493	0.642502	6.68001	92.3338
229	1.54102	0.663666	6.63391	92.2044
230	1.56024	0.635468	6.46696	91.8373
231	1.44563	0.493118	6.24118	91.4831
232	1.25266	0.306793	6.14523	91.362
233	1.14523	0.241714	6.36235	91.3949
234	1.40117	0.644211	6.30524	91.0283
235	1.4872	0.399139	5.91321	90.7969
236	1.04047	0.152725	5.93156	90.7388
237	1.01602	0.322266	5.75087	90.2797
238	0.802811	-0.113205	5.59438	90.4581
239	0.688995	-0.00875854	5.95898	90.5238
240	1.11423	0.336792	6.05869	90.8682
241	1.15524	0.651794	7.07524	91.1074
242	2.38368	1.51788	6.88814	90.7515
243	2.45383	1.44444	6.34477
244	1.91962
