# Supplementary material for: Ubiquilin-2 liquid droplets catalyze α-synuclein fibril formation
Source: EMBO J. 2025 Oct 14;44(22):6527–55. doi: 10.1038/s44318-025-00591-1 (PMC12623503; doi:10.1038/s44318-025-00591-1)
Supplement: Supplementary file 6 — Source data Fig. 4 [file 44318_2025_591_MOESM6_ESM.zip › Figure 4/4H/(b)_Numerical data.xlsx]

## Sheet: Sheet1
		Relative Intensity						Relative Intensity
		SO286 (0 uM)	SO286 (3 uM)	SO286 (7 uM)	SO286 (10 uM)			SO82 (0 uM)	SO82 (3 uM)	SO82 (7 uM)	SO82 (10 uM)
	Experiment 1	1	0.878497	0.237858	0.218931		Experiment 1	1	0.505228	0.594835	0.428871
	Experiment 2	1	1.21435	0.383465	0.0813025		Experiment 2	1	1.36991	2.2058	1.50112
	Experiment 3	1	0.566704	0.254116	0.130481		Experiment 3	1	1.15447	0.811387	0.785446
	Average	1	0.886518	0.291813	0.143572		Average	1	1.00987	1.20401	0.905145
	STDEV	0	0.323899	0.079788	0.0697419		STDEV	0	0.450114	0.874308	0.546053
