# Supplementary material for: Ubiquilin-2 liquid droplets catalyze α-synuclein fibril formation
Source: EMBO J. 2025 Oct 14;44(22):6527–55. doi: 10.1038/s44318-025-00591-1 (PMC12623503; doi:10.1038/s44318-025-00591-1)
Supplement: Supplementary file 6 — Source data Fig. 4 [file 44318_2025_591_MOESM6_ESM.zip › Figure 4/4G/Numerical data.xlsx]

## Sheet: (a)
Fractional recovery rate (%)
sec	Control (24 h)																				SO286 (24 h)																				Control (72 h)
0	0	0	0	0	0	0	0	0	0	0	0	0	0	0	0	0	0	0	0	0	0	0	0	0	0	0	0	0	0	0	0	0	0	0	0	0	0	0	0	0	0	0	0	0	0	0	0	0	0
1	2.07108	1.31464	1.62269	1.37088	1.84402	1.29497	1.55694	1.49884	1.49547	1.67415	1.72418	1.61108	1.02863	0.971429	1.22398	1.55968	1.63471	1.63122	1.24211	1.21481	2.01549	1.87276	1.27471	1.99292	1.34168	1.51471	1.84363	1.81841	0.990601	1.84573	1.20234	1.22004	0.88755	0.852976	1.58334	0.78945	1.70906	0.359399	1.7712	0.774621	0.30113	0.755619	0.231435	0.85963	1.13581	0.291949	0.939912	0.0795734	1.09381
2	2.00725	1.98576	1.95848	2.45524	2.01411	2.09081	1.56648	1.93638	1.47744	1.94684	1.89602	1.82439	1.74775	1.70057	1.73478	1.76331	1.86487	1.99048	2.01018	1.40871	2.59022	2.2152	1.96892	2.00791	2.03293	2.00963	2.54425	2.27243	1.90076	1.79654	1.63894	1.94837	1.60099	1.34154	1.88026	1.2438	2.66612	1.30516	1.80354	0.699154	0.585899	1.2443	0.532363	2.62	1.25131	0.611321	1.33488	0.718326	0.894608
3	2.84325	2.28189	2.40893	2.43952	2.73237	2.60059	2.28997	2.12768	1.90672	2.31477	2.18019	2.47848	1.94309	1.76678	2.41091	2.56222	2.49038	2.87042	2.54783	1.91175	2.80768	3.17857	1.90338	2.87917	2.4664	2.26751	2.65337	2.31708	2.38182	2.20011	2.70733	1.98419	1.91105	1.41796	2.11112	2.01381	3.05254	1.55671	2.97666	2.13246	1.18331	0.960913	0.980042	1.51625	1.3263	0.543987	1.58123	1.15759	1.80576
4	2.48524	3.07488	2.34862	3.17987	3.10879	2.52327	2.367	2.55868	2.5219	2.72282	2.64638	2.96028	2.41378	2.45545	2.21443	2.89034	2.73741	2.63615	2.68464	2.32907	3.17499	3.0139	2.94617	3.73237	2.35775	2.82373	3.47997	3.12145	3.06689	3.0993	3.07285	1.87707	2.27048	2.40572	3.0104	2.37264	3.25691	1.80352	2.9721	2.50199	1.86182	0.618322	0.404958	1.38884	1.43984	0.765025	1.80794	0.62152	0.971745
5	3.32173	3.31109	3.28534	3.54837	3.63814	3.17595	2.85518	3.08388	2.84433	3.42838	3.39564	3.12123	2.96984	2.98741	2.81664	3.39864	3.03465	3.44568	3.48487	2.23261	3.76149	4.01974	2.55549	3.65998	3.20003	3.28017	3.6614	3.79296	2.70601	3.53147	2.95846	3.06569	2.97632	3.42268	3.08398	3.01766	3.43073	2.56088	3.06729	2.52612	1.42582	0.740739	0.7051	2.1786	1.04073	1.28231	1.22355	0.965827	1.5479
6	3.70754	4.06757	3.31397	4.17365	3.66553	3.74993	2.81671	3.21932	3.20309	3.47047	3.66162	3.08739	3.22168	3.3791	3.19644	3.42371	3.69172	3.71448	3.81998	3.07132	4.59331	3.60336	3.16394	3.99425	3.07195	3.70808	4.42073	3.63233	3.62489	3.36081	3.27434	3.40199	3.37337	2.66897	3.29415	3.19681	3.53207	3.06327	3.25595	3.13784	2.11679	0.909956	0.499864	1.59102	1.35961	0.335387	1.44958	0.712489	1.36556
7	3.97672	3.62287	3.68626	4.0296	4.1585	3.70058	3.91704	3.82	3.63766	3.93476	4.14498	3.79715	3.81537	3.56931	3.54071	4.04379	3.30227	3.76313	4.02222	3.28259	4.7249	4.26697	3.74892	4.25406	2.74093	3.9956	4.64176	4.41249	3.33412	3.79934	3.69687	4.31644	3.80567	3.41845	4.83075	3.67912	3.82922	3.49361	3.74767	3.48525	1.51691	0.0913065	0.605462	1.33224	1.12341	1.29949	1.40924	1.54884	1.58914
8	4.5291	4.19571	4.2897	4.73225	4.43736	4.13906	3.93205	4.06822	3.80316	3.84514	4.23926	3.9068	3.96275	4.11478	3.81069	4.26295	3.81497	4.30947	4.19089	3.77594	5.36783	4.32718	3.95046	5.13833	3.96693	4.25908	4.52405	4.77686	3.44328	4.0072	4.23671	4.16416	3.61492	3.73777	4.69637	3.29727	4.6175	3.95209	4.50522	4.01658	1.74423	0.668831	1.15317	-0.0218183	1.6324	0.981862	1.39571	0.973809	1.40174
9	4.46863	5.29977	3.9232	4.82717	4.96411	4.22334	3.70318	4.48864	4.06758	4.15999	4.92282	4.21288	4.10042	4.06518	4.09209	4.41052	4.1324	4.63659	5.05861	3.83551	4.87847	5.0745	3.98182	5.09795	4.58383	4.26799	5.01203	5.20728	4.28457	4.35492	4.28241	4.41352	4.25234	4.24783	4.22579	3.88093	4.57478	3.86677	4.5184	4.0904	1.04959	0.133252	0.554379	1.23158	1.10738	0.581207	0.891197	1.09978	1.35388
10	4.75119	4.99808	4.77567	5.04379	5.24813	4.90432	4.81159	4.60694	4.51771	4.33775	4.6009	4.65294	4.66719	4.72038	4.43775	4.51981	4.59011	4.81444	5.14622	4.05696	5.89911	5.05181	3.87364	5.47414	4.82937	4.73826	5.34566	4.26643	3.9471	4.95212	4.83249	4.8759	4.63366	4.29463	5.38941	4.5431	5.04495	5.08013	4.85288	4.11938	1.89621	-0.13945	0.765824	1.47915	1.1506	2.03029	1.72056	1.26615	1.44455
11	5.42249	5.75436	5.5314	5.53615	5.04334	4.92958	4.93351	4.89515	5.24798	5.00103	5.36128	4.56117	4.63495	4.98589	4.5529	4.82679	4.80953	5.1546	5.30009	4.55767	6.12693	5.66635	4.12905	6.07586	4.82162	5.46005	5.8061	5.01131	4.63871	4.91067	5.37974	5.6812	4.84212	3.90597	4.80289	4.72521	5.09931	5.22348	5.10207	4.07347	2.36583	-0.473648	1.14505	1.7946	0.8722	1.10508	1.77801	1.49001	1.45928
12	5.15513	5.53876	5.79912	6.20353	5.69277	6.07899	5.2558	4.89129	5.23906	4.78655	5.62698	5.08558	6.25646	5.26825	4.87473	5.29402	4.90404	4.94877	5.94485	4.67175	6.25818	6.03606	4.73391	5.21864	5.29498	5.62327	5.90409	5.25109	5.4721	5.83719	5.26428	5.43304	5.29254	4.7668	6.64589	5.15505	5.66763	5.26375	5.58723	5.22942	2.25197	-0.120965	0.79275	1.22823	1.40979	1.37922	1.26985	2.34758	1.05823
13	5.89198	5.99496	5.85149	6.47312	6.0901	5.6795	5.73459	5.39577	5.65084	5.07973	5.3476	5.23709	5.89677	6.07035	4.97578	5.18721	5.244	5.64889	6.13441	4.71916	7.29703	6.13377	4.96757	6.66022	5.37057	5.37632	6.12511	6.09723	5.52667	5.79585	5.32303	5.59901	5.1007	5.4566	5.90315	5.4212	6.38962	5.78155	5.65957	4.94655	2.54639	-0.553938	0.73065	0.453028	1.08279	1.32719	1.15688	2.15766	1.29588
14	6.33051	6.61593	5.76571	6.81793	7.06403	6.31049	6.05811	5.41343	6.28547	5.49495	5.90632	5.46272	5.72713	6.18129	5.56586	5.68254	5.46452	6.08911	6.29641	4.97136	7.41748	7.11721	5.32547	6.34038	5.89997	5.98675	6.59464	6.17648	5.11665	6.20336	6.10119	5.94636	5.43039	5.86043	6.23206	5.27245	6.74764	5.51268	5.90861	5.98529	3.0311	-0.396696	0.749496	0.654279	1.40503	0.894433	1.39197	2.29602	1.30097
15	6.54518	6.12151	6.2128	6.74934	6.7287	6.94339	6.05754	5.80193	6.20546	5.90223	6.24872	5.59017	6.2938	6.88364	5.12566	6.19155	5.44633	5.90937	6.77739	5.38891	7.7435	6.55152	5.56178	6.5839	5.89997	6.25033	6.68749	6.23991	5.50766	6.68371	6.48346	6.55713	6.58818	6.10772	6.27758	6.21363	6.54196	5.79568	6.05718	5.78847	2.65257	-0.340374	0.208232	0.767661	1.56598	0.531613	1.59964	1.93027	1.3518
16	7.79782	7.11648	6.70127	7.77464	6.97543	6.79902	6.08835	6.04749	6.38737	5.96055	7.07675	5.74549	6.93886	6.79574	5.38364	6.49421	5.91722	6.29456	7.34842	5.89864	8.00939	7.55318	5.6341	7.30205	6.2719	6.93961	7.20377	6.41228	5.72479	7.06582	6.76215	7.32914	5.98013	6.38638	6.85427	6.18723	6.77383	7.07213	6.61962	6.2566	2.42051	-0.370691	-0.442866	2.33767	1.70294	0.772507	1.80439	2.468	1.1469
17	7.61718	7.91924	6.93953	7.41738	7.3282	7.26253	7.04818	6.00605	7.00708	6.36543	6.73229	6.21712	7.17215	6.86639	5.46641	6.67315	6.16118	6.87343	7.29272	6.15335	8.38632	8.19469	5.77449	6.64329	6.98755	6.76676	6.67307	7.00024	6.46773	6.9772	6.76002	7.04478	6.50654	7.28673	6.78755	6.21029	6.31393	7.81264	6.30028	5.74273	2.58144	-1.05101	-0.106853	1.86471	1.70903	0.853909	1.72783	2.96605	1.17805
18	7.86011	7.51136	6.81524	7.68097	7.04632	7.83059	6.57333	6.36506	7.0654	6.80719	6.51552	6.10217	7.64366	6.92151	5.75962	6.91979	6.67705	6.94977	7.65782	6.3019	8.70809	8.23931	6.24321	8.07456	6.4408	6.2192	7.33379	7.19914	7.31494	7.89814	7.23481	7.38393	6.80382	6.73374	7.22421	6.58047	7.72313	7.10374	6.80906	6.88327	2.0789	-1.05383	0.22096	1.59386	1.50243	0.411983	1.39132	2.25761	1.35125
19	8.00336	7.77434	7.53332	8.25317	7.89461	7.88713	7.75429	6.77988	7.18422	7.12368	7.18171	6.87309	7.77596	7.43921	6.13677	7.18503	6.70615	7.26485	8.12152	6.61286	9.42072	8.17993	6.05489	7.50143	7.35723	7.23264	8.26281	7.97986	6.7586	7.55567	7.64326	7.53983	7.09938	7.66462	7.74492	7.49131	6.81609	7.32267	7.99302	7.30958	3.35011	-0.646808	0.619713	1.96554	1.54209	1.53342	1.64455	2.48757	1.35972
20	7.61375	7.98557	7.95708	8.76412	8.65843	8.07692	7.29582	6.82984	7.80056	6.69377	7.92996	6.66604	7.49107	8.10646	6.53137	7.83719	6.8903	7.66929	8.62302	6.23611	9.77329	8.06642	7.05873	8.22973	6.81377	7.92793	8.37247	7.5481	6.94328	7.70916	7.4711	7.74974	7.71145	7.33319	7.75041	7.80726	7.6829	7.38097	8.1302	7.24918	3.16147	-0.865781	0.599739	2.31029	0.90193	1.16871	1.55347	2.27763	0.50945
21	8.26498	8.64503	8.30048	9.02912	8.01259	8.15117	7.63533	7.35975	7.92275	7.01495	7.82198	7.0369	8.10429	8.43619	6.22184	7.55506	6.79585	8.01753	8.85275	6.76451	10.0374	8.90815	6.52094	8.02977	7.42846	8.31239	8.5171	8.46322	7.1299	9.02784	7.92686	8.61169	7.66343	8.53199	7.74093	7.35432	8.34224	8.53906	7.62609	7.9284	2.63074	-0.810475	-0.264651	1.32386	1.11795	1.02413	1.49918	1.98582	1.27987
22	8.60869	8.81847	7.82839	8.80456	8.01295	8.10622	8.50866	7.61006	8.24018	6.90216	7.80009	7.18567	8.49526	8.5941	6.67007	8.25971	7.54488	8.40673	8.97919	7.67028	10.4854	9.0803	6.83439	8.94344	7.78582	7.75149	9.21203	8.04619	7.00681	8.40408	8.47491	8.44714	8.42038	8.20064	8.63518	7.86852	8.42138	8.64477	8.23098	8.11669	2.14263	-0.601127	0.510397	2.61655	1.15917	1.87028	1.37356	2.50402	1.41967
23	9.42605	9.5933	8.28239	9.1496	8.77034	8.80607	8.301	7.7609	8.01692	7.79803	9.02299	7.17157	8.91008	9.50161	6.99542	8.48633	7.78935	8.82287	8.94091	7.47605	10.3828	10.0969	7.12586	8.86828	7.7313	7.9915	8.59094	9.10138	7.34882	8.81355	7.91321	9.13431	8.04472	8.53148	8.53858	8.0602	8.37581	8.43372	9.33675	8.96716	2.96197	-1.14599	0.616018	1.08927	0.940966	1.28991	1.71791	2.58982	0.198249
24	9.19833	9.44866	9.04593	8.99877	9.35301	8.92733	8.53652	7.77446	8.3746	7.65589	8.03324	7.53096	9.53233	9.54222	6.85664	8.40991	7.51664	8.93651	9.64086	7.12867	11.2302	9.23799	7.06936	9.2073	8.26663	8.3358	9.48158	8.97161	7.60183	8.56168	8.6551	9.4751	8.58269	8.1926	8.78578	8.27183	8.56297	8.77138	8.47147	8.45925	3.00843	-0.854322	0.265818	0.970138	0.875293	1.67584	1.93766	2.29422	1.20094
25	9.42374	9.5331	9.14487	9.60169	8.70892	9.31349	8.91378	7.88831	9.02029	8.36652	8.73978	7.80481	9.21149	9.32466	7.00731	8.72402	7.59026	9.06573	9.4952	7.46311	11.6206	9.65097	7.66436	8.82618	8.44657	8.89459	9.6152	9.59397	7.84211	9.4077	8.83506	9.2421	8.68175	8.75552	8.75447	8.37457	8.4561	10.2591	8.53408	8.19575	2.87484	-1.28638	0.779876	0.911827	1.84638	1.14543	1.35786	3.31178	1.18629
26	10.5644	10.0207	9.2087	9.793	9.43132	9.53216	9.41463	8.43976	9.12393	8.35879	8.85827	7.73757	9.36731	9.97316	7.50251	8.78272	7.8684	9.40647	10.1605	8.24338	12.2068	10.046	7.56861	9.2057	9.28269	8.98748	9.98605	9.34492	7.95061	9.58629	9.08387	10.2128	9.23316	9.08326	9.29888	8.8948	9.47498	8.67771	9.57392	9.30514	3.54195	-0.930495	0.241228	2.25322	1.39916	1.23974	1.69599	2.65434	0.935124
27	10.2744	10.5087	9.68011	10.1977	10.4517	9.50203	9.55318	8.90658	9.36658	8.34536	9.17224	8.29455	9.82745	9.93127	7.35738	9.21908	8.32323	9.80239	9.94848	8.04273	12.1192	9.83774	8.87774	9.65983	8.38836	9.63805	9.96345	9.52555	9.07977	9.36788	8.91599	10.3511	9.19641	9.80142	9.77951	9.28577	9.1783	10.0641	10.157	9.20784	2.77903	-0.673006	0.151597	1.8783	0.8423	1.9482	1.77	1.96429	1.50858
28	10.4425	10.3005	9.7831	10.1713	9.92965	9.60157	10.338	9.08425	9.49933	8.52506	9.31752	8.67862	10.7028	10.384	7.52972	9.21853	8.59793	9.96905	10.4006	8.27434	12.7207	10.3992	8.4538	9.1519	10.1662	9.74405	9.74667	9.71583	9.18661	9.85731	9.52703	10.1794	9.42879	9.73096	10.4138	9.61991	10.1046	9.93085	9.99304	9.81843	3.38822	-0.693534	-0.763673	1.00018	0.457749	2.08713	1.82659	2.06533	1.44852
29	11.444	10.9738	10.0453	10.9798	9.4091	10.1094	9.80342	9.08482	10.0514	8.63318	9.58783	8.37438	9.96199	10.9041	7.60428	9.62665	9.034	10.5172	10.6036	8.62584	12.821	11.2362	8.65113	9.92718	10.3291	9.51967	10.4329	10.5193	9.08199	10.436	10.7447	10.4018	9.41678	10.1889	10.2897	9.71403	9.95788	11.0043	10.3391	9.71816	2.37926	-0.405398	0.0652981	1.36865	0.482406	2.49748	1.3747	3.46896	1.21129
30	11.8446	10.6996	10.153	11.1936	10.3858	10.0272	10.643	9.19633	9.78236	8.68827	10.3389	8.53566	10.3848	11.0205	7.77949	10.5583	8.73163	9.84829	11.2034	8.48596	13.3025	12.0078	8.90301	10.983	10.4647	10.4378	10.4583	10.4847	9.32574	10.8051	10.4425	11.321	10.4761	10.0147	10.6389	9.61455	10.0447	11.2497	10.4087	10.2537	3.25732	-1.10534	0.29042	1.02187	0.849161	2.56992	1.73429	2.71981	0.80247
31	11.8197	10.7002	10.1493	11.0583	10.2412	10.3169	11.0233	9.26165	9.86007	9.08703	10.023	9.19638	11.0901	11.2609	8.08826	10.224	9.25622	10.4951	11.1493	9.35448	13.5694	10.9313	9.40867	10.6868	10.1328	10.6093	11.3587	10.8874	10.725	11.1392	10.9315	10.8095	10.8694	10.773	11.3432	10.4615	11.3824	11.7635	10.1959	10.9867	3.48173	-1.02218	-0.358796	0.890145	0.930241	2.06141	1.75826	2.89102	1.07432
32	11.9069	11.3214	11.5427	11.7325	10.7068	10.6015	11.1422	9.68877	10.8761	8.90936	10.4321	8.83369	10.9722	11.9689	8.46419	10.3642	9.13735	11.0572	11.1582	9.07581	14.4358	11.4639	9.31083	11.1064	10.4952	11.274	12.276	10.7783	10.4404	11.2139	11.2062	12.0196	10.9098	10.8022	11.2455	10.4282	11.6239	11.9335	10.6719	10.3417	2.74608	-0.79063	0.353149	1.47973	0.302078	1.95012	1.61641	3.05503	1.95899
33	11.8722	11.4853	11.1071	11.5516	11.0656	10.9255	11.2592	10.1726	10.5709	9.82513	11.1539	9.29313	11.6168	11.9746	8.07067	10.5978	9.67769	10.7002	11.4561	9.14135	14.5584	11.0509	9.45098	11.2683	10.9736	11.6465	10.962	11.3555	10.9211	11.7694	11.2539	12.096	10.991	11.2267	11.3299	10.0167	11.0627	12.0645	11.6113	10.6658	3.52136	-0.755705	0.442454	2.74191	0.771297	2.34946	1.37634	3.82821	0.769303
34	12.902	11.3415	11.3778	11.7594	11.0561	10.7143	11.846	10.1457	10.6245	9.48133	11.0627	9.42657	12.0944	12.0886	8.82527	10.8499	9.90751	11.1522	11.8743	9.55975	14.6037	12.3512	9.62587	11.078	11.2207	11.2553	11.8219	11.5425	10.1597	10.9303	11.8323	12.5908	10.5252	12.3288	11.5956	10.576	11.0199	12.057	11.4227	10.5508	3.17282	-0.754396	-0.721669	1.62649	0.773669	2.42033	1.78433	3.03952	1.18293
35	13.0373	12.253	11.6399	11.9412	11.5915	11.1828	11.7049	10.2788	10.9102	9.55025	11.0186	10.0159	12.1068	13.009	8.88426	11.1716	9.9595	10.9231	12.1752	9.752	14.2413	12.6222	9.49368	11.626	10.4685	11.7617	12.9584	11.471	10.954	12.1772	12.0836	11.9732	11.8608	11.4604	12.4784	10.5273	10.2393	12.1222	11.539	10.4124	3.15805	-0.865669	-0.267564	1.66085	0.786695	1.94472	1.7386	3.45463	1.40006
36	13.1771	12.3943	11.5342	12.3632	11.8376	11.3718	12.6394	10.2746	11.4151	9.68052	11.5531	9.32624	12.7931	12.9443	8.6482	11.3562	10.0557	10.8328	12.4565	10.2138	15.2114	12.8032	10.2249	11.5732	10.5139	11.977	12.5933	11.8267	10.9651	11.9628	11.5153	11.6909	12.2469	11.8588	11.8776	11.0849	11.0425	12.5112	11.3808	11.3512	3.93403	-0.690089	-0.911844	1.82627	0.755378	2.10131	1.97637	3.70942	1.01271
37	13.774	13.3784	12.0557	13.3222	12.3676	11.7977	11.9994	10.4466	12.3873	10.389	11.5411	9.85162	12.4562	13.1097	8.96066	11.4313	10.2408	11.4143	12.7065	10.2634	15.4236	13.1055	11.0384	11.857	12.1003	13.0708	13.2791	12.2868	11.1005	12.1668	12.1869	12.2503	12.1947	11.5903	12.4192	11.0997	11.7626	12.1111	12.0038	11.8031	3.9823	-1.1987	-0.585496	2.45089	0.711258	1.9891	2.00022	3.49189	0.881368
38	14.5359	13.3716	12.4469	13.9055	11.8411	11.9965	12.3229	11.0794	12.0732	10.6223	11.4879	9.92736	12.1052	13.0554	9.07639	11.4619	10.5024	11.5492	12.6328	10.0297	14.1596	13.1897	10.6048	12.5217	11.5518	12.3241	13.4624	11.8816	11.2269	13.2672	12.5229	12.559	12.1886	12.4423	12.5329	11.3419	11.9633	13.1157	11.43	12.0739	2.88525	-1.6468	-0.134421	2.92932	0.415684	2.54345	2.10602	3.36922	1.16075
39	14.261	12.7666	12.3717	12.6506	11.6761	11.9123	12.6538	11.1585	12.3488	10.4628	11.7357	9.96611	12.8031	13.7433	9.22048	12.2162	10.8072	11.7527	12.6859	10.073	15.4858	13.793	11.6661	12.4443	13.022	12.5002	12.9961	13.916	11.5066	12.4961	12.7394	12.4267	12.7778	11.8765	12.9337	11.699	12.3173	13.0362	13.0898	12.3922	2.99619	-0.865072	0.153849	1.36416	0.848445	2.95138	2.29134	3.52264	1.01723
40	14.3539	13.6038	13.2317	14.0288	12.8764	11.326	13.365	11.2086	12.153	11.2217	12.2958	10.9087	13.1155	13.3424	9.34141	12.4463	10.9521	11.888	13.3195	10.8148	15.8267	13.5621	11.2879	13.3354	13.0095	13.4504	13.1736	12.1008	11.6387	13.617	12.7056	13.5762	13.0875	13.008	13.4537	11.8176	11.8316	13.3743	13.7442	12.9765	2.95063	-1.54368	0.0362707	2.71542	0.473949	2.37208	1.82285	3.85882	0.900937
41	14.6285	13.2323	12.89	14.0994	11.8965	12.0102	13.1614	11.4065	11.7467	11.1128	12.2543	10.8005	13.0216	13.4025	9.39289	12.4175	10.7521	12.0541	13.1497	10.5199	15.6944	15.009	10.9018	12.9237	12.8082	12.8888	14.0376	12.1373	12.2297	13.698	13.1694	13.7353	13.3589	12.8627	13.4059	11.4711	12.2499	12.605	12.8454	13.0536	2.98098	-1.17441	-1.3632	2.51218	0.3744	1.81954	2.11074	3.618	1.1238
42	15.287	14.6151	13.595	14.2243	13.2228	11.9626	13.7067	12.0034	12.9827	11.466	12.494	10.2778	13.671	13.684	9.74883	12.9694	11.4496	12.4916	13.252	10.9013	15.9477	14.6143	12.0686	12.9095	13.1225	12.7337	14.9983	12.1891	12.2502	13.4711	13.4094	13.7311	12.1291	12.3493	13.2377	12.7362	13.3525	13.0899	13.4043	13.1907	2.86103	-1.33132	-0.203533	0.874062	-0.0728204	2.28543	1.87162	3.23683	0.701951
43	15.7848	13.7995	13.9496	14.2865	12.9434	12.1794	13.7105	12.1406	13.1256	11.3233	12.2746	11.1191	13.7624	14.5524	10.0131	13.1266	11.0142	12.9571	13.5134	11.0144	16.5611	15.3358	11.8394	13.8884	12.8498	13.3338	15.2463	13.312	13.2331	14.5332	14.2989	13.9222	12.7504	13.689	13.6382	11.9944	12.3696	13.8418	13.6723	12.8684	2.50326	-1.36396	-0.185715	3.42214	0.409928	1.57399	2.1748	3.15641	1.77079
44	16.0911	14.1975	14.2387	14.9164	13.0983	12.3725	14.8093	11.91	13.9695	11.378	12.556	11.5554	14.1636	14.2007	10.0475	13.3293	11.6208	12.6179	14.0412	10.9044	16.4572	14.4955	12.3476	13.0457	13.2427	13.9979	14.8475	13.49	12.1863	14.2076	14.1384	15.0513	13.2271	13.8579	13.4668	12.7677	13.4868	13.8264	13.1564	13.7395	3.04199	-0.994119	-0.531041	1.62086	0.1399	1.80209	1.99098	2.94318	0.935318
45	16.3286	15.0435	14.5841	15.8729	13.7943	12.8668	14.2267	11.9379	14.0584	11.512	12.7281	11.063	14.6904	14.9371	10.2507	13.7772	11.6833	13.1403	14.2999	11.1375	16.5367	15.3948	12.5215	14.0891	14.4885	13.7443	14.2152	13.8274	12.7886	14.0296	14.0385	14.4074	13.6483	12.8988	14.2686	12.8283	14.0911	13.7858	13.6885	14.043	3.35306	-1.43872	-0.520285	3.20098	-0.0518297	1.61543	2.02308	2.62976	0.667729
46	15.7664	14.7352	14.5542	14.6579	14.2765	12.7801	14.6332	12.3234	13.7208	12.2534	13.1367	11.8727	13.9933	15.6031	10.0715	14.1777	11.8297	13.4783	14.0096	11.4731	17.0101	15.5059	13.5809	14.606	14.0094	15.0032	15.2235	13.709	13.2355	14.7354	14.1371	14.6233	15.0842	14.4063	14.6524	12.7183	14.58	14.0662	14.1594	14.5379	2.60644	-1.70338	-0.159495	2.82081	1.05129	1.52985	1.76423	2.87262	0.974584
47	16.7256	14.8413	14.4497	14.7082	14.1268	13.3409	14.8122	12.3485	13.3974	11.7046	13.038	11.4822	14.9911	15.6182	10.3505	13.5996	12.0907	13.1887	13.9137	11.6579	16.8668	15.6788	13.9927	13.8213	14.202	15.3732	15.0342	13.7532	12.8666	14.4387	15.4307	15.0307	14.2962	14.438	14.5247	12.8304	13.6783	15.0617	13.9141	13.7962	3.22837	-1.45252	-0.166731	1.4831	0.478813	0.652793	2.27898	3.58775	0.35259
48	17.0216	15.1874	15.3197	15.7519	14.2343	13.0844	14.9888	12.8568	14.2151	12.2964	13.4245	11.5798	15.4709	15.6808	10.3802	14.0305	12.0041	13.6891	14.2208	11.9639	17.3565	16.0229	13.9791	14.5035	15.1446	15.3192	14.633	13.998	14.3462	14.302	15.0627	14.511	14.739	14.6411	14.6284	12.844	13.9801	15.4422	14.1237	14.4621	3.13125	-2.25339	-1.04072	1.1774	0.321809	1.11595	2.11815	3.29286	1.32677
49	16.5395	15.4782	14.7218	16.091	14.4618	13.5157	15.432	12.706	14.1249	12.7588	13.9818	12.1479	15.7674	15.9871	10.7235	13.7132	11.844	14.0293	14.8779	11.7531	17.8328	16.2122	14.5294	14.1174	14.724	14.2968	15.7953	15.1368	13.2845	15.8056	15.1634	15.634	15.2693	15.4823	15.2796	13.5553	14.8382	15.0253	14.7335	14.799	3.18192	-1.69597	-0.946092	0.958478	0.0802771	1.22434	2.25904	2.39263	0.704349
50	15.7347	15.8848	16.0917	16.7875	14.6481	13.6842	15.7434	13.1076	14.0942	12.7943	14.0906	12.3498	15.5126	16.1451	10.6475	14.1739	12.5677	14.4654	15.0796	12.2678	17.9264	16.2598	14.1624	14.3141	15.0571	15.2537	16.6425	14.532	13.8518	15.8495	14.7428	14.6924	15.3614	15.2851	15.8919	13.8324	15.0202	15.2771	15.1964	14.7439	2.33762	-1.89993	-0.807377	1.80591	-0.0477193	0.69679	2.12183	2.36251	0.600319
51	17.6896	16.1492	14.9029	16.4623	15.3653	13.3896	15.8881	13.3433	14.3377	12.7934	14.0732	11.9718	15.5817	16.1402	10.6676	14.5006	12.4572	13.9873	15.2004	12.5298	18.4064	15.8326	13.691	14.4073	15.4419	15.8437	16.9858	15.2865	13.913	14.7808	15.5329	15.6006	15.1239	15.2044	16.0331	13.7381	15.2615	14.4915	15.632	14.6993	2.60326	-2.19697	-0.715225	1.54491	0.0172761	1.30173	2.29978	2.98523	0.952304
52	18.1919	17.0786	15.9957	16.9114	15.342	13.7173	15.6443	13.2352	14.4069	12.5963	14.4238	12.3478	16.0528	16.3969	10.94	14.9032	12.4539	14.69	15.5917	12.3731	18.8111	16.719	13.98	15.8606	16.3439	16.0968	16.3424	15.9053	14.619	16.2694	16.5902	16.412	16.7895	15.1492	15.1379	13.2847	15.8167	15.9761	15.7463	15.4741	2.84859	-1.89485	-0.348641	2.34681	-0.166708	0.592737	2.36276	1.75219	1.1572
53	17.882	16.7101	16.0958	17.6642	15.4289	14.4273	16.6125	13.629	14.365	12.9723	14.2467	12.5304	16.2394	16.3538	10.7401	15.0478	13.0611	14.4884	15.5722	12.6016	18.8523	15.9046	14.6826	15.9879	16.064	15.7926	17.8991	14.9143	14.6204	16.8138	16.0264	16.4382	17.3562	15.5538	16.1885	14.0074	15.2566	16.2728	15.6167	15.3991	2.694	-1.97078	-0.76699	1.83021	0.101852	1.11821	2.55875	2.23035	0.63635
54	18.3422	17.063	15.9213	16.9738	16.1249	14.1494	16.5044	13.3925	15.7041	12.9396	14.6255	12.5248	15.5221	16.8514	11.1615	15.29	13.4027	15.0222	15.463	12.7677	18.5474	17.1576	14.6493	16.0155	15.5008	16.5763	17.1623	15.9665	15.0393	16.4597	16.1036	16.8467	16.6346	15.4904	15.8057	14.065	15.4024	16.811	15.7571	15.5512	2.61249	-2.08095	-0.00477261	2.59247	0.501309	0.160201	2.44644	1.98037	1.56796
55	17.3597	16.9439	16.6689	17.3498	14.7052	14.5421	16.8863	13.8056	15.2226	13.7147	14.9673	12.3311	16.1855	16.366	11.429	14.8096	12.9949	14.9304	15.4137	12.9877	18.5406	17.0328	14.534	15.945	16.3113	16.7655	17.5803	16.2528	14.6889	16.9741	17.064	17.5317	16.9382	16.9506	15.7958	14.4651	16.823	16.7418	16.8881	15.7691	2.27994	-2.12303	-0.403773	1.35578	0.16191	0.454591	2.65106	2.70403	0.834146
56	18.7288	17.1833	16.1315	17.2024	16.2304	14.1231	16.944	13.5226	15.197	13.5983	15.4538	12.5793	17.7182	17.6461	11.5085	15.3761	13.3766	15.2644	15.9178	13.2482	18.9934	17.8286	14.5311	16.089	17.1205	16.6016	16.3029	16.2429	15.2073	16.8588	16.5951	17.6538	16.9456	16.9381	15.8958	14.2389	15.8825	17.3614	16.1943	17.0119	1.21085	-1.57117	-0.939874	1.4062	0.114891	0.761508	2.38028	2.69396	0.125578
57	18.3597	17.2233	17.0333	18.4677	16.4616	14.7759	17.7625	14.0347	15.3772	13.5394	14.924	12.8631	17.2511	17.0879	11.5774	15.4579	13.9376	15.7374	16.0808	13.0906	19.3202	17.1248	15.2205	16.416	16.846	16.5192	18.2525	16.0543	16.2551	16.914	17.3214	16.4288	16.0619	17.1984	16.0546	14.8883	16.4942	17.0298	17.1252	16.3368	1.34018	-2.30848	-0.230848	2.58214	-0.3654	0.63085	2.82375	2.9443	1.02844
58	19.4447	17.8784	16.7927	18.0901	16.3828	15.373	17.5235	14.0778	16.4992	14.1826	15.6005	12.8434	17.1033	17.9406	11.6422	15.4191	13.3636	16.2139	16.8123	12.9058	19.6621	18.1627	14.9559	16.6365	16.4502	18.1115	18.2979	16.4317	15.723	17.9542	17.4051	18.805	16.8856	17.2297	16.6662	14.8037	16.99	18.6936	16.818	16.4414	2.42317	-2.47178	-0.213439	2.45089	0.494646	0.344672	2.69729	2.17221	-0.0978599
59	19.6039	17.9408	17.5761	17.6779	15.8661	14.5149	17.7841	14.2438	16.6063	14.3286	15.432	13.0148	17.2308	17.9898	11.5809	15.2768	13.9052	15.2637	16.7593	13.3628	19.3135	17.7659	16.1574	16.8766	16.0211	17.3287	19.6045	16.4847	14.9096	17.0024	18.1522	18.2	16.7843	18.0376	17.0317	14.7958	16.9939	17.6042	17.5357	16.577	2.40571	-2.03716	-0.136221	1.66198	-0.319935	0.705651	2.40772	1.85443	-0.187093
60	20.1255	18.1761	18.0071	18.8316	16.6443	15.4579	18.2568	14.7659	16.3158	14.4646	15.9903	12.8324	17.681	17.9713	11.6916	15.638	14.2058	16.0797	16.5938	13.312	19.726	18.5731	14.7373	17.0807	16.5756	18.6094	17.9668	17.3541	15.759	17.6619	18.3349	18.3804	17.4891	17.3339	16.4953	15.6798	17.3881	19.2806	16.6546	16.2678	2.14484	-2.53221	-0.141421	0.592982	0.280193	0.516801	2.56504	2.43677	0.0948797
61	20.1102	17.9657	17.9974	18.9476	15.8094	14.4712	17.9735	14.9038	16.9564	14.3611	15.5102	13.2823	17.702	19.0721	11.9958	16.2779	14.2145	15.8146	16.6332	13.3318	20.2884	17.6737	16.1359	17.7173	17.5104	18.2413	19.2132	17.066	16.2492	17.9588	18.302	18.8661	18.5705	18.3461	16.7207	15.2137	17.7844	18.4448	17.5281	17.294	1.15707	-2.5194	-0.82387	1.62762	-0.335328	0.392214	2.42323	1.63591	-0.877833
62	20.4332	18.4273	17.5808	18.7562	17.3082	15.3374	18.3314	14.898	16.6304	14.6971	15.8857	13.4858	18.3124	18.7746	11.9227	15.7585	13.8869	16.4272	16.8966	13.5763	20.3307	18.7182	15.6404	17.1704	17.5606	18.3866	18.3431	18.183	16.8286	18.5158	17.9047	18.993	18.7794	17.7615	16.894	15.9766	17.5606	18.1854	17.9386	16.591	1.82793	-2.55368	-1.04536	1.63834	-0.618101	0.0306132	2.75675	2.26838	-0.694038
63	20.9159	18.3197	17.63	20.2765	17.4989	15.4477	19.0755	14.8777	16.7301	14.6203	16.3735	12.9162	17.8924	18.0115	12.28	16.6189	14.3891	16.4875	17.1334	13.5684	20.3995	19.1497	15.9467	17.7593	17.9314	18.9813	19.0637	16.8476	16.2733	19.7696	18.7495	18.8468	18.7076	18.6844	17.2266	15.465	18.3477	19.4024	17.7647	17.7857	1.30683	-2.42968	0.169985	2.1001	-0.331793	0.619963	2.09238	1.82552	-0.0342804
64	22.0995	19.3065	17.8119	19.5015	17.0993	15.1312	19.7757	15.2805	17.5032	14.6861	16.1142	13.0895	18.8269	19.8239	12.4178	16.9751	14.6631	16.7273	17.4201	13.7467	20.6031	19.8589	16.4124	18.0188	18.7307	18.7289	20.3657	18.2057	16.2543	19.6046	18.3349	18.9698	18.8048	18.8158	17.4977	16.5226	18.3241	20.1384	18.5412	17.2031	1.20585	-2.85617	-0.667838	1.60512	-0.568249	-0.195281	2.62142	1.89214	-0.299339
65	21.7516	19.0438	18.6149	20.6339	17.7363	15.7782	19.3168	15.0981	17.5858	15.521	16.8841	13.4517	18.0687	19.3675	12.2143	16.4051	14.6196	16.4169	17.3285	13.7652	21.153	18.9332	15.9956	19.3628	17.7239	19.8551	19.4833	18.3305	16.6528	18.3727	18.9624	19.5589	18.1419	19.026	17.8905	15.7222	18.1566	20.5125	18.6901	17.6879	1.28401	-2.91251	-0.202175	0.924051	-0.634463	0.336076	2.36365	1.67349	-0.215776
66	21.4011	20.0738	18.5773	20.6301	17.9396	15.7604	19.4104	14.8553	17.6654	15.4021	16.8599	13.4209	19.1694	20.4434	12.4103	17.2855	14.6125	17.2907	17.713	13.9274	20.4299	19.6016	16.994	19.4279	17.587	19.612	19.3578	17.6313	16.1325	20.1955	18.6155	18.4347	18.5283	18.2782	17.9512	16.0096	19.3712	19.5597	18.3957	17.7771	1.47904	-2.48753	-0.845917	0.764337	-0.861618	0.206963	2.67354	1.22494	-1.12532
67	21.9832	18.721	18.6783	20.1353	18.4341	15.8388	19.5684	15.7351	17.8164	16.0261	17.297	13.8086	18.5812	20.2865	12.9415	16.4564	14.6007	17.4858	17.3271	13.9956	20.4203	20.1746	16.2242	18.5447	19.4833	20.1675	21.1104	19.0102	16.8421	19.6102	18.837	18.4347	18.7634	18.9605	18.5429	17.4799	19.1809	18.0686	19.1777	18.0904	1.34698	-3.36063	-0.864408	1.05471	-1.09822	-0.155636	2.541	1.80698	-0.0126625
68	21.514	20.4966	18.372	21.1613	18.7401	16.5328	19.8424	16.0575	18.3076	15.6008	16.5961	13.7209	18.5121	19.6672	12.6851	17.045	14.8796	17.223	17.7561	14.1593	21.2071	20.2282	16.4921	19.423	19.1749	18.3454	20.2885	18.5201	17.3542	20.1025	19.4484	18.4347	18.8663	19.3964	18.5147	15.8556	17.9469	20.3363	19.1808	18.2917	1.07991	-2.66617	-1.20796	1.04415	-1.14192	0.00902089	1.99176	2.20597	-0.81453
69	21.7766	19.5659	19.3561	21.3545	18.452	16.4967	19.7627	15.9605	18.2389	15.2538	17.4311	13.7537	18.9977	20.2788	12.8721	17.227	14.9543	17.3353	17.9893	14.2222	21.6824	19.4693	16.5502	19.854	18.6788	20.7456	20.3109	18.745	17.8626	19.6324	19.5665	18.4347	19.1264	20.1762	18.0267	16.6793	18.7918	20.7459	19.4891	19.3609	1.05222	-3.25567	-0.503017	3.36502	-1.17694	-0.481453	2.74376	2.02073	-0.494908
70	24.0983	20.2613	18.7453	21.5153	18.1613	16.5402	19.5673	15.931	18.0772	16.09	18.2353	14.0009	18.7917	20.7864	13.3243	17.1042	15.0654	17.4732	18.2469	14.576	21.3844	20.1181	17.5824	19.9791	18.8457	20.1322	21.7386	18.1138	17.69	20.5185	19.9099	18.4347	18.5974	19.5418	19.2683	17.018	19.5189	22.2673	20.3764	18.7943	1.20934	-2.49919	-0.451373	2.03362	-0.491011	-0.036188	2.00653	1.83961	0.0141156
71	23.2745	21.0147	19.413	21.5198	18.0061	16.9442	20.3984	16.065	19.0717	16.0603	17.7927	14.174	19.9074	20.5554	12.9349	17.5596	15.499	17.6166	18.3939	14.7065	21.1332	20.8071	18.1841	19.8716	19.5595	20.4834	20.831	19.0097	18.0446	20.8413	20.7196	18.4347	20.2629	19.5595	19.3834	16.6678	18.9229	21.0691	20.3668	19.5341	0.274882	-3.18884	-0.420599	1.94739	-0.885256	-0.559001	1.92665	1.82897	-0.416024
72	22.0435	20.8564	20.4301	21.4982	17.8958	16.2807	21.4156	16.0467	18.9241	16.2625	17.9824	14.5313	19.5559	20.0572	12.976	17.9858	15.7257	17.647	18.4715	15.2124	22.3765	21.3326	18.633	19.295	19.6407	19.4573	19.824	18.7738	18.1514	21.2622	21.3398	18.4347	19.6893	20.1448	18.8803	16.8947	20.0677	22.1684	20.8327	19.2669	0.910789	-3.43442	-0.781957	1.15672	-0.83673	-0.31651	2.2309	1.77489	-0.29513
[truncated: 31 more columns]

## Sheet: (b)
		final recovery rate(%)
	field	Control (24 h)	SO286 (24 h)	Control (72 h)	SO286 (72 h)
	1	22.0435	22.3765	0.910789	15.2294
	2	20.8564	21.3326	-3.43442	15.4775
	3	20.4301	18.633	-0.781957	16.7592
	4	21.4982	19.295	1.15672	13.5941
	5	17.8958	19.6407	-0.83673	16.5476
	6	16.2807	19.4573	-0.31651	13.8394
	7	21.4156	19.824	2.2309	13.7147
	8	16.0467	18.7738	1.77489	13.277
	9	18.9241	18.1514	-0.29513	15.2829
	10	16.2625	21.2622	8.18584	16.2084
	11	17.9824	21.3398	5.77218	14.4345
	12	14.5313	18.4347	2.21374	14.1059
	13	19.5559	19.6893	-0.439738	14.2805
	14	20.0572	20.1448	-0.203872	14.4111
	15	12.976	18.8803	1.19574	14.076
	16	17.9858	16.8947	2.17658	14.4078
	17	15.7257	20.0677	1.9026	16.5554
	18	17.647	22.1684	2.17149	12.7859
	19	18.4715	20.8327	0.669473	16.8295
	20	15.2124	19.2669	-0.756929	14.3585
