# Supplementary material for: Ubiquilin-2 liquid droplets catalyze α-synuclein fibril formation
Source: EMBO J. 2025 Oct 14;44(22):6527–55. doi: 10.1038/s44318-025-00591-1 (PMC12623503; doi:10.1038/s44318-025-00591-1)
Supplement: Supplementary file 7 — Source data Fig. 5 [file 44318_2025_591_MOESM7_ESM.zip]

Archive with 128 entries (121 files):
- Figure 5/
- __MACOSX/._Figure 5
- Figure 5/5A/
- __MACOSX/Figure 5/._5A
- Figure 5/5F/
- __MACOSX/Figure 5/._5F
- Figure 5/.DS_Store
- __MACOSX/Figure 5/._.DS_Store
- Figure 5/5C/
- __MACOSX/Figure 5/._5C
- Figure 5/5D/
- __MACOSX/Figure 5/._5D
- Figure 5/5E/
- __MACOSX/Figure 5/._5E
- Figure 5/5B/
- __MACOSX/Figure 5/._5B
- Figure 5/5A/(a)_01_UBQLN2.TIF
- __MACOSX/Figure 5/5A/._(a)_01_UBQLN2.TIF
- Figure 5/5A/(a)_03_Highlight of crop area.pdf
- __MACOSX/Figure 5/5A/._(a)_03_Highlight of crop area.pdf
- Figure 5/5A/(b)_Numerical data.xlsx
- __MACOSX/Figure 5/5A/._(b)_Numerical data.xlsx
- Figure 5/5A/(a)_02_FLAG.Tif
- __MACOSX/Figure 5/5A/._(a)_02_FLAG.Tif
- Figure 5/5F/(a)_01_UBQLN2.tif
- __MACOSX/Figure 5/5F/._(a)_01_UBQLN2.tif
- Figure 5/5F/(b)(c)_Numerical data.xlsx
- __MACOSX/Figure 5/5F/._(b)(c)_Numerical data.xlsx
- Figure 5/5F/(a)_02_Tau.tif
- __MACOSX/Figure 5/5F/._(a)_02_Tau.tif
- Figure 5/5F/(a)_03_UBQLN2+Tau.tif
- __MACOSX/Figure 5/5F/._(a)_03_UBQLN2+Tau.tif
- Figure 5/5C/Numerical data.xlsx
- __MACOSX/Figure 5/5C/._Numerical data.xlsx
- Figure 5/5D/(a)(b)_Numerical data.xlsx
- __MACOSX/Figure 5/5D/._(a)(b)_Numerical data.xlsx
- Figure 5/5E/10_24 h_SO286_╬▒-Syn.tif
- __MACOSX/Figure 5/5E/._10_24 h_SO286_╬▒-Syn.tif
- Figure 5/5E/09_24 h_SO286_UBQLN2.tif
- __MACOSX/Figure 5/5E/._09_24 h_SO286_UBQLN2.tif
- Figure 5/5E/07_96 h_Control_Bright field.tif
- __MACOSX/Figure 5/5E/._07_96 h_Control_Bright field.tif
- Figure 5/5E/14_96 h_SO286_╬▒-Syn.tif
- __MACOSX/Figure 5/5E/._14_96 h_SO286_╬▒-Syn.tif
- Figure 5/5E/03_24 h_Control_Bright field.tif
- __MACOSX/Figure 5/5E/._03_24 h_Control_Bright field.tif
- Figure 5/5E/06_96 h_Control_╬▒-Syn.tif
- __MACOSX/Figure 5/5E/._06_96 h_Control_╬▒-Syn.tif
- Figure 5/5E/16_96 h_SO286_Merge.tif
- __MACOSX/Figure 5/5E/._16_96 h_SO286_Merge.tif
- Figure 5/5E/15_96 h_SO286_Bright field.tif
- __MACOSX/Figure 5/5E/._15_96 h_SO286_Bright field.tif
- Figure 5/5E/11_24 h_SO286_Bright field.tif
- __MACOSX/Figure 5/5E/._11_24 h_SO286_Bright field.tif
- Figure 5/5E/13_96 h_SO286_UBQLN2.tif
- __MACOSX/Figure 5/5E/._13_96 h_SO286_UBQLN2.tif
- Figure 5/5E/04_24 h_Control_Merge.tif
- __MACOSX/Figure 5/5E/._04_24 h_Control_Merge.tif
- Figure 5/5E/01_24 h_Control_UBQLN2.tif
- __MACOSX/Figure 5/5E/._01_24 h_Control_UBQLN2.tif
- Figure 5/5E/12_24 h_SO286_Merge.tif
- __MACOSX/Figure 5/5E/._12_24 h_SO286_Merge.tif
- Figure 5/5E/08_96 h_Control_Merge.tif
- __MACOSX/Figure 5/5E/._08_96 h_Control_Merge.tif
- Figure 5/5E/05_96 h_Control_UBQLN2.tif
- __MACOSX/Figure 5/5E/._05_96 h_Control_UBQLN2.tif
- Figure 5/5E/02_24 h_Control_╬▒-Syn.tif
- __MACOSX/Figure 5/5E/._02_24 h_Control_╬▒-Syn.tif
- Figure 5/5B/25_96 h_Control_UBQLN2.tif
- __MACOSX/Figure 5/5B/._25_96 h_Control_UBQLN2.tif
- Figure 5/5B/07_24 h_Control_UBQLN2.tif
- __MACOSX/Figure 5/5B/._07_24 h_Control_UBQLN2.tif
- Figure 5/5B/17_48 h_SO286_╬▒-Syn.tif
- __MACOSX/Figure 5/5B/._17_48 h_SO286_╬▒-Syn.tif
- Figure 5/5B/16_48 h_SO286_UBQLN2.tif
- __MACOSX/Figure 5/5B/._16_48 h_SO286_UBQLN2.tif
- Figure 5/5B/26_96 h_Control_╬▒-Syn.tif
- __MACOSX/Figure 5/5B/._26_96 h_Control_╬▒-Syn.tif
- Figure 5/5B/20_72 h_Control_╬▒-Syn.tif
- __MACOSX/Figure 5/5B/._20_72 h_Control_╬▒-Syn.tif
- Figure 5/5B/30_96 h_SO286_Merge.tif
- __MACOSX/Figure 5/5B/._30_96 h_SO286_Merge.tif
- Figure 5/5B/11_24 h_SO286_╬▒-Syn.tif
- __MACOSX/Figure 5/5B/._11_24 h_SO286_╬▒-Syn.tif
- Figure 5/5B/28_96 h_SO286_UBQLN2.tif
- __MACOSX/Figure 5/5B/._28_96 h_SO286_UBQLN2.tif
- Figure 5/5B/03_1 h_Control_Merge.tif
- __MACOSX/Figure 5/5B/._03_1 h_Control_Merge.tif
- Figure 5/5B/18_48 h_SO286_Merge.tif
- __MACOSX/Figure 5/5B/._18_48 h_SO286_Merge.tif
- Figure 5/5B/29_96 h_SO286_╬▒-Syn.tif
- __MACOSX/Figure 5/5B/._29_96 h_SO286_╬▒-Syn.tif
- Figure 5/5B/21_72 h_Control_Merge.tif
- __MACOSX/Figure 5/5B/._21_72 h_Control_Merge.tif
- Figure 5/5B/23_72 h_SO286_╬▒-Syn.tif
- __MACOSX/Figure 5/5B/._23_72 h_SO286_╬▒-Syn.tif
- Figure 5/5B/27_96 h_Control_Merge.tif
- __MACOSX/Figure 5/5B/._27_96 h_Control_Merge.tif
- Figure 5/5B/05_1 h_SO286_╬▒-Syn.tif
- __MACOSX/Figure 5/5B/._05_1 h_SO286_╬▒-Syn.tif
- Figure 5/5B/02_1 h_Control_╬▒-Syn.tif
- __MACOSX/Figure 5/5B/._02_1 h_Control_╬▒-Syn.tif
- Figure 5/5B/15_48 h_Control_Merge.tif
- __MACOSX/Figure 5/5B/._15_48 h_Control_Merge.tif
- Figure 5/5B/24_72 h_SO286_Merge.tif
- __MACOSX/Figure 5/5B/._24_72 h_SO286_Merge.tif
- Figure 5/5B/22_72 h_SO286_UBQLN2.tif
- __MACOSX/Figure 5/5B/._22_72 h_SO286_UBQLN2.tif
- Figure 5/5B/14_48 h_Control_╬▒-Syn.tif
- __MACOSX/Figure 5/5B/._14_48 h_Control_╬▒-Syn.tif
- Figure 5/5B/09_24 h_Control_Merge.tif
- __MACOSX/Figure 5/5B/._09_24 h_Control_Merge.tif
- Figure 5/5B/01_1 h_Control_UBQLN2.tif
- __MACOSX/Figure 5/5B/._01_1 h_Control_UBQLN2.tif
- Figure 5/5B/04_1 h_SO286_UBQLN2.tif
- __MACOSX/Figure 5/5B/._04_1 h_SO286_UBQLN2.tif
- Figure 5/5B/19_72 h_Control_UBQLN2.tif
- __MACOSX/Figure 5/5B/._19_72 h_Control_UBQLN2.tif
- Figure 5/5B/06_1 h_SO286_Merge.tif
- __MACOSX/Figure 5/5B/._06_1 h_SO286_Merge.tif
- Figure 5/5B/12_24 h_SO286_Merge.tif
- __MACOSX/Figure 5/5B/._12_24 h_SO286_Merge.tif
- Figure 5/5B/10_24 h_SO286_UBQLN2.tif
- __MACOSX/Figure 5/5B/._10_24 h_SO286_UBQLN2.tif
- Figure 5/5B/13_48 h_Control_UBQLN2.tif
- __MACOSX/Figure 5/5B/._13_48 h_Control_UBQLN2.tif
- Figure 5/5B/08_24 h_Control_╬▒-Syn.tif
- __MACOSX/Figure 5/5B/._08_24 h_Control_╬▒-Syn.tif
