# Supplementary material for: Ubiquilin-2 liquid droplets catalyze α-synuclein fibril formation
Source: EMBO J. 2025 Oct 14;44(22):6527–55. doi: 10.1038/s44318-025-00591-1 (PMC12623503; doi:10.1038/s44318-025-00591-1)
Supplement: Supplementary file 7 — Source data Fig. 5 [file 44318_2025_591_MOESM7_ESM.zip › Figure 5/5A/(b)_Numerical data.xlsx]

## Sheet: Sheet1
		Relative Intensity					Relative Intensity
		SO286 (0 uM)	SO286 (2 uM)	SO286 (7 uM)			SO82 (0 uM)	SO82 (2 uM)	SO82 (7 uM)
	Experiment 1	1	0.560326	0.232273		Experiment 1	1	0.664954	0.542633
	Experiment 2	1	0.594828	0.224992		Experiment 2	1	1.23311	1.028
	Experiment 3	1	0.198842	0.0884738		Experiment 3	1	2.00757	1.23291
	Average	1	0.451332	0.181913		Average	1	1.30188	0.934516
	STDEV	0	0.219342	0.0810025		STDEV	0	0.673947	0.354508
