# Supplementary material for: Ubiquilin-2 liquid droplets catalyze α-synuclein fibril formation
Source: EMBO J. 2025 Oct 14;44(22):6527–55. doi: 10.1038/s44318-025-00591-1 (PMC12623503; doi:10.1038/s44318-025-00591-1)
Supplement: Supplementary file 7 — Source data Fig. 5 [file 44318_2025_591_MOESM7_ESM.zip › Figure 5/5F/(b)(c)_Numerical data.xlsx]

## Sheet: (b)
Fractional recovery rate (%)
sec	UBQLN2 Control (24 h)										UBQLN2 SO286 (24 h)										UBQLN2 Control (96 h)										UBQLN2 SO286 (96 h)
0	0	0	0	0	0	0	0	0	0	0	0	0	0	0	0	0	0	0	0	0	0	0	0	0	0	0	0	0	0	0	0	0	0	0	0	0	0	0	0	0
1	0.379095	-0.0528735	1.23051	0.8112	-0.0988637	0.814477	0.537331	0.721623	1.82083	1.00157	0.266625	0.408772	-0.256655	0.485647	1.16393	0.836018	1.08945	0.747587	1.27612	0.700944	1.28301	1.91154	-0.881063	0.177943	2.52119	0.101816	0.497206	0.408616	1.82278	1.33296	2.6306	1.74651	0.426853	1.8841	3.58655	1.87747	0.473164	1.56013	-1.0343	4.03835
2	1.24021	1.73	1.17723	1.33218	0.831773	1.59374	1.74775	2.54986	0.742659	1.4688	0.0624477	0.981605	1.07354	0.79913	1.98455	1.41231	0.709308	0.53706	1.2494	1.23925	1.22617	1.83477	-0.410339	1.10013	1.15447	1.01467	1.87271	0.81492	1.89485	0.286327	1.3357	2.50657	-0.175498	2.51538	2.45053	1.84664	3.00816	1.41971	1.76372	3.56553
3	1.88653	1.98276	1.94751	1.84734	0.242546	1.30029	1.89303	2.16425	1.71124	2.23865	1.14469	1.86488	1.35006	1.04812	1.33091	1.08404	0.617662	2.11279	1.58443	1.3537	1.76414	2.76009	1.11848	0.472783	2.49078	0.98965	1.59293	1.42091	3.91009	-0.998908	3.51961	3.6592	0.701351	2.12813	1.01794	2.17358	3.10455	2.14932	1.7395	1.83807
4	1.8373	1.90603	2.91548	1.79369	1.06246	2.2804	2.53059	2.38991	3.03186	1.93666	1.03175	1.64337	1.71103	2.05755	1.75441	1.29248	1.42024	2.77069	1.81706	1.85312	1.21602	1.2159	0.531794	0.952059	1.84765	1.77218	3.95271	1.3546	3.48059	2.0051	0.896299	3.03961	1.89898	4.40157	3.0009	1.38032	2.68531	3.72921	0.616163	3.48189
5	1.55921	2.94029	2.6369	2.38448	2.20268	1.73003	1.96281	2.67943	2.8139	2.36971	1.68229	2.15986	1.63376	2.05082	2.63161	2.00756	2.38714	2.32493	1.92558	1.86243	2.06392	1.95192	0.446021	-0.111052	1.64869	1.66163	3.76178	1.48258	4.1501	0.182796	2.5417	2.57116	2.17412	3.74179	5.49214	2.70862	4.10143	1.19321	1.89906	3.62359
6	2.91961	3.75918	3.49896	1.95787	2.08141	2.10042	3.10916	3.3031	3.37166	2.17155	1.89624	2.55372	2.60298	1.96782	2.9782	2.39993	2.07641	3.04996	2.90674	1.68336	2.69798	2.16571	1.18299	0.485771	1.26345	1.37364	2.27406	-0.454104	3.19599	1.83848	2.85504	2.87531	2.46662	4.93482	2.82174	3.82432	3.54536	1.09724	3.44054	5.18792
7	2.02014	4.38012	3.73582	3.01146	2.94153	2.86991	2.42782	4.72031	3.26635	2.54128	1.50472	2.56035	2.3397	2.37496	2.85681	3.08045	2.65774	2.72182	2.14708	2.48397	3.07558	1.40586	0.874201	1.60863	2.9698	1.96475	2.1065	0.37161	3.52963	4.65483	3.63985	3.41839	3.96253	3.3747	3.62931	3.08052	4.56785	3.31431	5.77198	4.97847
8	3.48026	3.33748	3.12025	2.98496	2.53684	3.57874	4.17811	4.29316	3.79962	3.01674	2.30133	3.05143	2.33032	1.94651	3.65272	3.30561	2.67997	3.56661	3.47384	2.66687	2.06595	1.77519	1.1274	2.56329	3.45072	1.98163	3.81321	0.562811	5.34126	7.03037	2.71732	0.862907	5.70595	4.78395	1.61514	2.76515	5.2439	2.13451	3.54169	5.98356
9	3.44063	4.37238	4.41174	3.20537	2.37602	2.9612	3.03684	4.90691	4.08187	3.98349	3.13053	3.7955	3.40496	2.75854	3.16221	2.79509	3.31499	4.04245	2.76872	2.15212	3.96205	2.62506	1.58372	1.4151	1.70699	-0.136142	3.94336	0.632199	2.56586	0.677802	3.31849	3.37763	1.57177	5.49727	3.96523	4.10565	5.66179	2.41675	3.12854	3.75286
10	4.05562	5.42405	4.62613	3.75932	3.62039	3.80698	4.18192	5.52997	3.67962	3.39597	3.10175	3.1376	3.86252	2.75405	4.39865	3.4901	3.34698	3.55158	3.14437	2.73313	3.80032	2.09687	0.706772	2.00413	2.66566	0.940778	3.55837	0.702358	3.17741	3.36313	4.39259	4.00411	5.44366	4.38349	3.8295	4.48333	5.79862	3.59232	3.06514	6.96861
11	3.58766	4.53423	5.26289	3.36115	3.44639	4.3254	3.78606	5.69549	4.75596	3.84357	2.8525	4.46335	3.61746	2.67722	4.03228	3.46223	3.28841	4.77231	2.94347	3.69419	2.70272	2.41061	2.18276	0.94037	2.70495	2.73797	3.0752	1.23125	5.2937	4.96461	4.77953	3.57454	3.07476	5.5953	4.80808	2.87434	5.33152	3.21693	2.84646	4.09711
12	3.89004	4.8792	6.0537	3.49624	4.07187	4.06978	3.57163	6.40658	5.76801	4.07529	3.48567	3.59775	3.86804	3.83919	5.01	3.25991	3.73309	3.862	3.25345	3.52498	3.74889	2.48607	0.78088	0.649427	3.2562	1.74309	0.801141	0.837278	3.01765	4.38953	4.11787	6.00021	4.47682	4.96541	4.06091	1.55375	6.15787	3.67206	5.53193	4.43514
13	3.81013	4.38915	7.3131	5.05724	3.68234	3.88914	4.29547	6.9013	5.99393	4.48491	3.84569	4.03911	4.82843	3.04903	4.66505	3.69687	3.67289	5.00325	3.01359	3.54196	2.73385	1.97045	0.843323	1.88788	1.32871	1.53713	3.68696	0.325351	3.83652	0.296842	4.98867	4.07811	4.76803	5.57444	5.919	3.99967	6.23134	4.72273	4.37155	4.84782
14	4.23973	5.24157	7.10897	5.07469	2.45973	3.97392	5.12145	5.7953	5.80168	5.34973	4.1297	4.56775	3.74827	4.02088	4.83807	4.04633	4.36648	5.51507	5.02655	3.37439	2.6134	1.93934	1.36345	1.68201	3.18143	2.96139	1.24925	0.26136	3.59651	5.51219	4.51064	5.28405	3.86611	4.12487	4.41991	2.54483	7.1197	4.12083	3.31517	8.35252
15	4.29663	6.04628	7.25147	5.74239	4.32496	4.12846	5.43167	7.16106	6.19842	5.37822	4.35505	4.60531	4.60489	4.38989	5.39394	4.35844	3.99176	5.04192	4.14223	3.42203	2.834	1.8341	1.47324	2.36716	2.87729	2.76474	1.87972	0.558185	3.47316	1.63869	4.73654	4.66697	4.54174	5.31303	5.30552	4.94836	6.49084	5.15033	3.00246	4.18697
16	4.68276	6.49377	8.02688	5.25761	3.96839	4.64167	5.15254	7.19391	6.83026	5.16169	5.39603	4.40645	5.27385	4.68094	6.45351	4.92526	4.64304	5.20142	4.4639	4.30259	0.525792	2.31	1.14113	0.770869	2.16446	2.41216	4.11247	1.94902	3.71317	4.9177	5.26995	5.10971	4.52374	5.18024	6.15991	3.56932	5.0855	6.51924	4.44563	8.40851
17	5.04907	6.65562	7.91969	4.78641	4.16084	4.9775	5.6055	7.28319	6.81128	5.87774	5.7289	4.95719	4.66616	3.95022	5.82074	5.38396	3.98362	5.50594	4.92693	4.4028	2.16949	2.25374	1.25435	1.71773	2.46797	1.30499	3.38303	2.53419	5.20676	3.1504	7.15727	6.1758	4.92553	6.77791	5.71337	5.44486	6.41669	7.41538	4.73911	6.34717
18	5.0024	6.70785	8.39726	5.73787	5.20814	5.58005	5.37902	7.42206	8.17231	5.65235	5.37539	5.53058	5.60943	4.78973	6.40243	5.75125	4.97438	5.27393	4.78334	3.74074	1.91572	2.44503	2.33166	1.78138	1.86286	2.94684	3.45706	0.267528	1.11016	4.13637	3.63693	6.59095	4.55267	5.14409	5.72491	3.88598	7.48906	6.10151	5.29544	7.77047
19	5.29775	7.41971	7.91519	5.07146	5.33798	5.95044	5.85228	8.43568	8.13803	6.8926	5.2304	5.96918	5.76122	5.67522	6.42659	5.92904	4.56658	5.20948	5.23524	4.75765	2.76092	1.95324	1.86986	1.80216	1.68418	2.38656	2.88348	0.780226	3.63218	2.74599	5.4237	5.1787	4.58739	4.88824	5.17997	3.10172	7.85775	7.02305	4.43423	8.68225
20	5.91529	8.43269	9.18614	5.71072	5.55614	5.61004	6.44734	8.28875	6.90128	6.42474	6.06558	6.21057	5.75018	5.38641	7.1121	6.33311	5.48738	5.3083	4.64866	4.82446	4.45333	1.87382	1.99063	2.59706	2.09667	1.77683	2.84608	0.982221	3.11648	3.07275	4.84439	6.30436	6.85665	5.50214	6.55895	5.00938	8.96585	6.38729	3.75111	8.70644
21	5.50871	9.09232	10.0867	5.72171	5.75782	5.82002	6.49872	10.2063	8.97742	6.68937	5.36453	6.31387	5.92294	6.06161	7.50538	5.84655	5.07307	6.10583	4.99427	4.67661	3.48227	1.86256	2.44694	1.95672	1.99909	0.920997	1.86491	3.34294	2.41575	3.43107	6.44024	5.85911	5.88852	6.7056	5.05103	5.72555	5.93679	7.41608	5.66727	10.6088
22	6.56673	9.367	9.86013	5.75144	5.336	6.26932	6.49428	8.68924	9.56947	6.31648	6.6591	6.8055	5.982	6.10423	6.30081	6.04887	6.19506	6.51991	5.34655	5.22258	4.60423	2.35832	2.65074	1.36899	3.33414	2.05202	2.05585	4.09156	4.564	3.81607	5.93525	6.86187	8.42971	8.02239	4.88273	4.98497	7.78968	4.50398	5.16294	9.41982
23	6.78792	9.74421	11.0143	5.88718	6.37671	5.7998	5.77869	10.3612	8.49803	6.4298	6.88228	6.99774	6.61618	6.31453	7.22086	5.57457	6.16252	5.42001	6.41731	5.46407	3.64874	1.38137	1.12603	1.49108	1.0233	2.74845	3.23418	4.07229	6.42095	1.447	6.11451	5.88357	7.24365	5.44513	5.45889	4.13262	5.79794	5.41	6.19368	6.3603
24	6.71632	9.89058	11.9867	6.39071	5.75585	5.88523	6.11174	9.79957	9.52783	6.52857	6.17744	7.37226	6.14703	7.00935	7.43233	7.63619	5.79052	6.23312	5.81737	5.72638	3.20618	2.99705	3.55582	1.48394	2.47557	2.13115	4.30029	1.00381	6.01077	3.00724	6.29304	7.03683	5.83516	6.84882	6.81479	3.78321	7.64746	8.00739	6.10179	8.26127
25	6.75851	11.2015	11.8616	6.72488	5.69126	6.16107	7.41669	10.2906	8.50109	7.2541	7.00175	7.95669	7.26527	6.67624	8.73797	6.93393	6.1533	6.7154	5.62871	5.79428	2.50039	3.69601	1.56656	2.0366	2.90707	1.92868	2.48915	5.02444	6.11258	3.91718	5.34792	8.48985	7.08293	8.01613	4.18239	5.63435	8.22375	6.00343	5.92941	8.21634
26	7.2514	11.2485	12.2878	6.82249	6.65419	6.70753	6.25258	10.9428	10.1113	7.86441	6.92301	8.17986	7.04891	6.84279	8.5633	7.97115	5.73141	7.71648	6.18635	6.65787	3.59799	2.43973	1.97965	2.08141	1.70445	1.21539	2.10416	0.791791	5.30188	6.03632	5.97605	6.34387	4.91845	7.3042	6.4049	4.15575	8.08355	7.12113	3.5481	7.72762
27	6.92472	11.7212	12.7621	7.02609	6.8506	7.64069	7.43064	10.918	10.4419	7.79477	7.32756	7.69596	7.79348	6.9443	8.01731	8.18406	6.53995	6.9705	6.93376	5.91476	3.49987	2.94807	2.16355	1.42095	2.15686	1.57145	2.44395	3.15251	6.22627	6.60897	4.93402	6.93398	5.82423	5.83168	6.30446	5.30741	7.9474	7.64823	6.68091	10.035
28	7.00336	11.1776	11.6099	7.53027	6.97187	6.89795	7.79606	11.5404	9.30926	7.12115	7.42313	8.33011	7.37842	7.16805	9.03129	7.5654	6.23953	8.2777	6.13125	6.78272	1.76211	3.09766	2.56016	1.71449	2.67897	0.776709	4.40004	3.47709	5.70463	3.4982	5.53228	9.56159	7.07843	6.28776	7.36516	5.73005	7.54838	7.07245	7.89044	9.8408
29	6.97906	12.2099	12.5599	7.93684	6.98769	7.22074	7.63936	11.5497	9.97539	7.84099	7.58387	8.89963	8.51322	8.09168	8.88847	7.6451	6.4277	7.12141	6.59762	7.08939	3.37197	3.19429	2.23422	1.7567	3.23592	2.48721	3.44693	4.37297	4.34999	4.22696	4.95879	7.00234	6.81037	6.26968	5.95768	6.05956	10.6678	6.85723	8.83641	9.35485
30	8.14192	12.2222	13.8328	8.00535	7.56571	7.37985	6.81782	12.1269	11.6315	7.92076	7.70388	8.7538	8.26485	7.19777	9.51411	8.54856	6.72162	6.68102	7.22983	7.28215	3.3943	2.55557	2.42155	0.891013	2.57379	2.81826	1.70515	3.73229	4.61824	4.9727	6.71204	6.81107	8.63221	7.29238	5.8491	6.13535	10.2829	7.86063	7.17242	12.066
31	8.16621	12.0004	13.354	7.96075	7.59339	7.22008	8.30357	12.9991	12.4966	8.16197	8.33813	9.08965	8.61423	7.77539	9.64483	9.25918	6.41794	7.18156	7.07067	6.90101	3.14393	3.73903	1.94671	1.81645	2.7455	2.11486	1.37238	3.59274	4.61081	7.05787	5.37561	6.78912	7.97264	7.28126	5.94682	5.25024	8.71309	9.73405	5.9173	10.4367
32	7.85936	13.3087	13.343	7.93748	7.42467	7.94457	8.21856	12.9365	13.2393	8.71721	8.0525	9.67795	8.1964	7.60211	9.87114	8.22586	7.08115	8.3921	7.66782	8.00007	2.77107	3.15921	3.58189	0.708524	2.91151	2.64605	1.82283	1.35769	3.77559	3.4982	5.67875	7.51155	8.52678	8.9846	6.88265	8.28901	8.1341	7.96082	8.34989	10.8487
33	7.54675	13.4305	15.8997	7.79399	8.29401	7.68243	8.77936	14.1299	12.8566	8.31392	7.68704	9.08523	9.22634	7.73109	9.80358	8.71688	7.24492	8.50542	7.96334	7.19946	3.13581	3.79728	2.83601	0.608513	2.29499	2.2126	4.45148	2.53111	4.83374	6.18352	7.48446	7.43317	8.81863	8.53547	6.73539	5.21749	9.74165	6.45362	8.64124	8.66911
34	8.15343	14.1572	14.0158	8.58774	7.18542	8.27127	8.4241	14.0779	13.5356	9.5681	8.16165	9.70834	9.56302	9.37253	10.4572	9.06968	6.55188	8.26911	7.89099	8.61558	3.36927	3.11685	3.28958	3.10101	4.18826	1.6308	4.12494	2.43936	2.67435	6.18999	6.63844	8.78208	7.04243	8.36097	6.49176	7.35766	8.57357	7.13525	8.8414	11.5379
35	8.46732	14.6653	14.9311	8.55283	7.54528	8.00783	7.93308	14.438	13.4695	9.18254	8.7177	9.36806	9.00887	8.73491	10.9499	9.05129	6.50362	7.77072	8.664	8.62325	2.02603	3.48354	2.19717	2.06907	2.08716	-0.119852	2.53045	3.71764	2.66691	10.472	6.54663	10.6045	8.78906	9.62631	6.65395	5.01002	11.3364	9.00444	8.63981	13.7464
36	8.26211	15.8563	15.0839	8.31626	8.31708	8.35083	8.23188	14.8689	13.9722	9.39779	9.27322	10.095	10.4732	8.54816	10.8313	9.71509	7.58982	8.33356	9.09475	8.53727	2.8428	3.31343	2.93894	3.35169	2.42615	0.847689	1.97869	3.42698	5.39922	5.77345	5.00397	9.62806	9.60613	8.83651	6.23999	4.77686	8.51021	9.78486	9.0665	10.8784
37	8.70193	15.236	15.4067	8.41192	8.04223	9.69025	9.14922	15.3643	15.1354	9.31042	9.45785	9.63652	9.12809	8.62219	10.8587	9.07302	6.81164	9.10585	8.216	8.84832	2.93144	2.67537	4.43345	1.31444	1.97121	3.3221	4.49122	3.51102	2.98124	4.25689	5.62045	6.2843	8.89706	9.42052	7.30679	7.09432	10.2728	8.37432	8.3214	9.66177
38	9.5394	15.3688	16.2804	8.90187	8.49371	9.12292	9.29259	15.2793	15.4097	9.5719	9.4649	10.9816	10.2082	9.46338	11.753	8.91585	7.62018	8.73528	8.76919	8.71689	3.42678	3.29159	3.86529	2.30027	2.07956	2.19631	3.06195	4.558	2.97083	6.10588	7.3103	10.7061	8.7537	9.10488	10.1136	7.37565	10.7695	9.389	9.17334	11.3706
39	8.71408	15.0638	14.3765	9.08092	8.11803	9.13401	9.87242	15.0134	14.8771	10.2088	9.45459	10.7573	10.5687	10.1632	11.5827	10.147	7.01933	8.4936	8.70352	9.38991	2.84618	3.21746	2.53683	2.2035	3.16559	1.31546	3.0035	3.06617	4.39829	6.49978	7.53401	8.66105	10.1738	7.25623	9.87948	6.59267	9.31027	10.3268	10.5859	11.018
40	9.94406	16.022	16.5776	8.98526	8.88587	9.92892	10.0101	16.1032	15.883	11.1262	9.58763	11.5583	11.8795	9.11625	11.1114	9.89399	7.66302	8.69016	9.60064	9.59362	2.8834	4.08189	3.09196	1.15403	1.15763	2.35573	4.27613	3.24426	3.47984	7.88126	7.15436	9.32516	10.1879	9.05551	9.53134	7.3339	9.51383	8.44417	10.9876	14.155
41	8.75116	16.4166	16.6148	8.84952	9.5364	9.642	9.84134	16.0332	16.7524	9.73207	9.6403	11.7776	10.6542	9.65741	12.1215	10.5416	8.07841	9.5124	10.2011	9.70807	4.72266	3.05927	3.62993	2.52107	2.77464	2.9608	3.87556	3.67138	4.2519	8.35928	5.40476	10.6923	8.85142	8.38322	7.36651	6.86052	11.0661	8.15699	10.3259	11.063
42	8.77673	16.9801	16.2296	10.1112	9.50542	10.4532	10.5652	15.942	17.0071	10.3538	9.95254	12.1571	10.3876	10.3685	12.472	11.4562	7.77311	9.11928	10.3336	8.97098	3.14866	2.88585	4.20426	2.42756	2.8171	3.17374	5.8262	3.46322	3.17147	7.74214	7.39993	8.66732	9.85427	10.7401	8.17815	6.87786	11.1052	8.99527	10.2141	11.327
43	11.1056	16.4495	16.3137	9.14814	9.30967	10.3541	10.1744	15.9278	15.9834	11.5972	10.2061	11.1164	11.6422	9.24299	12.5467	10.7935	8.40107	9.95816	9.84161	9.82964	2.90235	3.48552	4.10888	2.26715	2.73409	2.17944	3.96362	3.15637	4.12484	3.5257	6.33968	8.61026	12.7587	9.87103	7.08081	6.98384	9.31095	7.84581	9.10069	14.2434
44	10.4574	18.409	16.2316	9.90957	9.59901	9.36224	10.0202	17.5471	16.4744	10.9919	10.4787	11.4285	11.8144	11.0157	12.8922	11.0115	8.9401	9.2471	10.0136	10.3362	3.2637	3.1473	3.07	2.91463	2.27091	2.09741	0.391998	2.99524	4.08025	6.23205	9.78715	9.9159	9.7077	9.29885	8.2847	7.84967	11.269	8.64104	8.37483	14.8006
45	10.6505	18.1453	17.776	10.5689	9.09349	11.2162	10.5563	16.8763	17.3414	11.1661	10.7394	11.6522	11.9541	9.8363	12.8164	11.8575	7.82517	10.3142	10.5139	9.93533	3.78746	3.10361	3.80147	1.81515	3.73332	1.8001	2.04805	3.70068	5.49062	7.07243	7.71327	8.55256	11.401	10.2485	8.78349	7.93639	11.7644	7.5438	9.34573	13.584
46	9.91402	17.3451	18.4801	10.2366	8.62158	11.5807	12.4728	16.9631	17.402	11.4535	10.2898	12.9111	13.1639	10.4319	12.4445	12.7242	8.20477	9.90714	10.2885	10.3723	3.13513	2.98381	1.88838	2.5516	1.92305	1.84258	4.61513	3.38997	4.05573	9.90334	8.33048	9.67509	9.87419	9.12573	11.6962	7.14891	9.4498	9.26622	10.8302	13.8273
47	9.3246	18.6605	18.1335	11.3032	10.0617	10.3404	10.68	18.7783	16.9354	11.0521	10.8898	12.1151	12.0302	11.4177	12.8378	11.9155	9.22643	9.40338	10.5679	9.94683	2.67092	3.09037	4.55353	1.94633	4.15975	2.57681	4.64864	1.08862	4.4882	5.60683	6.70402	10.659	11.714	9.75979	10.3226	9.13301	11.5871	11.4304	8.87203	16.0587
48	10.3724	19.1841	17.8851	11.0556	10.1454	11.0916	11.9393	18.3109	17.735	11.8327	11.1162	12.3201	12.5617	11.7424	13.4711	11.8898	9.67327	9.38888	10.1972	11.0985	2.834	4.59486	3.61757	3.02373	3.554	3.55192	1.6319	3.58503	3.28441	8.8462	8.13519	11.3739	9.58555	10.6984	8.88528	7.6345	10.386	9.74111	9.13203	12.9881
49	10.8346	19.1189	16.912	10.7259	10.0801	11.3681	10.9871	19.3505	17.4901	11.6352	12.0801	11.9743	12.6015	11.1396	12.7911	11.707	9.63152	10.97	10.8317	10.7644	2.82182	3.77808	4.53638	1.49758	1.97881	2.36736	4.68839	3.86952	2.60227	6.62434	7.94937	9.2913	10.1294	11.6335	10.1204	9.03538	11.3472	9.76651	10.9442	12.4752
50	11.2661	18.9584	18.9782	11.6496	10.1724	11.1764	11.0232	18.9848	17.7755	10.8793	11.9851	11.9074	13.7192	11.5305	12.795	11.1926	9.03284	10.5344	11.9497	10.1538	4.74905	4.33076	3.50161	2.06518	3.38546	2.98699	4.61903	3.34449	3.3238	6.01933	8.55565	12.7153	12.0547	8.8671	9.80686	9.26982	11.3034	10.3494	13.1553	11.7252
51	11.316	20.4272	18.2022	10.2509	10.7294	10.9351	11.4819	18.8899	18.1918	12.2214	13.2726	12.0433	15.024	12.2483	13.3959	12.1379	9.45148	10.6875	10.5189	12.5173	3.81927	2.89975	4.60088	2.24052	2.26394	1.85596	4.39381	2.18648	5.33829	3.84195	8.20879	10.8315	11.0789	9.99687	10.5866	8.83177	10.7648	9.26058	10.4812	13.2937
52	10.6556	19.4594	18.7773	11.6496	10.7069	11.3629	12.4791	19.0827	18.9693	12.4532	12.155	11.5644	14.3964	13.4287	13.8139	11.571	10.0556	10.9732	11.6242	12.0639	3.54318	3.78602	3.43711	3.34585	1.81027	2.22889	4.26678	3.71687	2.80587	5.56881	8.96955	11.606	12.1737	11.5792	9.24496	10.8737	12.6683	9.09546	11.6601	15.2548
53	11.7641	19.716	18.3787	10.7899	10.7887	11.1999	12.2463	18.7665	18.9197	13.0584	12.8702	12.3792	15.8778	12.0111	14.1929	13.2102	9.51981	10.7498	11.0365	11.553	3.96679	4.9814	3.5023	2.43275	4.51711	3.91613	2.32939	4.04299	4.22069	12.549	7.73368	13.1907	13.0325	11.16	10.2894	8.42133	13.7076	10.0022	11.0802	14.2324
54	11.72	19.3556	19.2421	11.6528	11.3186	11.8513	11.9526	19.8192	18.8512	12.6095	12.9522	12.6548	14.7259	12.1126	14.0188	12.6685	9.71069	12.2643	11.9536	12.2101	3.40919	3.90384	3.90371	2.22104	1.85906	1.57785	6.17377	5.49473	3.08898	3.5807	7.76355	12.0713	12.9097	11.0133	8.94636	8.4907	13.9657	11.2963	8.95252	15.832
55	11.6784	20.3009	19.1085	11.4169	10.8104	12.2941	12.7538	20.8378	19.9508	12.1695	12.8534	12.3245	15.5102	12.8517	15.1393	13.2542	9.68303	11.8782	11.849	12.4938	2.42731	2.70515	5.43803	1.50407	2.77211	2.70481	5.51291	4.3614	4.88649	1.2909	7.87869	11.5138	12.8757	12.0701	10.8954	9.13686	8.47583	13.0025	12.1388	15.0923
56	12.6591	20.3125	19.9026	12.583	10.7214	12.2661	11.6862	19.4243	19.6251	12.2518	12.691	13.3039	15.3883	12.4552	14.8449	12.1039	10.4336	11.6574	12.0699	11.6899	3.93295	3.92568	3.87558	2.50614	3.13708	2.90379	2.90608	5.72448	2.12521	7.44126	9.12403	12.6112	12.0496	10.1005	11.4804	7.92547	11.544	10.4213	12.064	14.2773
57	11.5992	21.0295	18.7889	12.0652	11.5723	12.598	12.6929	19.898	20.9555	13.606	13.4415	12.7426	15.5997	13.5454	14.768	12.7337	9.689	12.4523	11.4572	11.9807	1.68497	3.89259	3.26625	2.51718	3.98043	1.98919	4.88088	3.89728	3.99628	3.77401	10.7024	10.6396	12.688	10.7547	10.8526	8.86902	10.4554	10.5321	13.9438	15.9709
58	13.4198	21.3061	19.045	11.9915	10.415	13.1223	12.7469	20.4603	19.6214	12.8647	13.6218	13.1166	15.2238	11.8843	14.768	13.0536	10.202	12.3363	11.9982	12.6975	2.30821	4.26656	4.13976	2.62758	3.41651	2.28184	6.09194	4.98435	2.87126	3.93173	11.0711	10.607	12.4983	11.0536	10.2337	11.7087	13.3403	9.89282	13.3932	16.367
59	12.8125	20.3647	19.6785	12.1641	11.138	13.1692	13.321	21.2587	21.5463	14.1087	14.0078	12.8443	15.3276	13.247	15.5595	13.3551	10.8652	12.0398	11.7043	12.91	2.29603	4.86292	1.23719	3.08737	2.85828	2.05842	3.49603	5.09383	2.70407	3.86703	8.49589	12.8985	12.5767	8.74057	11.0365	9.80294	12.0266	9.54283	10.7162	15.4117
60	12.0288	20.7574	20.6953	12.2475	12.0508	13.1118	13.7314	20.7845	20.0249	13.5016	14.2837	13.4536	16.1168	13.5431	15.2651	14.3032	11.5132	12.2734	11.2452	12.9456	4.701	4.41085	1.8479	2.9432	3.49127	2.14628	2.51019	4.05533	4.06093	6.13985	8.10677	14.0423	14.3973	11.4131	10.6959	10.4067	11.4638	9.81379	11.519	16.3283
61	13.4576	21.0585	20.7434	12.5836	10.7188	13.4601	13.1662	21.7008	21.1863	13.2477	14.3532	12.5487	15.4832	14.3647	16.4592	13.4326	11.4758	12.8819	11.7978	13.8184	3.3131	4.71598	1.60293	2.86072	1.96424	3.4949	3.5724	3.42621	2.81107	3.29599	9.56781	11.9528	11.9596	12.6923	9.51845	9.60703	11.4186	11.4339	11.1322	14.7813
62	12.0486	23.0032	20.8686	11.5152	12.9109	11.7724	12.4671	20.9463	21.4085	13.8789	15.2563	13.7419	15.5141	13.7719	15.5826	14.3583	11.1011	11.7697	11.5351	13.8984	3.78746	4.63457	1.21386	1.86256	3.77007	2.91891	3.59422	3.64054	5.75218	5.93521	9.19982	12.462	14.1414	13.3618	10.8173	11.1351	12.4802	12.191	11.6002	15.7172
63	13.2479	21.4106	21.3192	12.6289	11.9744	12.9182	13.7086	21.9884	21.2836	14.0081	14.1919	12.936	16.1604	14.114	15.6677	14.2625	11.1987	12.6343	11.9904	13.7423	5.47311	3.28431	1.52471	2.22623	4.39736	0.965214	5.18326	6.72984	4.80773	4.36203	8.43833	14.1088	13.2614	12.0444	10.8716	10.5583	12.6736	12.232	13.3853	17.491
64	12.3516	20.3808	20.538	13.2222	11.3964	13.3081	12.979	22.3499	21.989	14.1929	15.7564	14.6191	15.8856	14.6361	15.799	14.8538	11.3864	12.6472	12.9854	14.1213	2.90776	5.69955	1.77722	2.75162	2.01873	3.16618	3.89816	4.34984	2.50195	2.90856	9.44174	13.4842	12.4006	12.8689	10.7644	11.1556	11.9754	10.2287	12.3147	15.6944
65	12.5786	23.1709	19.9667	12.4847	12.9129	13.2168	13.6128	22.1261	20.7191	14.5354	16.0246	15.0969	16.8139	14.1998	15.3365	14.783	11.1917	12.5194	12.5781	14.2007	2.48889	5.46855	2.67064	2.61979	3.36645	1.618	5.4833	4.69369	4.68661	2.72738	10.8977	13.979	12.2508	14.1767	11.1444	10.8827	11.8277	10.983	13.5698	15.6923
66	11.9674	22.0528	20.972	14.1705	13.0243	13.0336	14.8962	23.0826	22.5339	14.2607	15.3866	16.0134	17.7236	14.1157	16.49	15.0561	11.9476	12.926	12.3588	13.2177	1.89136	4.51609	1.58235	3.1101	2.49965	1.73843	4.08675	5.35056	2.23073	6.61787	9.70189	12.6802	15.5281	12.5359	11.3786	9.88451	11.5534	12.6906	12.5612	16.1804
67	13.5157	23.1173	22.1158	13.4717	12.5419	13.6237	14.5707	22.8799	21.9743	14.681	15.4507	14.3369	17.3675	14.6328	16.3532	14.9552	11.2399	12.8561	13.429	13.8557	2.46723	4.01967	2.34744	2.6581	4.22058	3.1656	4.19898	4.28045	5.49285	5.77345	10.3147	12.9097	14.2128	12.515	12.2146	11.9258	11.4901	12.6024	13.0192	17.2332
68	13.8239	22.4513	21.0689	14.7884	13.2497	14.1617	14.3899	23.4757	21.7012	16.4164	17.0211	14.2452	17.6336	14.5357	17.2996	15.7684	11.3267	13.5973	13.2147	14.8989	3.65348	5.13231	2.6823	2.64771	2.36532	2.60648	4.24262	2.84798	2.89504	3.57827	10.6951	13.5475	14.2604	14.9644	11.6059	10.4594	11.9895	13.296	13.6696	15.9813
sec	Tau Control (24 h)										Tau SO286 (24 h)										Tau Control (96 h)										Tau SO286 (96 h)
0	0	0	0	0	0	0	0	0	0	0	0	0	0	0	0	0	0				0	0	0	0	0	0	0	0	0	0	0	0	0	0	0	0	0	0	0	0
1	22.9739	19.4589	19.3151	15.8744	18.3622	17.4225	19.491	14.0737	16.5625	16.4862	22.2973	18.9099	21.7787	23.6338	22.1522	21.2313	24.6042				3.27569	2.9719	3.7875	6.00394	4.24829	4.19341	6.54961	3.39796	5.12327	3.92365	31.1186	28.4035	27.3914	21.1664	26.91	36.4115	29.7471	31.3366	21.7146	24.657
2	31.8968	27.5869	27.9819	26.2568	30.1734	23.7264	29.3543	29.2193	25.7978	29.1732	34.1216	27.2271	33.648	32.9659	34.6242	32.3834	30.189				6.40836	8.66875	7.90405	6.40925	7.19532	5.04648	7.77038	5.84277	6.74824	5.39192	42.4314	37.595	43.9092	37.1365	39.3768	49.9727	46.1217	43.2711	36.7434	35.8838
3	37.0936	34.5189	37.181	27.7218	34.8674	31.0752	33.0743	31.5881	27.1691	32.5836	40.4584	35.7858	36.3532	38.8432	39.6986	40.3169	38.4132				7.33763	10.262	9.34583	9.67793	9.19836	8.87419	9.45924	6.80889	9.18824	9.5551	51.5176	50.3009	57.2075	49.4364	47.4581	53.3159	43.7536	49.1239	43.3681	44.9945
4	40.3555	37.7955	36.8866	36.0737	37.6766	36.1125	36.8083	40.6769	32.814	37.8787	46.0967	38.6865	39.3242	47.4979	46.0925	42.5314	42.1603				11.7139	11.4426	13.1371	14.3169	13.2556	9.7567	11.1394	8.15393	12.0369	9.96514	55.1111	51.3587	51.7038	55.0315	59.1266	53.6943	65.6754	52.3071	43.6713	50.3591
5	42.2481	41.3556	45.657	36.9412	41.7548	39.5842	41.3133	38.0769	37.5205	41.3762	43.5478	41.1327	42.5506	46.5251	47.2008	46.7384	45.1104				11.9971	14.3075	15.2082	14.3371	14.9681	9.82867	12.137	10.2419	13.4491	12.6566	57.8619	57.2117	51.1191	54.8705	58.7459	60.3739	56.7577	60.1741	47.7532	50.7944
6	47.2592	40.4123	42.5583	42.1953	40.352	38.4257	43.4169	39.9932	38.4532	42.3038	46.2152	42.3929	47.7216	45.5589	53.0815	51.3278	46.6536				13.4984	15.2576	16.0116	17.1645	16.9143	12.7012	14.0956	11.731	16.0028	13.2275	66.2947	61.0482	54.3887	60.2826	62.9676	60.835	63.3015	63.9805	56.5404	60.8572
7	48.9429	46.6686	42.3972	40.5506	49.4467	41.9976	42.0396	42.379	41.173	44.281	48.7659	45.7873	49.4163	55.0791	53.4437	49.8423	46.6836				15.9879	14.4059	18.8172	19.6668	18.3363	14.2779	16.7975	12.5355	16.9875	15.6277	60.2064	59.7519	56.902	59.0095	72.4119	66.4468	64.3314	65.3227	60.7523	66.4586
8	51.4675	46.1769	44.4582	41.5717	49.3261	44.1987	45.7868	44.7889	41.902	45.9539	46.9155	48.1655	46.9558	50.7416	54.2855	48.9464	48.6195				18.7837	17.0681	18.2688	18.0178	18.4649	15.5856	16.8675	14.0532	17.5593	15.6663	58.9614	66.9526	63.1242	64.076	61.9727	68.5927	60.6886	76.9857	45.945	68.4971
9	53.9835	47.1395	50.0619	47.1996	50.1087	45.3374	48.6368	46.9479	43.4354	45.5292	48.7776	51.6091	49.0175	58.7037	54.4513	49.0078	50.5326				17.5894	21.1863	22.7091	21.4918	19.5936	15.5464	18.5917	15.3327	18.8026	17.4997	64.446	66.2333	57.5088	64.1839	66.2784	69.5684	69.6682	62.647	53.716	65.2217
10	54.1038	46.2388	51.6539	48.3329	46.641	47.7102	47.9289	49.0695	45.5022	49.6794	54.7445	51.8264	54.2133	54.0093	52.0443	50.7051	51.3696				19.9518	21.2714	22.9043	21.9458	21.7223	15.8983	19.9849	15.9387	21.7859	17.0773	62.5639	60.1226	63.07	67.2386	68.7817	77.869	70.5837	75.8332	52.1822	66.6024
11	55.0459	52.1698	51.6165	45.6991	46.8079	46.0018	47.8929	47.2175	49.973	51.5992	56.0868	55.2073	55.1591	56.6851	56.1536	52.8683	54.1107				20.3852	19.4167	22.8725	23.8809	21.8885	16.5499	21.4989	17.5679	21.9658	18.7954	68.2223	62.6592	70.9459	64.667	62.2349	76.3878	70.3632	66.4256	55.2013	63.2897
12	54.1333	48.2082	48.8698	46.4257	52.0697	50.5177	54.5418	47.7539	46.2345	51.9404	61.3309	53.7119	51.0747	57.4181	52.4588	57.8978	48.7267				21.2593	21.2292	23.3869	23.3775	22.5619	18.1945	20.9626	19.5203	22.1181	18.1127	68.2036	66.0379	63.4847	62.3247	68.7725	76.127	63.7601	66.3446	56.822	63.8065
13	57.5831	51.254	55.7413	48.2865	52.9013	50.323	49.8905	48.3617	48.3693	46.7504	61.7287	55.5365	55.0589	55.2805	53.8651	55.3165	50.3045				22.5138	23.4404	24.756	24.4683	24.984	19.8811	21.3216	21.021	21.3089	18.9321	66.4435	62.0775	65.6614	61.619	62.5332	77.0883	68.7068	68.5773	63.6342	65.1968
14	59.1202	50.1576	57.3112	47.6342	50.9289	52.0108	51.8994	50.777	49.2284	44.0511	55.9709	58.6365	54.6317	58.412	58.3888	59.2054	52.6929				23.3654	25.4846	25.5586	27.5864	25.3037	21.4832	22.6031	22.2006	24.5894	21.7333	72.4903	63.0491	69.7841	67.6745	72.2883	76.5847	66.0187	66.7459	58.7495	71.6449
15	56.583	49.3389	55.2455	52.1017	51.4766	50.5566	52.2183	48.8375	50.1915	46.5295	65.4555	57.6643	49.575	61.1597	57.172	59.5758	54.2525				24.5089	26.786	24.3143	26.5787	27.7002	20.7145	23.1456	20.3767	26.1262	20.3879	72.0044	64.9105	56.8708	69.908	70.4203	70.7061	70.8861	76.083	59.4392	69.0081
16	61.0518	52.5051	54.1454	52.1186	51.0477	52.6036	48.7358	55.4807	51.5113	52.182	59.195	58.2108	47.2146	57.0497	56.7743	57.2577	58.3577				26.3442	27.5196	26.2326	28.8352	28.0007	21.1397	25.3652	22.0131	23.8319	20.7628	66.8652	71.7442	68.9876	64.0169	73.0337	72.2333	67.2082	69.6288	63.8871	71.129
17	61.4411	53.1257	57.4676	53.7363	51.1779	50.149	50.4275	49.5158	49.4706	51.7923	62.2045	58.7251	52.6985	55.2738	56.3549	55.7007	57.1435				24.2076	27.5586	25.8559	28.0246	27.6917	19.4414	26.1451	22.9792	26.6514	21.6167	63.1059	70.3103	61.9624	72.2941	75.3874	77.7693	74.7461	68.6843	56.1036	68.7396
18	54.2969	53.2093	55.0805	53.6148	54.8875	52.1706	52.2262	53.2413	51.3411	50.2757	58.1338	60.8806	51.0463	59.0337	60.18	56.8048	55.5721				25.3808	24.7854	29.098	29.9298	29.0015	20.7551	27.9884	23.0324	26.9354	23.2409	66.1387	72.6927	67.8282	70.607	74.7546	76.2668	71.4048	68.6434	58.536	75.8176
19	57.5641	50.7815	52.9975	50.2882	59.02	52.6966	52.2175	52.6808	52.1961	50.7049	59.1349	60.835	50.3373	64.5464	64.7581	58.0353	60.5426				27.2575	26.1568	28.0859	29.7635	30.5385	23.4556	26.8129	25.6024	27.7024	23.9513	65.3277	71.4983	64.4872	76.3159	72.0396	85.4008	73.7604	77.3591	62.3498	63.4824
20	57.2339	53.8432	56.6572	52.3009	60.3686	54.8549	59.3972	54.0606	50.9851	50.3295	59.8343	60.4925	53.6797	65.6065	61.7906	58.4736	60.0645				27.9566	28.1363	27.9172	30.9876	30.1813	22.2695	27.3895	23.7636	29.2858	23.9112	67.7965	64.3582	67.3799	68.6281	71.3043	77.9883	74.8547	76.2745	59.5262	63.3539
21	64.3021	53.1984	57.761	53.4899	57.4363	51.0199	59.1703	59.1892	57.031	54.0686	60.4178	61.5962	56.1731	64.509	63.1258	57.6245	59.7582				27.8797	29.4146	29.1616	31.0453	30.3333	24.8091	30.0455	24.9049	27.4344	26.6262	66.8352	71.6304	67.4801	67.8693	78.4343	82.0013	65.6813	70.789	56.7834	66.845
22	63.1153	54.319	62.0537	54.7515	60.7687	55.0043	58.2846	54.3784	55.2587	52.4523	59.2812	60.9379	52.1224	61.4696	63.7791	61.9251	57.6643				28.8605	28.6731	28.9619	29.2038	29.9653	22.8014	28.8105	25.958	28.3164	24.3275	70.8894	68.2691	70.5099	71.2081	73.253	76.1151	76.7074	73.9827	59.5675	74.0026
23	63.8675	57.7161	60.6957	54.7988	58.0871	53.5461	57.723	55.6074	52.7001	54.5705	64.8118	60.1723	54.1849	62.8224	59.1033	60.4478	61.5223				29.405	30.0953	28.8144	32.7153	31.8881	24.4605	29.7039	26.4699	28.8357	29.7153	68.0769	74.0312	64.1834	67.5716	78.2654	74.7115	72.8808	72.0059	59.4536	71.4579
24	66.7919	55.3335	65.5657	54.3085	56.6563	55.7838	58.0927	57.9521	52.5479	54.1215	60.0147	61.2688	55.4267	59.831	63.937	60.336	66.1929				30.3488	29.2555	29.6706	31.9945	31.3185	25.7819	30.0548	26.7152	30.9043	28.5362	70.2109	65.2105	67.3389	74.456	71.2455	81.0613	67.6818	71.6203	65.9213	69.8835
25	66.9754	54.7757	63.4126	53.2747	58.1727	52.5329	57.3541	56.7972	55.0452	52.9695	66.6281	59.1329	51.1013	61.7344	60.9991	60.6322	65.7584				30.2399	31.6074	32.0527	32.3729	30.7523	23.733	31.3394	30.4648	32.3304	26.2969	71.5761	65.7471	67.5647	71.7739	75.2781	80.3208	73.2492	80.8104	67.9322	73.7993
26	66.1568	55.6212	63.5853	52.5591	58.3369	54.0674	58.9294	61.2233	53.4144	55.4272	62.6238	59.522	58.3907	58.3026	66.0982	63.14	62.1876				30.3538	31.3367	32.1245	33.0127	34.1447	25.3089	28.9977	27.3095	31.4979	27.75	73.2355	74.1055	66.2854	72.9973	77.6377	75.8151	77.9988	83.7263	65.0343	70.7282
27	66.4089	59.1604	60.1001	55.6865	60.4664	55.2585	60.58	56.6214	55.0664	53.3412	66.4377	61.7223	52.1951	59.2275	66.491	62.0379	61.8868				30.9935	30.9398	31.0996	32.0268	32.9323	26.4499	31.0511	28.2841	32.9189	28.4403	72.7553	69.2094	66.714	70.1264	75.1966	73.3088	76.608	77.7804	64.7562	70.8414
28	70.9959	56.7008	62.5735	56.7971	60.4822	55.5947	56.5507	60.1085	55.28	53.264	68.8304	61.6982	52.4654	56.4241	58.5546	61.7206	64.3597				30.274	31.2904	30.7471	31.8814	34.5269	27.7013	32.3122	29.1198	32.1294	29.5889	75.5825	72.5863	69.8144	72.1508	78.7595	77.217	74.8981	74.4666	61.0977	79.7315
29	64.9003	55.019	62.7471	58.3018	53.8236	58.9997	57.4785	58.2779	55.8249	53.2021	66.3659	62.0371	57.4033	65.1105	59.7586	65.0125	62.1549				33.9969	31.5928	31.502	33.9117	33.3584	27.5031	33.8169	28.3126	32.9786	28.6784	72.9592	70.8855	69.1395	66.7934	73.9026	77.7258	75.1253	83.7385	51.7329	74.1445
30	66.6726	56.1823	64.4916	60.9963	56.5812	55.6066	60.6711	57.6157	56.2954	56.3134	72.4477	57.8146	59.8169	58.2508	62.9097	64.8859	62.592				31.5728	32.644	33.3424	32.8628	34.8195	26.145	33.0041	28.1764	34.3399	27.8825	76.5519	69.6241	67.1057	74.2131	75.6117	78.1604	77.1902	75.2135	56.5538	76.5022
31	66.2844	56.8622	61.0524	59.3845	58.184	56.1763	58.4501	58.3458	57.3419	53.722	67.3544	63.894	56.1287	65.3715	62.8554	64.83	63.161				32.6386	31.1709	31.8628	33.2404	34.4686	27.9316	32.2793	30.581	32.8198	29.0022	75.8563	66.7223	70.748	70.9308	77.2537	82.4607	74.0929	69.493	51.2252	71.6746
32	65.6029	56.7635	62.4469	58.4503	57.1315	56.0905	56.6042	59.5641	59.7197	57.7726	68.0565	66.6094	58.2746	62.2074	61.9001	66.9142	59.7164				33.0814	34.6281	33.9249	34.2571	35.897	28.1449	32.4436	30.2572	32.3508	30.7852	72.3238	70.2442	70.9328	65.1257	72.9118	77.6755	82.5011	67.2307	64.0835	67.5545
33	70.9579	59.1177	60.1634	59.1397	57.4451	57.6512	55.9813	58.693	55.2194	57.7771	66.4665	66.1774	61.0108	62.7706	66.5255	65.3343	65.1331				32.9035	33.5182	33.3878	34.9973	34.6931	27.1989	32.5887	31.2311	36.4937	30.6706	73.6224	73.2973	68.729	73.101	74.2278	77.7471	71.2637	64.1102	57.222	76.6729
34	67.6801	59.2248	65.1821	60.4528	60.8831	56.0397	61.7636	58.751	57.4524	59.4445	63.0152	64.4306	58.7408	62.241	65.5959	65.482	63.5154				32.3794	34.3422	31.1404	34.8999	35.3551	28.0932	35.6533	30.4668	34.782	31.715	71.2868	70.5919	68.8997	71.9813	79.7015	71.7467	77.1835	70.8265	58.4975	76.5962
35	73.2029	57.2243	61.8178	59.111	57.8748	57.5384	62.2849	60.9324	56.9909	58.3257	62.3993	64.6748	59.3817	63.1255	63.4278	63.196	60.9461				33.6731	33.1425	31.0973	36.2042	34.6618	29.1079	32.7617	30.2501	34.3392	30.0963	74.6821	66.6654	73.4757	69.8726	76.9823	75.9907	80.1313	72.5499	61.843	75.2471
36	66.449	58.8919	59.3434	60.1836	56.341	57.6011	58.5036	61.8722	56.243	61.6202	63.6105	60.5479	57.8288	65.9471	68.8555	64.3532	66.7718				32.7758	31.3598	33.9604	34.7058	36.7558	28.1645	32.0772	31.4913	38.0888	31.4272	76.6202	73.6542	73.5471	67.242	74.4067	73.8934	82.6381	72.2331	60.9909	84.0548
37	68.926	60.1589	63.8413	60.6866	58.5334	57.1331	60.7	66.6554	57.7298	59.2353	64.9572	62.8672	56.899	69.2465	64.764	64.6273	61.565				34.5595	34.2755	37.1587	36.3106	36.1776	29.3964	33.5224	31.0352	37.139	31.5059	72.7829	66.7553	67.2141	66.129	76.2067	81.1559	80.138	80.591	61.2519	83.0596
38	69.3343	56.0619	66.12	61.9946	58.951	58.5436	60.5081	63.7983	58.4981	56.6124	68.3393	61.1329	58.0211	63.7271	65.2989	69.1507	63.7681				34.8528	33.9329	36.3288	37.4793	36.944	29.0222	35.8133	31.0734	35.7602	31.8711	72.2913	73.8854	67.5647	69.4679	73.6849	78.8993	85.9668	74.3448	63.0996	74.8253
39	66.8752	62.9923	64.5817	62.9161	61.9679	56.6174	65.5011	63.8331	59.6763	58.5493	66.7403	62.7339	57.0479	66.3126	61.609	64.0836	64.3025				33.0669	35.1795	30.9331	36.8373	35.8388	28.6172	36.863	33.7233	37.9562	31.06	68.0541	71.2442	70.8876	73.1019	69.9187	74.6203	81.4628	71.6804	63.8871	72.5624
40	67.3626	56.9734	61.0563	62.2663	63.3812	55.3499	64.6653	62.6362	60.146	56.2721	71.611	65.7731	58.1966	61.6883	66.118	68.3273	65.5976				33.4756	33.3492	34.2524	37.1542	37.2729	29.9969	34.6725	30.5699	38.7356	33.4829	65.886	72.9707	69.238	69.8734	76.047	83.0086	81.7334	79.5073	67.5986	78.0009
41	71.4052	59.5032	65.2128	64.4284	61.9741	60.3665	63.5702	58.7465	57.7494	58.2197	68.8933	66.1586	58.8162	63.2195	63.7633	68.8866	68.5086				35.0503	36.2504	34.614	38.0202	36.0952	28.383	34.8319	34.0866	36.9766	32.8975	66.71	66.6269	69.6182	70.8996	74.7546	81.3144	72.2761	75.5068	67.325	67.9218
42	67.2476	56.7752	67.3581	63.814	62.7261	58.1161	66.2625	59.291	60.0151	56.5316	67.147	66.6094	62.6249	67.3641	66.5492	70.3318	69.1439				34.8187	36.8684	40.1398	36.1061	38.7325	28.8802	35.2293	34.1295	35.0843	35.3902	75.6093	70.7084	66.9193	74.7772	72.5345	77.2153	78.9919	73.9592	61.4394	70.2603
43	75.6166	57.783	69.2829	64.2908	61.4902	57.4915	62.1754	64.5338	62.2087	58.8537	71.8345	67.3661	57.1277	67.8266	65.8476	66.0459	68.4023				35.6718	35.1148	38.754	41.1218	37.8212	31.2549	36.1878	30.8055	38.2549	33.5105	69.7899	73.0349	72.5478	73.945	72.3967	77.2963	77.7156	78.6134	70.4302	70.9794
44	68.6465	61.0069	65.1984	63.0807	61.6255	60.1162	59.5532	62.8344	62.7741	55.4047	66.7475	64.4923	54.5164	67.3862	62.9807	65.8029	63.5163				36.6446	35.3089	38.3901	38.2195	37.8113	30.3567	36.0898	33.5799	37.7217	35.1983	71.5347	69.0534	67.3389	73.7882	78.7116	79.426	73.9367	73.1558	55.5466	75.6805
45	75.8688	61.9226	68.3661	63.5465	63.5245	57.4637	59.3999	63.5921	60.4618	54.7842	64.915	64.5862	58.4439	70.2385	65.7972	68.8976	65.0204				36.6715	33.647	39.6829	39.0354	39.5366	31.4676	39.0329	33.1309	39.7028	33.5954	69.4161	72.6634	66.2099	74.0816	76.4705	78.9104	76.0366	78.0041	61.6206	74.0141
46	72.8389	64.8229	68.3268	59.2596	66.0069	61.0658	60.1498	60.5548	60.4765	62.4257	63.7936	62.7455	55.8566	70.0965	66.5719	68.9673	64.058				36.0348	36.1818	38.5429	40.5427	39.3256	30.4725	36.4569	33.0297	38.4034	32.112	69.5721	74.7688	66.434	70.2579	77.9251	78.8814	80.9165	75.5965	61.4448	65.3377
47	70.7585	63.3962	67.3668	62.7339	65.7999	58.031	63.557	59.6283	61.7603	63.4817	66.0517	68.7909	56.2484	61.6615	60.4692	67.8697	65.6157				36.7782	35.8193	37.1965	39.1402	39.1857	30.1474	37.3205	34.4669	38.7887	34.742	70.0735	71.2277	63.0011	72.2241	75.7722	79.1677	77.8334	76.8751	58.4804	77.1293
48	69.2235	64.5938	66.4557	60.5102	64.2643	59.7061	63.2337	65.7351	62.5687	60.707	64.6681	67.7382	61.9468	65.2564	68.8269	67.5534	69.1657				35.8431	37.7413	40.3955	39.3133	38.2822	31.3577	37.1928	34.9489	38.0983	36.7328	66.8766	71.7331	66.8832	68.2183	74.7706	77.4377	78.581	72.1669	63.8889	71.5806
49	75.6462	61.1783	63.9718	59.9845	62.3654	61.0062	62.3918	61.5598	59.331	59.8091	66.4296	64.5746	60.2547	65.1499	67.6476	68.6482	64.7969				35.2877	35.9309	37.0944	40.6101	39.4343	31.533	38.9226	35.1397	36.6321	35.4233	68.6027	66.6278	62.8648	74.6693	80.2435	80.1384	80.1071	74.5371	67.0963	72.6593
50	75.355	62.7338	61.7564	61.9896	64.4862	59.722	60.4179	61.2706	60.8456	60.2464	64.0558	70.4742	59.0466	64.6251	68.4618	66.5832	64.7114				36.5146	36.1177	39.406	40.2498	39.9862	32.7033	39.0323	32.2686	38.5178	36.4539	73.0397	73.4212	69.3686	71.021	79.4351	78.9223	79.0571	70.8683	57.8337	71.9306
51	75.3265	66.9321	68.205	63.836	61.6448	60.4801	64.5199	64.4294	62.2627	56.5361	67.7198	63.6972	62.0071	67.9523	74.2438	68.4612	66.6082				37.759	37.7374	37.5074	41.5923	39.5174	32.9434	37.4978	35.4751	38.7407	35.549	65.3236	68.8984	63.4461	72.5015	76.1243	78.1655	73.7863	67.9392	73.5237	71.2632
52	68.4545	64.7476	65.0603	62.5026	63.7166	62.52	61.542	63.1593	64.1495	56.9025	67.2368	68.553	61.0454	70.1243	65.8604	69.4937	69.5492				37.4178	37.464	37.8478	43.1469	40.6852	33.8338	38.4036	33.3359	40.0787	34.5363	66.2663	69.68	66.8323	69.9004	72.1043	79.7702	78.5551	67.027	59.128	73.482
53	70.8239	64.48	65.5849	58.8764	62.7366	62.5812	62.5723	61.9989	62.0066	59.5164	67.3373	70.0735	62.5504	73.7605	69.7181	69.8467	66.082				38.1162	38.494	35.4544	40.8506	41.1696	32.0354	40.2959	34.5772	39.3824	37.2568	71.0203	67.5471	60.5181	68.0328	76.6168	81.9366	77.6697	73.329	63.0395	75.5444
54	70.8165	64.5687	66.213	61.4486	61.5723	60.5318	63.2048	64.5329	64.9596	59.449	67.3598	66.4744	60.9984	68.9587	70.3615	67.027	64.5415				38.7812	38.3343	38.4159	41.3413	39.7476	32.9042	38.8141	36.3725	40.6271	34.733	69.7989	70.0048	65.1778	69.3617	73.3261	79.2606	71.7949	77.6707	63.2646	64.4719
55	75.892	66.8208	68.1781	60.5895	63.0982	60.5922	62.5714	64.549	61.8732	59.7022	70.7661	69.6666	58.3118	68.1038	72.2642	70.7655	67.7988				39.1754	38.4683	38.6935	42.376	42.0234	35.3456	40.5674	36.0948	39.2512	37.5115	71.0682	72.5946	65.0464	72.2343	80.5746	84.3926	72.18	78.569	57.1978	77.8916
56	71.1109	64.5988	68.4342	64.0934	67.3171	62.8847	56.6874	62.879	61.8037	61.8887	67.1775	69.9081	62.2898	69.896	71.071	73.024	67.3753				39.2153	40.0166	40.0732	43.1109	42.6086	32.231	40.2239	36.0559	41.3387	36.5637	73.3834	68.4113	61.1003	64.0372	74.3042	79.2035	79.8615	76.5148	61.8017	76.1129
57	71.517	61.0705	66.9956	63.7491	60.6202	64.5908	62.4961	65.8672	61.253	62.3808	67.8042	68.7077	58.2631	71.2631	69.1101	74.1931	69.7628				37.1637	39.0672	41.1073	41.8418	42.0404	34.3506	37.1531	36.5321	41.8996	36.9544	74.4033	68.5461	64.9881	71.1095	70.8069	76.75	79.1674	83.1249	67.4721	75.0659
58	67.0028	62.8869	67.7638	65.8225	62.1575	63.8637	63.1917	64.3231	61.523	63.5571	70.3756	71.5037	57.9245	68.1029	65.593	70.5518	68.9285				34.5849	39.2619	40.1874	44.4504	39.7724	35.0931	40.4378	37.6474	41.8653	37.7828	80.0447	68.7112	65.0415	70.5488	70.8497	71.3939	75.0008	80.9026	64.4279	77.3153
59	67.4132	60.7527	66.307	65.9119	64.225	63.2709	65.4459	61.3402	61.6736	64.0366	69.4364	67.8562	58.7382	68.9625	68.2407	68.3942	69.6419				39.8063	38.6307	40.807	42.2134	40.3193	31.8679	41.0454	37.7324	43.6556	37.2326	74.3952	74.9138	66.5457	71.7233	73.1488	74.2496	75.8453	81.2969	66.4433	69.4329
60	77.5936	60.9224	66.2121	64.9263	63.4275	60.6144	64.9641	66.3055	61.0247	58.693	66.4817	67.1702	57.9263	72.8174	69.0726	72.4527	71.1006				39.0266	38.0827	40.3395	40.4011	39.3654	34.7327	40.8594	35.4129	42.4429	38.6422	77.6758	66.9682	68.5393	72.5698	67.9809	67.7728	73.301	72.6309	63.8835	76.0957
61	69.1771	62.7598	66.6043	63.7254	61.2019	63.0691	62.5583	69.8989	64.0743	61.3545	66.3004	67.85	63.2347	68.2775	67.2706	68.2172	67.3253				36.7905	36.9107	39.4855	40.9667	39.3036	33.7703	39.4099	37.9375	43.3832	35.9618	72.9747	69.947	63.9223	71.4164	72.7883	80.7614	77.9587	81.6042	68.7825	81.4929
62	69.405	64.8129	68.1062	62.3592	59.3431	60.8751	64.8808	68.5993	64.512	64.8591	70.8613	65.1569	56.8228	68.029	71.8684	67.1453	71.7095				37.759	39.915	43.8774	43.917	40.9416	34.9041	38.4446	37.8622	42.8632	38.7858	75.7661	64.0857	67.1599	71.6449	79.1276	77.142	76.0542	86.9818	65.3231	71.5605
63	71.1731	63.852	65.581	62.7077	64.688	63.8136	63.2145	65.7673	62.7618	59.22	69.124	66.3187	59.8169	65.9183	71.2516	67.0124	66.1792				40.8263	40.0411	40.8236	42.6966	39.0735	35.1415	41.2122	35.9488	40.5353	39.2269	69.5323	65.8077	61.0674	70.8557	73.4118	76.7023	76.2279	76.0151	76.1274	78.0143
64	66.0998	62.0105	69.5447	67.0681	63.3297	62.2609	62.0422	65.2862	62.986	60.3344	72.551	65.2043	59.4287	67.936	75.3304	69.3506	74.3152				41.3382	40.9027	40.8879	43.442	41.9175	33.4655	41.565	37.5196	42.9783	39.6224	74.9169	66.8975	62.5363	71.0092	75.6924	75.9532	70.5511	76.9352	63.6871	76.0257
65	65.8645	60.9927	67.6228	64.4875	65.5623	63.576	64.2649	69.2536	64.4866	58.7908	66.62	67.6783	56.6083	66.0738	69.7279	67.0967	67.7161				39.9363	39.1893	39.6723	44.2362	39.9322	33.6859	39.9214	37.1427	42.4283	37.2857	69.1796	65.5939	64.6506	74.3135	72.1791	75.5706	71.7807	78.0903	63.5714	74.9077
66	69.0759	65.262	68.0477	62.836	64.4215	62.423	59.9282	67.7505	62.6923	62.9339	68.6194	62.8976	57.8137	67.4697	67.8302	66.6098	68.9557				42.7938	41.394	40.6988	41.8688	42.8324	34.6018	41.7169	35.9189	44.0322	39.2897	75.0924	70.0616	60.2168	69.4316	76.7352	82.159	77.2361	79.4447	69.7297	72.434
67	68.8501	61.9737	64.856	63.4672	64.225	62.7234	64.6636	66.4983	65.435	61.4101	71.4799	67.8294	57.0231	66.7674	70.097	68.4813	70.7589				39.7054	40.8585	42.068	42.6434	40.6127	33.5989	39.9629	36.1467	41.5215	38.4924	67.0269	67.6159	61.3991	69.3692	73.1858	79.2717	73.8924	77.9553	63.2628	75.5357
68	73.1026	62.4796	75.4237	61.8005	64.4032	62.3078	68.0743	67.3917	63.5015	65.4868	69.8836	66.9466	59.0156	68.4128	73.1523	68.7133	70.2036				41.5051	39.6522	43.7737	42.3632	42.0148	33.5728	42.3828	37.2809	43.1654	35.8568	71.2194	77.2339	60.3867	71.8017	74.9655	84.9091	70.5662	79.57	61.7596	74.1138

## Sheet: (c)
		final recovery rate(%)
	field	UBQLN2 Control (24 h)	UBQLN2 Control (24 h)	UBQLN2 Control (96 h)	UBQLN2 Control (96 h)
	1	13.8239	17.0211	3.65348	10.6951
	2	22.4513	14.2452	5.13231	13.5475
	3	21.0689	17.6336	2.6823	14.2604
	4	14.7884	14.5357	2.64771	14.9644
	5	13.2497	17.2996	2.36532	11.6059
	6	14.1617	15.7684	2.60648	10.4594
	7	14.3899	11.3267	4.24262	11.9895
	8	23.4757	13.5973	2.84798	13.296
	9	21.7012	13.2147	2.89504	13.6696
	10	16.4164	14.8989	3.57827	15.9813
	field	Tau Control (24 h)	Tau Control (24 h)	tau Control (96 h)	Tau Control (96 h)
	1	73.1026	69.8836	41.5051	71.2194
	2	62.4796	66.9466	39.6522	77.2339
	3	75.4237	59.0156	43.7737	60.3867
	4	61.8005	68.4128	42.3632	71.8017
	5	64.4032	73.1523	42.0148	74.9655
	6	62.3078	68.7133	33.5728	84.9091
	7	68.0743	70.2036	42.3828	70.5662
	8	67.3917		37.2809	79.57
	9	63.5015		43.1654	61.7596
	10	65.4868		35.8568	74.1138
