# Supplementary material for: Ubiquilin-2 liquid droplets catalyze α-synuclein fibril formation
Source: EMBO J. 2025 Oct 14;44(22):6527–55. doi: 10.1038/s44318-025-00591-1 (PMC12623503; doi:10.1038/s44318-025-00591-1)
Supplement: Supplementary file 7 — Source data Fig. 5 [file 44318_2025_591_MOESM7_ESM.zip › Figure 5/5C/Numerical data.xlsx]

## Sheet: Sheet1
	UBQLN2	SO286	DMSO		UBQLN1	SO286	DMSO		UBQLN4	SO286	DMSO
	Experiment 1	27.582	50.173		Experiment 1	44.836	45.653		Experiment 1	48.96	51.027
	Experiment 2	22.702	43.849		Experiment 2	38.8	47.711		Experiment 2	46.636	57.067
	Experiment 3	32.302	53.956		Experiment 3	44.067	47.982		Experiment 3	45.631	59.951
	average	27.5287	49.326		average	42.5677	47.1153		average	47.0757	56.015
	sd	4.80022	5.10646		sd	3.28547	1.27365		sd	1.7075	4.55406
