# Supplementary material for: Ubiquilin-2 liquid droplets catalyze α-synuclein fibril formation
Source: EMBO J. 2025 Oct 14;44(22):6527–55. doi: 10.1038/s44318-025-00591-1 (PMC12623503; doi:10.1038/s44318-025-00591-1)
Supplement: Supplementary file 7 — Source data Fig. 5 [file 44318_2025_591_MOESM7_ESM.zip › Figure 5/5D/(a)(b)_Numerical data.xlsx]

## Sheet: (a)
Fractional recovery rate (%)
sec	UBQLN2 Control (24 h)										UBQLN2 SO286 (24 h)										UBQLN2 Control (96 h)										UBQLN2 SO286 (96 h)
0	0	0	0	0	0	0	0	0	0	0	0	0	0	0	0	0	0	0	0	0	0	0	0	0	0	0	0	0	0	0	0	0	0	0	0	0	0	0	0	0
1	-0.426036	-0.424213	5.13861	-1.33443	-0.256969	-0.75203	2.85685	2.39832	2.48402	0.206938	-2.2377	3.26521	0.695465	1.47504	4.16829	1.83646	2.56458	2.81047	1.77252	1.98114	0.73408	0.563026	0.190941	3.51611	-1.17304	1.98234	0.332091	2.91058	0.646805	0.811829	0.558346	1.79601	2.52355	2.05239	-1.14184	1.89696	-1.76114	0.74847	-0.314538	1.08737
2	-0.630533	2.38644	4.39622	1.84042	1.6383	4.13806	2.02345	1.9649	3.03759	0.188461	-0.544554	2.23345	1.63402	1.66404	1.88854	3.02729	1.89357	2.58329	2.22897	1.75217	3.7271	0.512082	1.15951	5.28512	-0.540994	0.335901	1.88864	3.57052	0.423181	2.19523	1.31204	1.75386	-0.209983	0.402354	0.121913	1.97312	-0.840947	1.10427	0.368353	1.62911
3	-0.332756	-0.704116	6.30798	-0.135923	2.20764	0.149077	4.13929	1.99876	1.98402	0.187538	-0.211644	3.78163	1.27044	2.60271	3.25091	1.05264	5.54569	1.78456	2.97799	2.91397	4.45123	1.04173	2.02798	3.75716	-1.8095	0.00225437	3.83025	3.65203	0.565578	-0.54965	2.23563	3.49116	0.87818	1.24998	1.5793	2.22639	0.209771	-0.186196	1.55877	2.65909
4	1.94003	2.1724	6.09956	1.54278	3.46669	1.96363	4.43588	4.69603	6.125	2.2717	-0.201348	2.63037	-0.651073	2.12863	3.5683	2.36764	3.34985	2.21425	2.38782	0.957719	2.74236	0.530527	1.50443	4.85781	0.634696	1.67349	3.67235	6.58276	0.9677	1.09424	1.59645	4.13925	3.20899	3.3039	3.92752	4.86776	0.205109	0.608362	1.30362	5.39599
5	3.06566	2.04068	4.61848	2.31566	4.04559	1.48317	4.49964	1.02647	3.7688	1.44487	1.57417	4.15771	-0.231469	3.57833	4.29799	1.17356	3.86505	5.78542	4.13118	6.72594	4.26522	1.48794	3.37766	1.93536	0.529503	1.88315	2.53652	3.55212	1.06698	1.88668	1.39362	2.05043	0.420716	1.60482	5.44227	3.05037	-1.23625	2.18089	0.204125	2.04052
6	1.35704	2.7816	5.96769	3.63719	0.772817	2.88658	3.69395	4.03138	3.65977	2.73454	1.05479	6.89334	3.18561	4.11365	1.48679	3.52824	7.07363	2.53189	4.32422	2.94285	1.51889	2.69919	0.771464	3.83386	1.54343	2.15893	2.67608	2.41453	2.03468	1.3168	1.29482	1.64321	1.51113	1.92747	3.32114	3.78708	2.40071	1.3596	1.27671	4.53816
7	0.617079	0.602421	6.88345	3.96758	3.45618	1.70631	6.39558	2.80272	5.90414	2.48787	2.21254	5.6116	3.10951	6.40699	3.75916	4.21921	8.03964	3.62874	6.92921	3.15689	3.73903	2.03515	2.96113	7.58305	1.44265	2.90588	0.918852	3.94212	4.41833	1.47191	2.50732	2.93715	2.08783	4.95241	3.9578	2.9554	2.08465	3.81425	1.1032	4.42048
8	1.87904	2.42809	7.69408	3.99139	4.81936	2.09467	5.19722	5.54545	4.70395	1.23516	0.506801	6.54796	1.43743	4.73873	3.12332	3.68371	6.68516	4.05637	1.9927	4.57157	2.54939	2.89506	1.89247	4.37273	-2.71735	3.27109	1.4995	4.67393	2.73764	2.64118	2.19297	3.98946	4.3714	4.73245	1.91715	3.70152	1.6418	3.56629	2.53301	4.96027
9	-0.347107	2.91525	7.96337	4.08068	3.69882	2.13265	6.16736	4.94563	3.87406	3.85052	1.86475	5.22346	4.21507	5.46622	6.26035	4.47292	4.72095	5.28069	3.61039	5.00264	3.05767	1.01187	1.18414	6.10688	0.938785	2.42495	4.4822	3.9912	2.14097	2.97165	2.5889	4.77079	3.43922	3.05943	4.36577	3.51413	0.674063	0.710678	3.46271	4.31349
10	2.42168	5.79177	6.27571	4.28506	3.62622	4.37639	6.49444	4.78503	5.57049	4.31798	2.78569	6.21354	2.79454	6.45028	6.19497	5.60546	6.5522	6.3652	5.81322	5.95538	5.0749	1.82962	1.29424	6.41566	0.511823	1.57655	4.5963	4.25413	1.19634	1.4441	3.23406	3.20286	3.17225	4.20671	4.44784	3.19583	1.26422	3.66308	3.55735	3.90986
11	3.83522	6.11429	8.8736	5.21073	5.53963	4.158	6.71434	5.02883	6.31579	4.73278	4.02352	6.10609	3.47944	6.59494	3.2024	4.95984	6.44729	3.59481	5.23913	4.78859	4.50395	0.760657	2.45529	4.86379	1.23227	0.870937	4.15928	4.9202	2.15301	2.81485	3.33061	4.08882	2.84752	3.81815	5.38729	4.04292	1.96905	3.19575	1.80744	6.4571
12	3.92043	4.73511	7.2717	7.30514	4.4554	5.04012	7.49323	3.87079	4.07613	5.84415	5.55651	7.65208	7.22205	6.67941	8.11198	4.04215	5.65268	4.557	6.41545	5.65273	3.90316	2.54109	3.1667	4.82893	-1.03867	2.70224	2.35723	3.31548	1.50019	0.771364	4.39641	4.75649	2.28657	5.79544	3.84306	4.34667	2.67201	3.21326	3.16023	5.66152
13	2.22705	2.75254	8.75832	3.98841	5.31514	4.63562	10.2845	5.49514	7.53008	5.6677	4.41935	6.93062	6.60269	7.44597	5.14578	4.97063	6.31018	4.65157	6.72612	6.59054	2.83387	1.41767	3.51316	5.67359	1.42497	1.4458	1.0197	3.41452	0.138386	2.50293	2.55522	3.71622	4.37965	4.36919	5.20084	5.17151	2.79135	2.98282	4.04353	3.13081
14	0.987506	6.78257	7.9606	6.75252	6.19782	5.75322	8.69806	6.2962	7.08365	5.84138	4.4102	8.02048	6.28772	5.62354	10.2336	6.78874	8.46447	4.72661	6.63362	5.593	6.2735	1.91218	2.67087	7.89681	0.830055	1.02649	3.22413	4.62047	3.21798	3.11581	6.03328	3.88032	3.77895	5.21145	3.0303	5.01921	2.24594	3.86218	3.56384	8.35368
15	3.05669	4.61211	7.83887	4.73153	5.02856	6.55842	9.41874	6.63287	5.76786	4.26625	4.54062	5.09956	5.27306	6.95288	8.00759	5.66808	7.40602	6.17708	7.53949	4.05089	7.05135	2.14934	2.6393	4.82494	0.775249	4.24497	4.48118	4.46709	3.70734	1.80575	5.17256	5.2277	3.7812	5.77014	4.9602	5.25537	0.90248	2.9441	3.39312	5.1188
16	3.81907	5.87215	9.51178	4.55195	3.2957	5.63168	7.66231	8.51167	6.84211	5.61781	5.1664	9.86799	3.56294	7.79229	6.28671	7.94826	8.61093	8.54861	6.06557	7.44074	2.53944	1.86739	2.51457	6.82604	1.66807	1.16325	3.15486	4.54334	2.60627	2.19691	4.1135	5.516	2.69753	4.9593	4.44625	6.52086	1.91031	5.68358	5.2553	6.21493
17	3.46659	10.7061	10.2007	4.3684	6.04402	6.12258	9.53424	8.37816	5.07143	8.13987	2.99848	9.46998	3.99417	6.64456	8.13413	6.10857	7.75191	6.59546	8.03716	7.12515	4.48107	4.22226	3.26294	6.23238	2.76685	3.4056	1.79696	3.12705	2.22922	2.54424	5.10295	5.02597	4.84836	6.0652	7.65584	5.48297	3.56517	3.85941	4.98344	5.81421
18	5.07565	6.23245	10.4469	3.88821	8.02908	6.27071	8.86253	8.15274	6.34492	5.75731	4.00064	8.38011	5.58908	4.55501	9.23288	6.01896	6.93237	6.90797	7.18458	7.94449	4.29109	-0.088714	3.8604	6.29015	-1.58232	2.49934	2.13821	5.96489	2.34755	1.36317	4.80881	6.25141	5.20983	5.64292	6.82954	6.22053	4.022	2.86575	4.36364	6.70414
19	5.09359	6.98305	9.31903	6.33284	6.86269	6.82239	10.7529	8.3917	7.32425	8.85122	7.09522	7.35165	6.24544	8.41842	7.50989	9.98121	7.90045	5.23546	7.53547	8.41737	2.53944	1.88407	2.82716	7.83206	1.78298	2.82097	4.45979	4.29795	2.69552	4.08191	5.64034	5.61837	5.44756	5.07426	7.12994	5.7234	2.76804	6.60534	5.34344	6.05445
20	4.91152	6.57337	8.58956	5.39527	8.45035	7.68172	8.05777	7.77737	8.82989	7.33798	4.82434	6.51616	7.49263	10.2482	9.0146	5.6724	9.64133	7.94519	9.36931	6.73191	5.07291	3.68031	2.94111	6.19354	-0.186519	2.44674	1.19593	4.16648	0.22563	1.62872	5.93673	7.02371	4.67363	6.23458	5.39048	7.0334	2.97501	5.24113	3.51745	6.57382
21	5.91607	7.9816	12.0571	7.86769	7.14927	6.31439	9.12216	7.01792	5.85056	7.72045	4.88154	9.87676	5.7508	8.14812	8.06137	9.46947	8.53718	8.53833	8.05425	5.24257	4.53478	3.80153	2.21276	7.05015	0.931713	3.44768	4.01463	4.66078	2.0056	2.43549	3.12778	6.72789	4.19366	4.32244	4.51717	6.10502	4.97296	5.2227	6.22582	7.69036
22	6.46946	8.21114	11.4023	5.66315	7.66798	8.8297	9.99806	9.23532	7.68891	8.52972	6.88243	7.96676	6.01609	9.79527	9.16539	8.4762	9.54889	10.7649	9.33513	7.36607	4.7198	2.80547	2.51149	7.47049	2.04287	2.95548	5.69036	4.57577	2.66042	1.8479	4.39117	7.28265	5.33807	6.43154	5.08849	5.34264	3.84113	6.03477	5.92984	6.75472
23	7.34396	7.08959	10.0476	10.6219	7.04419	8.75089	7.60688	7.68449	9.08741	9.48312	5.40435	9.88005	4.39686	9.38348	7.51832	7.0187	8.69714	8.32245	8.37497	6.77073	4.15282	-0.455867	1.55987	4.65163	2.99757	3.55213	4.40478	4.50653	3.33932	3.18072	7.02198	5.80354	5.53531	6.77411	7.49488	7.16089	2.95357	7.19619	4.47127	6.93076
24	6.33672	8.69153	10.2828	6.53623	9.1286	7.29146	9.51945	9.40753	7.56485	8.25073	7.18674	7.87137	6.39447	8.63698	10.0343	7.96338	9.02226	8.75831	10.3908	8.0769	5.8995	3.11202	2.39831	6.9625	1.01215	2.452	3.00308	5.87374	4.03325	2.82496	6.70838	6.71735	6.26875	8.37434	4.51956	6.61584	5.11188	6.1334	6.43458	6.76639
25	6.88922	8.49298	12.8087	7.09382	8.12461	7.77097	9.93523	10.9245	9.07989	8.27382	5.42495	10.5566	6.40187	10.1891	9.6979	8.26352	11.0477	8.76243	6.50996	7.06442	4.32391	5.66979	1.94252	5.73435	0.425193	2.0883	1.57386	3.66605	3.33831	1.82767	6.89924	8.4953	4.77112	5.69351	5.40801	7.62122	5.90528	7.49668	3.89972	5.46213
26	6.53045	11.1487	11.37	8.34193	8.03577	8.00551	11.1105	8.24078	8.23308	8.114	8.21521	10.641	9.81789	9.52391	10.9074	7.56176	10.973	8.68841	8.38905	9.74444	1.31	2.9583	2.93341	5.67459	1.05812	0.329138	2.56606	5.34965	5.58458	1.95244	5.98463	8.25894	6.19975	8.09077	7.10045	6.93243	3.1102	5.31026	7.12954	9.14829
27	6.88025	8.28668	11.2834	7.09084	8.11887	7.37217	10.7326	11.0183	9.54229	11.534	7.51278	10.0895	8.07923	10.4921	10.0933	8.99443	13.308	9.72563	8.26036	7.44572	5.43796	4.66934	3.96511	8.09303	1.96066	3.19143	6.71312	4.58453	5.70592	3.3645	7.38798	8.5367	6.94369	9.08171	6.79687	8.1637	3.61924	5.87715	6.70922	7.74288
28	8.22832	9.32203	11.8773	6.52234	9.84028	9.3434	9.25613	10.8045	10.0207	7.72322	9.29174	11.3131	7.44824	11.6293	11.8184	12.4147	12.4916	11.6993	9.99568	7.54925	3.97179	2.01583	4.42552	7.64181	1.4789	2.33252	1.38133	4.4706	2.17707	4.81702	6.56019	8.14678	5.80679	9.84734	6.94906	7.21051	6.50196	5.23376	6.84005	6.98036
29	7.4767	9.13608	13.0679	8.26355	10.3189	13.0798	12.72	9.76839	8.58929	11.2541	8.58931	9.22328	8.02321	10.339	12.7105	9.03977	10.9491	10.3897	10.8241	10.301	4.50892	2.29954	1.87938	7.35993	3.07536	1.62765	4.52091	7.04025	1.8291	1.56549	7.96428	7.8487	5.52856	7.75356	6.40722	5.76105	6.74249	9.13373	4.12797	7.11069
30	7.56012	8.52591	14.9778	8.30522	11.2694	9.77164	11.5364	10.0615	9.38158	11.0703	8.67511	12.3734	9.10974	9.27578	10.8072	10.3418	9.8418	10.0556	8.25734	6.75978	4.78445	3.89375	3.1513	5.73236	2.92862	2.62559	3.71615	3.73529	6.01578	4.36769	8.80854	8.00903	7.91937	7.41788	6.97057	7.99942	5.1846	7.10125	7.31974	8.07746
31	8.50995	10.8978	12.4011	9.95813	10.6981	12.888	11.9088	12.2567	9.89286	8.77084	6.70854	10.4129	10.9541	11.2355	11.9302	8.88862	9.36607	9.04615	7.40778	10.4891	7.02548	0.413706	2.54999	7.01728	3.25657	0.971633	5.61905	5.66516	2.44582	3.51877	9.26135	9.89236	7.77163	7.87542	8.79848	7.54849	7.11635	8.59911	6.24623	6.61175
32	6.58696	10.4562	13.8794	8.42726	10.253	10.969	12.3042	8.69161	10.1861	11.8768	5.70752	10.5072	9.07486	12.7718	12.1928	13.734	13.8512	11.7117	11.4987	12.077	6.49233	2.97675	3.89119	8.10897	3.06475	5.02499	5.09138	7.05077	3.60004	2.70863	7.1829	7.36018	5.54056	7.18337	7.51002	9.31454	5.50904	8.1668	6.815	10.8688
33	7.53231	9.53608	12.9341	10.0345	11.9084	14.3123	10.327	11.3889	11.0489	10.9224	7.54825	10.9469	9.75976	12.8995	10.591	10.9896	12.1052	9.24968	10.8392	10.1058	6.77084	2.08785	3.08123	7.48344	1.32066	3.57167	5.29613	5.80626	6.32465	1.71639	8.20978	8.65111	6.64672	9.15682	8.43194	9.15197	4.94779	7.82483	7.25851	9.07535
34	8.02741	8.77482	12.8235	8.52151	11.6324	12.6326	10.8564	11.6394	13.1541	10.4143	8.50579	12.4457	10.8664	11.5385	12.0936	9.17473	12.879	13.0953	9.92932	10.8097	4.62828	1.52834	3.60016	5.27018	3.03381	3.29589	3.03364	3.62135	4.01721	3.07618	9.05328	8.8965	6.74721	8.73914	8.15385	8.18081	4.7604	7.45059	8.31439	7.28771
35	9.23466	12.2663	12.9221	9.2051	11.2436	11.1475	13.2882	10.3837	11	10.5668	10.5959	9.75505	9.87285	13.0252	11.1204	10.3202	15.186	9.90347	11.4817	10.296	6.60871	5.66803	4.85052	8.79625	1.35249	1.2136	4.27134	4.9053	5.21956	0.689591	7.06165	8.3041	5.84953	11.2	8.81919	9.11347	6.84132	7.29389	7.54243	10.6938
36	10.7881	12.9036	13.9311	11.3551	12.0326	13.6885	13.5275	12.0787	10.4079	10.3691	9.18305	11.9984	9.85171	10.9947	13.7871	7.782	11.6699	11.8042	8.4544	7.62293	7.4353	1.7611	5.16927	7.55516	2.85878	3.10802	2.94705	4.65027	8.01336	4.00772	6.93666	8.84456	6.59797	9.14686	9.08932	8.92437	4.55156	6.25046	7.30675	9.94291
37	9.40956	11.4935	14.2603	10.7578	12.0861	11.2187	12.7154	12.783	12.6945	12.2278	9.54685	10.4524	9.22495	11.8236	12.4943	13.6595	12.9714	5.26013	9.97255	8.80962	6.53908	3.69525	4.20994	5.93954	2.58475	2.10333	5.06387	5.40135	2.70455	3.46735	8.04212	9.93451	7.44015	9.42276	7.6893	10.6451	5.37013	6.04214	5.43715	9.265
38	8.77454	13.0383	12.1309	10.4284	12.2839	12.9469	14.506	11.7004	9.56391	12.2694	10.096	11.426	12.1125	12.5933	10.7756	10.3504	13.5105	11.7076	12.098	11.4389	6.33716	0.855519	2.23663	8.13885	1.12177	3.96168	6.20276	3.62223	1.33071	2.08732	8.95374	9.63493	8.89729	10.7218	8.39927	9.19903	6.10666	5.84489	7.34758	9.11717
39	10.3217	13.1167	13.6977	10.4363	11.7499	12.2661	14.288	14.032	11.375	10.4282	11.0707	11.0171	12.0575	11.4055	13.4223	12.0649	13.9603	10.0001	12.2578	9.81114	4.42338	1.38868	3.93277	8.28129	2.57238	3.88728	4.73993	5.70109	6.62248	2.41947	10.021	10.7015	5.39507	11.1571	8.89091	9.17422	6.34253	9.86561	8.49532	9.64335
40	10.4966	12.8281	12.5791	13.9644	11.9075	12.8681	14.4533	12.7462	10.2773	11.4407	9.93811	10.8504	11.1095	11.0708	12.779	12.3316	14.2761	11.9152	13.6684	8.85741	2.92339	2.91526	3.16516	9.23253	1.68751	1.8328	7.07984	5.50477	4.27693	4.15188	8.45751	9.42567	7.60814	10.8812	11.8415	9.74408	9.23457	6.56662	5.73406	10.0937
41	8.06508	14.4077	16.2218	10.9265	10.4679	14.0844	13.2892	13.1874	11.7162	11.7594	10.922	11.7615	13.0817	12.8372	9.81705	10.7445	14.5991	13.8673	14.2294	11.9914	3.71516	4.41901	2.60773	6.40072	1.95271	3.03588	6.48901	5.00434	7.167	3.16217	8.18732	9.27512	7.33216	9.47104	8.20007	10.4568	5.24427	8.20091	7.49882	10.5702
42	11.1917	14.553	14.7878	12.9217	11.0353	14.9751	13.9581	14.4306	14.6165	12.1983	11.2915	14.4632	14.0213	12.4856	14.6771	13.2439	10.4817	10.1368	12.113	9.99532	7.22144	3.53187	2.22354	6.00628	1.02011	4.04884	8.37561	4.30058	6.82604	4.69141	8.53236	8.57433	7.94111	9.89102	9.80566	9.85617	6.80776	7.48931	8.16686	10.9816
43	9.87057	16.3545	15.4998	11.2519	14.3138	11.9945	14.7453	14.2816	13.188	12.9078	11.4025	12.7933	13.0024	13.6545	12.4079	12.8368	13.5095	11.247	15.5535	12.5041	4.05037	1.70225	0.60131	8.79426	2.82254	3.29288	7.74912	5.85622	3.11268	3.72362	11.0951	11.0109	7.44015	8.44101	9.85107	10.5381	8.03934	8.71064	7.64542	8.73105
44	10.0006	13.8528	14.3442	12.3442	15.5738	15.9407	14.1115	13.1409	14.5235	11.0786	10.5994	13.2264	12.4306	14.346	14.8996	11.7335	14.3612	12.8137	12.3322	11.9795	7.49896	4.32064	3.3022	8.08805	2.96398	2.40766	5.91753	5.63361	7.09279	3.50275	9.55549	8.96123	10.4092	11.8936	11.1634	10.3285	6.66511	6.69936	9.05388	10.225
45	11.2653	16.0881	15.3679	12.5248	13.9394	14.1129	15.7764	15.3603	14.2039	13.0297	10.9391	14.2231	13.217	14.6639	13.9484	15.0825	14.4454	12.1516	12.4489	11.6957	5.49665	1.603	4.97987	9.53832	0.769061	3.91884	5.38883	8.99817	4.60384	3.26839	8.30034	9.8201	8.83429	9.1959	10.4598	11.3732	6.17565	9.66374	6.5886	8.82831
46	9.87685	15.2475	15.3633	10.7697	13.4426	14.8896	12.8568	14.5418	13.0705	12.7295	10.6955	13.9446	10.8706	12.5838	11.7921	14.032	12.4407	13.6001	15.6269	13.2657	6.85639	3.65308	2.99962	10.2734	0.376575	3.61075	8.8656	5.31196	6.71975	2.85447	10.6385	9.83816	9.88271	11.1686	10.969	10.3353	7.17695	8.06817	10.3751	9.88747
47	10.4661	17.4354	16.6949	13.2848	14.0874	14.6674	12.2257	13.0964	14.5	14.4219	10.7858	13.5334	12.7583	15.6479	12.7369	11.9656	15.1704	13.7368	10.1545	13.8282	7.22243	3.45458	4.4055	7.88585	2.62276	3.39583	4.56777	4.33826	4.20373	4.89964	11.2687	9.67482	7.99961	11.092	9.98255	10.9163	7.67854	9.00837	7.28077	11.1003
48	10.1962	14.2073	16.742	14.0557	12.2667	14.224	14.2593	16.7128	15.8167	11.6246	9.76651	12.926	12.5649	11.9429	12.6841	13.1791	13.9312	14.0215	13.7177	13.3015	7.12197	5.13311	3.33223	7.98147	1.61326	2.79466	7.40582	7.68354	5.17143	2.75078	9.7703	10.6496	9.53174	10.0458	10.8511	11.5076	8.85512	9.50889	7.70851	11.0419
49	11.7433	14.6983	16.1637	14.1162	15.614	16.8855	15.8993	13.2706	14.7209	13.5877	11.2572	12.4348	15.1554	16.0935	14.289	13.7373	14.3301	14.4265	14.1691	13.641	8.19126	2.28636	4.51483	8.04323	2.09768	5.69228	7.00854	6.80537	2.95525	4.00688	8.4635	10.2461	8.07535	12.404	11.5013	10.4876	8.80011	8.63782	8.36728	10.8445
50	12.9676	14.2654	16.3113	13.7699	16.1336	15.8069	16.8981	15.6418	14.8759	14.8672	12.7913	13.8459	11.7257	15.1812	13.7797	11.8263	15.052	14.4379	13.8685	13.0497	7.42435	3.69261	3.37304	9.86902	1.76707	4.04584	5.2126	3.93774	3.37742	4.96202	11.4214	11.2518	10.7121	13.4823	11.3937	11.819	9.31941	9.6536	7.56748	10.5236
51	11.2438	15.0024	16.7641	14.5458	15.4582	15.2343	15.7034	14.5476	16.1729	15.6719	14.1664	13.1453	16.0961	15.0947	13.8578	11.8878	16.9726	16.7035	13.5276	12.6544	10.2821	2.75804	5.3964	7.47049	1.01392	3.12756	5.84214	6.42676	4.02322	4.31542	9.72015	11.3677	10.1759	12.5941	12.6623	9.61145	10.5333	9.10055	7.74841	11.0847
52	10.928	14.6828	15.7654	16.286	16.616	15.1498	14.8987	12.2296	14.1494	13.8113	10.6119	14.3875	14.6418	15.2488	15.2813	12.7051	15.6825	14.0554	13.3527	13.2129	6.88623	3.00134	3.63327	8.95961	1.89878	3.6641	6.47577	6.13667	5.21756	2.8806	9.75084	11.2729	8.85754	13.3743	10.6917	10.3422	8.66026	9.51073	8.78017	10.4691
53	11.711	15.816	14.8459	14.0983	18.8839	17.3366	16.972	13.4583	12.9859	15.1019	16.3435	13.7275	15.8319	15.7746	15.3667	11.8058	18.2938	14.736	12.2427	15.209	6.24266	4.02639	4.30541	6.6826	0.983867	3.71595	5.37559	4.94299	7.44778	2.51305	9.70743	11.7524	9.75897	12.2431	13.0041	12.3606	7.88551	9.70799	8.16408	9.98862
54	13.4565	17.6504	18.1899	11.8769	12.8035	16.8532	13.9267	16.0143	13.8393	12.6666	12.4481	14.2077	15.6585	14.9025	14.1857	13.0215	17.0203	16.6737	14.7864	13.8939	9.26652	3.11377	4.91365	10.9926	0.181215	2.10032	7.33553	4.47498	4.31905	4.05746	11.729	11.9496	10.2337	13.2501	11.0304	13.1957	9.60656	8.1963	9.46213	10.2483
55	13.9228	16.5908	18.6039	15.2135	15.9798	17.8787	14.7823	14.6289	12.5846	14.3554	13.6756	14.4456	15.3658	14.2626	14.3048	14.8698	16.1343	15.4884	16.3025	15.1443	7.13689	4.68603	5.75903	8.12092	-0.259006	2.52639	3.09985	7.2059	3.98412	4.43766	11.6137	11.662	9.53099	8.92537	8.94509	12.5455	8.06638	10.709	8.70316	10.9301
56	12.1945	17.5341	17.7306	15.9556	16.5167	17.3394	17.0469	18.3468	14.5592	13.7715	12.0317	11.9326	14.053	16.3247	17.6127	13.8355	15.7136	15.6149	13.3527	15.1274	7.79836	5.08481	5.33172	10.2366	2.01724	2.63686	7.58307	5.80538	4.50256	4.13923	11.2186	11.936	9.72897	14.5997	11.5937	11.6607	8.09808	10.7173	9.43801	11.8171
57	12.8403	17.2048	15.8437	15.0032	16.7526	15.0197	17.9523	19.5639	14.4333	14.5448	14.4101	16.4499	12.4021	16.1643	13.4254	14.2533	16.4002	15.8092	16.1316	12.7998	6.80466	2.21346	4.71886	11.4179	-0.284641	3.82341	5.78815	5.41538	8.51676	2.6277	11.2994	11.3549	9.34575	13.7697	12.4272	11.6898	8.48965	10.9339	9.7878	12.6448
58	11.1935	17.7705	16.3224	17.931	17.3124	17.4021	13.9202	17.4674	17.1889	17.5269	12.3829	16.5947	17.2883	15.6933	15.4679	16.1632	18.0404	13.9742	14.4456	15.5156	7.31195	2.30481	4.54024	10.6758	2.09149	3.99399	5.09239	8.45654	7.86996	5.41557	11.2335	13.3956	11.0519	13.4026	12.7754	10.7674	9.56741	9.80938	7.81985	11.0157
59	12.8116	16.7642	18.3153	15.2929	19.1131	17.5853	19.7614	16.2755	15.969	16.7232	13.4262	14.7724	14.7179	16.6742	16.8851	16.3802	18.6968	15.912	15.8009	16.0941	7.89285	0.634173	6.00694	8.51736	1.95006	3.03212	6.05811	5.45306	6.24542	3.78854	11.3435	13.9097	12.158	13.7751	12.0973	13.6527	8.94742	10.2103	8.61965	10.4535
60	13.5533	19.5448	16.5465	15.3653	17.2828	15.3236	17.5809	17.0891	16.4671	15.8455	15.1457	16.4971	15.2907	16.6341	16.3547	16.3878	17.7329	15.6581	15.2318	17.665	9.98568	2.0413	5.84526	7.77031	-0.960884	2.69773	5.17898	2.78876	6.33768	3.96136	12.0336	12.4336	10.2389	15.6941	14.0447	13.639	7.64031	10.2887	10.029	12.0787
61	11.946	17.5206	18.3365	17.5947	17.4385	17.2682	18.2933	19.1798	15.7105	17.0881	17.6625	17.9466	13.1937	17.8008	15.0377	14.8255	15.7583	16.9996	14.5642	14.104	7.72773	3.00047	7.04095	6.95453	0.902541	2.44148	6.5267	5.73702	5.96464	5.38438	14.3418	13.4475	10.8066	14.6212	13.0941	11.8353	8.9297	10.8915	10.0652	14.1445
62	15.1427	17.7259	19.7706	17.7871	20.6693	15.7072	20.1948	17.4732	16.4135	15.4344	12.7707	14.1584	15.3562	17.5147	17.2436	16.3133	16.5592	16.8608	16.7419	17.009	6.58782	3.83754	4.91365	11.1968	1.29061	3.01334	5.15453	4.46008	8.02339	5.8944	14.5477	11.3323	12.2195	14.5668	12.2519	12.0654	9.95898	11.0224	9.93719	14.7962
63	14.774	18.6518	19.5382	16.4269	17.749	17.2615	16.6034	18.8915	17.1673	12.2722	12.8062	15.7153	15.2241	18.1619	16.6173	15.9246	18.5836	17.2093	16.3327	16.2076	8.43595	3.97983	4.45709	10.0842	1.1032	1.98986	6.80174	7.16821	5.6648	5.30092	13.9811	13.0531	13.0347	13.2486	13.7738	12.1459	9.34458	9.82966	11.2955	11.787
64	14.3354	19.4712	17.9492	16.8664	18.6871	17.3233	16.7919	18.9544	18.0686	16.9874	16.6707	16.0936	15.4239	17.2328	18.0587	16.7009	18.5576	17.3141	18.4048	17.7367	8.98701	3.91132	4.44323	7.45356	3.23006	2.48506	6.3525	6.25498	5.78514	3.97063	12.2252	13.3594	12.4978	13.3528	11.3602	13.2907	9.80888	12.6134	10.5746	13.3091
65	15.4431	19.5632	18.2978	17.2593	18.2075	16.0708	18.8846	16.6518	17.8722	16.8202	17.6957	16.9609	17.9098	19.6655	16.4117	15.8404	20.2892	20.0074	20.4036	14.8466	9.22872	4.39442	6.28643	10.3471	3.06298	3.49878	3.4951	7.16032	4.90368	4.32048	12.8726	15.6041	14.1386	12.6661	12.6407	13.769	9.32873	11.3036	10.3297	12.4882
66	13.53	21.0431	21.8059	16.9329	19.3835	19.8291	17.1236	18.4668	16.7585	14.2418	14.147	16.1901	16.0549	16.0249	16.9684	15.9127	18.1276	16.6943	17.3451	14.324	8.91042	4.73698	6.12628	13.177	0.123757	3.94214	5.84928	6.77733	3.81464	5.16519	12.8487	14.1528	11.0571	15.4757	13.3603	14.5357	7.78762	12.0815	10.0411	13.6563
67	14.9121	19.2823	19.5714	18.4211	16.7183	19.4436	18.8513	20.1337	15.6259	18.3805	15.6822	16.6067	15.185	17.7998	18.6861	17.9057	18.9087	18.1242	17.7181	16.8318	8.48967	4.98819	4.44785	7.70158	2.13127	4.52752	5.32364	6.43027	7.32644	3.63595	11.9498	14.4035	12.1715	15.4734	13.4846	13.2103	10.0037	13.0448	9.64584	12.9444
68	15.1866	19.1535	20.1505	16.029	18.0021	16.8988	17.9052	17.9763	15.7284	16.9384	15.8104	16.9817	17.9447	17.8579	18.7621	18.0731	20.7099	19.7083	16.0432	17.2011	7.11898	4.38739	5.47493	6.97445	1.6495	1.99962	8.57425	5.36279	7.30338	4.94938	12.5007	13.9631	14.7558	14.425	14.4806	14.753	10.73	11.6262	11.0404	12.0787
sec	α-Syn Control (24 h)										α-Syn SO286 (24 h)										α-Syn Control (96 h)										α-Syn SO286 (96 h)
0	0	0	0	0	0	0	0	0	0	0	0	0	0	0	0	0	0	0	0	0	0	0	0	0	0	0	0	0	0	0	0	0	0	0	0	0	0	0	0	0
1	17.0541	17.3683	17.9255	21.213	17.2563	15.9248	15.0743	17.011	16.0332	17.7821	22.3542	17.0347	17.5083	20.3146	18.1883	18.0085	19.5884	15.9857	15.803	18.0846	4.97068	4.61361	4.73477	4.48067	0.96005	4.48534	3.88103	2.92409	3.08832	4.62567	17.3431	18.5174	16.7325	15.1943	17.46	17.1236	13.0651	15.3109	17.0545	17.0362
2	26.3574	23.3152	25.6981	28.5469	27.0289	27.7746	25.0785	28.3546	26.3462	25.7574	25.2487	25.2492	25.9105	28.1097	27.1011	25.9548	27.3566	24.5684	26.5854	25.0905	5.59045	6.90484	7.45612	8.82689	4.88505	6.55779	6.92802	7.00177	5.30315	8.51474	24.63	24.0102	24.1485	22.2756	22.6404	22.7998	22.9571	23.9009	23.6279	22.0176
3	31.1871	29.1592	31.1152	34.244	29.4192	32.7448	31.5061	32.2559	29.4953	30.2915	32.0692	29.2041	29.7268	32.3556	28.3929	31.7423	29.1538	29.3229	30.8857	31.2711	8.07093	9.78037	9.12405	11.1541	9.33442	10.3534	9.54085	9.11681	7.82582	9.7459	28.526	29.3566	30.7041	29.1068	29.8163	29.7826	28.6166	28.1968	29.003	29.1233
4	34.1683	31.2762	35.1925	37.4978	32.4781	34.4365	33.3505	39.1544	33.8169	33.5583	33.1619	32.163	31.2656	37.5324	33.6605	34.9413	34.3374	33.7647	34.6122	34.4913	9.79267	12.0434	11.4766	11.9855	10.4882	9.92219	11.1975	10.4567	9.71081	12.0973	30.8357	33.7849	32.8406	32.0622	32.3369	32.0375	30.3775	34.6328	32.6649	31.0827
5	38.4728	33.5149	35.4069	39.5651	37.431	40.4155	35.4079	41.1568	37.2208	33.9668	33.2549	32.8973	33.4973	38.26	35.2044	37.4748	34.1828	37.0704	36.6142	36.4749	11.431	12.8991	12.3863	12.4768	13.4547	13.2786	14.1959	11.2731	10.0823	13.07	34.8844	36.0994	37.1306	36.795	37.1772	37.7527	34.8692	36.6751	34.9457	38.2902
6	42.134	40.7412	40.0184	40.4629	41.459	42.6144	38.2579	44.715	38.2542	36.2286	36.9415	36.3908	36.1075	37.8354	39.7858	40.4617	38.609	37.6586	34.0239	39.3727	12.0001	13.9765	13.4489	15.7089	13.1272	13.5957	13.9674	13.765	10.6298	15.4768	34.9628	36.6231	39.1822	37.1432	36.4918	36.3585	34.4692	40.7384	38.3312	36.9124
7	42.8606	38.7386	43.0769	45.3981	40.2746	41.6034	39.9932	46.8717	38.8118	37.9545	38.0867	36.6472	39.5473	42.2438	40.5724	43.0017	38.9707	40.1556	41.2087	40.4297	13.8587	14.8975	15.3993	15.948	13.1956	15.1728	14.9322	13.472	14.8191	14.2899	37.2705	39.3358	40.0887	40.5756	41.3656	40.8116	37.8226	41.5212	41.674	40.572
8	46.089	41.8842	42.6193	43.792	40.0265	41.2453	36.6595	47.4155	40.2533	38.9699	39.2585	38.7606	39.7382	45.1202	40.8285	46.5776	44.7468	38.7364	45.6233	43.0624	16.8679	17.3081	15.6393	17.092	14.6528	15.5349	16.3211	14.9267	15.0655	15.9549	36.0896	40.9695	42.8411	40.3562	40.7656	40.5182	40.7099	42.5238	40.7864	37.6076
9	46.5686	40.8651	41.3406	42.7276	39.7209	43.9502	42.1978	47.4338	41.2468	41.5462	40.8625	41.2726	41.3412	43.2345	40.1846	47.5262	43.7029	41.9605	43.4643	41.7205	15.5172	15.6174	17.0028	18.3159	16.5893	15.1543	16.7852	16.285	15.8306	17.6889	37.7725	42.6777	41.0338	40.191	44.8306	44.1035	36.162	43.0162	41.4403	42.7052
10	48.0876	40.6583	43.5325	48.2511	42.6896	46.5146	42.8617	48.3185	42.233	43.8665	40.1208	41.6629	43.4698	44.1185	42.4518	48.8613	40.9133	42.8889	44.2419	46.2638	16.6275	16.7697	18.1865	18.7534	17.3999	16.5691	17.2929	17.8331	15.6949	19.802	39.972	41.6931	42.7147	41.1982	40.6828	43.2145	38.8626	40.9869	42.4485	42.6026
11	51.1512	42.0878	43.7127	50.0089	44.1662	46.3034	42.9986	50.0534	40.8938	41.7509	42.4369	43.3458	42.7617	45.8528	42.9008	49.0347	43.4577	42.6028	46.3665	44.5003	15.4602	19.8292	19.3051	19.1168	17.8761	18.2031	18.1848	16.8312	18.0522	19.536	41.4982	44.995	43.7193	42.0365	40.8035	41.3097	40.1269	43.7404	43.0291	41.857
12	50.3088	42.7637	44.6259	46.6629	42.2948	47.0335	43.3918	52.2619	44.002	41.2578	44.6886	41.8102	42.4586	48.0156	44.5823	47.8201	45.461	42.4629	45.0038	44.5922	17.3731	19.385	18.5547	18.7149	18.1919	18.8294	18.9996	17.7095	17.8991	19.6529	41.5872	44.4949	47.7631	46.4994	42.5638	41.5419	41.7038	45.8628	44.6625	40.5486
13	48.4793	42.1613	47.4017	47.146	43.9016	47.4538	43.0459	51.9943	41.9322	44.766	44.6629	41.4569	45.375	44.7514	41.8521	49.0282	44.1965	41.0172	46.3873	46.4892	17.2383	19.6245	19.3355	20.8233	21.7575	19.3048	18.826	19.2473	19.0069	20.7807	43.1908	46.6741	46.4151	45.5146	45.7152	45.5119	41.7976	47.6817	45.092	45.0276
14	49.1314	47.3787	50.4747	50.3541	42.062	48.6116	44.9274	51.9933	45.0353	45.958	44.9467	44.8309	44.0545	46.8764	44.2639	47.8212	48.1765	44.7659	45.2356	45.8944	17.5912	19.7973	22.2565	20.872	19.9518	20.4338	18.6525	18.3499	19.9137	18.7117	42.4587	48.4904	46.3633	46.2894	46.027	46.385	43.1465	44.8034	45.9703	42.9763
15	51.2425	44.5344	46.2514	52.2638	45.4624	47.5567	47.0826	52.9039	45.284	42.4185	46.7534	44.0152	43.1096	47.0099	45.9564	50.54	47.0686	45.5301	44.4487	46.773	17.6913	19.8054	20.8803	21.053	20.9507	20.0251	19.7408	18.944	20.7349	19.5847	42.1288	48.4223	48.13	47.8801	44.2016	44.4226	43.0279	45.294	46.1095	45.4688
16	51.4628	46.4015	49.3234	51.0396	43.9109	50.4063	45.0149	51.128	43.2551	46.6371	47.1589	46.0307	45.8821	48.5767	43.2634	51.1785	45.7032	45.9063	40.9353	46.4882	18.5779	21.6392	22.9404	22.5225	20.9515	20.3414	20.9312	21.0031	20.8577	21.8462	43.6464	46.0768	47.3405	46.5032	42.2484	44.1026	43.3672	45.8795	45.5233	45.7164
17	51.3215	45.4296	46.5548	49.1379	45.9823	48.0156	45.8619	54.7175	44.9862	45.9214	46.3124	43.8638	45.0709	48.1013	48.5771	51.8934	48.5639	46.9407	46.2636	46.9463	20.1322	21.714	24.4221	23.9449	21.6354	18.8495	20.7484	20.2368	19.7522	23.8485	42.4693	51.6259	49.1921	47.9734	45.6183	45.9959	47.5638	48.7736	48.2947	46.155
18	50.7662	49.4485	50.9686	51.6279	46.0766	50.5811	45.6304	55.586	48.4045	45.9183	46.8523	45.766	46.1729	47.2372	44.959	50.3957	48.0971	42.8402	50.0639	46.4443	19.8237	22.397	22.2636	23.793	21.5358	20.987	22.6392	19.4328	19.6923	24.0545	44.1551	46.6359	45.636	45.7023	43.2712	44.0867	43.8564	45.0045	47.6789	45.0321
19	50.39	45.5346	48.5551	51.1854	46.8355	48.4841	47.1063	54.4327	46.4472	47.9189	48.396	43.1192	45.079	48.2907	45.8761	51.3465	46.2875	45.227	48.7927	47.2989	19.8702	22.0507	22.3117	23.9681	23.4691	21.9514	23.2012	22.0477	21.0276	22.6862	44.6649	49.7759	47.4801	47.0101	45.6597	46.5773	45.4517	47.274	48.2604	46.3567
20	52.4922	48.4377	51.0587	52.0733	46.6263	53.4811	47.3235	52.8456	47.187	47.6818	42.4804	44.8463	46.1025	50.9778	46.4105	49.7809	47.283	46.9651	45.7543	47.3647	20.0481	22.2665	23.4558	24.0968	22.0337	22.678	21.6117	21.9653	21.3112	23.8664	44.9724	48.5795	49.7835	48.0005	47.4384	46.9691	46.2838	48.4469	49.2288	45.6669
21	52.9006	48.7305	51.4925	53.2101	46.3617	48.8261	49.0443	52.9341	45.73	47.6755	46.0078	43.4179	44.4045	49.7588	45.1066	51.7276	47.2737	45.9402	47.275	51.7859	19.9175	22.9294	23.133	24.857	23.3796	21.6912	22.5314	21.1526	20.9624	25.5659	44.807	49.6605	48.0574	47.2696	45.1663	45.1326	45.631	52.5361	48.6314	45.0735
22	52.3553	46.2305	51.5567	51.488	45.6377	49.6934	45.9247	54.7207	46.8718	46.4971	48.2269	48.4603	47.677	50.4894	46.4014	50.989	50.1345	46.2593	45.7127	48.1306	19.8153	22.8011	25.1754	24.0532	25.3417	22.4187	21.4267	23.0357	20.7607	23.0369	46.9281	49.6441	51.0267	49.5566	48.6252	48.8641	44.8678	48.6879	46.4879	46.2378
23	54.9616	50.5358	52.4896	52.0892	48.0034	52.1174	48.3177	54.0043	47.2637	48.2585	47.595	48.5025	46.0913	49.5465	47.8439	51.1473	49.915	48.2073	49.1918	47.9219	21.9949	24.1832	23.4275	25.8178	23.2754	22.4412	22.1522	20.9965	22.7973	23.4251	47.7145	52.3496	49.9741	49.7088	47.0314	47.5452	47.048	48.3137	47.7809	45.7948
24	54.6744	48.1071	52.6314	52.6883	46.3002	50.7204	49.209	56.0542	48.8597	47.2994	47.4892	48.4747	46.0301	50.915	46.8836	52.435	50.6621	48.38	48.7261	48.1483	20.804	22.8359	23.7538	24.2741	22.5316	21.9714	24.4594	21.6922	24.1955	24.2756	44.9782	49.9832	48.3781	47.1417	48.7133	48.8118	46.0273	49.8059	49.2492	48.2702
25	56.2235	51.7502	53.6823	52.5068	47.2128	52.6577	50.3381	57.0307	49.9882	47.7152	47.7868	50.9434	48.1587	52.7618	45.3527	50.8329	53.4734	46.2105	48.0255	48.0002	22.177	24.3812	23.3871	27.7191	24.2603	23.2337	23.4169	21.0178	21.252	25.2355	44.7374	49.3232	49.8458	47.025	50.0427	49.2976	48.7297	50.3709	47.5453	45.6399
26	54.1492	51.0742	50.7574	52.4433	47.5779	52.1292	50.0376	57.4536	48.6879	48.7662	48.0489	49.2533	49.2199	50.1555	47.5857	52.4673	51.7081	47.954	49.7064	49.3118	21.7997	24.8461	23.7998	25.3331	25.9774	23.4762	24.4316	21.3741	22.1012	25.8162	43.9133	50.9641	51.6597	48.8677	49.0657	49.4775	49.1251	49.7892	49.5126	47.8361
27	56.8411	50.1044	51.712	53.1943	48.6187	51.6767	48.6954	57.3187	48.9344	49.7357	48.3426	50.1205	49.5097	50.9618	47.2964	52.6213	50.6023	49.0583	49.276	48.4739	20.2899	23.223	24.1425	27.2823	24.8734	22.3392	23.6004	22.6411	23.7671	26.1145	45.1639	51.2905	50.3882	48.3935	49.6022	49.7399	48.5909	49.4298	49.2019	51.1454
28	56.3148	49.4736	52.1344	52.235	50.4943	52.2053	49.9573	57.4946	48.9989	48.2052	50.3639	48.5674	46.2964	53.1057	48.765	53.1511	52.3048	48.7245	52.0909	49.3306	22.0846	24.8602	24.5991	25.6412	26.0186	23.9692	24.2402	24.977	24.1614	26.1647	47.9398	49.6605	50.7824	48.8826	48.2137	48.7959	49.9986	50.7991	50.3149	50.661
29	53.6228	51.7649	51.7192	52.5822	49.1991	52.156	51.1018	57.2939	49.9545	50.9528	48.4623	46.971	51.9822	51.1093	48.9297	49.7755	49.4461	51.177	47.6742	47.7769	23.4811	23.6672	24.2437	28.483	25.4421	23.7958	24.5037	24.7893	23.0445	26.7521	49.8675	53.1323	51.4795	50.1148	48.4551	47.9131	45.4103	52.8536	51.3194	49.0896
30	56.347	50.4571	54.8026	53.8063	48.9417	52.1699	51.6298	57.4946	48.1241	50.1515	48.5048	47.4098	48.2076	49.2764	46.6837	54.1244	52.1337	47.2894	52.8008	52.2179	23.6375	24.4962	23.3701	25.0554	24.9582	21.7057	23.1298	23.1778	25.4436	25.4445	48.9332	49.7205	50.2184	49.733	50.9334	50.628	48.7738	53.3292	51.0708	47.4615
31	54.0935	52.4387	51.3175	50.3899	49.6544	54.1844	51.3468	57.6683	48.8608	49.5612	49.4096	48.4799	48.7332	51.9406	47.866	52.9691	50.6405	48.7118	50.4257	48.7504	21.1952	24.0928	23.7404	26.7627	26.0139	23.3108	24.3066	23.7299	23.6632	25.5637	48.6401	51.6332	51.3135	51.1388	51.9431	51.2857	48.2084	51.5075	50.6284	47.9199
32	52.5189	53.1041	55.2747	52.4979	47.6804	52.305	52.3204	58.8195	53.1323	47.8782	49.376	49.1411	48.7525	54.4801	51.7332	51.7287	50.5807	49.6741	51.3924	51.9247	23.0177	26.2535	23.9457	29.1821	26.203	23.8367	24.7151	25.1574	23.8854	26.2448	47.1651	50.4868	51.7097	51.5272	51.1713	53.0318	49.4478	50.989	54.1975	50.4962
33	55.5469	54.6155	50.9448	54.7755	50.2861	54.1693	51.6092	57.1515	50.3453	48.7004	47.6197	47.2996	49.9423	53.606	48.9257	53.1457	51.9925	50.6237	51.8362	52.2597	21.2411	25.4519	24.3988	26.2197	26.5686	23.6641	27.2144	23.8521	24.8324	26.08	47.258	53.2296	53.1661	52.5055	48.0754	49.3507	48.8152	52.1033	52.0763	50.6429
34	56.6775	50.9672	52.3363	53.9392	52.5729	54.3441	54.7371	56.3197	52.0017	52.1594	51.8443	49.1956	49.4893	52.1479	46.6606	54.708	50.0706	50.9523	49.7802	51.6409	20.852	24.7661	26.6826	26.2924	24.0448	24.345	25.562	24.3829	23.733	27.9114	47.7909	51.9568	51.6512	51.7307	50.5942	50.4924	50.1687	52.5697	52.5502	48.7771
35	54.1303	52.7577	52.3871	53.5127	50.201	54.5725	50.651	60.1498	53.607	51.6632	49.4571	49.4294	49.2607	49.9292	49.5887	53.5667	51.2681	50.5675	52.1574	54.4322	22.3813	24.8009	26.5913	26.025	26.2816	23.9684	22.8413	23.7859	24.6171	26.4404	47.6874	53.4441	50.9135	50.2212	49.5291	49.3835	51.1783	52.8573	53.5798	50.896
36	56.0132	53.356	52.7142	54.5216	51.0531	49.7255	51.1594	60.5328	51.9905	50.3918	49.9782	49.3934	51.9669	54.7433	49.2491	53.0649	52.1069	51.6189	51.6013	50.275	24.6978	24.884	25.9265	27.3412	29.0987	23.811	25.2007	24.9969	25.5619	26.9065	48.5424	53.3659	54.7762	54.4536	50.6357	50.3913	50.2901	54.382	51.709	49.3742
37	55.7695	53.5565	53.9588	53.598	51.0644	52.9536	53.3579	59.921	52.2432	52.08	52.4881	50.2966	51.2811	52.7379	49.0683	55.2712	52.7428	50.4817	50.9516	50.7257	23.5604	24.6311	27.5789	28.5745	26.7709	23.163	25.1114	22.9628	24.9257	27.1178	48.5811	53.6641	53.2227	50.5853	51.2656	50.6608	50.1283	53.1217	52.7191	50.0144
38	54.0279	52.8333	57.2678	55.2348	49.4914	55.6992	52.3791	60.413	51.9281	53.644	52.1795	49.5932	49.9577	51.4512	49.4581	52.5718	50.9775	50.806	52.0722	52.0823	23.6034	26.3981	25.8062	27.1384	26.0559	23.8969	25.7855	24.444	25.8492	27.6633	48.3973	53.8323	53.3538	53.3811	50.789	50.2991	48.6589	53.8096	51.4428	52.0297
39	59.3416	52.6832	58.1003	55.9451	52.7831	55.0174	54.3274	60.3612	51.8636	53.4047	53.1774	51.2225	50.6454	52.0412	48.2939	55.8332	52.7036	52.4456	51.4059	50.1863	24.6047	23.9571	28.0419	27.2249	25.1363	24.1956	25.3885	24.0023	24.1493	29.4805	49.0541	53.5332	52.5426	50.8019	52.4444	52.9494	52.8831	56.2214	53.6911	47.9523
40	54.3996	52.4954	57.3683	55.8737	51.3495	52.558	55.2116	60.4723	51.2968	52.0278	51.511	51.2709	51.8709	53.3778	51.5796	53.5387	51.1805	52.1033	51.0213	50.5504	24.0947	26.5672	26.8504	29.1175	27.7652	23.8207	26.8638	22.6087	24.0317	27.9323	52.1134	53.1805	52.8435	53.1272	50.1379	50.5243	51.4312	54.1242	52.7617	51.1382
41	56.5217	53.4064	53.8501	57.7793	49.6503	55.7271	55.5471	59.8315	52.5869	54.3648	51.607	48.828	52.1893	50.6977	49.8538	53.6184	52.549	49.9168	52.7925	53.4868	21.8706	25.0738	27.8748	27.4727	29.9343	24.61	26.4974	25.9024	24.636	27.9151	50.913	53.4041	54.1065	53.0936	51.8259	51.7811	50.2772	54.8382	53.0502	52.3025
42	56.9201	54.8212	56.2873	56.3845	53.7142	55.6188	57.0889	59.9836	49.4552	50.0585	48.3782	52.719	52.4281	51.5459	47.9694	53.7767	52.7098	49.6815	53.7374	52.2137	25.4627	25.8145	28.0107	29.5114	29.1384	23.4649	26.1497	26.0371	25.2419	26.9724	49.0695	56.3769	54.0961	54.855	52.825	52.5381	52.9741	53.3116	53.4425	52.1035
43	56.6208	54.3185	56.7605	56.3984	51.8274	56.0798	54.3573	59.921	51.4226	53.7944	51.6861	52.9836	51.9005	53.31	47.7635	53.4256	52.682	50.6078	56.2467	51.429	24.4136	24.8491	26.9856	27.1995	27.1568	22.0598	25.9197	25.6138	26.1351	27.1096	50.0039	55.6332	54.8875	53.8553	55.128	54.1965	50.6947	54.786	52.7942	55.0247
44	56.603	55.0825	54.8834	53.9422	52.6036	55.0388	56.4343	59.2003	53.6407	56.3822	51.4576	51.8744	51.8036	52.5276	48.54	54.7791	55.8035	51.9422	51.7905	54.6075	25.4808	26.0036	28.1283	29.3071	28.1363	24.7962	26.1947	25.9539	23.7383	28.4988	51.4982	54.7596	52.5171	54.0868	54.4258	54.3551	50.5862	56.7446	55.1585	52.9121
45	59.8235	55.8939	56.599	56.8805	53.3009	56.3285	54.2924	59.2154	54.1779	52.7173	53.7163	54.6068	50.2199	53.314	53.1365	53.6959	55.249	53.1758	51.884	51.2256	24.2044	26.5583	28.4341	27.5796	29.3554	25.649	26.6024	25.2464	25.6127	26.3453	49.9362	53.9005	54.5168	52.6716	50.6233	51.9451	50.7931	53.3944	53.4268	50.4205
46	55.5669	53.7611	55.2592	54.9422	51.4951	57.2109	53.2344	60.8025	53.9313	54.3481	50.6487	52.0382	52.2618	51.9844	53.0642	54.1115	53.292	51.107	53.2645	53.3428	22.7641	27.4599	26.1573	30.0914	26.4737	23.5653	26.0311	25.9642	25.0804	29.2677	50.2679	54.4614	53.9961	53.0338	54.5183	53.7338	49.172	52.3397	53.347	50.5358
47	58.457	54.8422	56.1093	56.077	55.2165	55.2082	55.2496	59.6146	53.3758	52.8865	54.2048	52.2709	51.7638	52.8745	50.7599	55.9344	51.2031	52.8664	54.9276	54.2694	23.6347	25.8093	27.8401	28.004	28.3386	24.7184	24.6451	25.8302	24.9371	28.5663	50.1393	53.435	54.6517	53.3811	55.3015	54.4269	50.8611	56.8879	54.384	53.3651
48	57.8772	56.0387	55.5274	59.3248	55.3272	57.3492	54.8369	57.8744	55.5662	53.6502	49.8536	51.9702	52.3362	52.7877	52.9065	54.5433	54.642	51.2469	53.4827	56.7049	25.255	25.6774	27.7806	29.5623	29.0715	25.6345	25.1907	26.8712	26.6363	27.8492	51.0127	54.2196	54.297	54.5535	51.6074	51.6384	50.428	52.7242	54.2411	52.8329
49	56.8745	56.7881	53.8356	57.9281	54.712	56.4218	58.4516	62.7575	53.7001	52.5982	53.0438	51.7488	54.6414	56.0948	52.9838	55.5727	51.7122	52.0068	53.6116	53.6245	23.1032	24.9069	27.4238	28.4234	28.8295	26.5138	27.0101	25.7095	25.5778	28.4936	50.4469	55.8569	54.2319	53.8441	50.9308	52.7703	51.2556	54.895	55.1214	51.9018
50	61.4004	53.9511	56.1879	57.2783	52.6036	56.5054	58.6338	61.7487	55.1519	53.459	50.7189	50.5973	53.2903	53.4725	52.2435	54.8782	51.4752	55.251	55.202	54.4051	24.3163	26.192	27.889	29.2635	29.4068	25.0371	26.4303	27.2452	25.1198	28.7776	52.4838	55.0078	55.1054	54.5358	52.5836	53.0531	54.1658	55.6806	55.8671	51.4228
51	56.86	57.4304	57.4107	58.8973	52.9359	57.4767	57.7373	61.193	55.6931	56.9108	50.8554	53.2226	51.623	56.3818	52.2134	53.4278	55.4108	52.0354	52.8622	55.9306	23.855	25.6774	28.6252	29.986	29.8635	23.4786	26.8966	25.9443	24.398	29.7562	52.6386	55.446	56.4316	55.1817	55.461	54.6202	53.2647	53.6411	55.0917	52.0414
52	61.0543	57.1366	57.1001	57.9003	52.1124	56.8388	56.0041	60.1659	55.0025	55.141	54.8239	55.0744	50.1964	56.5861	51.6127	54.1201	54.1845	51.0667	53.9474	54.7911	25.6559	26.3284	26.5962	29.8581	29.5204	25.7124	27.7756	26.5156	24.6277	30.6142	50.7186	56.8805	53.35	52.5027	54.1712	53.8809	50.0777	54.6166	54.3747	51.5092
53	59.6132	57.3465	52.4274	56.5304	54.6679	56.4443	56.0504	62.3334	54.141	55.7898	52.4772	53.5934	53.3577	57.542	52.1009	55.395	51.9544	56.4826	54.6293	54.3372	24.9889	25.0634	27.8628	29.5194	28.2935	23.8207	25.8105	25.8074	27.5659	28.6907	50.3385	52.895	55.1865	53.4772	53.2725	53.0699	51.0836	54.1763	55.1603	53.2813
54	57.6201	54.8926	55.8307	56.9272	56.0225	60.0733	56.7822	60.9827	54.3068	57.2409	54.5697	54.5975	55.3506	54.2359	51.9542	53.5828	54.7111	52.7169	50.6388	55.2263	26.1103	27.1908	29.5144	30.1321	30.4096	25.8401	25.1414	25.9274	25.2184	30.0575	51.9963	56.9314	54.3282	52.0555	50.8691	52.0338	53.1562	54.1987	52.7478	52.6474
55	57.599	56.3378	57.186	56.9688	54.1951	56.0862	55.3474	59.7581	54.5165	54.8318	54.3541	55.0723	54.8546	55.2984	51.7393	55.8332	54.0248	52.6205	54.3746	54.2715	25.1445	27.784	27.8132	31.0544	28.4747	26.6736	27.2701	27.3475	26.5006	31.147	52.949	57.2932	55.7525	54.3211	56.3024	56.3618	52.6128	57.3413	57.6776	53.2967
56	60.8495	53.483	54.784	56.2645	53.4804	60.0154	56.8697	62.82	56.7858	56.3237	51.3143	53.7344	54.4036	56.639	52.6745	54.0308	52.9375	57.552	55.1272	55.2169	26.5119	27.2464	28.1382	31.2942	30.6212	25.7558	27.0173	26.2808	25.6619	30.1496	52.979	54.5632	56.2685	56.5913	53.558	53.7382	53.1295	57.1151	53.7959	53.9279
57	60.1529	55.3586	57.8715	55.9491	54.3951	58.0053	56.5568	62.9851	54.9227	54.6908	52.2527	53.9332	54.0812	57.241	55.2279	58.7835	56.0065	53.9326	55.3278	53.4096	25.2189	25.3897	27.3438	29.4329	29.7219	25.1255	25.3413	28.9266	25.4496	29.2017	51.8464	56.8123	56.2288	54.182	53.5941	54.0963	54.2743	57.022	53.0539	54.6573
58	58.3045	55.5297	58.6439	57.3319	55.6461	56.6598	56.5156	61.3862	56.6958	57.6494	54.4906	51.1432	52.9883	55.1828	51.5404	55.7159	50.7549	51.6348	53.9578	54.7525	26.1819	26.5864	29.4224	29.1582	29.634	24.1828	27.6571	26.816	23.7193	28.1736	52.5022	56.8951	56.1571	55.038	54.9112	55.7396	54.6835	54.207	54.5648	51.9919
59	60.1507	58.7938	59.3231	57.1692	53.7173	60.738	57.8773	58.936	56.4901	53.8884	56.0145	51.826	53.8485	56.1346	53.1215	54.9654	53.6878	53.8139	55.9369	55.2701	26.7808	28.1985	27.1626	31.2702	29.322	25.4499	25.8997	26.3294	26.9312	29.9406	52.1076	57.9296	56.7599	56.1526	54.543	54.411	55.488	56.0809	53.4722	53.6172
60	61.3748	57.3339	56.5907	54.8132	56.1927	56.1034	54.9306	58.4246	55.5621	57.4091	54.6785	54.8869	53.4893	54.7791	51.9362	55.5081	57.3688	53.4419	57.8776	57.8214	26.7099	25.3978	27.9067	29.4627	31.0336	27.6026	25.6241	25.8501	26.1374	32.3692	52.1549	55.8114	54.8375	54.1689	54.3553	54.3569	54.6071	55.85	53.4388	53.4524
61	61.2168	57.2531	58.7961	59.2187	54.8391	58.9165	57.6128	61.7098	57.1275	55.6038	55.3203	54.236	52.0444	56.7635	53.0622	55.9624	54.5709	52.3513	55.6157	57.9978	24.8854	27.2471	27.7261	30.6684	30.289	25.0387	28.0284	28.1573	26.2867	30.3197	52.6279	55.8741	57.5371	56.6445	54.6831	54.9632	53.7833	58.8846	55.8003	52.3683
62	58.0508	55.5034	60.8026	58.7475	57.2715	59.6874	57.4749	61.7012	57.1183	56.8	54.8298	52.5233	53.275	57.829	51.3807	55.9915	58.251	57.0432	57.5439	55.5289	25.9748	26.8022	28.3144	29.3428	30.3015	26.0946	28.1877	27.6861	25.4527	29.9001	54.1522	58.0142	56.842	55.4963	55.3385	53.8295	52.0583	56.5565	55.088	52.7672
63	59.0512	56.1594	58.0081	60.0252	55.9794	57.7094	59.4428	59.1226	53.8259	54.7336	54.9495	52.8199	55.9812	58.3453	55.2058	54.4249	56.9525	55.4906	54.8289	58.4392	25.8192	25.8672	28.7767	28.9772	29.0901	24.5289	26.828	26.3728	27.2292	29.3981	54.0023	57.1642	56.8552	56.8797	54.1174	54.9658	55.4145	56.604	54.6613	55.0544
64	61.2312	57.399	61.0998	56.5562	55.5046	57.0372	58.995	60.5997	55.3289	54.0159	54.5193	52.9229	52.8087	54.4702	52.6182	56.5708	54.0691	52.8038	56.5991	56.6235	26.5057	28.656	28.7796	28.8398	30.9986	25.7494	26.7002	28.5946	24.6785	30.1511	51.9712	56.756	55.7016	53.6872	55.1544	54.9641	54.3708	57.5879	56.5303	54.6906
65	59.4396	60.089	57.6561	61.8624	57.6509	56.395	57.9977	60.3612	57.3066	55.8076	51.8779	54.2515	53.7659	57.0745	53.4027	57.2922	55.7643	54.1053	57.5398	55.7376	26.9983	28.2696	28.204	34.1156	28.2888	25.5004	25.2963	25.5313	26.5438	30.053	54.1184	55.3905	55.7459	54.4266	55.6522	54.6086	52.9364	57.4297	55.8291	53.0589
66	60.42	59.3302	58.9576	60.2434	55.6072	60.1763	55.3886	58.6112	57.5797	55.7532	54.3106	53.4141	54.7873	57.0476	52.5087	56.6785	54.3319	54.6575	56.6292	57.6941	26.4827	26.1808	28.3845	29.241	29.5437	26.4528	26.8073	27.1914	26.8046	31.4363	52.123	58.9378	55.2063	53.2793	59.696	58.9544	54.1943	55.7355	56.393	52.8761
67	58.3368	58.4475	58.8986	61.3386	54.5725	60.0637	61.5723	64.0791	56.0911	57.3966	58.1159	56.3638	54.0883	56.8672	53.2972	57.4785	57.0288	54.4466	59.2819	56.0725	25.6913	28.4172	28.5962	29.2047	30.2198	26.7025	26.7688	27.1421	26.3664	31.3209	55.4454	56.456	57.2174	54.2277	56.5816	56.3955	53.2113	58.0999	56.4227	54.8932
68	59.2537	58.9229	59.9081	59.4707	58.4456	58.3666	56.4539	60.6579	55.8803	57.7236	54.8664	53.5635	56.3689	56.2074	56.0927	57.6486	54.8028	55.3591	55.9754	60.8079	25.9581	27.0855	29.4373	31.6409	29.6705	24.4454	28.5104	26.5723	24.6815	29.8979	52.9867	58.2396	58.1182	58.2604	55.3341	55.1803	53.0339	59.0578	57.7945	55.5253

## Sheet:  (b)
		final recovery rate(%)
	field	UBQLN2 Control (24 h)	UBQLN2 Control (24 h)	UBQLN2 Control (96 h)	UBQLN2 Control (96 h)
	1	15.1866	15.8104	7.11898	12.5007
	2	19.1535	16.9817	4.38739	13.9631
	3	20.1505	17.9447	5.47493	14.7558
	4	16.029	17.8579	6.97445	14.425
	5	18.0021	18.7621	1.6495	14.4806
	6	16.8988	18.0731	1.99962	14.753
	7	17.9052	20.7099	8.57425	10.73
	8	17.9763	19.7083	5.36279	11.6262
	9	15.7284	16.0432	7.30338	11.0404
	10	16.9384	17.2011	4.94938	12.0787
	field	α-Syn Control (24 h)	α-Syn Control (24 h)	α-Syn Control (96 h)	α-Syn Control (96 h)
	1	59.2537	54.8664	25.9581	52.9867
	2	58.9229	53.5635	27.0855	58.2396
	3	59.9081	56.3689	29.4373	58.1182
	4	59.4707	56.2074	31.6409	58.2604
	5	58.4456	56.0927	29.6705	55.3341
	6	58.3666	57.6486	24.4454	55.1803
	7	56.4539	54.8028	28.5104	53.0339
	8	60.6579	55.3591	26.5723	59.0578
	9	55.8803	55.9754	24.6815	57.7945
	10	57.7236	60.8079	29.8979	55.5253
