# Supplementary material for: Ubiquilin-2 liquid droplets catalyze α-synuclein fibril formation
Source: EMBO J. 2025 Oct 14;44(22):6527–55. doi: 10.1038/s44318-025-00591-1 (PMC12623503; doi:10.1038/s44318-025-00591-1)
Supplement: Supplementary file 8 — Source data Fig. 6 [file 44318_2025_591_MOESM8_ESM.zip]

Archive with 22 entries (20 files):
- FIgure 6/
- __MACOSX/._FIgure 6
- FIgure 6/.DS_Store
- __MACOSX/FIgure 6/._.DS_Store
- FIgure 6/6C/
- __MACOSX/FIgure 6/._6C
- FIgure 6/6C/05_Sarkosyl-Soluble_╬▒-Syn.Tif
- __MACOSX/FIgure 6/6C/._05_Sarkosyl-Soluble_╬▒-Syn.Tif
- FIgure 6/6C/02_Sarkosyl-Soluble_p-╬▒-Syn.Tif
- __MACOSX/FIgure 6/6C/._02_Sarkosyl-Soluble_p-╬▒-Syn.Tif
- FIgure 6/6C/01_Sarkosyl-Soluble_╬▒-Syn.Tif
- __MACOSX/FIgure 6/6C/._01_Sarkosyl-Soluble_╬▒-Syn.Tif
- FIgure 6/6C/07_Sarkosyl-Soluble_UBQLN2.Tif
- __MACOSX/FIgure 6/6C/._07_Sarkosyl-Soluble_UBQLN2.Tif
- FIgure 6/6C/06_Sarkosyl-Soluble_p-╬▒-Syn.Tif
- __MACOSX/FIgure 6/6C/._06_Sarkosyl-Soluble_p-╬▒-Syn.Tif
- FIgure 6/6C/08_Highlight of crop area.tiff
- __MACOSX/FIgure 6/6C/._08_Highlight of crop area.tiff
- FIgure 6/6C/03_Sarkosyl-Soluble_UBQLN2.Tif
- __MACOSX/FIgure 6/6C/._03_Sarkosyl-Soluble_UBQLN2.Tif
- FIgure 6/6C/04_Sarkosyl-Soluble_╬▓-actin.Tif
- __MACOSX/FIgure 6/6C/._04_Sarkosyl-Soluble_╬▓-actin.Tif
