# Supplementary material for: Ubiquilin-2 liquid droplets catalyze α-synuclein fibril formation
Source: EMBO J. 2025 Oct 14;44(22):6527–55. doi: 10.1038/s44318-025-00591-1 (PMC12623503; doi:10.1038/s44318-025-00591-1)
Supplement: Supplementary file 9 — EV Figures Source Data [file 44318_2025_591_MOESM9_ESM.zip]

Archive with 319 entries (298 files):
- EMBOJ-2025-121908R1_SourceDataForEV/
- EMBOJ-2025-121908R1_SourceDataForEV/.DS_Store
- __MACOSX/EMBOJ-2025-121908R1_SourceDataForEV/._.DS_Store
- EMBOJ-2025-121908R1_SourceDataForEV/Expanded View Figure 6/
- EMBOJ-2025-121908R1_SourceDataForEV/Expanded View Figure 1/
- EMBOJ-2025-121908R1_SourceDataForEV/Expanded View Figure 2/
- EMBOJ-2025-121908R1_SourceDataForEV/Expanded View Figure 5/
- EMBOJ-2025-121908R1_SourceDataForEV/Expanded View Figure 4/
- EMBOJ-2025-121908R1_SourceDataForEV/Expanded View Figure 6/.DS_Store
- __MACOSX/EMBOJ-2025-121908R1_SourceDataForEV/Expanded View Figure 6/._.DS_Store
- EMBOJ-2025-121908R1_SourceDataForEV/Expanded View Figure 6/EV6B/
- EMBOJ-2025-121908R1_SourceDataForEV/Expanded View Figure 6/EV6A/
- EMBOJ-2025-121908R1_SourceDataForEV/Expanded View Figure 1/EV1C/
- EMBOJ-2025-121908R1_SourceDataForEV/Expanded View Figure 1/EV1D/
- EMBOJ-2025-121908R1_SourceDataForEV/Expanded View Figure 1/EV1B/
- EMBOJ-2025-121908R1_SourceDataForEV/Expanded View Figure 1/.DS_Store
- __MACOSX/EMBOJ-2025-121908R1_SourceDataForEV/Expanded View Figure 1/._.DS_Store
- EMBOJ-2025-121908R1_SourceDataForEV/Expanded View Figure 1/EV1A/
- EMBOJ-2025-121908R1_SourceDataForEV/Expanded View Figure 2/EV2B/
- EMBOJ-2025-121908R1_SourceDataForEV/Expanded View Figure 2/EV2D/
- EMBOJ-2025-121908R1_SourceDataForEV/Expanded View Figure 2/EV2C/
- EMBOJ-2025-121908R1_SourceDataForEV/Expanded View Figure 2/.DS_Store
- __MACOSX/EMBOJ-2025-121908R1_SourceDataForEV/Expanded View Figure 2/._.DS_Store
- EMBOJ-2025-121908R1_SourceDataForEV/Expanded View Figure 2/EV2A/
- EMBOJ-2025-121908R1_SourceDataForEV/Expanded View Figure 5/.DS_Store
- __MACOSX/EMBOJ-2025-121908R1_SourceDataForEV/Expanded View Figure 5/._.DS_Store
- EMBOJ-2025-121908R1_SourceDataForEV/Expanded View Figure 5/EV5B/
- EMBOJ-2025-121908R1_SourceDataForEV/Expanded View Figure 5/EV5C/
- EMBOJ-2025-121908R1_SourceDataForEV/Expanded View Figure 5/EV5A/
- EMBOJ-2025-121908R1_SourceDataForEV/Expanded View Figure 4/EV4A/
- EMBOJ-2025-121908R1_SourceDataForEV/Expanded View Figure 4/.DS_Store
- __MACOSX/EMBOJ-2025-121908R1_SourceDataForEV/Expanded View Figure 4/._.DS_Store
- EMBOJ-2025-121908R1_SourceDataForEV/Expanded View Figure 4/EV4B/
- EMBOJ-2025-121908R1_SourceDataForEV/Expanded View Figure 6/EV6B/05_Sarkosyl-Soluble_╬▒-Syn.Tif
- __MACOSX/EMBOJ-2025-121908R1_SourceDataForEV/Expanded View Figure 6/EV6B/._05_Sarkosyl-Soluble_╬▒-Syn.Tif
- EMBOJ-2025-121908R1_SourceDataForEV/Expanded View Figure 6/EV6B/02_Sarkosyl-Soluble_p-╬▒-Syn.Tif
- __MACOSX/EMBOJ-2025-121908R1_SourceDataForEV/Expanded View Figure 6/EV6B/._02_Sarkosyl-Soluble_p-╬▒-Syn.Tif
- EMBOJ-2025-121908R1_SourceDataForEV/Expanded View Figure 6/EV6B/01_Sarkosyl-Soluble_╬▒-Syn.Tif
- __MACOSX/EMBOJ-2025-121908R1_SourceDataForEV/Expanded View Figure 6/EV6B/._01_Sarkosyl-Soluble_╬▒-Syn.Tif
- EMBOJ-2025-121908R1_SourceDataForEV/Expanded View Figure 6/EV6B/07_Sarkosyl-Soluble_UBQLN2.Tif
- __MACOSX/EMBOJ-2025-121908R1_SourceDataForEV/Expanded View Figure 6/EV6B/._07_Sarkosyl-Soluble_UBQLN2.Tif
- EMBOJ-2025-121908R1_SourceDataForEV/Expanded View Figure 6/EV6B/06_Sarkosyl-Soluble_p-╬▒-Syn.Tif
- __MACOSX/EMBOJ-2025-121908R1_SourceDataForEV/Expanded View Figure 6/EV6B/._06_Sarkosyl-Soluble_p-╬▒-Syn.Tif
- EMBOJ-2025-121908R1_SourceDataForEV/Expanded View Figure 6/EV6B/08_Highlight of crop area.tiff
- __MACOSX/EMBOJ-2025-121908R1_SourceDataForEV/Expanded View Figure 6/EV6B/._08_Highlight of crop area.tiff
- EMBOJ-2025-121908R1_SourceDataForEV/Expanded View Figure 6/EV6B/03_Sarkosyl-Soluble_UBQLN2.Tif
- __MACOSX/EMBOJ-2025-121908R1_SourceDataForEV/Expanded View Figure 6/EV6B/._03_Sarkosyl-Soluble_UBQLN2.Tif
- EMBOJ-2025-121908R1_SourceDataForEV/Expanded View Figure 6/EV6B/04_Sarkosyl-Soluble_╬▓-actin.Tif
- __MACOSX/EMBOJ-2025-121908R1_SourceDataForEV/Expanded View Figure 6/EV6B/._04_Sarkosyl-Soluble_╬▓-actin.Tif
- EMBOJ-2025-121908R1_SourceDataForEV/Expanded View Figure 6/EV6A/(a)_04_AsNaO2_╬▒-Syn-EGFP_UBQLN2_DAPI.tif
- __MACOSX/EMBOJ-2025-121908R1_SourceDataForEV/Expanded View Figure 6/EV6A/._(a)_04_AsNaO2_╬▒-Syn-EGFP_UBQLN2_DAPI.tif
- EMBOJ-2025-121908R1_SourceDataForEV/Expanded View Figure 6/EV6A/(a)_05_AsNaO2+SO286_╬▒-Syn-EGFP_UBQLN2_DAPI.tif
- __MACOSX/EMBOJ-2025-121908R1_SourceDataForEV/Expanded View Figure 6/EV6A/._(a)_05_AsNaO2+SO286_╬▒-Syn-EGFP_UBQLN2_DAPI.tif
- EMBOJ-2025-121908R1_SourceDataForEV/Expanded View Figure 6/EV6A/(b)_Numerical data.xlsx
- __MACOSX/EMBOJ-2025-121908R1_SourceDataForEV/Expanded View Figure 6/EV6A/._(b)_Numerical data.xlsx
- EMBOJ-2025-121908R1_SourceDataForEV/Expanded View Figure 6/EV6A/(a)_01_DMSO_╬▒-Syn-EGFP_UBQLN2_DAPI.tif
- __MACOSX/EMBOJ-2025-121908R1_SourceDataForEV/Expanded View Figure 6/EV6A/._(a)_01_DMSO_╬▒-Syn-EGFP_UBQLN2_DAPI.tif
- EMBOJ-2025-121908R1_SourceDataForEV/Expanded View Figure 6/EV6A/(a)_02_SO286_╬▒-Syn-EGFP_UBQLN2_DAPI.tif
- __MACOSX/EMBOJ-2025-121908R1_SourceDataForEV/Expanded View Figure 6/EV6A/._(a)_02_SO286_╬▒-Syn-EGFP_UBQLN2_DAPI.tif
- EMBOJ-2025-121908R1_SourceDataForEV/Expanded View Figure 6/EV6A/(a)_06_AsNaO2+SO82_╬▒-Syn-EGFP_UBQLN2_DAPI.tif
- __MACOSX/EMBOJ-2025-121908R1_SourceDataForEV/Expanded View Figure 6/EV6A/._(a)_06_AsNaO2+SO82_╬▒-Syn-EGFP_UBQLN2_DAPI.tif
- EMBOJ-2025-121908R1_SourceDataForEV/Expanded View Figure 6/EV6A/(a)_03_SO82_╬▒-Syn-EGFP_UBQLN2_DAPI.tif
- __MACOSX/EMBOJ-2025-121908R1_SourceDataForEV/Expanded View Figure 6/EV6A/._(a)_03_SO82_╬▒-Syn-EGFP_UBQLN2_DAPI.tif
- EMBOJ-2025-121908R1_SourceDataForEV/Expanded View Figure 1/EV1C/10_24 h_None_╬▒-Syn(UBQLN1+╬▒-Syn).tif
- __MACOSX/EMBOJ-2025-121908R1_SourceDataForEV/Expanded View Figure 1/EV1C/._10_24 h_None_╬▒-Syn(UBQLN1+╬▒-Syn).tif
- EMBOJ-2025-121908R1_SourceDataForEV/Expanded View Figure 1/EV1C/14_96 h_None_╬▒-Syn(UBQLN1+╬▒-Syn).tif
- __MACOSX/EMBOJ-2025-121908R1_SourceDataForEV/Expanded View Figure 1/EV1C/._14_96 h_None_╬▒-Syn(UBQLN1+╬▒-Syn).tif
- EMBOJ-2025-121908R1_SourceDataForEV/Expanded View Figure 1/EV1C/22_96 h_None_╬▒-Syn(UBQLN4+╬▒-Syn).tif
- __MACOSX/EMBOJ-2025-121908R1_SourceDataForEV/Expanded View Figure 1/EV1C/._22_96 h_None_╬▒-Syn(UBQLN4+╬▒-Syn).tif
- EMBOJ-2025-121908R1_SourceDataForEV/Expanded View Figure 1/EV1C/03_24 h_1,6-HD_UBQLN2(UBQLN2+╬▒-Syn).tif
- __MACOSX/EMBOJ-2025-121908R1_SourceDataForEV/Expanded View Figure 1/EV1C/._03_24 h_1,6-HD_UBQLN2(UBQLN2+╬▒-Syn).tif
- EMBOJ-2025-121908R1_SourceDataForEV/Expanded View Figure 1/EV1C/20_24 h_1,6-HD_╬▒-Syn(UBQLN4+╬▒-Syn).tif
- __MACOSX/EMBOJ-2025-121908R1_SourceDataForEV/Expanded View Figure 1/EV1C/._20_24 h_1,6-HD_╬▒-Syn(UBQLN4+╬▒-Syn).tif
- EMBOJ-2025-121908R1_SourceDataForEV/Expanded View Figure 1/EV1C/11_24 h_1,6-HD_UBQLN1(UBQLN1+╬▒-Syn).tif
- __MACOSX/EMBOJ-2025-121908R1_SourceDataForEV/Expanded View Figure 1/EV1C/._11_24 h_1,6-HD_UBQLN1(UBQLN1+╬▒-Syn).tif
- EMBOJ-2025-121908R1_SourceDataForEV/Expanded View Figure 1/EV1C/21_96 h_None_UBQLN4(UBQLN4+╬▒-Syn).tif
- __MACOSX/EMBOJ-2025-121908R1_SourceDataForEV/Expanded View Figure 1/EV1C/._21_96 h_None_UBQLN4(UBQLN4+╬▒-Syn).tif
- EMBOJ-2025-121908R1_SourceDataForEV/Expanded View Figure 1/EV1C/12_24 h_1,6-HD_╬▒-Syn(UBQLN1+╬▒-Syn).tif
- __MACOSX/EMBOJ-2025-121908R1_SourceDataForEV/Expanded View Figure 1/EV1C/._12_24 h_1,6-HD_╬▒-Syn(UBQLN1+╬▒-Syn).tif
- EMBOJ-2025-121908R1_SourceDataForEV/Expanded View Figure 1/EV1C/06_96 h_None_╬▒-Syn(UBQLN2+╬▒-Syn).tif
- __MACOSX/EMBOJ-2025-121908R1_SourceDataForEV/Expanded View Figure 1/EV1C/._06_96 h_None_╬▒-Syn(UBQLN2+╬▒-Syn).tif
- EMBOJ-2025-121908R1_SourceDataForEV/Expanded View Figure 1/EV1C/02_24 h_None_╬▒-Syn(UBQLN2+╬▒-Syn).tif
- __MACOSX/EMBOJ-2025-121908R1_SourceDataForEV/Expanded View Figure 1/EV1C/._02_24 h_None_╬▒-Syn(UBQLN2+╬▒-Syn).tif
- EMBOJ-2025-121908R1_SourceDataForEV/Expanded View Figure 1/EV1C/18_24 h_None_╬▒-Syn(UBQLN4+╬▒-Syn).tif
- __MACOSX/EMBOJ-2025-121908R1_SourceDataForEV/Expanded View Figure 1/EV1C/._18_24 h_None_╬▒-Syn(UBQLN4+╬▒-Syn).tif
- EMBOJ-2025-121908R1_SourceDataForEV/Expanded View Figure 1/EV1C/17_24 h_None_UBQLN4(UBQLN4+╬▒-Syn).tif
- __MACOSX/EMBOJ-2025-121908R1_SourceDataForEV/Expanded View Figure 1/EV1C/._17_24 h_None_UBQLN4(UBQLN4+╬▒-Syn).tif
- EMBOJ-2025-121908R1_SourceDataForEV/Expanded View Figure 1/EV1C/16_96 h_1,6-HD_╬▒-Syn(UBQLN1+╬▒-Syn).tif
- __MACOSX/EMBOJ-2025-121908R1_SourceDataForEV/Expanded View Figure 1/EV1C/._16_96 h_1,6-HD_╬▒-Syn(UBQLN1+╬▒-Syn).tif
- EMBOJ-2025-121908R1_SourceDataForEV/Expanded View Figure 1/EV1C/01_24 h_None_UBQLN2(UBQLN2+╬▒-Syn).tif
- __MACOSX/EMBOJ-2025-121908R1_SourceDataForEV/Expanded View Figure 1/EV1C/._01_24 h_None_UBQLN2(UBQLN2+╬▒-Syn).tif
- EMBOJ-2025-121908R1_SourceDataForEV/Expanded View Figure 1/EV1C/23_96 h_1,6-HD_UBQLN4(UBQLN4+╬▒-Syn).tif
- __MACOSX/EMBOJ-2025-121908R1_SourceDataForEV/Expanded View Figure 1/EV1C/._23_96 h_1,6-HD_UBQLN4(UBQLN4+╬▒-Syn).tif
- EMBOJ-2025-121908R1_SourceDataForEV/Expanded View Figure 1/EV1C/15_96 h_1,6-HD_UBQLN1(UBQLN1+╬▒-Syn).tif
- __MACOSX/EMBOJ-2025-121908R1_SourceDataForEV/Expanded View Figure 1/EV1C/._15_96 h_1,6-HD_UBQLN1(UBQLN1+╬▒-Syn).tif
- EMBOJ-2025-121908R1_SourceDataForEV/Expanded View Figure 1/EV1C/13_96 h_None_UBQLN1(UBQLN1+╬▒-Syn).tif
- __MACOSX/EMBOJ-2025-121908R1_SourceDataForEV/Expanded View Figure 1/EV1C/._13_96 h_None_UBQLN1(UBQLN1+╬▒-Syn).tif
- EMBOJ-2025-121908R1_SourceDataForEV/Expanded View Figure 1/EV1C/07_96 h_1,6-HD_UBQLN2(UBQLN2+╬▒-Syn).tif
- __MACOSX/EMBOJ-2025-121908R1_SourceDataForEV/Expanded View Figure 1/EV1C/._07_96 h_1,6-HD_UBQLN2(UBQLN2+╬▒-Syn).tif
- EMBOJ-2025-121908R1_SourceDataForEV/Expanded View Figure 1/EV1C/04_24 h_1,6-HD_╬▒-Syn(UBQLN2+╬▒-Syn).tif
- __MACOSX/EMBOJ-2025-121908R1_SourceDataForEV/Expanded View Figure 1/EV1C/._04_24 h_1,6-HD_╬▒-Syn(UBQLN2+╬▒-Syn).tif
- EMBOJ-2025-121908R1_SourceDataForEV/Expanded View Figure 1/EV1C/08_96 h_1,6-HD_╬▒-Syn(UBQLN2+╬▒-Syn).tif
- __MACOSX/EMBOJ-2025-121908R1_SourceDataForEV/Expanded View Figure 1/EV1C/._08_96 h_1,6-HD_╬▒-Syn(UBQLN2+╬▒-Syn).tif
- EMBOJ-2025-121908R1_SourceDataForEV/Expanded View Figure 1/EV1C/24_96 h_1,6-HD_╬▒-Syn(UBQLN4+╬▒-Syn).tif
- __MACOSX/EMBOJ-2025-121908R1_SourceDataForEV/Expanded View Figure 1/EV1C/._24_96 h_1,6-HD_╬▒-Syn(UBQLN4+╬▒-Syn).tif
- EMBOJ-2025-121908R1_SourceDataForEV/Expanded View Figure 1/EV1C/05_96 h_None_UBQLN2(UBQLN2+╬▒-Syn).tif
- __MACOSX/EMBOJ-2025-121908R1_SourceDataForEV/Expanded View Figure 1/EV1C/._05_96 h_None_UBQLN2(UBQLN2+╬▒-Syn).tif
- EMBOJ-2025-121908R1_SourceDataForEV/Expanded View Figure 1/EV1C/19_24 h_1,6-HD_UBQLN4(UBQLN4+╬▒-Syn).tif
- __MACOSX/EMBOJ-2025-121908R1_SourceDataForEV/Expanded View Figure 1/EV1C/._19_24 h_1,6-HD_UBQLN4(UBQLN4+╬▒-Syn).tif
- EMBOJ-2025-121908R1_SourceDataForEV/Expanded View Figure 1/EV1C/09_24 h_None_UBQLN1(UBQLN1+╬▒-Syn).tif
- __MACOSX/EMBOJ-2025-121908R1_SourceDataForEV/Expanded View Figure 1/EV1C/._09_24 h_None_UBQLN1(UBQLN1+╬▒-Syn).tif
- EMBOJ-2025-121908R1_SourceDataForEV/Expanded View Figure 1/EV1D/(a)_02_24h_UBQLN2_16HD_UBQLN2.tif
- __MACOSX/EMBOJ-2025-121908R1_SourceDataForEV/Expanded View Figure 1/EV1D/._(a)_02_24h_UBQLN2_16HD_UBQLN2.tif
- EMBOJ-2025-121908R1_SourceDataForEV/Expanded View Figure 1/EV1D/(a)_04_24h_UBQLN2+aSyn_16HD_aSyn.tif
- __MACOSX/EMBOJ-2025-121908R1_SourceDataForEV/Expanded View Figure 1/EV1D/._(a)_04_24h_UBQLN2+aSyn_16HD_aSyn.tif
- EMBOJ-2025-121908R1_SourceDataForEV/Expanded View Figure 1/EV1D/(a)_21_96h_UBQLN4_None_UBQLN4.tif
- __MACOSX/EMBOJ-2025-121908R1_SourceDataForEV/Expanded View Figure 1/EV1D/._(a)_21_96h_UBQLN4_None_UBQLN4.tif
- EMBOJ-2025-121908R1_SourceDataForEV/Expanded View Figure 1/EV1D/(a)_15_96h_UBQLN2+aSyn_None_aSyn.tif
- __MACOSX/EMBOJ-2025-121908R1_SourceDataForEV/Expanded View Figure 1/EV1D/._(a)_15_96h_UBQLN2+aSyn_None_aSyn.tif
- EMBOJ-2025-121908R1_SourceDataForEV/Expanded View Figure 1/EV1D/(a)_11_24h_UBQLN4+aSyn_None_aSyn.tif
- __MACOSX/EMBOJ-2025-121908R1_SourceDataForEV/Expanded View Figure 1/EV1D/._(a)_11_24h_UBQLN4+aSyn_None_aSyn.tif
- EMBOJ-2025-121908R1_SourceDataForEV/Expanded View Figure 1/EV1D/(a)_03_24h_UBQLN2+aSyn_None_UBQLN2.tif
- __MACOSX/EMBOJ-2025-121908R1_SourceDataForEV/Expanded View Figure 1/EV1D/._(a)_03_24h_UBQLN2+aSyn_None_UBQLN2.tif
- EMBOJ-2025-121908R1_SourceDataForEV/Expanded View Figure 1/EV1D/(a)_06_24h_UBQLN1_16HD_UBQLN1.tif
- __MACOSX/EMBOJ-2025-121908R1_SourceDataForEV/Expanded View Figure 1/EV1D/._(a)_06_24h_UBQLN1_16HD_UBQLN1.tif
- EMBOJ-2025-121908R1_SourceDataForEV/Expanded View Figure 1/EV1D/(a)_23_96h_UBQLN4+aSyn_None_UBQLN4.tif
- __MACOSX/EMBOJ-2025-121908R1_SourceDataForEV/Expanded View Figure 1/EV1D/._(a)_23_96h_UBQLN4+aSyn_None_UBQLN4.tif
- EMBOJ-2025-121908R1_SourceDataForEV/Expanded View Figure 1/EV1D/(a)_24_96h_UBQLN4+aSyn_16HD_aSyn.tif
- __MACOSX/EMBOJ-2025-121908R1_SourceDataForEV/Expanded View Figure 1/EV1D/._(a)_24_96h_UBQLN4+aSyn_16HD_aSyn.tif
- EMBOJ-2025-121908R1_SourceDataForEV/Expanded View Figure 1/EV1D/(a)_09_24h_UBQLN4_None_UBQLN4.tif
- __MACOSX/EMBOJ-2025-121908R1_SourceDataForEV/Expanded View Figure 1/EV1D/._(a)_09_24h_UBQLN4_None_UBQLN4.tif
- EMBOJ-2025-121908R1_SourceDataForEV/Expanded View Figure 1/EV1D/(a)_16_96h_UBQLN2+aSyn_16HD_aSyn.tif
- __MACOSX/EMBOJ-2025-121908R1_SourceDataForEV/Expanded View Figure 1/EV1D/._(a)_16_96h_UBQLN2+aSyn_16HD_aSyn.tif
- EMBOJ-2025-121908R1_SourceDataForEV/Expanded View Figure 1/EV1D/(a)_12_24h_UBQLN4+aSyn_16HD_aSyn.tif
- __MACOSX/EMBOJ-2025-121908R1_SourceDataForEV/Expanded View Figure 1/EV1D/._(a)_12_24h_UBQLN4+aSyn_16HD_aSyn.tif
- EMBOJ-2025-121908R1_SourceDataForEV/Expanded View Figure 1/EV1D/(a)_13_96h_UBQLN2_None_UBQLN2.tif
- __MACOSX/EMBOJ-2025-121908R1_SourceDataForEV/Expanded View Figure 1/EV1D/._(a)_13_96h_UBQLN2_None_UBQLN2.tif
- EMBOJ-2025-121908R1_SourceDataForEV/Expanded View Figure 1/EV1D/(a)_07_24h_UBQLN1+aSyn_None_aSyn.tif
- __MACOSX/EMBOJ-2025-121908R1_SourceDataForEV/Expanded View Figure 1/EV1D/._(a)_07_24h_UBQLN1+aSyn_None_aSyn.tif
- EMBOJ-2025-121908R1_SourceDataForEV/Expanded View Figure 1/EV1D/(a)_14_96h_UBQLN2_16HD_UBQLN2.tif
- __MACOSX/EMBOJ-2025-121908R1_SourceDataForEV/Expanded View Figure 1/EV1D/._(a)_14_96h_UBQLN2_16HD_UBQLN2.tif
- EMBOJ-2025-121908R1_SourceDataForEV/Expanded View Figure 1/EV1D/(a)_20_96h_UBQLN1+aSyn_16HD_UBQLN1.tif
- __MACOSX/EMBOJ-2025-121908R1_SourceDataForEV/Expanded View Figure 1/EV1D/._(a)_20_96h_UBQLN1+aSyn_16HD_UBQLN1.tif
- EMBOJ-2025-121908R1_SourceDataForEV/Expanded View Figure 1/EV1D/(a)_17_96h_UBQLN1_None_UBQLN1.tif
- __MACOSX/EMBOJ-2025-121908R1_SourceDataForEV/Expanded View Figure 1/EV1D/._(a)_17_96h_UBQLN1_None_UBQLN1.tif
- EMBOJ-2025-121908R1_SourceDataForEV/Expanded View Figure 1/EV1D/(b)(c)_Numerical data.xlsx
- __MACOSX/EMBOJ-2025-121908R1_SourceDataForEV/Expanded View Figure 1/EV1D/._(b)(c)_Numerical data.xlsx
- EMBOJ-2025-121908R1_SourceDataForEV/Expanded View Figure 1/EV1D/(a)_24_96h_UBQLN4+aSyn_16HD_UBQLN4.tif
- __MACOSX/EMBOJ-2025-121908R1_SourceDataForEV/Expanded View Figure 1/EV1D/._(a)_24_96h_UBQLN4+aSyn_16HD_UBQLN4.tif
- EMBOJ-2025-121908R1_SourceDataForEV/Expanded View Figure 1/EV1D/(a)_16_96h_UBQLN2+aSyn_16HD_UBQLN2.tif
- __MACOSX/EMBOJ-2025-121908R1_SourceDataForEV/Expanded View Figure 1/EV1D/._(a)_16_96h_UBQLN2+aSyn_16HD_UBQLN2.tif
- EMBOJ-2025-121908R1_SourceDataForEV/Expanded View Figure 1/EV1D/(a)_04_24h_UBQLN2+aSyn_16HD_UBQLN2.tif
- __MACOSX/EMBOJ-2025-121908R1_SourceDataForEV/Expanded View Figure 1/EV1D/._(a)_04_24h_UBQLN2+aSyn_16HD_UBQLN2.tif
- EMBOJ-2025-121908R1_SourceDataForEV/Expanded View Figure 1/EV1D/(a)_08_24h_UBQLN1+aSyn_16HD_UBQLN1.tif
- __MACOSX/EMBOJ-2025-121908R1_SourceDataForEV/Expanded View Figure 1/EV1D/._(a)_08_24h_UBQLN1+aSyn_16HD_UBQLN1.tif
- EMBOJ-2025-121908R1_SourceDataForEV/Expanded View Figure 1/EV1D/(a)_05_24h_UBQLN1_None_UBQLN1.tif
- __MACOSX/EMBOJ-2025-121908R1_SourceDataForEV/Expanded View Figure 1/EV1D/._(a)_05_24h_UBQLN1_None_UBQLN1.tif
- EMBOJ-2025-121908R1_SourceDataForEV/Expanded View Figure 1/EV1D/(a)_03_24h_UBQLN2+aSyn_None_aSyn.tif
- __MACOSX/EMBOJ-2025-121908R1_SourceDataForEV/Expanded View Figure 1/EV1D/._(a)_03_24h_UBQLN2+aSyn_None_aSyn.tif
- EMBOJ-2025-121908R1_SourceDataForEV/Expanded View Figure 1/EV1D/(a)_12_24h_UBQLN4+aSyn_16HD_UBQLN4.tif
- __MACOSX/EMBOJ-2025-121908R1_SourceDataForEV/Expanded View Figure 1/EV1D/._(a)_12_24h_UBQLN4+aSyn_16HD_UBQLN4.tif
- EMBOJ-2025-121908R1_SourceDataForEV/Expanded View Figure 1/EV1D/(a)_01_24h_UBQLN2_None_UBQLN2.tif
- __MACOSX/EMBOJ-2025-121908R1_SourceDataForEV/Expanded View Figure 1/EV1D/._(a)_01_24h_UBQLN2_None_UBQLN2.tif
- EMBOJ-2025-121908R1_SourceDataForEV/Expanded View Figure 1/EV1D/(a)_22_96h_UBQLN4_16HD_UBQLN4.tif
- __MACOSX/EMBOJ-2025-121908R1_SourceDataForEV/Expanded View Figure 1/EV1D/._(a)_22_96h_UBQLN4_16HD_UBQLN4.tif
- EMBOJ-2025-121908R1_SourceDataForEV/Expanded View Figure 1/EV1D/(a)_23_96h_UBQLN4+aSyn_None_aSyn.tif
- __MACOSX/EMBOJ-2025-121908R1_SourceDataForEV/Expanded View Figure 1/EV1D/._(a)_23_96h_UBQLN4+aSyn_None_aSyn.tif
- EMBOJ-2025-121908R1_SourceDataForEV/Expanded View Figure 1/EV1D/(a)_20_96h_UBQLN1+aSyn_16HD_aSyn.tif
- __MACOSX/EMBOJ-2025-121908R1_SourceDataForEV/Expanded View Figure 1/EV1D/._(a)_20_96h_UBQLN1+aSyn_16HD_aSyn.tif
- EMBOJ-2025-121908R1_SourceDataForEV/Expanded View Figure 1/EV1D/(a)_19_96h_UBQLN1+aSyn_None_aSyn.tif
- __MACOSX/EMBOJ-2025-121908R1_SourceDataForEV/Expanded View Figure 1/EV1D/._(a)_19_96h_UBQLN1+aSyn_None_aSyn.tif
- EMBOJ-2025-121908R1_SourceDataForEV/Expanded View Figure 1/EV1D/(a)_18_96h_UBQLN1_16HD_UBQLN1.tif
- __MACOSX/EMBOJ-2025-121908R1_SourceDataForEV/Expanded View Figure 1/EV1D/._(a)_18_96h_UBQLN1_16HD_UBQLN1.tif
- EMBOJ-2025-121908R1_SourceDataForEV/Expanded View Figure 1/EV1D/(a)_08_24h_UBQLN1+aSyn_16HD_aSyn.tif
- __MACOSX/EMBOJ-2025-121908R1_SourceDataForEV/Expanded View Figure 1/EV1D/._(a)_08_24h_UBQLN1+aSyn_16HD_aSyn.tif
- EMBOJ-2025-121908R1_SourceDataForEV/Expanded View Figure 1/EV1D/(a)_15_96h_UBQLN2+aSyn_None_UBQLN2.tif
- __MACOSX/EMBOJ-2025-121908R1_SourceDataForEV/Expanded View Figure 1/EV1D/._(a)_15_96h_UBQLN2+aSyn_None_UBQLN2.tif
- EMBOJ-2025-121908R1_SourceDataForEV/Expanded View Figure 1/EV1D/(a)_10_24h_UBQLN4_16HD_UBQLN4.tif
- __MACOSX/EMBOJ-2025-121908R1_SourceDataForEV/Expanded View Figure 1/EV1D/._(a)_10_24h_UBQLN4_16HD_UBQLN4.tif
- EMBOJ-2025-121908R1_SourceDataForEV/Expanded View Figure 1/EV1D/(a)_19_96h_UBQLN1+aSyn_None_UBQLN1.tif
- __MACOSX/EMBOJ-2025-121908R1_SourceDataForEV/Expanded View Figure 1/EV1D/._(a)_19_96h_UBQLN1+aSyn_None_UBQLN1.tif
- EMBOJ-2025-121908R1_SourceDataForEV/Expanded View Figure 1/EV1D/(a)_11_24h_UBQLN4+aSyn_None_UBQLN4.tif
- __MACOSX/EMBOJ-2025-121908R1_SourceDataForEV/Expanded View Figure 1/EV1D/._(a)_11_24h_UBQLN4+aSyn_None_UBQLN4.tif
- EMBOJ-2025-121908R1_SourceDataForEV/Expanded View Figure 1/EV1D/(a)_07_24h_UBQLN1+aSyn_None_UBQLN 1.tif
- __MACOSX/EMBOJ-2025-121908R1_SourceDataForEV/Expanded View Figure 1/EV1D/._(a)_07_24h_UBQLN1+aSyn_None_UBQLN 1.tif
- EMBOJ-2025-121908R1_SourceDataForEV/Expanded View Figure 1/EV1B/09_delUBL_Merge.tif
- __MACOSX/EMBOJ-2025-121908R1_SourceDataForEV/Expanded View Figure 1/EV1B/._09_delUBL_Merge.tif
- EMBOJ-2025-121908R1_SourceDataForEV/Expanded View Figure 1/EV1B/08_delUBL_╬▒-Syn.tif
- __MACOSX/EMBOJ-2025-121908R1_SourceDataForEV/Expanded View Figure 1/EV1B/._08_delUBL_╬▒-Syn.tif
- EMBOJ-2025-121908R1_SourceDataForEV/Expanded View Figure 1/EV1B/04_ delSTI1-2_UBQLN2.tif
- __MACOSX/EMBOJ-2025-121908R1_SourceDataForEV/Expanded View Figure 1/EV1B/._04_ delSTI1-2_UBQLN2.tif
- EMBOJ-2025-121908R1_SourceDataForEV/Expanded View Figure 1/EV1B/07_delUBL_UBQLN2.tif
- __MACOSX/EMBOJ-2025-121908R1_SourceDataForEV/Expanded View Figure 1/EV1B/._07_delUBL_UBQLN2.tif
- EMBOJ-2025-121908R1_SourceDataForEV/Expanded View Figure 1/EV1B/05_ delSTI1-2_aSyn.tif
- __MACOSX/EMBOJ-2025-121908R1_SourceDataForEV/Expanded View Figure 1/EV1B/._05_ delSTI1-2_aSyn.tif
- EMBOJ-2025-121908R1_SourceDataForEV/Expanded View Figure 1/EV1B/01_WT_UBQLN2.tif
- __MACOSX/EMBOJ-2025-121908R1_SourceDataForEV/Expanded View Figure 1/EV1B/._01_WT_UBQLN2.tif
- EMBOJ-2025-121908R1_SourceDataForEV/Expanded View Figure 1/EV1B/02_WT_aSyn.tif
- __MACOSX/EMBOJ-2025-121908R1_SourceDataForEV/Expanded View Figure 1/EV1B/._02_WT_aSyn.tif
- EMBOJ-2025-121908R1_SourceDataForEV/Expanded View Figure 1/EV1B/03_WT_Merge.tif
- __MACOSX/EMBOJ-2025-121908R1_SourceDataForEV/Expanded View Figure 1/EV1B/._03_WT_Merge.tif
- EMBOJ-2025-121908R1_SourceDataForEV/Expanded View Figure 1/EV1B/06_ delSTI1-2_Merge.tif
- __MACOSX/EMBOJ-2025-121908R1_SourceDataForEV/Expanded View Figure 1/EV1B/._06_ delSTI1-2_Merge.tif
- EMBOJ-2025-121908R1_SourceDataForEV/Expanded View Figure 1/EV1A/03_aSyn 0uM_UBQLN2 10uM.tif
- __MACOSX/EMBOJ-2025-121908R1_SourceDataForEV/Expanded View Figure 1/EV1A/._03_aSyn 0uM_UBQLN2 10uM.tif
- EMBOJ-2025-121908R1_SourceDataForEV/Expanded View Figure 1/EV1A/11_aSyn 10uM_UBQLN2 6uM.tif
- __MACOSX/EMBOJ-2025-121908R1_SourceDataForEV/Expanded View Figure 1/EV1A/._11_aSyn 10uM_UBQLN2 6uM.tif
- EMBOJ-2025-121908R1_SourceDataForEV/Expanded View Figure 1/EV1A/10_aSyn 10uM_UBQLN2 3uM.tif
- __MACOSX/EMBOJ-2025-121908R1_SourceDataForEV/Expanded View Figure 1/EV1A/._10_aSyn 10uM_UBQLN2 3uM.tif
- EMBOJ-2025-121908R1_SourceDataForEV/Expanded View Figure 1/EV1A/04_aSyn 0.1uM_UBQLN2 3uM.tif
- __MACOSX/EMBOJ-2025-121908R1_SourceDataForEV/Expanded View Figure 1/EV1A/._04_aSyn 0.1uM_UBQLN2 3uM.tif
- EMBOJ-2025-121908R1_SourceDataForEV/Expanded View Figure 1/EV1A/07_aSyn 1uM_UBQLN2 3uM.tif
- __MACOSX/EMBOJ-2025-121908R1_SourceDataForEV/Expanded View Figure 1/EV1A/._07_aSyn 1uM_UBQLN2 3uM.tif
- EMBOJ-2025-121908R1_SourceDataForEV/Expanded View Figure 1/EV1A/08_aSyn 1uM_UBQLN2 6uM.tif
- __MACOSX/EMBOJ-2025-121908R1_SourceDataForEV/Expanded View Figure 1/EV1A/._08_aSyn 1uM_UBQLN2 6uM.tif
- EMBOJ-2025-121908R1_SourceDataForEV/Expanded View Figure 1/EV1A/12_aSyn 10uM_UBQLN2 10uM.tif
- __MACOSX/EMBOJ-2025-121908R1_SourceDataForEV/Expanded View Figure 1/EV1A/._12_aSyn 10uM_UBQLN2 10uM.tif
- EMBOJ-2025-121908R1_SourceDataForEV/Expanded View Figure 1/EV1A/05_aSyn 0.1uM_UBQLN2 6uM.tif
- __MACOSX/EMBOJ-2025-121908R1_SourceDataForEV/Expanded View Figure 1/EV1A/._05_aSyn 0.1uM_UBQLN2 6uM.tif
- EMBOJ-2025-121908R1_SourceDataForEV/Expanded View Figure 1/EV1A/01_aSyn 0uM_UBQLN2 3uM.tif
- __MACOSX/EMBOJ-2025-121908R1_SourceDataForEV/Expanded View Figure 1/EV1A/._01_aSyn 0uM_UBQLN2 3uM.tif
- EMBOJ-2025-121908R1_SourceDataForEV/Expanded View Figure 1/EV1A/02_aSyn 0uM_UBQLN2 6uM.tif
- __MACOSX/EMBOJ-2025-121908R1_SourceDataForEV/Expanded View Figure 1/EV1A/._02_aSyn 0uM_UBQLN2 6uM.tif
- EMBOJ-2025-121908R1_SourceDataForEV/Expanded View Figure 1/EV1A/06_aSyn 0.1uM_UBQLN2 10uM.tif
- __MACOSX/EMBOJ-2025-121908R1_SourceDataForEV/Expanded View Figure 1/EV1A/._06_aSyn 0.1uM_UBQLN2 10uM.tif
- EMBOJ-2025-121908R1_SourceDataForEV/Expanded View Figure 1/EV1A/09_aSyn 1uM_UBQLN2 10uM.tif
- __MACOSX/EMBOJ-2025-121908R1_SourceDataForEV/Expanded View Figure 1/EV1A/._09_aSyn 1uM_UBQLN2 10uM.tif
- EMBOJ-2025-121908R1_SourceDataForEV/Expanded View Figure 2/EV2B/(b)_CBB.tif
- __MACOSX/EMBOJ-2025-121908R1_SourceDataForEV/Expanded View Figure 2/EV2B/._(b)_CBB.tif
- EMBOJ-2025-121908R1_SourceDataForEV/Expanded View Figure 2/EV2B/Highlight of crop area.pdf
- __MACOSX/EMBOJ-2025-121908R1_SourceDataForEV/Expanded View Figure 2/EV2B/._Highlight of crop area.pdf
- EMBOJ-2025-121908R1_SourceDataForEV/Expanded View Figure 2/EV2B/(c)_╬▒-Syn.tif
- __MACOSX/EMBOJ-2025-121908R1_SourceDataForEV/Expanded View Figure 2/EV2B/._(c)_╬▒-Syn.tif
- EMBOJ-2025-121908R1_SourceDataForEV/Expanded View Figure 2/EV2D/Numerical data.xlsx
- __MACOSX/EMBOJ-2025-121908R1_SourceDataForEV/Expanded View Figure 2/EV2D/._Numerical data.xlsx
- EMBOJ-2025-121908R1_SourceDataForEV/Expanded View Figure 2/EV2C/(b)_CBB.tif
- __MACOSX/EMBOJ-2025-121908R1_SourceDataForEV/Expanded View Figure 2/EV2C/._(b)_CBB.tif
- EMBOJ-2025-121908R1_SourceDataForEV/Expanded View Figure 2/EV2C/Highlight of crop area.pdf
- __MACOSX/EMBOJ-2025-121908R1_SourceDataForEV/Expanded View Figure 2/EV2C/._Highlight of crop area.pdf
- EMBOJ-2025-121908R1_SourceDataForEV/Expanded View Figure 2/EV2C/(c)_╬▒-Syn.tif
- __MACOSX/EMBOJ-2025-121908R1_SourceDataForEV/Expanded View Figure 2/EV2C/._(c)_╬▒-Syn.tif
- EMBOJ-2025-121908R1_SourceDataForEV/Expanded View Figure 2/EV2A/02_UBQLN1.TIF
- __MACOSX/EMBOJ-2025-121908R1_SourceDataForEV/Expanded View Figure 2/EV2A/._02_UBQLN1.TIF
- EMBOJ-2025-121908R1_SourceDataForEV/Expanded View Figure 2/EV2A/04_FLAG.Tif
- __MACOSX/EMBOJ-2025-121908R1_SourceDataForEV/Expanded View Figure 2/EV2A/._04_FLAG.Tif
- EMBOJ-2025-121908R1_SourceDataForEV/Expanded View Figure 2/EV2A/03_UBQLN4.TIF
- __MACOSX/EMBOJ-2025-121908R1_SourceDataForEV/Expanded View Figure 2/EV2A/._03_UBQLN4.TIF
- EMBOJ-2025-121908R1_SourceDataForEV/Expanded View Figure 2/EV2A/01_UBQLN2.TIF
- __MACOSX/EMBOJ-2025-121908R1_SourceDataForEV/Expanded View Figure 2/EV2A/._01_UBQLN2.TIF
- EMBOJ-2025-121908R1_SourceDataForEV/Expanded View Figure 2/EV2A/05_Highlight of crop area.pdf
- __MACOSX/EMBOJ-2025-121908R1_SourceDataForEV/Expanded View Figure 2/EV2A/._05_Highlight of crop area.pdf
- EMBOJ-2025-121908R1_SourceDataForEV/Expanded View Figure 5/EV5B/09_SO82_24h_UBQLN2_x80.tif
- __MACOSX/EMBOJ-2025-121908R1_SourceDataForEV/Expanded View Figure 5/EV5B/._09_SO82_24h_UBQLN2_x80.tif
- EMBOJ-2025-121908R1_SourceDataForEV/Expanded View Figure 5/EV5B/12_SO82_96h_aSyn_x120.tif
- __MACOSX/EMBOJ-2025-121908R1_SourceDataForEV/Expanded View Figure 5/EV5B/._12_SO82_96h_aSyn_x120.tif
- EMBOJ-2025-121908R1_SourceDataForEV/Expanded View Figure 5/EV5B/05_SO286_24h_UBQLN2_x80.tif
- __MACOSX/EMBOJ-2025-121908R1_SourceDataForEV/Expanded View Figure 5/EV5B/._05_SO286_24h_UBQLN2_x80.tif
- EMBOJ-2025-121908R1_SourceDataForEV/Expanded View Figure 5/EV5B/02_Control_24h_aSyn_x80.tif
- __MACOSX/EMBOJ-2025-121908R1_SourceDataForEV/Expanded View Figure 5/EV5B/._02_Control_24h_aSyn_x80.tif
- EMBOJ-2025-121908R1_SourceDataForEV/Expanded View Figure 5/EV5B/06_SO286_24h_aSyn_x80.tif
- __MACOSX/EMBOJ-2025-121908R1_SourceDataForEV/Expanded View Figure 5/EV5B/._06_SO286_24h_aSyn_x80.tif
- EMBOJ-2025-121908R1_SourceDataForEV/Expanded View Figure 5/EV5B/03_Control_96h_UBQLN2_x120.tif
- __MACOSX/EMBOJ-2025-121908R1_SourceDataForEV/Expanded View Figure 5/EV5B/._03_Control_96h_UBQLN2_x120.tif
- EMBOJ-2025-121908R1_SourceDataForEV/Expanded View Figure 5/EV5B/10_SO82_24h_aSyn_x80.tif
- __MACOSX/EMBOJ-2025-121908R1_SourceDataForEV/Expanded View Figure 5/EV5B/._10_SO82_24h_aSyn_x80.tif
- EMBOJ-2025-121908R1_SourceDataForEV/Expanded View Figure 5/EV5B/07_SO286_96h_UBQLN2_x120.tif
- __MACOSX/EMBOJ-2025-121908R1_SourceDataForEV/Expanded View Figure 5/EV5B/._07_SO286_96h_UBQLN2_x120.tif
- EMBOJ-2025-121908R1_SourceDataForEV/Expanded View Figure 5/EV5B/08_SO286_96h_aSyn_x120.tif
- __MACOSX/EMBOJ-2025-121908R1_SourceDataForEV/Expanded View Figure 5/EV5B/._08_SO286_96h_aSyn_x120.tif
- EMBOJ-2025-121908R1_SourceDataForEV/Expanded View Figure 5/EV5B/01_Control_24h_UBQLN2_x80.tif
- __MACOSX/EMBOJ-2025-121908R1_SourceDataForEV/Expanded View Figure 5/EV5B/._01_Control_24h_UBQLN2_x80.tif
- EMBOJ-2025-121908R1_SourceDataForEV/Expanded View Figure 5/EV5B/11_SO82_96h_UBQLN2_x120.tif
- __MACOSX/EMBOJ-2025-121908R1_SourceDataForEV/Expanded View Figure 5/EV5B/._11_SO82_96h_UBQLN2_x120.tif
- EMBOJ-2025-121908R1_SourceDataForEV/Expanded View Figure 5/EV5B/04_Control_96h_aSyn_x120.tif
- __MACOSX/EMBOJ-2025-121908R1_SourceDataForEV/Expanded View Figure 5/EV5B/._04_Control_96h_aSyn_x120.tif
- EMBOJ-2025-121908R1_SourceDataForEV/Expanded View Figure 5/EV5C/(a)(b)_Numerical data.xlsx
- __MACOSX/EMBOJ-2025-121908R1_SourceDataForEV/Expanded View Figure 5/EV5C/._(a)(b)_Numerical data.xlsx
- EMBOJ-2025-121908R1_SourceDataForEV/Expanded View Figure 5/EV5A/(e).tif
- __MACOSX/EMBOJ-2025-121908R1_SourceDataForEV/Expanded View Figure 5/EV5A/._(e).tif
- EMBOJ-2025-121908R1_SourceDataForEV/Expanded View Figure 5/EV5A/(d).tif
- __MACOSX/EMBOJ-2025-121908R1_SourceDataForEV/Expanded View Figure 5/EV5A/._(d).tif
- EMBOJ-2025-121908R1_SourceDataForEV/Expanded View Figure 5/EV5A/(c).tif
- __MACOSX/EMBOJ-2025-121908R1_SourceDataForEV/Expanded View Figure 5/EV5A/._(c).tif
- EMBOJ-2025-121908R1_SourceDataForEV/Expanded View Figure 5/EV5A/(b).tif
- __MACOSX/EMBOJ-2025-121908R1_SourceDataForEV/Expanded View Figure 5/EV5A/._(b).tif
- EMBOJ-2025-121908R1_SourceDataForEV/Expanded View Figure 5/EV5A/(a).tif
- __MACOSX/EMBOJ-2025-121908R1_SourceDataForEV/Expanded View Figure 5/EV5A/._(a).tif
- EMBOJ-2025-121908R1_SourceDataForEV/Expanded View Figure 5/EV5A/(f).tif
- __MACOSX/EMBOJ-2025-121908R1_SourceDataForEV/Expanded View Figure 5/EV5A/._(f).tif
- EMBOJ-2025-121908R1_SourceDataForEV/Expanded View Figure 4/EV4A/(a)_Numerical data.xlsx
- __MACOSX/EMBOJ-2025-121908R1_SourceDataForEV/Expanded View Figure 4/EV4A/._(a)_Numerical data.xlsx
- EMBOJ-2025-121908R1_SourceDataForEV/Expanded View Figure 4/EV4A/(b)_Numerical data.xlsx
- __MACOSX/EMBOJ-2025-121908R1_SourceDataForEV/Expanded View Figure 4/EV4A/._(b)_Numerical data.xlsx
- EMBOJ-2025-121908R1_SourceDataForEV/Expanded View Figure 4/EV4B/(a)_01_UBQLN2_SO286(0 ╬╝M).tif
- __MACOSX/EMBOJ-2025-121908R1_SourceDataForEV/Expanded View Figure 4/EV4B/._(a)_01_UBQLN2_SO286(0 ╬╝M).tif
- EMBOJ-2025-121908R1_SourceDataForEV/Expanded View Figure 4/EV4B/(a)_09_UBQLN4_SO286(0 ╬╝M).tif
- __MACOSX/EMBOJ-2025-121908R1_SourceDataForEV/Expanded View Figure 4/EV4B/._(a)_09_UBQLN4_SO286(0 ╬╝M).tif
- EMBOJ-2025-121908R1_SourceDataForEV/Expanded View Figure 4/EV4B/(a)_04_UBQLN2_SO286(20 ╬╝M).tif
- __MACOSX/EMBOJ-2025-121908R1_SourceDataForEV/Expanded View Figure 4/EV4B/._(a)_04_UBQLN2_SO286(20 ╬╝M).tif
- EMBOJ-2025-121908R1_SourceDataForEV/Expanded View Figure 4/EV4B/(a)_11_UBQLN4_SO286(7 ╬╝M).tif
[truncated: 19 more entries]
