# Supplementary material for: Ubiquilin-2 liquid droplets catalyze α-synuclein fibril formation
Source: EMBO J. 2025 Oct 14;44(22):6527–55. doi: 10.1038/s44318-025-00591-1 (PMC12623503; doi:10.1038/s44318-025-00591-1)
Supplement: Supplementary file 9 — EV Figures Source Data [file 44318_2025_591_MOESM9_ESM.zip › EMBOJ-2025-121908R1_SourceDataForEV/Expanded View Figure 6/EV6A/(b)_Numerical data.xlsx]

## Sheet: Sheet1
		aSyn puncta(>3 um2)/nucleus
	fields	As / DMSO	As / SO286	As / SO82
	1	0.1	0.1	0.063
	2	0.125	0	0.154
	3	0.5	0	0
	4	0.25	0	0.25
	5	0.091	0	0.286
	6	0.25	0.111	0.25
	7	0	0.143	0.125
	8	0.25	0	0.4
	9	0.222
	10	0.083
	average	0.187	0.044	0.191
	stdev	0.14	0.062	0.13
