# Supplementary material for: Ubiquilin-2 liquid droplets catalyze α-synuclein fibril formation
Source: EMBO J. 2025 Oct 14;44(22):6527–55. doi: 10.1038/s44318-025-00591-1 (PMC12623503; doi:10.1038/s44318-025-00591-1)
Supplement: Supplementary file 9 — EV Figures Source Data [file 44318_2025_591_MOESM9_ESM.zip › EMBOJ-2025-121908R1_SourceDataForEV/Expanded View Figure 1/EV1D/(b)(c)_Numerical data.xlsx]

## Sheet: (b)
Fractional recovery rate (%)
sec	UBQLN2 (-)α-Syn (24 h)										UBQLN2 (+)α-Syn (24 h)										UBQLN2 (-)α-Syn (96 h)										UBQLN2 (+)α-Syn (96 h)
0	0	0	0	0	0	0	0	0	0	0	0	0	0	0	0	0	0	0	0	0	0	0	0	0	0	0	0	0	0	0	0	0	0	0	0	0	0	0	0	0
1	4.33449	1.42218	5.09621	2.48538	2.64444	2.8218	4.8504	4.93447	1.57619	2.62225	2.71155	2.98324	5.21528	0.332451	2.03156	1.44939	1.3755	1.60817	3.47586	2.63383	0.413044	-0.196404	0.496713	0.428929	0.771656	0.691521	-0.298179	1.92998	0.0887265	0.369319	0.634689	0.676195	0.535424	0.180376	0.319631	0.340982	-0.00640451	0.0573394	0.965544	0.412679
2	3.35384	2.40027	2.68249	3.5244	1.66475	2.51353	4.34984	4.3837	-0.0709012	2.73067	4.30642	1.8555	3.79906	2.55882	1.09458	0.953118	2.31412	4.74243	1.52712	2.51166	0.248727	0.0741013	0.690538	0.340509	0.884436	0.91138	0.409812	1.85518	0.518193	0.266442	1.21795	0.895517	0.553958	0.151239	0.322173	0.968052	1.03369	0.558741	0.715755	0.709549
3	3.22377	3.1244	3.61597	7.0637	3.87355	2.91262	6.10054	6.23541	1.19646	3.56559	2.28185	5.71812	4.30773	4.70922	3.13255	4.36902	2.27759	3.26179	2.87631	1.04783	0.552038	-0.0115109	0.292219	0.923075	0.838269	0.789236	-0.0719741	1.8375	0.674023	0.455436	0.689497	0.327559	0.858051	0.387809	0.603041	1.60287	0.593058	0.990061	1.44403	0.31333
4	4.25351	3.55407	5.90386	4.91111	3.08408	5.32574	7.18024	7.54597	2.40246	2.7943	2.84019	7.66098	4.27229	1.1884	3.35147	4.433	2.64066	6.06254	4.65176	2.31078	0.453561	0.569069	0.876065	1.41471	1.23927	1.22645	1.55185	2.05579	-0.0305696	0.330596	0.975039	0.832854	1.13812	0.118632	0.588426	1.49309	1.19188	1.00854	1.28388	0.778917
5	6.48197	5.53908	6.02968	5.07039	3.29691	4.79361	7.85885	7.0279	3.13465	4.93547	3.71036	5.97443	6.97548	0.949967	5.12276	3.51262	4.65508	4.84211	5.18555	2.56412	1.39219	0.107195	0.699429	1.25167	1.4734	0.927666	0.686692	2.1952	0.735163	0.733437	0.649575	1.30169	0.590339	0.227552	1.16986	1.65712	0.932496	1.4252	1.3689	0.613728
6	6.56359	4.78612	5.17592	3.65656	6.47343	6.0088	3.04267	8.95784	7.08467	4.41998	2.42665	5.27266	7.0825	4.53923	3.19245	3.81396	3.69857	5.42191	4.48388	1.98249	0.938634	0.549644	1.05566	1.47993	1.19903	0.789236	1.78246	2.693	0.521175	1.11374	1.7728	0.84026	1.11203	0.634786	1.07391	1.83859	1.24376	1.19202	1.07363	0.65723
7	6.36529	6.10397	3.88079	5.80712	3.73321	3.66028	8.63885	6.83106	4.81651	5.63859	3.87201	4.07561	5.98594	4.50539	6.03193	3.43971	5.37079	6.36013	5.31629	3.47854	0.887989	0.429499	0.928226	1.17642	1.01568	1.1826	1.59004	1.37846	0.76946	0.850186	0.916171	1.05332	1.43466	1.30218	1.23722	2.09755	1.08172	1.49274	1.64637	0.67075
8	6.99908	5.12039	7.79057	6.16769	6.19209	7.1498	8.43292	7.84284	9.00309	5.26008	6.50139	7.03647	7.22287	6.63999	6.53251	5.16663	5.40583	6.064	2.93046	1.40161	0.791762	1.04893	0.975644	0.892975	1.44966	1.2822	1.1626	1.78649	0.887265	0.827645	1.3702	1.18776	0.746161	1.41387	1.56448	2.00521	1.10414	1.34302	1.81443	0.897665
9	6.72108	6.56385	8.65816	5.7651	6.15219	4.05938	8.1801	8.06853	3.91252	4.32908	5.28234	6.26755	7.2194	3.59829	7.02953	5.0513	5.95901	5.38453	2.64809	5.86652	1.15866	0.83238	0.793082	1.15196	1.83615	1.25589	1.70535	2.9657	0.0827617	0.48549	1.41756	1.41391	1.38386	1.02953	1.29441	1.79984	1.82016	1.11621	1.69646	0.753051
10	7.02075	6.16987	7.4737	6.19752	6.97492	7.12486	9.03803	7.52738	2.87968	5.04973	6.25152	7.16498	10.68	5.91868	4.53661	5.80278	5.55419	7.16935	4.36397	4.67103	1.43553	1.53095	1.05981	1.83047	1.63367	1.78518	0.943743	3.55598	0.209514	0.608597	1.52853	0.715502	1.15253	1.27235	0.960164	1.78499	1.36032	1.59913	2.01018	0.714252
11	7.28409	4.67081	6.45393	7.61744	6.84323	7.94991	6.4351	6.67398	5.02444	7.237	2.25222	6.29571	8.31179	4.53472	6.77496	3.59149	5.95827	9.1836	5.61181	4.25055	1.47041	0.158275	0.85117	1.66367	1.62312	1.31727	2.26058	2.83581	0.536087	1.24551	1.90407	1.18263	1.02692	1.15163	1.15588	2.31131	1.5595	1.58448	1.96997	0.72307
12	6.94679	11.4165	9.65751	8.60495	7.93865	5.07694	11.838	11.5212	2.90899	5.67884	5.77063	8.33676	11.0602	6.07813	4.36618	8.43223	7.14887	8.52977	3.48746	3.44856	1.34042	0.8331	0.93356	1.36956	1.17001	1.34358	1.54891	3.27376	0.504026	0.998723	1.51567	1.07952	1.58774	1.52141	1.54732	2.34425	1.87716	1.43094	1.53564	1.02288
13	5.90174	8.04917	9.04815	8.86792	5.26561	9.29813	9.49171	10.6903	5.30941	3.81035	5.23721	6.41123	8.60365	5.23497	6.43268	5.58627	5.79947	7.28736	4.4599	3.21021	1.54019	0.691372	1.47058	1.65426	1.37117	1.91296	1.35135	1.9055	0.943931	1.06808	1.78024	1.06756	1.23353	2.04311	1.29505	2.52895	1.84642	1.85971	2.16704	0.788323
14	6.30982	7.24268	8.54683	8.3352	5.57754	7.25341	9.52275	10.1402	5.31009	6.76955	4.4721	8.76129	10.022	7.41546	4.83182	6.33626	7.28009	7.80265	4.58368	5.62443	1.64486	0.884898	0.901552	1.75146	1.27488	1.6148	2.00499	4.24079	0.894721	1.086	1.72882	1.28175	0.937678	1.8551	1.2207	2.47276	1.46727	2.12602	2.11761	1.25861
15	9.22371	5.62488	8.67002	8.7466	5.81299	7.63844	13.2586	7.6678	5.69664	6.08331	3.77637	7.17509	9.56471	7.26052	6.82701	3.42334	5.68689	8.28349	7.09871	4.54736	1.94086	0.288491	1.08767	1.90698	1.27092	1.90669	0.90188	1.71237	0.935729	1.08946	1.84655	1.34157	1.54106	1.88771	1.93685	2.48955	1.38401	1.97503	2.36674	0.902956
16	8.77993	5.02224	10.0989	9.9327	10.9815	12.37	10.5967	8.77318	5.79345	7.40125	7.57698	9.20314	7.94141	6.15109	5.7303	6.22391	8.43342	8.46307	5.48804	6.72998	1.73433	1.00792	1.13035	2.24184	1.70885	1.73006	2.53011	1.88238	1.03266	1.05479	1.6686	1.02027	1.16214	1.72329	1.58926	2.56382	1.8509	2.01007	2.44517	1.11988
17	7.57101	7.05049	10.0989	8.41382	8.62038	8.1776	12.3848	11.0384	8.96423	7.66094	7.23349	10.0544	10.1519	6.92957	5.14344	6.30724	7.27636	9.20705	7.9435	5.08627	1.70057	1.54462	1.24356	2.46258	1.47076	1.86849	3.11251	3.03302	0.793319	1.40908	1.2572	1.58766	1.30355	1.92656	1.78752	2.75304	2.10132	2.263	2.67848	1.10988
18	9.51765	7.54674	10.2576	8.49989	11.6419	8.38482	11.0517	8.95335	6.40361	9.61059	9.14895	8.4068	8.03174	5.94575	8.53698	6.92778	8.6869	6.59982	6.45042	4.59683	1.45128	0.584896	0.928226	1.78595	1.60729	1.40497	1.99618	2.62703	1.07739	1.32758	1.86685	1.56488	1.6152	1.32091	2.00166	3.06884	1.94313	2.0158	2.43989	0.732476
19	8.35974	6.67024	9.32615	9.00754	9.12054	11.3166	6.89067	11.7322	7.69142	10.1845	6.38083	10.2154	10.5459	6.88519	7.42743	6.01707	8.67795	8.02914	7.6356	6.97657	1.64486	0.664753	1.02366	1.80476	1.66269	2.19796	1.48135	2.1102	0.764987	1.38711	1.70919	1.1587	1.68247	1.86551	1.67504	3.2671	2.11797	2.18527	2.35487	0.686623
20	10.3102	7.04706	11.2926	11.6258	8.32042	10.5146	11.321	11.0006	7.0608	8.21279	7.49145	9.05803	10.7516	8.21876	9.93604	6.44117	5.84867	10.3425	9.13409	6.7757	1.82381	1.18634	0.809678	2.23056	1.79525	2.03322	1.8111	2.85757	1.26379	1.25072	1.72543	1.37689	1.84858	1.94668	1.70618	2.7369	1.99244	2.38405	2.29292	1.04875
21	9.49405	8.06839	12.0528	10.6593	12.3769	9.309	12.3291	14.2661	8.08751	10.0261	9.15367	9.3887	9.71967	8.47674	8.57691	6.88834	8.47964	9.01794	7.10644	6.19332	2.09955	1.03526	1.46999	2.14715	2.24704	2.1228	1.70535	3.72939	1.23322	1.32238	1.23149	1.58595	1.88222	2.06115	1.62611	2.71558	1.75996	2.0604	2.39903	1.00995
22	13.4447	8.08761	10.419	11.8013	8.58047	9.69403	8.87709	11.7283	8.17341	9.05679	7.13045	11.1785	10.9566	7.38612	9.94103	7.03566	7.41801	8.92632	6.75831	8.01241	1.93017	1.08994	1.15524	2.37479	1.71281	2.21049	1.94844	2.59099	0.919326	1.39463	1.82422	1.03793	1.66599	2.19019	2.0614	2.68136	2.47662	2.2235	2.51766	1.10283
23	9.42647	10.0431	12.5864	10.7725	11.2163	9.10754	15.0207	11.0974	8.8606	11.544	7.78712	9.40674	12.0011	11.3545	9.92035	8.59964	9.87155	9.06705	6.64072	3.58123	2.05678	1.20073	1.11257	2.41178	1.62312	2.35017	1.46372	2.86301	1.19594	1.13339	1.63003	1.58595	2.20416	2.25609	2.28635	2.99909	2.03535	2.48662	2.62443	0.829473
24	8.73848	11.1887	10.2418	11.6712	11.5269	12.8919	12.5014	11.1686	10.8233	8.59584	8.15081	9.94968	12.0323	6.25489	5.15556	8.39056	8.70405	8.81564	6.76141	5.54498	1.9296	1.03598	1.00943	1.89569	1.90672	1.7739	2.70858	2.86233	0.738145	1.29059	1.60431	1.55177	1.59666	2.57036	2.09571	2.59805	1.99372	2.31142	2.76679	1.29388
25	10.0335	13.0247	10.004	10.3651	12.8152	8.90479	15.7798	11.1224	9.813	10.5942	8.97249	10.5598	12.5876	9.33194	10.1478	8.92999	8.97467	7.15176	8.37904	8.48386	2.89862	1.59929	1.52511	2.62688	2.21472	2.50676	1.56654	2.65084	1.09529	1.25187	1.91692	1.21567	1.55753	1.97304	2.2711	2.7892	2.08659	2.64717	2.68111	1.28565
26	13.4657	11.6437	11.618	13.1114	12.8032	15.1151	12.0376	11.904	9.06172	9.58267	10.4475	12.4275	11.5647	8.89193	10.2255	11.0022	11.1427	10.7001	9.17973	4.9671	2.22391	1.42159	1.38048	2.91471	2.00499	2.16163	1.54598	3.78448	1.0759	1.03167	1.81881	1.36321	1.97695	1.99732	1.97879	3.42209	2.10196	2.17062	2.8907	1.52315
27	12.8422	11.4296	12.4533	12.4798	9.52026	12.7608	13.0185	13.9359	11.2242	10.6617	8.32323	11.5965	14.7626	6.94988	9.3834	10.5721	10.0057	10.9919	11.6963	9.56917	2.13556	2.04894	2.01945	2.09009	1.75041	2.42032	2.70784	3.73483	1.09752	1.57091	1.61514	1.31821	1.67423	2.20337	2.49922	2.96422	2.91661	2.45923	3.46475	1.29976
28	11.6167	13.1366	13.3301	12.5082	11.2948	14.3668	13.1287	11.9393	11.9339	12.2763	8.74889	10.0255	11.6036	8.67757	10.888	11.3377	10.1213	12.1449	13.5963	2.92164	2.58237	0.994971	1.30224	2.815	2.10787	2.74354	1.44169	2.1136	1.08783	1.48421	1.65709	1.68337	1.7518	2.46699	2.09698	3.0359	2.34277	2.30696	3.57745	1.35208
29	10.2675	13.1188	11.7003	12.5936	11.5435	11.3518	14.1267	14.2244	10.3502	9.71317	10.7775	13.9372	12.1567	9.31464	10.3853	9.91436	9.79997	11.4551	9.10083	7.31011	2.33477	1.62735	1.31647	2.99184	1.59805	2.44914	0.942274	2.778	0.710558	1.51773	1.8655	1.34157	2.07442	2.79653	2.23106	2.96292	2.83848	2.4038	3.41598	1.14045
30	14.8608	13.694	13.205	11.2855	10.8598	11.2616	14.8338	13.3011	9.93298	10.0793	9.55912	12.9206	12.3784	9.52825	11.1126	11.2789	10.2011	12.062	7.98682	7.53646	2.78664	2.02591	1.82148	2.43122	1.24916	2.23617	1.80009	4.0905	1.09529	1.64604	1.34922	1.21852	1.80534	1.91823	2.74006	3.70107	2.03599	2.45986	3.90897	1.32739
31	13.2132	13.4688	13.5442	12.435	13.046	12.519	14.747	14.2847	11.3251	12.066	10.4475	11.9171	12.8516	9.41768	9.60018	11.1688	13.8281	12.4073	10.1576	9.30534	2.73318	1.33814	1.15761	2.43311	1.86385	2.19358	2.30611	4.33532	0.605428	1.56744	1.65574	1.99384	1.95292	1.91685	2.56976	2.6749	3.06648	2.55033	3.61107	1.36502
32	14.7448	12.4839	15.7979	12.1368	14.1321	15.039	13.296	14.0026	11.0729	12.0147	11.7157	13.0607	12.5757	7.69375	9.56452	10.4211	11.1807	13.4796	9.25245	7.64889	2.47883	1.92591	1.5506	3.09594	2.27671	2.1798	2.50881	2.74672	1.09902	2.0905	1.67942	1.3598	1.51841	2.74866	2.07792	2.7059	2.70142	2.58792	3.38962	0.76422
33	12.9512	11.6266	15.0581	12.3035	15.8434	12.0298	17.6072	12.6933	8.1141	15.4641	10.7728	11.9099	10.5848	9.92238	8.9634	8.99026	11.8942	10.2574	12.6045	8.62252	3.01455	2.00361	1.45932	3.08089	2.34597	2.56815	1.53569	3.92321	0.959588	1.81539	1.51364	0.934255	1.91586	2.44757	2.59645	2.47212	3.16063	2.92495	3.58075	1.18278
34	13.4849	14.9198	13.73	13.3243	14.3655	13.5833	16.3292	14.1796	10.6686	13.7274	10.3343	12.0203	13.4381	12.051	9.43759	10.0126	8.28953	13.0941	10.115	8.5041	2.54298	2.12735	1.46465	3.82901	2.42511	2.38462	2.61457	3.15951	1.07292	1.55241	1.43109	1.47088	1.80191	1.78018	2.17324	3.01071	2.79173	3.17023	3.50759	1.35443
35	13.2821	15.1649	15.6002	15.7954	14.3456	15.0543	12.682	11.9284	10.567	11.3181	12.2296	13.0152	15.4408	10.9355	10.4366	9.28416	14.1494	11.0791	11.5122	9.2154	2.73825	1.87699	1.39293	3.30852	1.9575	2.06329	1.35943	4.65494	0.809723	1.09004	1.86144	1.15756	2.40597	2.75698	2.69875	2.84281	2.42347	2.37576	3.92083	1.10577
36	14.1423	14.4812	15.6714	15.2457	17.0133	13.5724	17.3296	14.7508	8.07319	14.6558	12.5872	11.1872	13.9134	13.1235	12.26	11.8883	12.9662	14.3314	10.2342	8.61728	2.70448	2.34246	2.10836	2.83068	2.03203	2.08459	3.0589	4.27411	1.23322	1.6524	2.40072	1.07325	2.19181	2.20545	2.53862	2.92805	2.69502	3.25752	3.90501	1.54549
37	11.0562	13.0659	15.7366	12.6377	15.6685	16.038	17.4006	12.4227	9.05081	14.6499	13.5335	13.2246	16.2462	11.3688	11.8592	9.41064	13.5477	11.0938	11.8541	8.28374	3.61442	2.17556	1.56186	3.46153	2.18966	2.67714	1.65834	4.6427	1.04235	1.72754	2.09285	1.65488	1.89183	2.68692	2.41661	3.16377	3.00884	2.60703	4.04474	1.5643
38	11.9119	15.0022	14.6813	13.876	13.9645	15.4662	18.1172	16.0697	11.3905	12.3231	9.89992	10.4774	16.6896	13.2845	12.8311	12.1554	14.001	13.454	10.1692	8.15557	3.15129	2.75254	1.73435	3.07336	2.29782	2.89324	2.80405	3.63827	1.59037	1.87376	1.90339	2.0622	2.41215	2.87978	2.51002	3.26774	3.11579	3.20082	4.21676	1.47612
39	13.5155	14.4586	16.9869	17.3604	17.2028	14.2708	16.5066	15.0323	12.1118	12.2575	15.486	13.2939	16.4193	11.8562	11.9954	9.86749	15.6434	11.678	7.91332	9.48748	3.28578	2.41728	0.984536	3.38315	1.97465	2.54685	1.99618	3.35673	0.850731	1.67263	1.80054	1.63381	1.60627	2.36918	2.41979	3.48731	2.65147	2.83767	4.25103	1.26449
40	13.7253	13.3926	17.6483	15.9438	15.3579	17.5595	19.842	17.4925	12.709	12.2036	14.0932	12.9784	14.7383	10.2451	13.495	13.392	13.3144	14.6942	11.6236	9.54594	3.04831	1.87987	1.52452	3.52988	2.22659	2.92894	1.98957	3.69063	1.3734	2.03732	1.5062	1.62925	2.02225	2.43647	2.59263	3.13019	3.15358	2.76185	4.35384	1.25156
41	12.3691	14.6933	15.4204	15.2613	17.1663	14.8138	18.5551	15.1413	11.8555	13.3716	11.5419	13.9928	12.5549	10.6903	11.0855	14.3087	15.6964	11.7659	12.2224	11.6499	3.4546	2.44966	1.45339	3.90112	2.37103	2.80054	2.57491	4.90044	1.08038	2.20204	1.35125	1.69875	2.32772	2.71328	2.43186	3.59258	3.28423	2.61723	4.22005	1.54549
42	15.9263	14.1216	15.9019	14.6357	14.7932	16.4275	16.6067	18.1305	11.0142	13.7975	11.1297	13.9914	14.5138	12.2811	12.1316	13.4515	13.6104	12.6704	14.9927	9.06699	3.50581	2.80146	1.79066	3.91429	1.91991	2.84	2.15261	3.87425	1.47256	1.58882	1.83573	1.40594	1.86506	2.40803	2.46364	2.99586	2.93262	2.9052	4.26619	1.39676
43	15.0145	15.1772	15.6872	14.6506	18.5304	17.5595	17.9024	14.2565	10.6215	15.2284	12.5865	15.3393	14.4346	14.9152	11.6453	14.2834	13.4941	13.2509	14.3769	10.4956	3.60992	2.68851	1.87957	4.38837	1.93903	3.21645	2.9671	4.02658	1.31673	2.02114	2.19908	1.55405	2.09502	3.18573	2.55895	2.74335	3.22723	2.69559	4.50543	1.6031
44	16.0908	17.0902	18.3677	16.4244	14.0755	15.6126	14.5544	18.3908	11.7662	13.2846	14.0157	13.5416	14.3283	12.5466	16.9713	14.9805	15.5249	14.0133	12.3129	13.8265	3.46529	2.67412	1.71064	3.89987	2.2167	3.06675	2.4082	3.33089	1.49791	1.95988	1.764	1.97618	2.22201	3.42299	2.1726	2.86928	2.94287	3.28045	4.62077	1.38971
45	13.6883	14.2733	15.8394	16.1255	18.4639	15.6446	20.2253	16.2756	11.2003	13.6021	13.2661	17.8135	16.8578	14.6211	12.5217	14.7112	12.961	12.9358	12.62	11.3238	3.43547	2.41944	1.51385	4.07169	2.29386	2.70971	2.75191	3.38257	1.77378	1.91133	1.93113	1.69647	1.65295	3.21001	2.84745	3.34395	3.30216	3.17151	4.35253	1.41263
46	13.7986	14.2094	17.0693	15.5351	16.269	15.8557	18.8972	17.2181	13.8796	15.8997	12.6519	13.8072	15.5687	13.6027	12.7085	14.0029	12.9938	14.2244	12.5813	10.7324	3.20531	2.75901	1.69048	4.3915	2.5557	2.8638	2.68875	3.94565	0.82538	1.76857	1.94669	1.79331	1.70718	3.00327	3.10099	2.86089	3.48277	3.73917	5.03862	1.46554
47	16.5097	15.4147	15.6391	16.0163	14.1593	16.4038	20.5611	15.5959	12.3109	14.0001	13.6581	14.2513	16.5583	12.749	11.8792	16.9902	15.3147	12.8097	12.9016	9.07749	3.81644	3.13384	1.6075	4.43477	2.3796	3.21457	2.56022	3.67091	1.54712	1.91133	2.16728	1.45892	1.97626	3.37373	3.0921	3.56158	3.04406	3.60155	4.6412	1.77064
48	15.6094	14.0701	18.6088	14.9272	18.9467	15.7386	20.902	19.1685	14.4904	14.2409	13.2331	14.4152	15.4707	13.1634	12.998	16.363	15.3229	16.2738	11.3265	10.4371	3.86596	2.98707	1.83096	3.7293	2.61835	3.00411	1.96533	3.46554	1.25485	2.26331	2.06917	2.04112	1.7415	3.14132	2.84872	2.89705	3.43218	3.44483	4.49752	1.4867
49	14.7684	16.0235	17.1108	18.9863	19.697	18.4095	24.3642	16.666	14.8436	14.9635	14.0656	14.483	16.397	13.1423	14.365	14.2038	12.0008	15.0306	10.6775	12.2067	3.70727	2.83599	1.87601	4.4053	2.57746	3.25779	2.55949	4.44889	1.04235	2.22343	1.71055	1.66343	2.3744	3.64222	2.57992	3.69914	3.59869	3.41488	4.35516	1.69951
50	15.0406	15.7963	18.9362	16.522	18.982	15.8845	19.4498	17.0347	13.7398	15.9114	13.9895	15.1234	17.5499	16.7369	13.018	16.8965	16.512	16.6777	12.7043	9.79403	3.52382	3.06117	1.84223	4.2247	2.10194	3.24276	2.58519	4.17823	1.22502	2.37312	2.27351	2.05137	2.32154	3.32586	2.77818	3.7579	3.575	3.45375	4.71502	1.68187
51	16.4141	15.8705	18.0772	19.2757	19.6797	19.1584	22.9271	18.4587	16.2711	15.4816	13.3052	13.935	17.2108	14.3044	13.7403	15.9418	17.8226	13.5903	16.5948	11.7301	4.32515	3.23743	1.5506	4.40028	2.52536	2.9565	0.887926	3.43085	1.24963	1.9541	2.07999	2.14309	2.07168	3.22735	2.81186	3.49765	3.24837	3.90736	4.40393	1.46142
52	19.3458	17.0943	17.8157	17.0947	18.8323	17.7424	19.3161	16.5205	12.8556	15.9374	15.62	15.0433	15.9474	12.7362	13.3431	15.398	16.9392	14.7052	15.3934	14.8316	3.88678	3.12808	1.47414	5.17662	2.08017	3.09243	2.75411	4.35572	1.15792	1.94138	2.16119	1.95225	2.47119	3.75391	3.17089	3.0359	3.68131	4.03925	4.67877	1.81591
53	15.4781	19.4506	19.2946	19.1524	18.827	18.0756	19.868	18.7062	13.0949	15.1219	13.5483	17.0244	16.577	11.6899	14.5525	14.3072	16.9466	19.6411	14.1464	9.75056	4.26606	3.69211	1.64247	5.48954	2.43764	3.32356	2.80699	4.98341	1.43454	2.44999	2.04548	1.70558	1.99205	3.64777	2.74514	3.13664	3.1824	3.74873	4.79411	1.67423
54	16.365	19.7945	19.4955	18.7105	16.9608	17.0114	19.6037	18.31	14.5586	16.2211	15.3203	14.7112	16.8425	15.0716	14.9404	13.7685	20.4759	16.7004	14.0303	12.0516	4.73313	3.27484	1.51326	3.98515	2.50425	3.56221	2.21504	4.4142	1.78348	2.42687	2.21667	1.76996	2.17121	3.83924	3.03935	2.88091	3.08825	3.56588	4.44743	1.5449
55	16.3981	21.0753	18.624	16.1783	20.3075	20.0858	21.7352	17.6605	16.734	14.3578	15.4941	14.1249	15.6111	13.9283	13.3032	16.3116	16.72	17.3461	18.0446	13.5214	4.49678	3.01801	1.65433	5.37102	2.32948	3.38557	3.39454	5.52269	1.7626	1.88474	2.68694	1.83946	2.04353	2.7882	3.20203	2.86089	3.6685	3.52701	4.69524	1.73184
56	18.5144	16.8307	18.2353	19.0162	19.1636	20.8738	21.6624	20.4778	16.8881	16.5963	16.2424	16.3862	20.1766	17.2694	16.3224	11.8109	18.3124	15.2659	11.0039	11.0495	4.92783	2.91153	1.90624	4.77466	2.82413	3.16947	2.20035	5.04189	0.86266	1.96161	1.81137	1.1832	2.04285	3.24608	3.32149	3.4886	3.52888	4.26414	4.63329	1.9517
57	15.9799	19.2653	19.9461	20.8373	20.7991	21.0919	20.6441	18.133	17.5992	16.125	14.4481	14.9819	19.0057	15.7546	11.3822	16.2119	19.2622	16.6014	14.7235	8.30098	5.43823	4.04032	1.54704	5.92725	2.42643	3.61921	2.26792	3.79604	0.939457	2.37543	2.2187	2.04112	1.79779	3.9773	3.31895	3.89546	3.57051	3.78695	5.1935	1.41969
58	16.6315	16.2006	19.765	18.7993	22.4545	19.2537	21.1986	19.357	18.2571	15.8646	17.91	15.7227	15.9495	13.7862	14.0305	15.2655	17.8658	15.0424	17.5155	12.2225	5.37126	3.97845	1.60691	5.00292	2.50359	2.56878	2.03804	4.63658	1.60677	2.29105	2.42034	1.6771	2.26457	4.63914	2.55514	3.30584	3.6352	3.76911	4.80267	1.83648
59	18.7184	18.673	18.9869	19.2425	20.3381	18.4517	21.0357	21.3665	15.0058	17.1735	15.9399	16.1891	19.7903	15.2288	15.7505	14.2834	16.2801	14.9779	20.3105	11.8387	5.37801	4.13816	1.9015	5.05873	2.44094	3.36803	4.18625	5.02965	0.861169	1.731	2.4244	1.68963	2.33321	3.8885	3.35517	3.8425	3.65057	3.9577	5.25216	1.5208
60	18.4806	19.4328	20.3783	21.7814	20.1499	21.042	22.0305	19.7648	14.605	19.4192	15.9561	16.153	17.29	15.5808	14.9376	15.9649	19.7006	19.6353	17.0737	11.9617	5.02462	4.48277	2.40592	5.56103	2.71662	2.79866	1.18317	5.34655	1.80286	2.02577	2.2363	1.72552	2.21446	3.42091	3.32658	3.16571	3.61599	3.61366	5.25348	1.74066
61	16.4421	20.3971	19.4389	20.6557	19.7568	22.5245	19.816	20.1572	16.0387	16.5314	14.4347	18.8099	18.7903	17.0618	13.3873	15.0259	19.2279	16.0898	18.4832	13.5784	5.4416	4.37989	1.52274	5.64192	2.4937	2.783	2.60576	4.72227	1.14152	2.05929	2.85204	1.41904	2.6627	3.03171	3.75423	3.64618	3.85167	4.37245	5.27127	1.66012
62	19.509	20.3093	20.2617	19.7624	22.3148	20.2221	23.2566	17.7663	14.8579	17.1242	17.9295	17.5074	21.4143	13.4109	15.5251	17.5988	21.6912	19.2006	13.6118	12.4818	5.72015	3.91801	2.22573	5.16596	2.30178	3.30039	3.28878	3.60155	1.77006	2.31475	2.27892	1.73407	2.88786	3.31962	3.27955	4.11761	2.88587	4.17941	5.06498	1.73008
63	19.1909	17.432	20.8947	20.3181	24.5309	18.5432	23.9935	22.2763	17.2978	18.509	15.1701	17.0273	19.807	15.0641	15.5116	17.3563	14.3581	19.6924	16.5353	15.689	5.55809	3.91514	1.8606	5.44752	2.87953	3.13314	1.44389	2.4917	1.47405	2.198	2.49004	1.46746	2.22132	3.688	3.87942	4.09888	3.3739	3.83219	5.14078	1.63661
64	20.0976	21.6127	22.3539	21.4405	22.0827	21.9406	21.1935	19.6751	17.1642	15.8491	15.5264	17.2208	18.0322	14.43	16.2639	15.8235	19.4374	14.5227	17.7058	14.5288	6.03303	4.78205	1.80607	4.89255	2.53987	3.13189	2.60282	5.33907	1.29809	2.51415	2.1463	1.71413	2.33253	3.25302	3.23062	4.16024	3.70245	3.51555	4.80004	1.44203
65	18.3365	17.8575	19.5924	20.9627	21.5406	19.9918	25.1638	21.7653	14.7297	17.3858	17.3388	16.7277	19.4824	17.7568	17.7057	13.3645	19.7133	17.6723	12.2386	13.4195	6.24518	3.99499	1.30165	4.46613	3.36165	3.1156	2.97591	4.05582	1.10945	2.04946	2.89128	1.78705	2.40666	3.54787	3.3323	4.73048	3.54041	3.97362	4.99908	1.65483
66	20.6025	21.763	21.9567	22.7635	18.5896	22.3435	21.817	22.8457	17.4437	18.2175	16.08	19.6806	18.1225	15.9697	16.7402	15.4218	20.2903	17.0236	17.0853	14.3834	6.59914	4.04032	1.99041	4.92767	2.32486	3.61733	3.22415	3.82256	1.37489	2.10148	2.67205	1.94826	2.59818	3.48196	3.15437	4.33525	3.90995	4.25459	4.68602	1.5161
67	17.8487	20.1343	20.985	19.391	23.4388	23.1302	24.7234	23.3612	20.1278	18.5771	17.3947	18.7362	18.9383	16.2487	15.5016	16.1643	18.0023	15.8325	13.8818	13.3985	6.13151	5.04968	1.92224	5.5535	2.36905	3.67684	2.33255	4.49649	1.4487	2.43207	2.59898	1.74546	2.60436	4.19028	3.63668	4.48636	3.63392	4.61901	5.15132	1.66953
68	15.661	19.9585	21.8882	21.0623	23.3404	22.5968	29.0663	20.0604	17.4935	19.5432	17.6722	16.0894	18.7187	15.6387	17.7542	18.4366	19.9772	17.3183	18.1003	15.0422	6.53386	4.64104	2.05205	5.45128	3.25744	3.76328	3.6134	4.3564	0.905905	2.14251	2.16999	1.69134	2.53914	3.63042	3.69069	4.78472	3.67683	4.48012	4.58847	1.71891
sec	UBQLN1 (-)α-Syn (24 h)										UBQLN1 (+)α-Syn (24 h)										UBQLN1 (-)α-Syn (96 h)										UBQLN1 (+)α-Syn (96 h)
0	0	0	0	0	0	0	0	0	0	0	0	0	0	0	0	0	0	0	0	0	0	0	0	0	0	0	0	0	0	0	0	0	0	0	0	0	0	0	0	0
1	1.40585	2.27484	-0.0218971	1.31279	0.391986	2.26437	0.56239	1.7285	3.06151	3.80539	0.83284	1.31968	3.02279	2.42521	-0.211569	2.10318	2.07914	2.98402	1.89297	0.546698	3.06416	1.37266	0.365928	1.13114	3.00982	1.90132	1.19997	3.44539	-0.00686494	1.80216	0.434837	1.97089	1.80157	3.77792	2.10908	1.21155	2.39793	1.91893	0.80864	1.20839
2	1.50369	4.80487	2.10965	2.89631	0.809026	3.39936	2.05452	3.01953	3.82788	2.93686	1.79778	2.23694	1.65318	2.04411	1.01734	3.22951	2.04083	2.01489	3.76425	1.26497	2.94533	2.32342	1.66	0.494971	1.79443	3.27199	0.169042	3.40806	2.85581	2.12382	0.167783	1.91181	2.85819	1.81246	3.35639	2.38119	2.60435	2.06284	2.39099	1.17562
3	1.45045	3.77032	2.4908	1.99605	2.58711	1.84743	4.41986	4.37547	3.06702	5.49582	1.25723	3.62165	3.93512	4.38406	2.8656	2.85407	2.67778	4.08013	2.54495	1.64082	3.21175	3.72703	1.72659	0.375783	3.04288	3.50156	2.11189	4.59809	3.30737	2.52719	2.37063	2.20008	3.53168	4.12607	4.39884	2.20579	2.44281	3.91199	2.1613	1.71905
4	2.90163	4.17963	3.01564	5.35645	2.02054	3.44428	3.97119	3.44594	4.88615	4.52847	2.1918	2.83826	4.24764	3.5633	3.06041	4.90625	4.74529	3.42626	3.76705	3.1108	2.98239	3.43635	4.18013	2.1302	4.63597	3.25919	1.36901	3.57082	2.43019	2.5153	1.84981	3.65778	3.05887	5.38563	4.86223	3.18294	3.57772	3.52021	2.51122	-0.231437
5	2.58722	4.2029	4.48206	6.19942	2.65176	4.02617	3.40604	5.82659	5.13163	6.77635	2.71337	3.96897	4.60322	5.10918	3.49542	4.11498	3.79705	4.82595	4.1588	3.72147	3.10825	5.6797	3.34663	3.02221	3.97537	5.42245	1.73969	4.62272	1.96032	3.84204	3.0124	3.97879	4.07063	5.97253	4.90759	4.09879	4.31856	4.59888	3.42866	3.32751
6	4.42547	5.47009	4.72772	6.05833	3.19489	5.50299	3.53906	4.44335	5.37476	7.41313	3.72462	4.79444	5.01819	5.10992	3.84105	5.45524	4.85817	5.11713	5.42777	4.2151	3.49798	4.75921	2.30703	2.50674	5.19149	6.63505	3.81747	3.5193	3.82072	4.20232	4.04916	5.61016	4.66356	7.06355	6.0536	3.99867	4.75915	4.32485	4.94251	2.26385
7	3.44986	5.82342	7.25342	6.44221	4.12191	5.94379	4.0091	6.23677	4.62492	7.49943	3.01857	4.32777	6.37221	4.19203	4.79276	5.74001	5.07916	5.30979	5.13047	5.31795	5.24154	5.07681	4.60284	3.50199	4.11719	4.16845	2.96089	3.79478	4.18685	4.27289	4.43995	4.89982	4.86272	3.7831	5.73081	3.96684	5.51957	5.16365	4.1379	2.38128
8	4.39237	5.46718	6.37274	5.29844	2.34464	7.0851	5.74589	6.47063	5.23235	8.50227	5.41839	4.61006	5.89637	6.41409	6.14107	5.91144	5.67027	5.38349	5.63554	5.51497	3.73693	7.24278	2.25165	3.05864	5.24293	5.59106	4.28669	5.53652	6.82146	5.23043	4.84054	3.90334	5.43359	5.8624	5.755	5.55405	5.71457	6.06933	4.53819	5.48554
9	4.74491	7.50574	5.36821	6.13711	4.31346	7.36025	6.22075	8.16962	5.41332	7.99772	3.75803	5.22209	6.09977	4.79778	4.09312	7.1171	7.54348	6.91308	7.78244	5.24162	5.65682	7.26296	4.91619	4.1655	7.1711	4.07662	5.896	4.99003	4.20821	4.75426	5.37954	4.2457	5.99459	5.76113	7.15198	5.73101	5.88346	5.80112	6.86739	4.91616
10	5.97808	8.11135	6.78742	6.0304	5.36172	6.53129	5.63631	8.14527	7.45118	8.69296	5.25137	5.71171	6.18811	6.11974	6.20042	6.33718	6.79638	6.74086	7.25638	5.02206	6.77809	6.47032	4.77249	2.45056	5.14814	4.6833	5.29109	6.48092	5.03581	5.38718	6.35967	5.25997	7.30738	6.23124	7.282	6.21842	7.184	6.81291	5.92779	5.4596
11	6.82059	8.08154	6.37001	7.43844	2.71238	8.809	8.47169	7.52189	6.71078	9.00056	5.48368	5.47072	7.79972	6.97238	6.73598	6.66232	6.19296	8.15004	7.91466	6.76103	5.38273	7.57316	6.13595	2.78231	6.08283	5.93504	5.90358	7.25362	4.76579	5.35895	5.44106	8.30563	6.73346	6.43747	7.44	6.20135	8.02193	7.56885	7.62096	4.44032
12	7.35947	7.00337	7.34238	5.83487	4.66342	7.8923	8.00028	7.7919	7.94766	9.03188	5.77977	7.18745	6.26011	7.94736	6.63264	7.89561	8.31383	7.98438	7.50332	7.25611	7.52944	7.44868	5.27441	4.40008	6.82279	3.59113	7.47195	6.2898	5.26541	6.59283	6.4925	5.55393	7.15915	7.1456	8.98288	6.3752	7.83917	7.09857	6.85396	4.94962
13	7.12276	7.86344	9.17284	7.79726	6.00748	9.11012	7.54127	7.36328	7.37879	9.71947	6.11686	6.35357	6.93935	7.90732	6.72201	8.58345	8.4233	8.3967	7.64393	7.28883	6.4382	8.49297	5.94598	4.37806	6.13353	9.0309	3.67571	7.55	5.53924	7.47757	5.89337	7.15541	8.10858	8.21815	8.75761	6.18738	8.63549	7.51943	7.13537	5.39679
14	8.33363	7.24838	8.97371	6.42216	7.32245	9.42808	7.83004	10.0073	7.67463	10.6089	7.62234	6.34974	7.84352	8.36701	8.59122	8.97448	10.0803	8.96081	9.12487	8.03618	8.0495	8.88324	7.35992	5.513	8.21674	6.34526	8.0329	8.94981	6.16014	7.46197	5.64939	7.02445	8.15571	10.534	10.4305	7.63487	9.89197	9.18249	7.97289	5.27663
15	8.9718	9.17352	10.2704	8.61874	7.68615	9.5797	8.38003	8.5075	8.54171	10.2226	6.13356	7.41543	8.87165	8.25505	7.91252	9.67861	9.45706	8.87762	9.31165	8.41857	6.50272	9.84544	7.76721	5.83033	6.47375	4.389	6.03244	10.5183	7.72992	5.85889	7.51667	8.41382	10.0553	8.92775	10.2272	9.28417	9.89932	9.9428	9.76748	7.38961
16	9.4114	10.1841	10.5469	7.95339	6.58374	9.95522	6.89204	10.2028	8.41031	12.3258	7.76204	7.37717	9.09955	8.68656	7.11792	8.76267	9.70335	10.8706	8.76041	7.72211	6.89565	10.4443	6.24882	5.40292	7.1564	7.58195	6.03927	10.004	6.28065	6.57797	7.90817	7.56682	8.72279	7.59798	9.77435	9.37498	10.0519	9.49577	8.89571	4.67585
17	9.24233	9.07174	10.3293	8.1174	8.25514	11.4805	7.98994	9.43335	9.82265	11.6131	7.90553	9.08242	8.12857	9.91659	8.46763	9.94638	9.31065	10.4386	10.1077	8.52471	7.98561	8.40954	8.91056	4.73411	9.15217	8.09981	6.99439	11.2783	8.98925	10.7164	8.47513	8.68429	10.3206	9.55901	9.77662	9.83367	12.5534	8.62281	9.59689	5.07182
18	10.4143	9.60901	10.8261	9.07997	6.62658	10.2956	9.60819	11.6753	9.06258	11.6361	8.83782	9.47718	9.57019	10.678	9.19799	9.59927	10.1727	10.551	9.58377	10.9783	9.43847	9.5736	8.58178	5.12128	5.84107	9.75801	7.93132	13.3695	10.231	8.46185	6.59247	9.28859	8.795	10.6648	11.8373	10.065	11.1933	9.97769	9.64457	8.72361
19	9.89417	10.9983	10.4107	9.53404	8.96718	11.8953	11.132	11.752	10.3899	13.4497	8.2092	8.45587	10.147	8.84745	9.95769	10.2085	10.9642	10.8925	11.1871	9.3215	8.41751	10.0298	9.51483	7.30841	7.74058	10.4083	9.52244	10.0913	8.87941	9.54121	8.271	9.39037	9.37576	10.1688	12.2168	10.7573	11.5842	9.70947	8.82452	8.57478
20	11.1683	10.014	9.79827	9.06708	8.12986	11.4454	9.9459	11.8413	10.7889	12.8547	8.33675	8.46275	8.85086	9.32345	9.46472	12.1119	11.188	12.2761	11.6628	11.1099	8.74271	7.99572	8.70236	5.32625	8.56652	8.97971	11.3857	11.5859	7.2692	8.68322	7.92145	9.6822	11.0299	11.696	11.3649	9.80806	12.7305	10.3709	10.5506	8.35495
21	10.6216	11.151	11.832	9.91721	9.8643	13.3033	10.2436	12.3142	10.017	14.827	8.16289	10.093	9.23762	9.70677	9.42702	9.93221	11.3248	11.002	10.4638	10.6446	9.26533	9.13893	8.08757	5.29968	9.34689	10.6153	11.1734	13.5046	8.37751	10.7491	9.25393	11.1371	10.5722	11.231	12.526	10.8613	12.5608	11.5332	11.3807	9.39403
22	11.7669	11.5596	11.6048	8.19332	8.47659	13.4023	9.92315	10.073	12.1729	14.5876	9.17794	9.55368	10.4684	9.42799	9.68048	11.7301	11.4473	12.5235	13.0199	11.2633	10.3323	9.50833	9.73565	6.90378	9.12792	8.55444	8.87432	11.2403	9.24097	13.5177	8.22136	11.0965	11.7779	10.4985	11.6839	11.8159	13.3359	11.5637	10.5069	8.52085
23	11.8785	11.1539	12.7818	11.0094	11.4347	12.0827	8.7136	12.4676	9.27975	13.7886	8.90918	8.31587	10.9695	10.6788	10.901	9.92017	10.8691	10.7524	12.093	11.1826	9.71575	8.37455	8.94561	7.24616	8.79211	11.0692	11.2348	10.7401	11.9297	12.5958	12.8025	11.0758	11.7277	10.775	12.8571	10.7084	11.084	12.8081	13.3049	8.20476
24	13.234	11.111	14.3358	10.5439	9.45857	14.4924	10.5283	10.9066	10.711	15.9189	8.46429	10.3019	10.6822	10.3963	10.9227	12.595	12.4687	13.3606	12.1364	11.509	8.36129	11.3318	8.93509	7.65762	9.42184	7.24926	11.6813	14.8686	8.12351	12.5052	10.3585	12.0787	11.7953	12.6303	12.8442	11.6444	13.5611	12.3356	12.1403	8.90863
25	13.0498	12.6101	12.87	11.5473	11.96	13.6761	11.1327	13.2459	10.0988	14.4261	8.28588	11.9498	10.6852	11.5121	11.1489	12.42	12.3476	13.2081	12.908	11.1637	10.8894	9.37174	11.3466	6.94705	9.81644	9.28456	12.7403	14.5998	8.57964	11.3486	7.88649	12.6923	12.1146	12.7323	12.4035	11.2882	12.6775	13.7581	10.8743	10.3314
26	13.3203	12.3375	14.4589	10.4565	9.70589	15.1094	12.1741	12.7612	10.8085	16.4144	9.15137	11.4785	12.541	11.1978	11.8164	12.6163	13.0906	13.0052	14.0406	12.758	10.984	11.4946	12.4212	7.03891	10.4153	9.65112	15.7254	14.4677	11.7192	12.2489	9.85445	11.3435	12.1944	13.5528	13.7982	11.9502	14.1632	13.4565	12.0033	10.6632
27	13.6469	13.8075	14.0272	12.2893	9.43837	13.8515	12.518	12.9036	10.9163	15.5827	9.60385	10.8581	12.2456	10.3236	11.6991	13.5825	14.5369	14.5304	15.1067	12.9463	10.591	10.7437	12.1394	10.2274	10.2654	12.6439	9.89994	14.6282	9.24097	13.0779	10.7612	12.7513	11.7125	13.7612	14.6116	12.1147	13.5488	13.3213	11.3586	11.2162
28	15.1844	12.946	13.6193	12.0565	11.7749	14.5892	12.6669	13.184	13.0722	15.4881	11.9483	12.3108	12.0785	12.5094	12.7751	13.5981	13.46	14.5552	14.5205	13.2843	10.823	12.5867	11.3192	8.47979	10.2434	13.1339	14.8332	14.8596	11.6147	14.0593	11.5784	14.6269	13.1917	14.9542	14.0469	12.9025	14.8494	13.9042	12.405	11.976
29	14.5643	12.1928	14.3755	11.7722	10.5335	15.6281	12.5704	13.8243	13.0942	16.7088	9.81187	12.6872	12.1023	12.2943	11.7501	14.4141	13.8049	14.2319	14.4582	12.9528	11.8446	11.42	12.8544	9.45606	11.8438	9.41327	12.4515	15.598	13.0518	15.4655	11.6441	13.4346	13.7626	15.4879	14.9979	14.4331	14.4626	13.4695	13.4809	14.2337
30	15.0067	14.3114	14.1709	11.7442	10.6669	15.9018	14.445	14.7753	11.6016	16.8786	12.4827	12.854	12.786	12.6243	12.4393	13.9296	14.0566	15.2762	14.0357	14.9644	9.81989	10.9341	11.9326	9.35434	12.3905	12.5979	13.3073	13.2373	12.511	15.8748	12.7019	14.0816	15.1849	15.5278	15.8922	14.6155	15.2426	12.5283	13.9464	11.3343
31	15.7881	12.1776	16.6952	12.0135	12.0934	16.4851	12.9377	14.1231	13.4286	16.1242	9.73216	11.5259	13.9759	13.0217	14.0026	14.089	14.9248	14.5421	13.7978	13.8492	9.35414	11.6272	14.2901	8.81078	12.5404	12.4572	12.3673	14.4147	12.5987	17.1763	10.5941	15.5429	14.6984	14.2291	14.9858	13.0337	15.2149	13.7879	14.1646	14.0678
32	14.652	15.4419	14.1428	13.4388	11.5308	15.9797	15.0936	15.9254	14.3264	16.3267	11.2058	12.3108	15.4398	14.8241	12.9015	15.9457	15.7882	15.3704	14.1042	13.8587	10.7425	11.031	11.7847	9.61776	12.2832	12.8636	14.7468	17.28	12.1792	16.5805	13.1066	13.1364	14.0386	15.4724	15.7886	13.816	15.3389	13.1105	13.4104	12.2641
33	15.5571	13.8148	14.9448	13.6629	12.289	18.0623	14.0501	15.3558	13.7481	17.5216	11.2308	13.4293	13.6731	14.0856	14.3078	15.012	15.7944	15.6214	15.248	15.7154	11.6836	12.4542	11.6838	8.78725	11.5565	11.9747	15.0735	15.6487	12.0205	15.9416	11.2547	14.4368	15.4076	16.559	16.3027	15.1075	16.9185	15.4859	15.6926	13.4705
34	15.5535	14.6334	17.4178	13.3743	12.8402	18.0097	13.5939	16.3746	13.1934	16.6009	10.918	13.4561	13.6278	15.5373	15.9654	14.9171	15.7718	15.5667	15.022	15.6616	13.7702	11.8324	12.9568	10.8423	11.3272	12.2073	17.2165	17.5681	13.0304	17.3412	13.0437	14.3265	15.9078	15.4111	16.0449	16.7793	15.8472	14.703	15.9982	14.4959
35	15.1413	13.8722	17.1119	13.4466	13.5021	18.9713	14.0811	16.4492	13.7103	17.2272	12.8016	13.2411	13.8824	14.165	15.9591	15.9556	17.9132	16.5854	14.6093	15.3265	13.4993	13.4231	13.1685	11.7373	14.1724	11.5427	17.5235	17.4957	12.3805	16.0895	13.2318	16.1301	14.7881	15.3431	16.8485	15.5212	16.6248	16.8822	15.6765	15.4571
36	17.8947	16.0642	16.0834	14.3311	13.5603	17.3885	14.7862	17.4178	15.3257	18.1647	12.649	15.0451	14.9818	14.1857	16.2566	15.2606	17.32	17.6896	16.056	16.2032	14.2775	12.8619	14.6981	10.4377	12.2656	13.9242	17.0634	18.0131	13.173	17.5856	12.3034	15.4134	15.2753	17.6803	16.3979	15.9411	17.3566	15.5629	15.5435	13.9927
37	16.0874	16.7752	16.1135	14.3032	12.8878	18.6884	14.9275	16.7192	14.5451	19.0882	12.2049	12.8425	13.3286	15.8057	16.7174	16.4004	18.3497	17.9523	15.5467	15.5424	12.387	15.618	14.0553	9.8736	13.3465	12.1019	16.8314	18.4722	9.4164	17.8508	12.6187	16.039	16.0476	17.6633	17.0979	15.4063	17.8625	17.2369	17.5019	14.9642
38	18.3573	17.2165	17.9508	14.7874	14.2885	18.4575	14.5498	15.825	16.5728	16.8361	12.6088	13.9641	14.5795	16.0571	17.4443	15.9003	18.9004	16.3212	16.0301	17.5896	14.3401	12.7435	16.5214	10.4582	14.3488	11.6119	16.8921	20.4678	12.6284	19.1589	17.3117	15.4796	15.8036	16.7682	16.9392	16.7848	16.7537	17.0486	15.8921	16.5017
39	18.1213	15.3743	17.1263	15.1032	14.0323	18.341	15.2293	15.8383	15.9339	19.9372	11.6613	15.2531	13.9522	15.2638	16.9471	17.4495	17.1203	16.2461	16.6653	17.7677	12.8949	14.6134	15.043	11.3433	13.8352	12.7507	16.7882	19.4958	13.6879	18.6909	13.9358	16.7066	17.2061	17.602	19.3454	18.7787	17.8976	17.9783	16.3837	14.5676
40	17.2062	17.8483	19.4152	14.7286	13.9579	18.4561	15.4533	16.7782	18.1055	18.2099	13.519	12.6253	14.7198	15.3364	15.5234	16.97	19.8145	17.0153	18.5163	16.5507	13.9849	13.6552	13.594	11.3054	12.3942	14.4451	19.436	20.3469	12.9618	18.9168	14.0742	18.0078	17.0891	19.8927	20.0363	17.0401	17.7899	17.6875	17.2333	14.3443
41	17.8817	20.2707	17.1653	15.298	15.858	20.9766	17.2577	18.1504	15.1518	20.7793	13.6481	15.4918	15.0857	16.2291	17.6684	17.0628	17.1989	17.3466	18.1581	18.6779	14.3976	15.5561	18.0048	14.629	14.6934	16.2049	16.8246	20.2819	14.5232	21.181	14.6321	18.3864	17.7033	19.8025	20.7567	17.1907	19.3572	18.1535	16.3837	15.4305
42	17.2659	15.889	18.7569	17.8205	16.659	19.3321	14.4388	16.863	15.1699	19.6428	13.7551	16.7488	15.1347	15.2704	18.3143	16.795	18.4024	19.0104	18.2469	19.7553	13.4942	14.0677	15.6417	13.5654	14.4987	16.9102	16.51	20.3693	14.4911	19.5683	14.5866	18.4327	16.6854	19.0508	19.8556	19.8202	18.6972	18.3926	17.5987	16.6423
43	18.784	17.5299	18.5051	16.9689	16.2007	18.8835	16.0288	16.5237	19.008	20.8941	12.1798	15.1399	16.0552	15.4758	18.065	17.2661	18.5159	18.0004	17.3858	18.3733	13.7613	17.93	15.9585	11.2598	14.5928	14.9644	18.9099	22.3432	14.347	18.6969	16.3232	19.1993	18.6975	18.4143	19.3983	19.953	18.84	17.6134	17.4892	16.9256
44	18.6278	18.6728	19.4022	15.5365	15.555	19.8669	17.9117	18.981	17.2911	21.2073	14.0072	14.3825	16.6847	17.2968	19.5369	18.1976	18.739	19.6767	18.5764	19.4754	12.9186	14.4714	15.6017	13.4044	15.3724	16.2079	18.5309	20.5163	16.366	18.2021	16.0701	19.3886	19.3049	18.5319	20.3447	18.4279	18.7086	19.5963	16.2097	17.8125
45	20.8848	17.3605	18.7145	18.2201	15.5032	20.3063	17.7449	18.084	16.7545	19.4236	14.7793	15.9685	17.7841	16.0423	18.3122	17.8866	17.0703	18.4704	17.9112	18.6059	13.8252	14.3712	18.8299	15.0807	13.5185	15.6705	17.8934	21.5346	16.1601	19.8988	16.5832	18.2042	19.4106	20.8913	20.923	20.5452	19.4935	20.2875	17.6598	16.516
46	18.4393	20.2329	18.6132	17.7381	15.9082	20.9928	18.6933	18.1105	19.3762	19.9769	14.1833	14.7842	15.7152	17.3064	18.5992	19.4868	19.2363	21.1742	18.2609	18.5805	13.1978	16.63	16.6673	13.0734	12.5507	15.4304	20.1941	20.9546	14.842	21.4566	16.693	19.1167	19.7739	21.2106	21.2594	19.6961	20.3363	19.4931	18.2475	17.6677
47	20.2157	20.5841	20.5634	17.4001	17.9198	19.8606	17.4961	19.5277	17.9096	21.4864	14.96	14.7972	15.8704	17.1032	19.3561	18.3216	19.7556	21.6595	20.7198	18.5579	15.2544	17.5364	18.8109	13.9267	14.8294	18.5669	18.9789	22.4066	17.7581	22.5419	16.1903	18.3024	18.8443	21.7768	20.5911	19.2661	20.1625	20.6386	18.3489	17.8753
48	20.5395	21.0959	18.9643	18.5596	16.3705	20.7092	18.5141	18.4344	19.067	22.1851	16.0251	16.8023	17.7337	18.569	19.805	19.6151	21.2067	20.7911	19.5033	19.298	15.2953	17.5276	18.3742	14.3283	15.9257	16.4051	19.4034	21.2069	16.0067	21.8778	16.4546	19.5751	19.6721	21.0354	20.5254	18.9285	20.0051	20.0586	17.7639	18.0077
49	22.1604	21.4231	19.1347	17.0312	19.2711	20.5014	17.0364	19.5727	19.6296	21.9986	15.9674	19.1846	17.6654	20.1824	19.708	19.6221	19.1604	21.2078	18.0175	18.2802	14.0616	18.7892	16.7864	16.0547	15.5899	15.6479	18.4566	22.7665	17.6467	22.764	18.7008	19.2904	19.181	20.0804	20.762	19.6596	19.8908	19.5738	20.9199	18.3341
50	20.5028	21.5408	22.0497	17.4896	17.8552	21.084	17.9944	19.7918	18.4029	21.8163	14.6586	17.0211	17.0485	18.1138	20.652	19.7454	21.0165	21.9558	19.6495	19.1984	16.7973	18.3963	20.077	15.5308	15.1814	18.6602	21.6139	24.3843	15.9442	23.6086	19.3048	20.7958	21.9183	19.8158	21.4189	21.0202	19.5343	20.9381	20.7009	18.5648
51	20.8755	21.3249	20.8426	17.2275	15.6738	21.7291	16.5623	20.5111	19.6012	22.5978	17.7159	17.1015	18.6927	17.7542	20.284	19.2694	19.445	20.9699	19.9867	20.1333	15.2416	16.7161	21.6942	15.9423	17.1602	18.4472	21.6518	23.5586	17.3019	24.7021	16.556	20.1794	21.1065	23.0807	23.2014	21.3492	19.8419	19.9096	20.8205	19.1274
52	21.7374	21.2355	22.4295	20.4088	16.9516	20.2144	14.975	20.1533	20.6705	21.9046	16.0525	17.4274	17.5985	19.2208	20.909	20.4127	20.4035	22.9614	20.517	20.7716	14.8314	15.544	19.1348	13.0939	14.6523	18.6135	22.2658	22.7493	21.3034	23.1198	18.1178	20.9573	21.4577	20.1795	21.4673	21.3469	20.7663	20.3333	20.889	18.9813
53	21.5093	20.6255	21.6994	17.7689	17.8244	20.213	17.9	20.8217	19.1897	22.5171	17.7485	18.8909	18.1776	19.2178	20.7093	20.6762	20.9337	22.1389	19.9203	20.5295	16.0485	17.2013	20.684	15.0032	16.407	17.4069	21.7677	23.3958	17.4087	24.2512	16.7049	23.1517	21.1475	22.3815	22.8567	21.8374	22.4291	21.5537	20.842	19.2141
54	21.4079	21.6506	21.1334	18.1915	17.6289	21.4455	19.1585	20.1983	22.3095	23.9437	16.0775	18.4517	19.6823	18.2791	20.997	21.0963	21.2505	21.3968	22.5456	21.0915	16.1948	19.8362	20.6749	14.2251	16.4607	20.6917	21.3698	24.612	19.6101	24.8633	19.2901	20.7039	21.143	21.6002	21.2677	21.0155	21.7682	21.4142	20.3288	20.8341
55	21.8367	20.6873	23.0063	21.5347	18.2972	21.6645	18.8256	21.4974	20.739	24.1177	18.1183	19.7821	18.1805	20.625	19.3721	21.6899	20.3214	22.382	20.0944	20.9098	15.7872	17.0647	20.1499	14.3891	15.3709	18.4848	24.1419	24.8725	18.8549	24.0499	17.878	20.7153	21.7921	22.6624	21.6124	21.7171	22.6396	22.4013	22.5392	18.02
56	22.9713	21.9298	23.2383	18.5832	19.7326	22.3208	17.7263	19.7483	19.8027	23.0759	16.9051	20.2962	18.4597	22.036	21.5961	21.0573	21.8409	23.0898	23.0052	22.1544	17.7193	16.9193	23.9038	14.7527	16.3189	18.6564	23.7068	24.5567	18.842	23.2186	20.7813	22.4592	22.0544	22.462	22.6934	22.0827	22.3312	21.1656	20.9514	21.454
57	22.4928	21.9131	21.6809	20.5119	17.9263	21.6554	20.4259	19.9807	21.1269	23.7607	18.5214	19.1403	20.821	20.3759	23.2355	21	21.9812	22.7972	20.9066	19.5161	15.2429	18.5181	21.4811	15.4959	18.0038	18.3298	22.6327	24.4335	19.0349	24.4689	19.4411	23.8471	22.3691	23.3757	23.661	22.8581	23.0639	21.4491	23.2376	20.5105
58	23.236	21.8789	24.717	19.1884	17.569	21.8231	19.694	21.6782	18.4029	23.5791	19.2138	20.092	20.1485	19.8146	23.7662	21.1353	22.1994	22.4907	24.5897	22.1217	16.798	20.3617	23.4664	14.2122	17.1264	16.7822	22.1157	23.2099	20.829	24.194	18.6281	21.9737	23.2904	24.1991	23.1364	23.6443	23.8586	23.2626	23.0335	22.3989
59	23.2396	23.6012	22.3891	20.7153	19.0901	21.9642	19.7733	20.6564	20.8381	24.6599	18.0104	17.8963	20.7297	20.6643	23.327	21.2217	23.1278	23.9305	21.8223	20.3791	19.4462	19.4298	19.6157	15.8421	16.709	19.6944	24.5012	22.7142	20.083	26.3468	18.9525	23.0264	23.1004	22.6054	23.0638	22.1673	25.3182	23.9211	22.5015	21.1052
60	24.3886	22.5863	25.8954	20.7776	16.9297	23.526	20.9856	23.9039	22.8587	24.6272	17.3917	19.6765	20.2984	22.9902	22.3411	21.6757	22.7331	23.7999	23.234	23.1002	19.7452	19.7461	21.5954	16.356	16.1013	19.8306	21.6298	26.7046	18.8976	26.6246	21.4329	23.6955	22.9111	23.7098	24.4087	22.4902	24.3913	23.2364	23.0066	21.8807
61	24.3131	22.9542	24.028	18.0325	22.6802	22.9757	22.3585	22.9168	22.492	26.2758	18.6049	20.0843	18.8531	20.648	24.3094	20.7811	25.2678	24.3173	23.5131	22.8087	20.0557	21.0979	23.0303	15.8034	16.9603	19.7953	24.0987	27.7386	20.4293	28.1445	21.386	24.5283	23.2091	23.5501	24.516	23.1111	23.5901	24.7432	22.9495	21.1973
62	24.2757	23.5307	23.9595	22.4049	20.0042	23.0978	21.0565	22.5775	22.2269	26.122	18.6467	18.1235	19.6682	20.4234	25.2339	22.2177	22.9315	24.3538	23.6817	22.4692	19.8033	20.5104	22.541	18.6259	15.9323	20.1934	22.0331	25.0047	18.768	28.8606	20.501	23.9646	24.2125	25.1423	25.114	24.4383	23.7044	22.3649	24.9234	22.1115
63	25.9801	21.8164	24.6999	20.9939	19.4587	25.1657	21.7506	22.3311	22.71	24.2353	18.6095	20.6787	19.4744	21.4569	22.9632	22.6937	25.3937	24.8062	23.8643	23.5531	18.9894	20.0771	22.4604	17.3915	18.0721	21.0071	27.0838	27.8745	18.3965	26.9864	20.587	24.7575	24.8107	25.3507	24.3096	24.1395	23.9997	24.7207	23.1295	20.7181
64	24.2627	24.6692	24.1286	21.8305	19.6324	22.8374	22.9863	21.389	22.5369	25.6314	19.5888	19.5266	21.3748	21.385	24.0657	21.2642	23.4336	24.9347	23.0031	23.5211	20.7221	21.4511	22.785	16.6385	17.3314	21.2743	24.6998	26.7643	17.6231	25.1515	21.4699	25.1525	25.1034	26.2296	24.3202	24.7254	23.9801	25.6097	23.5634	23.3806
65	23.8512	25.9459	24.9319	21.7187	20.0778	23.6278	21.2282	22.6431	21.9357	26.0016	18.4675	22.1828	20.9873	21.7105	22.6336	22.8354	26.3591	25.2368	22.7128	22.8763	20.2435	21.6732	25.1236	16.5458	16.1579	18.3689	24.7506	26.3843	18.755	26.2941	20.3507	24.4849	23.6629	23.882	24.8335	25.3277	25.9962	23.7482	23.5916	23.3472
66	24.6656	23.6208	25.8256	20.2033	21.9205	24.0377	22.6969	22.4941	22.0121	27.8946	18.4933	20.7537	20.9346	20.3292	24.1195	23.1853	23.7374	25.4857	22.9822	23.2841	16.881	23.9199	24.1372	16.1116	17.413	21.6597	22.9556	27.4198	21.7306	26.3787	20.4863	23.6777	25.2159	26.4351	26.4044	24.7774	26.3544	24.8443	26.2795	25.3216
67	26.1945	23.6143	25.3507	22.8346	21.1907	25.2204	20.6665	23.0076	21.3787	26.8632	20.1764	22.8958	21.3674	21.8091	24.9078	25.0951	25.3404	26.1249	23.4914	24.1558	19.3785	21.1241	23.6353	17.0469	17.7187	21.3948	23.0511	28.082	20.1364	25.6225	21.9928	24.729	25.4979	28.2808	25.6673	25.0747	26.7142	25.4577	26.3977	22.4139
68	26.6399	25.6012	25.2802	20.8528	22.7675	24.8596	24.4261	23.6804	23.5204	26.0803	19.6146	21.0199	22.014	21.7275	26.5215	24.0049	23.6026	28.0829	24.1455	24.4422	21.8376	21.6335	25.7706	20.703	18.5975	20.2311	25.1092	26.9383	20.8503	25.6559	19.0175	25.7589	24.8769	26.9392	26.4936	25.5846	25.2138	25.0049	26.0054	23.2721
sec	UBQLN4 (-)α-Syn (24 h)										UBQLN4 (+)α-Syn (24 h)										UBQLN4 (-)α-Syn (96 h)										UBQLN4 (+)α-Syn (96 h)
0	0	0	0	0	0	0	0	0	0	0	0	0	0	0	0	0	0	0	0	0	0	0	0	0	0	0	0	0	0	0	0	0	0	0	0	0	0	0	0	0
1	1.7084	1.08422	1.89566	1.01594	1.48479	0.854506	1.28041	1.12697	0.745194	0.910328	0.827859	1.91661	0.501182	1.34843	1.23212	1.13795	0.778914	1.03823	0.416953	0.945087	0.0373596	0.131118	0.859721	0.0114686	0.936616	0.630925	-0.894169	0.00363914	-0.0673431	0.0893786	0.404604	0.208517	0.534338	0.517894	-0.0241273	0.53475	0.945494	0.0736336	0.0544888	0.454878
2	0.948691	1.10393	1.36432	1.80537	1.92145	1.05444	1.32032	2.00957	2.13119	1.26717	1.39284	2.20886	1.21002	1.28932	2.39377	2.01472	1.1298	0.87197	0.719848	1.53883	0.275044	0.454188	0.594545	0.190918	0.903186	0.530167	-0.0772351	0.661717	0.774445	0.522865	0.609017	0.75455	0.618822	0.71194	0.906405	0.594543	1.01041	0.59766	0.180358	1.00707
3	1.48782	1.47762	1.99113	1.34726	2.09782	1.77791	2.3188	2.38022	1.82179	1.32968	1.71454	1.84369	1.23117	1.65357	2.49779	1.90605	1.63622	2.90718	1.90122	0.70527	0.773601	0.00177187	1.0757	0.273897	0.377528	0.70193	-0.130609	0.75027	1.39324	0.614159	0.960559	0.891206	0.822448	1.24753	0.973571	0.435472	0.806623	0.708724	0.865282	0.907453
4	3.06539	2.79411	2.73625	1.94905	2.49641	1.94771	1.96401	2.53858	1.89537	1.46252	2.58714	2.90859	2.18995	2.86195	2.75548	2.79393	2.80712	2.50506	2.45866	1.29708	1.09051	0.28468	0.557949	0.861493	1.20982	0.500413	0.165145	0.752089	0.0609899	0.528611	1.23793	1.32886	1.09323	1.75494	1.8415	0.603568	0.963053	0.994054	0.175454	0.860237
5	2.37015	1.45362	3.50904	1.82509	1.51198	2.73024	2.70781	2.37408	2.85249	2.39238	1.00802	4.50067	1.97525	3.17738	3.61515	2.53337	2.26846	2.81173	2.48888	2.00557	0.743971	0.422885	1.1105	1.25615	0.636899	0.597114	-0.627928	0.968618	0.850683	0.199825	1.13904	1.18337	0.623876	0.996453	0.969006	0.660541	0.851849	1.22723	0.881084	1.21896
6	2.92761	2.20186	3.74081	3.20672	2.44124	3.69671	3.00558	2.41708	3.13107	3.26494	2.75565	4.1405	2.33736	3.10093	3.23598	3.34593	3.60121	2.59559	2.9013	2.17125	1.3559	0.253968	1.14409	0.640892	0.557935	0.557892	0.370477	0.581656	0.567969	0.464769	1.3736	1.29234	1.29902	1.63235	1.6687	0.975863	1.5478	1.09591	0.833134	1.63814
7	2.59199	2.59698	3.76225	2.87653	2.63626	2.96217	2.57856	4.65805	2.44939	3.58531	2.87392	3.71298	2.23353	3.4382	4.24999	3.93497	3.36096	2.9041	3.63323	3.09377	0.617721	0.899517	1.40687	1.21904	0.74814	0.395596	0.12119	0.898868	0.923108	0.537549	1.54365	1.59981	1.14233	1.50845	1.27549	1.09996	1.47491	0.885444	0.99769	1.10783
8	3.30367	3.52264	2.5114	2.21952	2.83128	2.81944	4.07881	3.35702	2.30916	3.96624	3.05346	4.47283	2.80073	5.10911	5.44721	4.75926	3.19089	4.34199	2.72757	3.17049	1.07312	0.929049	0.987509	1.3823	0.724508	0.559921	-0.453992	0.723583	0.817011	0.854843	1.45682	1.5627	1.18565	1.4206	1.59827	1.27878	1.58239	1.34075	1.04673	1.1585
9	2.75316	2.38699	3.68615	2.91259	2.59819	3.48385	3.64356	3.65941	3.975	2.48875	3.79553	5.04286	2.59372	4.42623	4.42112	4.25419	4.39467	3.29944	4.07738	2.93518	1.18649	1.36257	1.92282	0.850025	0.620184	1.66691	-0.104864	0.389995	1.06224	1.00998	1.51892	1.95735	1.1806	1.56417	1.20637	1.21955	1.36636	0.898944	0.99442	0.833175
10	3.14124	2.85839	3.72351	4.07221	4.00684	4.20978	3.86341	4.98775	4.05423	4.74699	3.54368	5.22768	3.01991	4.95108	4.23255	4.34248	3.42608	3.5938	3.81527	3.1331	1.50469	1.06017	1.39307	0.820341	0.778688	1.23615	0.0326522	1.37256	1.03238	0.293034	1.69801	1.9067	2.14241	1.72675	2.4323	1.37298	1.56642	1.66228	0.787363	1.41588
11	2.82269	3.01095	3.0199	3.27265	3.98275	3.77607	4.49823	4.44918	3.90582	3.82429	3.28815	5.04565	3.50507	4.78598	5.01033	4.85002	4.90994	4.00884	3.91649	3.10409	1.2844	2.10321	0.829724	1.40996	1.1372	1.81366	0.0069072	1.80562	0.696302	1.08084	1.7969	1.63633	1.45932	1.98832	1.58914	1.43277	1.72764	0.998349	1.35895	1.49822
12	3.63107	3.82605	4.07635	4.30831	3.70615	3.71393	3.52826	4.69833	3.58762	4.60048	3.90215	5.05344	3.53904	5.22539	5.33917	4.60305	4.41553	3.82718	3.64758	3.35358	2.29955	1.39564	1.93002	0.850025	2.04384	1.27335	0.513645	1.09417	1.58447	1.20597	1.71128	1.7936	1.67956	2.44131	1.89106	1.48015	2.14692	1.73714	1.43578	1.24775
13	3.13934	3.01095	3.99402	3.68849	5.03788	4.008	3.92993	3.90856	4.39759	4.35499	3.44196	5.63961	3.73131	4.3183	4.96671	4.60984	4.35926	4.54397	3.38246	4.1549	1.42739	0.624878	1.75604	0.818317	2.02885	0.947403	0.956334	0.441549	0.391987	0.438594	1.74324	1.90846	1.74599	2.07223	1.75151	1.56759	1.41638	1.66903	1.24779	1.27596
14	3.8605	3.50035	5.07607	3.47324	3.84989	4.30083	4.19856	4.5659	4.63781	5.38318	4.53208	5.11857	3.9537	5.87808	4.91638	5.12046	3.27371	4.90729	3.89307	3.03769	1.31274	0.647322	1.44407	1.81069	1.75738	1.40048	0.232961	1.32465	1.74393	1.24875	1.94041	2.438	2.25866	2.06764	1.53241	1.6364	1.88833	1.86539	1.40854	1.49822
15	3.58935	2.9201	4.92248	4.38776	3.86621	4.72408	4.49252	4.96863	4.90256	5.32067	3.71771	5.68916	4.15046	4.58876	5.87805	4.7679	4.3934	5.27492	4.48753	2.64379	2.13336	1.25212	2.24919	1.62517	1.85709	1.29769	1.19871	1.37438	1.47837	0.802492	2.02664	2.48454	2.82622	2.30758	2.44664	1.88404	1.74839	2.10163	1.45158	2.15174
16	3.65192	4.02232	4.87682	4.77317	6.06426	4.99354	4.43487	5.37615	3.90142	5.39229	5.27538	6.01425	4.2357	5.4239	5.82973	4.82841	4.7797	4.37832	4.40822	2.89135	1.65155	0.815059	1.69484	1.94494	1.5032	1.18476	0.501086	1.15603	0.796681	1.18171	2.0797	2.06338	2.65364	2.05584	2.4786	1.87896	2.04848	1.87704	1.90711	1.5794
17	3.91359	3.51235	5.28016	4.19505	4.0519	3.37988	4.65155	4.37887	5.3503	5.75955	4.09947	6.09998	4.41258	7.03507	5.50425	5.6033	4.84482	4.86726	3.59622	2.55032	1.81709	1.38324	2.24559	1.47338	1.89917	1.3031	1.70922	1.71161	0.859577	1.30684	1.7565	2.58055	2.19512	2.3397	2.17994	1.8406	2.57151	1.84636	2.009	1.4343
18	3.69617	3.88604	5.74854	5.15859	4.05734	4.57459	4.74595	5.36045	4.1014	5.45025	5.01066	5.5422	3.8409	5.91406	6.53504	5.10194	5.38222	4.82662	4.52152	2.88232	1.33915	1.40037	2.08961	1.20892	1.79484	1.55466	0.992754	1.47749	1.51395	1.42623	2.15568	2.34258	2.48901	2.25644	2.28101	2.13449	1.71221	1.87827	1.82755	1.98995
19	4.82372	3.68891	6.45838	4.47341	3.90816	5.72562	5.59934	6.04919	5.21196	4.96708	5.40284	7.2289	5.57902	5.33332	6.12971	5.52674	4.70383	4.40111	4.50037	3.59984	1.58198	1.36788	1.91202	1.94696	1.1372	2.51559	1.10704	1.17908	0.90659	1.61265	2.17075	2.45685	2.64714	2.59537	3.13525	2.29187	1.58771	2.02063	2.10981	1.62317
20	3.76443	3.5672	5.16532	6.23764	5.2057	5.42725	5.21984	4.77	4.76547	6.83658	4.82193	5.22768	4.89134	5.86138	6.77731	5.94043	5.47705	5.30818	4.64314	4.38634	1.7121	1.28637	2.32959	1.93887	1.18273	1.61755	0.982079	1.24155	1.90403	0.985719	2.05558	2.74489	2.8681	3.0123	2.98397	2.18977	2.43317	1.74573	1.70659	1.55925
21	4.29724	4.77913	5.07261	6.05451	4.08143	5.30483	4.74785	4.80413	5.69617	6.10727	4.84276	6.57983	4.30043	6.04061	6.85381	6.24421	5.27284	4.47746	4.8078	3.47864	2.63063	1.57991	3.15931	1.62314	1.31587	1.86911	0.74535	1.73648	0.796681	1.29344	2.17015	2.88802	2.94825	2.88578	2.46164	1.78871	1.86705	1.99915	2.46671	2.03198
22	4.40784	4.91198	5.32098	5.54626	5.0472	5.39403	5.28763	6.67445	4.39633	5.91713	5.33298	6.99287	5.22653	5.98472	6.06327	6.82523	5.0876	4.91776	5.97331	3.87125	1.54978	1.4801	2.1646	2.08458	2.01041	1.43159	0.519296	2.24535	1.2001	1.08467	2.42944	2.84856	2.67819	2.56521	2.82159	1.94891	2.12084	2.96007	1.2794	2.07229
23	5.12015	4.80913	6.04811	5.70741	4.55616	5.75146	5.3814	4.62324	5.34716	5.94904	4.59152	6.86929	5.58671	6.16845	7.05715	6.42327	5.44734	5.6444	5.11221	4.51721	1.93561	1.16589	1.89103	1.53814	1.53836	0.714102	1.67029	1.8317	1.34813	1.35345	2.10684	2.5405	2.99735	2.96707	2.72378	1.68548	1.53024	2.14458	2.09182	1.65311
24	3.73472	3.89033	6.56354	6.06071	5.0946	5.79637	5.75646	5.21642	5.25472	6.7389	5.79685	6.27589	6.03534	7.39932	6.49277	7.10308	5.55988	5.57482	5.41435	4.25031	2.26348	1.00524	1.77044	1.8343	2.40984	1.20843	0.978311	1.46839	1.42056	1.3643	2.18945	2.94457	2.43918	3.05819	1.93084	2.1249	2.63536	2.55509	1.77797	1.77287
25	4.08866	4.552	6.17472	6.33963	5.20026	6.05229	6.08147	5.64782	4.50198	7.15825	5.45063	7.05188	5.03426	6.16974	7.09741	6.38869	5.93858	6.09455	5.37205	4.62164	2.26348	2.20361	2.36138	1.52465	1.34815	2.07063	0.0678162	2.08584	1.68294	1.54753	2.01277	2.88272	2.66519	2.70944	2.38795	2.05608	2.15703	2.19244	2.24003	1.54716
26	4.39204	4.19888	6.33177	5.67191	6.11554	5.66902	5.73302	5.53246	4.93337	5.86178	5.83239	6.73514	5.39765	7.4218	6.74442	6.80917	6.15671	6.23434	5.44456	5.08387	2.33884	1.64902	1.81423	2.1028	1.97813	1.81569	0.783654	1.03898	1.64355	1.13128	2.02302	2.92219	3.34467	3.35123	2.29666	2.60155	1.86492	1.98074	1.396	1.54716
27	3.92117	4.65314	5.73747	5.65332	4.703	5.514	6.51609	5.13451	5.10002	6.64709	5.6602	6.88488	6.22761	7.26698	6.91219	6.10405	5.81024	6.02373	4.71943	4.85695	2.07152	2.06363	2.24559	1.66632	2.49572	2.65151	1.17862	1.12086	2.01902	1.88717	2.06644	3.04117	3.00529	2.73369	2.01757	2.21628	2.11712	2.63179	2.06022	1.87882
28	5.48105	3.92804	5.80666	5.65557	5.26009	5.56875	6.19425	6.75568	5.81566	8.27891	5.44757	6.24582	5.07656	6.9946	7.89936	6.08491	6.18895	5.06863	6.63877	3.92862	2.36138	1.70099	1.88623	1.53207	1.80464	2.14163	0.945031	2.04641	1.25156	2.08891	2.60671	2.8462	3.87684	3.06475	2.94093	2.19259	2.28419	2.35505	2.12724	1.58747
29	5.08033	5.2591	5.86062	6.0686	5.53125	5.15903	7.111	5.58229	5.3786	7.51053	5.84159	7.43264	5.56684	7.75586	7.59603	6.5622	6.55059	4.91899	6.36609	4.48562	2.10566	1.86164	2.06861	2.9427	2.52108	1.13945	0.649905	1.49872	1.44343	1.62222	2.12493	3.34158	3.14104	3.03853	2.36709	2.45996	2.44701	2.66738	1.60469	1.97152
30	4.97478	5.35509	6.94405	6.93691	5.82961	5.92741	6.85441	5.88127	5.23963	7.12765	5.96843	7.30851	6.90568	7.35114	7.9403	7.15926	6.56197	5.97632	5.85169	4.87242	2.30534	1.52499	1.78424	1.20285	2.196	1.6615	0.181471	1.75589	1.263	1.43772	2.41557	2.81322	3.25802	3.40171	2.81247	2.62806	2.28047	2.25135	1.32408	2.35385
31	5.93295	4.60428	6.42932	6.51092	6.16837	5.52507	6.97478	6.50175	6.71555	7.939	6.52177	6.71398	7.1473	7.98263	8.00271	7.24447	5.27094	6.47819	5.71875	4.79957	1.44994	1.89294	1.87543	2.78282	1.90436	2.51762	0.831376	1.87476	1.79793	0.860588	2.30341	3.07121	2.72585	3.14932	2.12516	2.28284	2.55555	2.20533	2.18772	2.45289
32	5.3243	5.31909	5.2089	6.89521	5.78066	5.83082	6.03396	6.30789	5.28427	7.38095	7.38517	6.55645	5.29062	7.8413	7.54704	6.32201	5.68885	5.83899	6.48694	5.53192	2.94754	1.90121	1.76864	1.78303	2.1839	1.5763	0.682557	1.8408	2.20644	1.56093	2.52712	3.0665	3.16271	3.39581	2.1832	2.03239	2.41827	2.06236	2.00137	2.38552
33	5.31103	5.50765	6.26189	7.06651	5.59652	6.44294	6.61873	7.0724	5.80811	6.69137	6.0487	7.28012	5.44828	7.88948	8.00271	7.02898	6.42161	6.66663	5.91514	5.09741	2.00776	1.64429	1.54366	1.09424	2.18217	2.15718	0.427619	2.72754	1.90784	1.51752	2.11829	3.29328	3.59884	2.85169	2.19102	2.26028	2.04848	2.37223	2.27545	2.77994
34	4.82372	5.88134	7.4062	6.95832	5.9244	6.60166	7.05651	5.76932	6.36088	7.45714	6.62471	8.35003	6.03085	7.60553	7.67589	8.66583	6.20412	6.24111	5.49744	4.50689	1.81903	1.53503	2.11601	2.09673	1.85882	2.2877	0.945031	3.38562	1.22933	2.22489	2.41255	3.2815	3.89489	4.02121	2.92854	2.71267	2.48691	3.03923	2.73752	1.75272
35	4.93939	5.25481	6.83405	7.42037	5.61827	6.43556	7.91371	6.8294	5.89364	6.96421	7.28099	7.08194	7.04988	8.66616	8.03761	7.26608	6.16366	5.76571	5.49592	4.94656	2.28602	1.52321	1.74764	1.66632	1.7764	2.35329	0.165145	2.57712	1.62894	1.83673	2.41014	3.40343	2.90853	3.55577	2.44469	2.47463	2.42413	1.84391	2.09182	2.92619
36	6.26857	5.45366	5.39224	6.88563	5.82806	7.17502	7.08756	7.53111	5.60813	6.88672	7.1756	8.6356	7.23638	8.42525	7.16989	8.17125	6.53541	6.15059	4.74209	4.6687	2.15655	1.68918	2.39318	2.52849	2.34586	2.04696	0.822585	2.28599	1.37227	1.9542	2.45114	3.05708	4.00826	3.09491	3.08634	2.11305	2.59439	2.51643	1.98394	2.36364
37	5.63842	4.76884	6.55385	7.11384	6.7138	6.36112	7.75532	7.50244	6.52438	7.74691	6.51809	6.45847	6.93324	8.70085	7.46853	6.42759	6.39632	6.71035	5.63189	4.96461	3.2316	1.1086	2.41238	2.66476	2.03577	1.7839	1.27407	2.49342	1.11434	2.01421	2.47406	3.67851	3.83424	3.82323	2.70031	2.28905	2.44701	2.40537	2.31032	1.6819
38	5.08602	5.84535	6.92191	7.25414	7.02304	6.57152	8.23175	7.23691	6.2546	7.74821	7.31531	7.29403	7.06526	8.95332	7.71884	8.30339	7.25047	6.15182	6.29584	5.12578	2.19391	2.80309	3.07172	3.02973	1.61962	1.43767	1.32744	2.05187	1.52094	2.48856	2.56812	3.50886	3.94327	3.66	2.72509	2.22982	2.45818	2.13292	2.19535	2.34003
39	6.25656	5.48537	6.54278	7.16962	8.05485	6.12304	7.73125	6.89493	5.21196	7.33081	7.2767	8.2849	7.38763	10.2124	7.89131	7.41242	6.6764	6.78363	6.18027	6.36677	2.81936	2.13628	2.65956	2.27213	1.89744	2.003	0.636719	2.39941	1.70518	1.94718	2.39386	3.22731	3.90789	4.38964	3.04004	1.94496	2.71677	2.80606	2.69447	2.06768
40	5.71364	5.68079	7.63451	7.17357	7.52729	7.10428	7.53294	6.94612	5.47104	7.43435	7.13209	8.35393	6.1507	8.00254	6.92495	8.37995	6.96028	7.0361	6.11833	5.59381	2.87411	1.24858	2.30019	2.83814	1.60925	2.35532	1.06308	1.95058	1.82207	2.59836	2.97634	3.35454	2.83488	3.41351	2.11147	2.15705	2.50287	2.76126	1.95996	2.07401
41	5.25478	6.28075	5.4552	6.45965	7.11083	7.31467	6.78028	7.30858	6.64638	7.98784	7.46912	7.70207	7.11461	8.5775	7.15446	8.48368	6.1997	7.03487	5.67117	4.78023	2.99843	1.29169	2.39138	2.99195	1.95162	1.98745	1.00594	2.99016	1.32081	1.65606	3.07041	3.88349	3.39161	3.77866	3.09873	2.27438	2.39433	3.35585	2.02208	1.86385
42	4.69226	5.10396	6.65901	7.09975	7.20329	6.22947	6.67828	7.50039	6.36968	8.13565	7.28896	8.44021	7.13704	8.52161	8.26376	7.45749	7.13983	7.23193	6.87746	5.15607	3.42935	1.209	1.93182	3.05334	3.02657	1.62769	0.342849	2.41396	2.26425	2.15019	2.85394	3.49237	4.15556	3.91042	2.95593	2.83339	2.14479	3.19202	2.12397	2.16153
43	6.12825	6.77272	7.37507	6.57403	7.64384	7.34051	7.86493	7.39049	5.39181	6.47323	8.13888	8.15854	6.59548	9.39401	8.51207	7.59147	6.44817	7.19621	6.74301	4.42695	2.9791	1.54389	1.89643	3.01354	1.66631	2.02667	0.648021	1.98818	2.11178	1.469	3.07885	3.1631	3.93966	3.77341	2.75573	1.98331	2.66516	2.9343	2.55389	2.06768
44	5.59671	5.64822	6.91015	6.84901	7.93287	6.36789	7.64255	7.56797	6.49293	8.39221	7.68297	7.87575	6.30259	8.25373	8.46509	8.50714	7.64752	6.24727	5.95971	5.61379	2.61002	0.878846	2.63856	3.15386	2.64097	2.80231	0.4879	2.63717	1.69565	0.911024	2.64953	3.7704	3.83135	4.18314	1.98888	2.53837	2.99664	2.28755	2.13814	1.90761
45	6.09539	6.23018	7.44149	7.35444	7.92044	6.65764	8.36797	7.68742	6.35647	8.93919	8.22834	6.87208	7.2524	7.96336	7.82823	9.05358	7.83719	6.59335	5.79353	6.01542	2.58747	1.50609	1.56346	2.55412	1.88764	1.44984	1.36951	2.32299	2.21597	1.62222	2.97031	3.5554	3.53747	3.96221	2.78769	2.27212	2.34698	2.67474	1.98394	2.07919
46	5.00133	4.89998	6.57322	7.14032	7.40764	7.62719	7.51204	7.34749	6.47721	8.24374	8.71856	8.14017	7.45237	8.25501	8.63152	8.45651	6.81423	6.98869	6.26185	5.10321	3.14336	2.71804	2.79634	2.68432	1.77294	2.16124	1.81534	2.57833	2.1715	1.33876	3.24709	3.84874	4.5231	3.94582	2.70944	2.66134	3.21106	2.83305	1.79867	2.03198
47	5.18399	5.08425	6.07094	7.02312	8.7518	7.91818	7.52661	6.62598	6.02066	7.81267	8.3748	8.44411	7.17165	7.9049	8.79661	9.00727	7.49199	6.59642	7.11086	4.13105	2.35752	1.73702	1.71404	2.55412	2.61388	2.04087	1.3513	3.31829	1.83669	1.39239	2.8455	4.00719	3.9996	4.11824	2.31492	2.78318	2.80296	2.85024	2.42366	2.58935
48	5.54488	6.00734	6.80845	7.29978	8.18616	6.81452	7.96439	5.96932	6.09424	8.39807	8.06473	8.6434	6.99733	7.99162	7.87588	8.80043	7.33962	7.76582	6.30264	5.52289	2.70084	2.33473	2.51377	3.05537	2.19255	1.03058	0.870308	2.14406	1.85765	2.62645	2.70259	3.69736	3.86818	3.95762	2.21711	2.37535	2.78274	2.52809	1.88804	1.85867
49	5.5866	4.98226	6.81952	7.43051	7.63684	7.0366	7.78066	7.39049	6.66839	9.13128	8.0727	8.09341	7.31393	9.49359	7.52221	8.672	7.24605	6.97699	6.44087	6.33518	2.82129	1.46592	2.221	2.26606	2.26978	2.78202	0.934356	3.22246	1.55842	1.66117	3.27904	3.5554	4.06603	3.7957	2.1695	3.2666	2.91257	3.28529	2.12397	2.37573
50	5.9121	5.55822	7.05475	6.79097	8.43168	7.16887	7.45375	6.21847	6.5772	8.8923	8.14256	9.40492	7.72411	7.44557	7.68394	7.71867	8.00599	8.04293	8.16533	6.42414	3.11888	2.44163	2.27019	3.09854	2.16891	2.0172	0.66058	2.59653	1.64038	1.70649	3.09935	4.45308	4.22561	4.57123	3.25002	3.21753	2.66516	3.4798	2.53972	2.81161
51	5.70921	4.8237	7.50029	6.9741	9.54353	6.95294	7.81614	7.0294	7.12619	9.6991	7.39681	9.30973	6.57241	9.30086	9.69855	8.49233	7.23277	7.44007	7.11993	5.55642	2.26154	2.09139	2.1544	2.72008	2.00868	2.42835	1.2389	2.57348	1.79984	1.8329	2.86781	3.64493	4.43357	4.29065	2.72835	3.0043	2.79658	3.02205	2.00464	3.10814
52	6.59407	5.88477	8.10912	7.63392	8.6065	8.0609	7.76419	7.3823	6.42565	8.1923	8.40115	9.50122	7.16588	9.85591	9.53682	9.41232	6.89389	7.58663	8.21821	5.56673	3.29408	1.28992	3.41909	2.82465	1.43749	2.23833	0.401874	3.40502	2.23058	2.38577	3.07282	3.59722	3.95699	4.06383	2.61814	2.70252	2.57896	3.74918	2.4569	2.56229
53	5.49621	7.14384	7.67326	7.45587	9.22109	7.08828	8.04486	7.27513	7.00419	8.70477	8.99248	10.1503	7.43122	9.90987	9.34488	8.35957	8.23676	8.07434	7.31481	4.74864	2.50824	1.72698	2.43878	2.81655	1.65133	1.59388	1.3513	2.53406	2.08763	1.88717	3.35381	4.04253	3.45009	4.32146	2.64357	2.77529	2.80775	2.73978	2.56043	2.24963
54	6.3678	4.83741	7.7964	7.77648	7.43794	6.64596	8.34009	6.44578	7.06016	9.50635	8.07699	9.22122	8.38872	10.0139	7.69804	8.45466	7.84477	6.67525	7.51951	5.06389	3.15044	1.49191	3.17371	3.55998	2.76719	2.33165	0.376129	2.40487	1.92436	1.55327	3.10297	4.30406	4.44656	4.21395	2.86724	2.09444	2.96524	2.91651	2.59694	2.63656
55	5.9892	5.60022	6.93921	7.88185	8.66866	7.02369	8.73923	8.11473	6.57594	8.95612	8.33619	8.97183	7.80037	10.5028	9.1657	9.38762	8.59081	6.88339	6.64406	6.39578	2.44641	1.64606	2.23179	3.16398	2.61215	2.26065	0.447712	2.97075	2.08382	2.36917	3.09634	4.39359	4.53321	4.46568	3.23958	2.66416	2.68644	3.13127	2.42366	2.12814
56	5.37044	5.25053	7.6864	7.41755	10.082	7.43587	8.44843	7.89425	6.68159	9.38589	9.66101	10.2666	7.74782	8.57108	9.66701	9.13138	8.16848	7.23809	6.59949	5.69051	2.80777	1.70099	2.06141	3.02366	2.15854	2.71913	1.42791	2.59653	1.16643	2.23064	3.32789	4.57384	3.84507	4.92392	3.11699	2.60324	2.14958	3.53196	2.69719	2.86746
57	5.79959	6.98956	7.77219	7.25527	8.40604	7.59705	8.3724	8.55091	8.01728	8.76728	8.66709	9.53629	8.07532	9.44797	8.61139	8.10766	7.70505	7.84526	7.15165	6.46798	2.54818	1.25743	2.43518	3.9742	2.76547	2.19302	1.28662	2.78273	1.52094	2.45855	3.40085	4.0549	3.94544	3.77669	2.62532	2.83226	2.79019	3.04352	2.49177	2.74424
58	5.567	5.27881	7.67326	7.81762	9.80537	7.41556	8.22415	7.30585	6.79541	8.61426	9.1138	9.74894	7.6927	9.93557	8.58119	9.28327	8.26521	7.73565	6.9039	6.55888	2.59713	1.77009	2.1244	3.73201	2.29514	2.29175	1.00782	3.9139	2.27378	2.82245	3.00046	4.43188	4.13607	5.04192	2.95919	2.61622	2.76146	3.60928	2.49341	2.50701
59	6.04988	5.6465	7.69263	7.12962	8.64457	8.20917	8.32172	7.12838	7.26957	9.16384	8.93855	9.37486	7.2319	10.8895	9.89383	8.80907	7.37376	7.53675	7.07234	6.24492	3.22387	1.92011	2.48437	3.35692	2.05249	2.07671	1.23513	3.26856	1.53618	2.05188	3.02941	3.99128	4.61408	4.23624	2.44925	2.95241	2.96524	2.91405	2.66069	2.2646
60	6.93916	6.52159	8.87222	6.22581	9.80925	7.93725	8.97491	8.54136	6.36968	10.2005	9.2958	9.35649	7.52735	9.69659	9.11269	9.32094	9.0555	7.92593	7.02249	6.47894	3.21679	1.91716	2.56656	4.1523	2.12338	2.40874	1.57484	2.91738	1.35385	1.86865	3.26276	4.65277	4.50072	3.7308	2.54902	2.60042	2.73645	3.77495	2.92986	2.64002
61	5.79517	7.12927	7.38199	6.91099	9.19778	7.49492	8.88115	8.02531	7.10292	9.57538	7.53775	9.6866	8.44127	9.14732	9.73814	9.15608	7.92886	7.2307	7.26495	5.46745	4.05674	1.66319	2.65776	3.8838	2.31531	2.42227	1.51645	2.74695	2.04888	2.94949	3.13071	4.63568	4.1664	4.20739	3.21807	2.34207	2.71677	3.51478	2.49668	2.7189
62	5.92221	7.97864	6.59605	7.87171	9.01985	8.31006	9.55208	7.50995	6.97652	9.57668	7.95566	9.92095	8.84824	10.127	10.0448	10.3447	8.27659	8.77943	7.80654	5.85812	2.86058	2.3052	2.07521	3.28609	2.42828	2.07063	1.83041	3.0684	2.29983	2.02698	3.79038	4.2752	4.26099	4.71676	2.72052	3.09963	2.17565	3.23497	2.42639	3.25612
63	5.13911	6.85671	8.07868	7.35444	9.66008	7.30729	9.85302	8.00893	7.1677	9.98366	8.34171	10.2822	7.49402	9.68438	9.97034	9.37157	7.91875	8.35145	7.43113	5.81751	4.35432	2.24318	2.45257	3.05334	2.18909	2.52911	1.03734	3.15332	1.67722	2.40237	3.17593	4.56029	4.34403	4.1733	3.16916	3.32357	2.57896	2.47716	3.24699	2.88588
64	6.63578	6.62358	8.24403	7.11384	10.1985	7.09689	8.57007	6.95227	7.56828	9.46533	9.31418	9.90425	9.09755	10.7058	9.53547	9.33143	8.16595	7.8508	7.29894	6.29134	3.47444	2.33827	3.2649	3.57618	1.94816	2.521	1.5221	3.66947	1.67532	2.20638	3.49491	4.12676	4.14329	4.16413	3.12286	3.05169	2.9014	3.7277	2.72444	2.61123
65	5.60998	6.09219	8.30837	7.89368	7.93831	7.22116	9.42917	7.97889	8.13676	9.83454	9.43183	9.29025	9.24304	10.4334	10.0462	9.00172	8.47385	7.12847	7.24531	5.9516	2.42773	2.6956	2.24199	3.28204	2.69803	2.27823	0.0822585	3.34316	2.54315	1.5437	3.63481	4.56088	5.19175	4.0081	3.12482	3.2384	2.97535	3.65591	2.32613	3.01371
66	6.83551	6.83443	7.67187	8.49322	10.0859	7.27407	8.97618	6.59595	6.90106	10.7084	9.83749	8.89891	8.19645	10.2715	9.09524	9.13755	7.68039	6.38397	6.33285	6.6646	3.65737	2.31051	2.49457	3.2112	2.54298	2.31948	1.25209	3.61791	2.05269	2.16552	3.42376	4.55322	4.03137	4.36407	2.34361	3.01897	3.53988	3.52766	2.37898	3.04077
67	6.8058	6.42131	8.25164	9.01274	10.277	6.83359	9.70793	7.08196	7.24882	9.50049	9.58993	10.4765	8.3932	10.8022	9.74284	10.1514	7.81506	7.50781	7.59202	5.97738	3.88153	1.51967	3.12991	3.96071	2.34067	2.7942	1.22634	2.82701	2.16578	2.17318	3.46296	3.93356	4.58087	4.56861	2.96701	2.99246	2.78274	3.01346	2.63835	2.94634
68	6.27615	6.99556	7.5425	7.68914	10.9522	8.24854	8.47187	7.53452	7.92484	9.70821	9.04027	10.2678	8.32142	10.2728	8.38188	9.94579	8.5611	8.72216	6.74829	6.65687	3.46929	1.60236	2.02481	4.20357	2.02712	2.26065	1.34188	2.55043	2.06349	1.98229	3.44728	4.63509	3.9541	4.34178	2.90571	3.13404	3.13019	3.66266	2.73915	2.49837

## Sheet: (c)
		final recovery rate(%)
	field	UBQLN2 (-)α-Syn (24 h)	UBQLN2 (+)α-Syn (24 h)	UBQLN2 (-)α-Syn (96 h)	UBQLN2 (+)α-Syn (96 h)
	1	15.661	17.6722	6.53386	2.16999
	2	19.9585	16.0894	4.64104	1.69134
	3	21.8882	18.7187	2.05205	2.53914
	4	21.0623	15.6387	5.45128	3.63042
	5	23.3404	17.7542	3.25744	3.69069
	6	22.5968	18.4366	3.76328	4.78472
	7	29.0663	19.9772	3.6134	3.67683
	8	20.0604	17.3183	4.3564	4.48012
	9	17.4935	18.1003	0.905905	4.58847
	10	19.5432	15.0422	2.14251	1.71891
	field	UBQLN1 (-)α-Syn (24 h)	UBQLN (+)α-Syn (24 h)	UBQLN (-)α-Syn (96 h)	UBQLN (+)α-Syn (96 h)
	1	26.6399	19.6146	21.8376	19.0175
	2	25.6012	21.0199	21.6335	25.7589
	3	25.2802	22.014	25.7706	24.8769
	4	20.8528	21.7275	20.703	26.9392
	5	22.7675	26.5215	18.5975	26.4936
	6	24.8596	24.0049	20.2311	25.5846
	7	24.4261	23.6026	25.1092	25.2138
	8	23.6804	28.0829	26.9383	25.0049
	9	23.5204	24.1455	20.8503	26.0054
	10	26.0803	24.4422	25.6559	23.2721
	field	UBQLN4 (-)α-Syn (24 h)	UBQLN4 (+)α-Syn (24 h)	UBQLN4 (-)α-Syn (96 h)	UBQLN4 (+)α-Syn (96 h)
	1	6.27615	9.04027	3.46929	3.44728
	2	6.99556	10.2678	1.60236	4.63509
	3	7.5425	8.32142	2.02481	3.9541
	4	7.68914	10.2728	4.20357	4.34178
	5	10.9522	8.38188	2.02712	2.90571
	6	8.24854	9.94579	2.26065	3.13404
	7	8.47187	8.5611	1.34188	3.13019
	8	7.53452	8.72216	2.55043	3.66266
	9	7.92484	6.74829	2.06349	2.73915
	10	9.70821	6.65687	1.98229	2.49837
