# Supplementary material for: Ubiquilin-2 liquid droplets catalyze α-synuclein fibril formation
Source: EMBO J. 2025 Oct 14;44(22):6527–55. doi: 10.1038/s44318-025-00591-1 (PMC12623503; doi:10.1038/s44318-025-00591-1)
Supplement: Supplementary file 9 — EV Figures Source Data [file 44318_2025_591_MOESM9_ESM.zip › EMBOJ-2025-121908R1_SourceDataForEV/Expanded View Figure 2/EV2D/Numerical data.xlsx]

## Sheet: Sheet1
		Relative Intensity
	ΔN-UBQLN2
	Construct	a-Syn/HA-UBQLN2				average
		1	2	3	4
	WT	1	1	1	1	1
	1	1.84319	0.750969	1.00372	1.58611	1.296
	2	1.95169	0.470787	0.502072	0.699925	0.906118
	3	2.67016	0.882808	0.634018	1.76001	1.48675
	4	1.47313	1.6029	0.682661	0.560483	1.07979
	5	0.00908374	0.00714236	0.0089346	0	0.00629018
	6	0.00137872	0.00514203	0.00410426	0	0.00265625
	ΔC-UBQLN2
	Construct	a-Syn/HA-UBQLN2			avearge
		1	2	3
	WT	1	1	1	1
	7	0.919967	1.05702	0.954514	0.977168
	8	1.41131	1.51952	0.352021	1.09428
	9	0.745874	1.19587	0.192667	0.711472
	10	0.544674	1.47219	0.292268	0.769711
	11	0.00476058	0	0	0.00158686
