# Supplementary material for: Ubiquilin-2 liquid droplets catalyze α-synuclein fibril formation
Source: EMBO J. 2025 Oct 14;44(22):6527–55. doi: 10.1038/s44318-025-00591-1 (PMC12623503; doi:10.1038/s44318-025-00591-1)
Supplement: Supplementary file 9 — EV Figures Source Data [file 44318_2025_591_MOESM9_ESM.zip › EMBOJ-2025-121908R1_SourceDataForEV/Expanded View Figure 5/EV5C/(a)(b)_Numerical data.xlsx]

## Sheet: (a)_left
Fractional recovery rate (%)
sec	UBQLN2 Control (24 h)										UBQLN2 SO286 (24 h)										UBQLN2 SO82 (24 h)
0	0	0	0	0	0	0	0	0	0	0	0	0	0	0	0	0	0	0	0	0	0	0	0	0	0	0	0	0	0	0
1	1.49379	3.12686	4.49565	3.22135	3.27844	2.1282	2.1264	3.45905	1.4988	2.19486	6.06565	1.17909	4.21499	4.95492	3.9163	1.4053	4.784	0.265363	1.4097	1.5482	2.66062	1.66905	5.24156	0.082449	3.36526	3.98065	3.36797	2.49341	5.18248	0.299035
2	2.87078	2.39002	4.17955	4.67515	4.36606	2.55537	5.04105	1.93601	3.2067	1.36831	4.79136	3.07101	3.66834	4.40161	4.34049	-0.587669	3.48638	0.479798	2.25506	1.2699	1.74719	4.65638	6.76558	3.05367	3.86407	4.46691	4.73745	2.19015	3.33523	1.20337
3	0.895406	6.36965	5.4398	4.54964	4.47164	2.7798	2.90002	3.49936	3.02593	2.94245	6.10728	6.74415	6.48024	4.28711	4.06159	1.69147	7.99638	4.36018	3.38068	2.85084	0.903964	3.59873	8.45806	2.07726	4.83535	4.29599	4.59572	4.11899	4.55301	2.31407
4	1.43755	4.90226	3.8822	3.54209	3.89346	2.15546	2.53551	3.59715	2.8944	3.00718	3.61391	4.40777	6.25732	5.702	7.30151	4.46118	6.66831	3.9188	2.8614	3.05197	1.43325	5.01095	6.85557	4.22475	4.11535	4.69338	7.90477	3.32639	4.22143	3.87826
5	2.94504	5.73618	4.77702	5.93231	2.35946	4.03826	4.96648	3.20598	4.6421	3.30621	6.53459	4.96629	4.78786	8.79602	6.01222	0.924088	7.77421	2.6447	3.42192	4.28133	4.05679	4.56167	7.08377	3.85678	4.90757	3.50807	6.63323	4.1768	3.87713	2.34825
6	3.97958	4.47342	4.26292	5.08583	5.11712	3.69288	6.86846	3.726	7.40496	2.56445	9.00758	5.64641	5.68445	7.64217	6.40803	2.84466	6.93327	5.34747	5.31653	5.16378	6.78998	3.8192	6.99163	4.98282	6.47998	5.62914	7.13165	4.90447	4.86438	5.36752
7	5.03215	5.11458	6.07827	8.24025	6.08641	6.03361	5.19368	4.64907	4.37633	5.15156	9.36013	5.96424	9.8347	6.05833	8.88891	6.75905	8.92866	4.89091	2.65368	3.554	4.64129	4.27453	7.17664	4.32628	5.98569	9.29446	10.3014	6.3614	3.1773	3.80399
8	4.50947	6.69093	8.02493	9.63129	6.82259	3.86697	4.8459	5.18362	5.57834	3.25767	6.23556	5.89212	8.01692	10.717	7.57206	5.74979	6.20258	4.25654	2.66132	5.02269	4.49063	5.46552	7.63881	5.47675	6.11961	6.85462	7.49791	5.73983	3.59196	4.70964
9	6.02417	7.38376	8.92739	8.61747	8.22835	5.3897	7.36051	4.79047	6.92672	3.86804	10.1375	4.7516	7.02607	9.51748	9.22543	6.46777	6.87814	5.65394	3.13478	3.10342	4.7115	6.13299	7.39549	5.03245	8.08474	7.82457	8.91118	5.03512	5.666	4.04848
10	5.20518	8.04448	6.80636	7.48651	7.32566	4.24101	6.16732	4.70986	3.95947	3.75541	6.51166	5.53319	8.45948	7.53567	7.38669	5.28647	8.16918	6.65463	3.17679	5.14508	6.37429	7.23155	10.1865	6.20429	7.70556	8.64497	9.89211	5.04383	7.00578	4.92324
11	7.24688	7.66523	6.35964	8.70602	8.55782	6.31257	7.76195	6.28048	5.7382	4.82404	12.9205	9.6986	11.2779	11.2439	8.89642	6.39878	9.63054	5.98095	5.17449	5.2815	4.80931	5.86782	6.44883	4.69196	7.26243	8.00831	9.10227	6.58786	7.21311	5.70861
12	6.36805	9.38755	9.53459	9.03234	10.0281	7.23474	8.07349	4.78585	6.28659	6.09009	8.94726	7.06702	7.86776	12.7813	9.99532	6.0317	12.0481	9.44765	4.79191	4.0038	7.40446	6.91411	8.53724	4.97137	8.16148	9.6662	7.564	6.47067	4.91078	5.47793
13	6.03786	7.50389	10.1015	10.0643	7.97611	6.68172	8.94398	6.48069	6.62183	3.8182	9.81378	8.148	10.4633	11.5185	10.2634	7.50172	11.8226	6.80474	5.90913	3.09406	6.79235	9.57338	7.74176	7.1265	9.16888	7.48188	8.39922	6.93229	7.67118	4.71161
14	7.56698	9.62013	9.77984	5.98182	8.20001	9.35385	9.81308	8.12663	7.18102	4.80786	9.27093	8.96146	8.30704	10.496	9.7231	7.6891	9.58693	7.63299	3.87094	5.61125	5.81976	9.5658	9.19955	8.75563	7.72512	10.5387	10.2321	7.38362	8.8433	5.3156
15	8.47392	9.53631	8.56821	9.5253	9.95366	8.55053	9.46809	7.95285	6.59755	6.75223	11.6037	10.2563	9.25937	9.31009	11.7288	9.43933	9.40262	8.16372	5.17373	4.84573	7.66082	7.09291	9.70419	7.61509	8.62117	12.4453	12.8325	10.3014	7.7333	6.5768
16	10.326	9.39872	10.5461	11.0007	9.77227	6.60971	9.20882	7.69185	7.14662	5.74639	11.5808	7.41086	9.33722	11.7803	12.8954	9.05266	12.3352	8.8651	4.46201	6.62545	6.81128	8.08919	10.9417	6.04321	9.03195	9.05774	11.6374	6.35744	9.96452	5.6797
17	8.8315	11.7845	11.3555	9.54622	13.2817	9.45802	10.1616	8.46692	9.83933	6.94771	14.8982	7.14837	11.1198	12.2976	13.2361	10.1309	12.9655	9.06703	3.81749	4.59081	5.16348	6.5656	11.0266	8.50676	9.5932	8.21768	9.97492	10.3529	7.69064	6.30931
18	9.71177	10.8626	10.8268	10.0964	9.46264	10.2502	12.3353	6.94189	8.48825	7.24674	13.6562	7.97524	12.7646	15.2379	12.5021	11.1504	14.0764	9.0295	6.42077	7.51103	6.23072	8.18541	11.1656	5.8096	10.3177	11.4266	12.682	9.41699	8.45035	4.59857
19	10.5135	12.2225	10.1237	9.79026	10.7572	9.50557	11.6983	8.89575	9.72331	5.29719	16.3849	11.0815	11.5902	11.1189	13.7747	11.3803	14.422	12.3148	6.89653	7.35122	7.58746	8.89985	12.3635	6.59974	10.6262	14.2391	13.6837	8.72495	9.32307	6.83115
20	10.0758	11.1169	13.1757	11.8465	13.8124	7.37527	12.573	7.38989	9.41168	5.95869	17.2897	10.3225	11.4337	13.9751	12.8536	8.68388	15.0802	12.4444	5.06453	8.4465	10.2907	9.12714	11.7552	9.1778	11.0174	10.2994	13.4854	7.28702	8.99225	5.86569
21	10.9475	10.9402	12.2802	11.3208	11.2716	9.59156	12.803	9.41576	11.3422	7.44286	17.5088	11.8597	13.6563	11.8596	12.4136	11.3395	12.773	12.0253	6.32226	7.7714	11.096	8.94531	11.8408	7.51508	12.404	12.5718	13.4352	6.99643	11.8507	6.85546
22	11.5999	12.8329	12.0266	10.8891	11.973	9.07699	11.9416	9.63249	10.0329	7.83122	19.3583	12.2597	16.31	13.618	14.3943	10.8106	13.92	12.2014	5.5441	8.50886	9.94991	8.05661	11.0389	7.33644	8.65653	13.176	11.9782	11.1265	10.7923	6.50648
23	11.5444	13.6675	12.0822	13.225	12.6178	10.3138	11.9144	9.73028	12.2285	9.62737	17.9557	11.6039	9.65439	16.5103	13.8832	11.1725	16.391	14.9122	6.30928	7.27638	6.98403	9.44686	10.987	9.20605	13.3835	15.1073	13.8055	9.48588	9.03341	5.20256
24	11.9618	12.4942	12.5845	12.1791	11.9227	12.8013	14.6687	8.29049	12.0491	6.11727	17.124	11.7197	12.586	12.268	15.1024	11.4911	11.9995	12.6311	5.54334	7.82753	10.6448	9.31276	12.1274	10.2023	12.2467	14.9313	13.6494	8.40427	10.7317	5.85912
25	12.6085	14.2479	14.1713	11.0488	12.6114	13.7703	12.3507	10.1935	11.5965	7.19885	17.6448	12.0518	12.6318	15.9529	16.0343	12.0319	17.8837	11.8958	5.91523	7.30523	9.43956	9.17866	11.6558	10.1893	12.3694	15.8842	13.7378	12.2057	10.9099	7.34575
26	13.0584	13.0431	13.5106	13.4607	14.234	12.1022	12.2329	10.4399	12.4882	7.94125	18.6132	10.7527	12.1401	16.005	14.0728	9.31583	15.3361	12.1254	6.18939	9.1863	8.32814	11.6387	13.7183	12.1139	11.3334	15.203	14.6447	11.8098	14.6897	7.48311
27	14.1383	13.7436	15.7852	13.8588	14.2368	12.4105	13.946	9.70385	10.5698	7.82863	20.6266	13.0271	12.2065	15.346	18.4951	12.0413	16.9209	10.6387	8.36808	8.10661	11.3421	10.631	13.817	10.2725	12.4958	13.511	15.4457	9.17074	9.60151	7.84524
28	14.8239	13.2932	16.3646	12.4043	13.2427	14.2968	14.6325	10.3758	11.2376	10.8759	20.0753	12.3243	14.9914	17.6289	12.5305	12.2014	19.1591	16.5991	8.01451	7.44945	10.0304	10.8015	15.4475	7.94946	15.0665	15.9141	16.8661	8.46524	10.6673	8.31449
29	12.9315	15.0993	15.6684	17.389	16.3646	13.9892	16.6934	10.9051	14.1947	10.1497	19.9674	16.722	14.9045	16.4646	17.1499	10.4665	17.1628	12.6097	8.3887	6.33234	9.86472	11.1174	11.5651	12.5155	12.5311	16.1585	16.9426	11.8423	10.8739	7.64281
30	13.6899	13.6046	16.2513	14.1879	16.3915	11.3464	15.4807	11.8903	12.1374	10.1322	20.8517	15.2628	13.8153	17.0459	17.4104	12.1009	18.8291	15.8155	9.32493	8.65308	7.97003	12.3698	12.9718	10.9917	15.0176	15.4099	17.0333	10.2468	10.2183	8.13047
31	15.1455	15.401	15.6858	15.6187	17.2857	12.3616	14.3133	10.4763	13.5836	10.6617	21.2272	15.8171	14.6914	19.7973	15.6694	10.0968	18.2901	16.4999	8	7.53598	10.11	11.2424	15.8341	10.8848	13.3143	13.6545	18.2268	12.3142	10.0296	7.7414
32	15.1628	14.5489	14.7986	14.137	14.9532	15.0784	15.648	9.92124	13.6895	9.47332	21.0862	12.913	14.3701	17.745	18.8391	12.4058	18.8867	15.8057	6.95991	9.49734	11.2885	12.8494	13.6852	12.762	11.9413	18.1744	19.0549	10.6546	9.49747	7.99443
33	16.4951	15.6427	16.9516	16.0663	16.0089	16.0831	15.0228	12.2246	12.8005	7.6953	21.5509	14.1894	14.2701	17.6545	19.5498	13.7659	19.164	15.3786	9.0042	9.10289	9.91836	11.6402	11.6522	11.4436	13.3512	16.1533	16.1726	13.2668	9.81258	10.0489
34	16.8851	15.4171	14.6493	17.6889	15.5342	15.3029	15.8166	12.9264	12.6541	11.3342	19.1569	14.0351	15.7757	16.5095	17.5549	10.94	16.5622	15.8914	9.59832	8.77547	11.1686	11.7061	14.7118	11.9238	14.1013	17.3557	16.6925	13.981	11.6254	9.59607
35	15.6112	19.3827	14.932	15.565	15.7524	14.1339	15.8968	11.4965	13.3948	13.3116	18.1715	14.1072	17.3787	15.7512	17.4964	12.927	18.4094	14.0375	8.74532	8.36543	10.0193	15.0715	14.3274	12.5292	13.1766	15.9508	19.2118	13.783	9.78264	8.45842
36	15.5939	17.1324	17.4699	19.4515	17.7271	16.3928	17.8817	13.8567	13.1155	10.7776	20.0379	17.4541	16.392	19.4321	20.4708	13.2132	17.2451	17.9929	8.06949	11.4065	11.6853	14.7881	15.3187	12.1597	13.0608	18.4735	16.4155	12.8305	11.5161	9.49289
37	14.8088	17.849	19.0289	20.2039	18.1834	17.3542	16.163	13.4041	14.8632	11.2345	20.9715	14.0997	14.0931	21.7262	18.713	15.6627	18.755	16.0621	8.10997	11.9319	11.3729	13.507	14.8946	9.95954	13.6905	17.7694	16.6384	16.2456	13.4794	10.8671
38	17.0891	18.2017	17.6742	17.274	18.019	16.4704	18.0183	12.8173	14.4369	10.1924	20.6071	14.888	16.2912	18.0933	20.1201	15.8245	18.6061	18.0688	9.75181	10.2933	13.9223	13.2805	16.9694	13.5972	14.2991	20.5228	18.3017	12.2707	12.4128	9.73606
39	15.7172	19.6391	17.4435	17.1694	18.8034	17.1528	16.8725	13.1259	13.39	11.6585	20.1713	13.7785	16.3658	20.353	20.429	14.0564	17.0789	15.5894	10.3582	10.2652	11.3508	11.9561	16.8844	13.8408	15.7625	19.411	19.0374	13.9746	13.2848	10.6227
40	20.3009	17.9579	20.8943	19.0123	19.5637	18.6476	17.8162	12.4433	13.2389	11.5161	19.4194	14.893	15.8044	20.1608	18.0601	15.7419	19.6807	19.4207	10.31	8.54394	13.2613	14.3661	17.5532	14.2591	17.3063	19.3307	19.0103	12.3934	15.9554	8.66479
41	17.6075	16.9264	19.7889	19.9863	17.6527	18.6874	16.6244	14.9575	16.48	11.6281	19.1204	14.1802	17.3599	22.7023	20.5176	16.2069	18.9731	17.3058	10.1779	11.1406	11.0866	15.1048	15.7427	14.5759	18.422	19.3281	18.2881	15.038	11.8357	10.2526
42	16.0539	21.4752	21.9086	16.0294	18.763	19.978	17.0446	13.5323	15.3468	12.6611	20.3735	15.693	20.507	19.5482	20.3063	18.5644	19.294	18.2922	9.0882	10.6526	12.0292	15.1404	16.2696	12.4132	15.7241	17.8463	20.848	16.259	13.7211	12.3853
43	18.3731	18.4699	18.6273	20.9667	19.4234	19.2537	19.093	13.9479	17.3529	13.6786	21.9247	15.8767	19.6038	21.896	20.1243	15.7402	20.455	16.0362	9.81214	11.7464	11.1678	13.5949	16.7988	12.304	15.7775	20.1494	18.8694	16.0294	12.9308	11.2661
44	18.6435	18.1298	17.267	20.9932	20.2446	17.6639	19.2226	14.0675	14.4673	13.2287	19.4262	16.8235	15.7265	22.6879	20.3297	15.5383	18.1173	20.5876	8.94922	12.9297	13.7062	15.2935	16.5792	13.5919	17.2559	20.0101	23.3202	14.9217	15.7046	10.3085
45	19.0357	19.8109	20.9922	20.4207	20.02	16.9941	19.1968	14.563	18.0362	12.0048	21.0276	18.8404	16.8395	21.4412	22.8774	20.1281	20.2263	20.4482	9.46468	11.9007	12.1002	15.6556	14.868	17.199	15.0237	20.692	20.3121	15.4134	18.0998	10.8527
46	18.8014	18.7339	21.4702	20.4737	21.4746	19.7382	18.0023	15.1795	15.0581	13.6876	22.8116	18.5997	16.8731	21.755	22.297	16.1055	19.7054	19.9407	12.2367	12.639	14.3711	17.0375	19.3479	13.6392	15.2975	23.9694	24.4126	13.7965	13.808	11.4928
47	19.0912	19.3974	21.1291	20.4863	20.9489	19.3439	18.9529	15.1498	17.0332	12.6585	18.7797	16.3128	18.8162	21.534	20.6244	16.3551	19.9333	20.3267	10.4101	9.16759	14.8034	15.9253	16.6195	15.4829	17.0505	21.9329	24.528	15.6707	16.9553	11.6584
48	19.0249	19.271	21.755	20.8733	19.8485	18.8133	20.1531	15.1247	16.6487	13.9006	24.8275	19.4484	16.3125	22.5558	22.8289	15.1985	22.146	20.2141	12.0817	10.9894	13.1942	16.8118	19.3767	17.367	17.8021	23.601	24.5193	11.1693	14.7406	11.8878
49	19.239	20.6539	20.3545	20.5302	19.7904	20.0221	18.8902	16.096	17.2929	14.3873	21.9884	17.3384	17.0796	23.4926	23.3683	17.1276	21.6646	19.5145	9.83123	11.3301	13.9475	16.3117	17.9276	13.3201	18.7373	20.4442	21.7819	15.4292	16.2203	11.8747
50	19.3168	21.2412	23.0445	21.3572	20.3643	19.0013	20.2262	15.7095	18.1367	14.1012	22.7691	15.854	18.422	22.8464	22.2093	16.0868	21.5074	17.2987	8.71325	10.7439	15.518	17.6345	20.1441	16.2699	16.8135	21.7381	20.8304	14.4561	14.8274	11.7511
51	20.882	21.8244	20.7664	20.5316	21.7545	19.3306	19.6387	16.1733	15.5715	13.7168	21.7743	15.5027	14.3587	21.1833	23.3191	15.0988	21.3939	19.4171	11.457	11.7775	15.2443	17.2951	16.7491	15.1126	18.1444	23.0028	21.2763	18.1245	13.9666	14.0823
52	20.9736	20.9751	20.7122	22.5815	22.4248	22.776	21.7219	17.0739	17.6173	16.5078	23.888	15.688	21.0544	24.2942	23.2631	17.1284	23.2198	18.3029	12.3826	11.9732	17.1674	17.8171	19.5754	15.776	17.3243	22.9046	23.5041	15.8006	14.2803	11.0834
53	21.055	22.6688	22.8618	22.6722	21.4137	18.9706	21.1483	16.7501	16.9057	15.5278	25.1002	15.7098	20.8397	24.0708	24.5274	17.9639	24.5882	21.6338	10.8018	14.0383	15.2869	19.8885	20.1535	15.9195	19.4588	24.6436	21.379	13.7949	13.7533	10.7778
54	22.1746	21.0638	22.6672	23.062	24.9415	18.6651	20.337	17.9243	18.7255	15.845	26.3542	17.5682	19.4284	24.3718	25.5269	18.3344	22.7129	19.1696	10.181	11.5967	18.6401	17.3103	18.497	18.3251	20.2239	25.4111	22.7493	17.8616	15.0789	13.5374
55	21.4869	22.1436	23.8601	21.9652	20.2325	20.9198	22.4439	17.5615	19.8061	15.9304	26.8273	22.0615	21.9125	27.0447	24.6735	16.7119	24.4277	22.7962	12.1413	12.2055	17.4703	16.1776	19.2543	18.6022	18.3837	20.8125	22.5479	17.518	15.1186	14.5331
56	20.3651	21.8789	22.1497	20.8628	21.3549	21.0708	19.9328	17.0303	17.1627	15.6832	25.8003	22.3164	19.0498	25.3743	26.4713	18.0202	23.7736	20.986	12.7003	15.2637	18.8499	17.2709	18.1889	18.4151	18.8448	23.8942	22.7636	16.3271	15.4344	13.1359
57	21.1055	24.1362	24.914	22.5076	25.1236	20.3626	21.6445	17.9111	17.6382	15.9246	26.2123	18.9821	19.3612	24.2461	23.5187	21.7753	26.2692	19.1866	11.0019	11.8898	18.7908	19.6316	20.4695	19.0282	19.224	20.9843	20.9602	17.6851	18.5706	12.7067
58	21.1884	24.1949	24.7681	22.5544	25.5254	22.2531	22.1909	18.2712	19.6254	16.0864	29.3895	17.8994	19.1744	24.7842	23.3091	21.702	24.4614	22.5282	11.8618	11.3441	20.0852	17.6345	19.1111	17.3395	16.6608	29.0003	25.4278	17.1823	17.3887	12.9052
59	20.8625	25.2795	23.9185	24.2759	22.4149	24.9322	22.4983	16.7786	18.4483	15.4022	26.9497	17.403	20.08	21.4988	23.2865	19.6196	22.4512	23.1277	14.0817	12.0457	18.5478	18.6672	20.057	16.5715	20.5218	23.3045	23.6952	17.6186	11.1179	12.7711
60	23.3007	22.9056	23.4273	23.177	24.2061	21.921	22.2941	17.9058	20.5407	17.8845	29.1839	20.7549	18.831	25.2935	24.676	19.4246	23.9982	22.068	12.6247	14.9558	15.8446	19.4437	21.0094	18.8114	21.0026	30.0702	22.1585	20.1302	14.9876	14.6494
61	22.5849	26.4899	25.4066	23.9175	25.8676	23.7171	23.3765	18.2428	19.7333	15.1945	26.547	20.5671	17.1525	25.3904	26.3102	18.5857	28.1313	27.7399	12.6896	12.6062	18.7979	17.6989	22.5608	19.8237	19.2112	28.9909	25.7861	18.4436	18.1057	12.7547
62	22.1638	22.6074	26.1819	25.0589	22.305	23.7359	23.3137	16.8843	20.8098	15.522	27.2105	23.4586	17.9655	24.773	27.5268	20.5965	25.1148	20.1971	12.5422	15.0392	17.8773	19.9695	20.8935	20.842	21.4705	23.8754	24.4452	19.5284	16.4044	15.7312
63	25.669	23.2485	24.3478	26.39	26.3778	22.5369	25.3056	18.4886	20.1886	14.6993	29.5305	22.6401	17.7705	28.1849	25.9853	19.9663	26.5605	23.0285	12.4864	12.5064	20.2043	19.0748	22.4104	18.3495	20.8393	23.172	25.3235	18.944	18.5915	13.8687
64	22.5762	25.9584	24.5729	24.5778	26.4486	23.7576	22.5164	18.6406	20.7235	17.7253	33.6839	22.802	19.1088	25.231	27.1452	20.519	28.3765	21.5677	14.3016	12.7528	18.7931	21.5621	19.9289	18.6022	19.2473	27.257	27.4318	19.3542	18.8452	14.5633
65	22.0715	23.8268	25.3177	25.0854	25.6352	23.3479	24.4867	18.4324	20.1576	16.7201	30.612	25.0243	20.0669	24.0371	28.4153	18.7995	25.1995	22.781	14.5376	13.2603	20.5924	19.5642	20.643	18.7869	19.8485	26.6921	24.1912	18.1823	16.6365	13.8496
66	25.2163	24.4589	25.7171	26.6835	27.5001	23.3235	24.6128	20.2568	20.5987	17.7324	30.3096	24.2805	21.2683	26.4233	28.3552	21.7923	26.2651	22.3727	15.2295	12.1814	19.1781	18.6422	21.9266	19.9237	21.539	25.6845	26.4939	19.4951	18.7188	13.732
67	26.9047	24.9911	24.2624	24.9515	27.0899	21.8455	23.6845	17.8536	20.3667	17.1175	29.7548	24.6469	18.9301	26.0494	26.0739	23.3202	26.9028	25.3918	15.3585	12.2164	20.1601	18.6596	24.8263	20.6779	21.7609	26.1964	27.099	19.2821	16.8446	15.074
68	26.8744	25.5596	26.0346	27.659	28.0705	23.6912	26.3873	20.1847	20.5953	17.1278	33.4673	26.8634	19.9464	26.7292	26.4296	21.3579	27.3307	23.3806	14.2971	13.9042	16.9276	21.7068	23.1439	18.677	21.8888	27.6894	24.6897	19.823	20.2614	15.4348
sec	UBQLN2 Control (96 h)										UBQLN2 SO286 (96 h)										UBQLN2 SO82 (96 h)
0	0	0	0	0	0	0	0	0	0	0	0	0	0	0	0	0	0	0	0	0	0	0	0	0	0	0	0	0	0	0
1	0.304061	0.340592	0.548667	2.0899	1.08443	1.41712	1.65864	-0.0330804	-0.81155	-0.315942	2.22775	1.55612	1.55612	-0.369449	2.09813	1.07837	-0.138024	3.1255	0.43945	0.120833	0.959148	1.13032	0.889855	0.147774	0.407576	0.492848	0.117205	0.893611	1.13489	0.710849
2	1.33579	-1.09733	1.32758	1.85298	0.603807	1.28173	1.48278	-0.546462	0.984746	1.33242	0.935627	2.59909	2.59909	2.71426	2.76579	2.1436	1.03791	2.5514	1.43108	0.863517	1.34997	1.68126	0.753433	0.304717	0.568414	-0.383515	0.450002	0.882601	0.977084	0.375661
3	0.5017	-0.14698	0.625823	0.173696	0.775352	1.33055	1.73961	-0.309174	-0.23196	1.20136	2.30996	1.65064	1.65064	1.16794	4.11752	3.41661	0.94511	4.63507	-0.0315944	0.887094	1.26991	0.481272	0.854759	1.06408	0.157791	0.0390879	0.220431	2.7579	0.792672	0.560357
4	1.75388	-0.269168	-0.627048	3.18975	-0.0498764	-0.160134	0.843239	0.597991	-0.947014	0.475083	2.68683	3.27731	3.27731	2.20627	3.84521	3.11602	0.814885	4.46021	1.36431	1.23854	1.06945	2.04352	1.12477	0.52476	1.01681	1.17547	0.91936	1.33889	1.17178	2.16276
5	1.24665	1.36886	0.824225	2.636	1.98297	0.240202	1.74468	0.788203	0.307424	1.04846	3.41802	2.65832	2.65832	4.68813	4.52599	4.76355	1.13226	5.09697	3.85021	1.40653	1.4698	1.86761	0.939103	1.31325	0.907147	0.371619	1.15861	2.90102	1.83385	1.44507
6	0.639909	0.781531	0.255963	1.50142	3.33945	0.311155	1.65042	-0.304085	0.898148	-0.194246	5.66469	3.87101	3.87101	3.71758	5.12558	4.23709	1.89022	5.41826	3.40789	3.25293	0.829246	1.36776	1.26799	0.756669	1.19105	0.622575	0.85108	1.92301	1.18326	2.42099
7	1.50372	0.102709	0.268822	0.683666	0.0272053	2.99243	1.45938	-0.888716	0.810313	2.31925	3.94986	6.11801	6.11801	2.8528	3.67378	3.76156	1.61339	3.82419	3.50914	1.73882	0.930032	2.33553	0.953254	1.32727	1.76312	1.49101	1.85109	1.93035	0.427474	0.517033
8	2.69094	-0.363022	1.18612	1.69527	1.63081	1.65733	2.19697	-0.0260826	0.718766	1.23803	3.60209	5.55626	5.55626	4.45946	6.47074	5.90023	2.26062	4.52651	3.99598	2.91105	1.80911	1.92451	1.01552	0.510199	0.891916	0.956238	0.680111	2.03677	1.83082	0.979912
9	1.82713	1.08375	1.35146	-0.121587	0.705827	2.25295	1.60045	1.02867	-0.197939	1.85821	4.83456	5.61084	5.61084	5.0613	5.33145	5.16598	2.13508	6.73112	4.21929	4.66388	1.93957	1.38924	1.69084	1.60988	1.12708	0.775528	2.357	1.67284	1.32172	1.63832
10	1.82713	0.0259723	3.13646	1.60286	0.370295	1.30191	2.25454	2.26346	1.28537	0.291759	5.1263	7.02186	7.02186	3.45465	4.93857	5.37624	1.91205	7.60539	4.56252	5.69833	2.47318	1.97327	0.984954	1.10183	1.83013	0.828778	0.686025	2.3273	1.81994	1.42626
11	2.05794	0.106841	1.75622	2.02668	2.45377	0.555263	3.51149	0.302812	0.724951	3.25147	4.94733	5.07837	5.07837	5.72422	6.9637	4.52866	2.63336	5.54285	5.81625	3.10409	1.91382	1.87342	2.03501	2.01491	1.67844	1.11599	1.28065	1.84533	1.65004	0.660115
12	2.04066	-0.858268	1.24062	0.915723	3.08705	0.864465	2.95861	1.1699	-0.287011	1.83012	6.99537	5.98223	5.98223	5.60207	6.35263	4.73644	1.72802	6.72675	6.78634	4.02361	2.20274	2.52363	1.26572	1.62444	1.26477	1.27347	1.67743	0.906455	1.43479	2.22661
13	1.13608	0.374828	1.70785	2.10797	1.29225	2.27964	3.28566	-0.447857	0.993406	1.84885	6.32603	7.01188	7.01188	6.24115	6.27143	5.04279	2.75657	7.88151	4.21355	3.79815	2.50062	0.971251	2.19747	1.639	0.823073	1.525	1.93227	1.66856	0.655421	1.36583
14	1.7366	0.86358	2.71333	0.506496	2.13637	4.05478	3.36347	0.186395	1.68001	1.55709	7.18235	8.99131	8.99131	4.24419	6.45844	5.19391	2.06879	6.8047	5.88734	4.88491	1.27494	2.30244	1.17911	1.50579	1.38052	0.974366	0.994629	2.34749	1.48256	2.3275
15	1.22246	-0.445662	0.674811	0.193844	0.0256939	1.89753	3.3913	1.16227	1.17712	1.44865	7.82914	4.36487	4.36487	7.67798	6.83492	6.27803	3.08876	5.53265	6.56949	6.15366	2.78562	1.68126	1.90877	2.36331	2.22918	1.45532	1.24678	1.78049	0.0096741	1.28261
16	4.59684	1.45504	1.80215	3.24255	1.23558	2.28615	2.07046	1.32385	3.14785	2.21394	7.19836	7.94569	7.94569	6.25829	6.77176	6.43736	3.30321	6.9883	6.05752	4.56367	2.82201	2.22174	1.97104	1.83585	0.789565	1.16584	2.00001	2.29427	0.558075	1.96552
17	1.95704	1.51112	1.48556	1.66609	3.96896	1.31492	2.96367	2.49566	2.91713	2.16947	6.75674	7.01388	7.01388	4.87136	6.42317	7.82372	2.1187	7.68626	5.89093	6.50069	2.22905	2.28444	1.21647	1.88978	1.89349	1.50517	2.44087	1.84777	1.65669	1.9279
18	3.26589	0.122188	0.829736	2.56375	1.48798	3.30619	2.96304	1.10056	2.29114	2.66406	6.81785	7.06047	7.06047	4.48106	7.64448	4.87853	2.56396	6.70708	7.76074	5.03006	1.78783	1.47691	0.993445	1.91837	1.23004	0.938111	2.01614	2.04044	0.759417	1.44849
19	3.13735	0.131042	2.3845	2.08643	2.87848	1.7439	1.73139	1.38047	1.8699	3.67429	8.15363	7.37329	7.37329	6.50036	7.60757	8.92508	2.2848	7.55366	7.54605	7.43863	1.78615	1.74221	1.35686	1.25932	1.62665	1.27177	1.87367	1.90221	0.954713	2.51619
20	2.29082	0.803372	1.3882	0.602376	3.20947	2.35254	1.36196	1.75835	1.8897	2.21238	7.77094	7.63952	7.63952	7.17669	7.8479	8.78546	3.24004	8.50588	8.22533	4.90923	1.75872	1.82407	0.934008	1.56296	1.19653	1.2021	0.876886	1.26794	1.66334	2.02766
21	2.36545	0.415557	2.06607	3.42667	1.37085	4.69662	0.805283	0.269732	3.2629	1.65928	8.45629	8.98066	8.98066	6.07952	8.32609	6.03164	4.36919	7.12308	7.42039	8.58875	2.16914	3.23305	1.69423	2.34012	1.6102	1.65699	2.97313	2.61844	2.09202	1.60297
22	1.98952	0.348856	1.5419	1.92177	1.7351	2.29916	2.06413	1.70491	2.31156	2.39102	6.69344	8.09744	8.09744	8.30068	7.70682	9.11644	2.83689	8.01265	10.8455	7.13138	2.31304	1.63481	1.40611	1.25986	1.88131	1.17207	2.11453	1.45816	1.72441	1.35101
23	1.18307	0.221355	1.18735	1.83284	2.03813	3.27494	2.4342	2.0478	4.17404	2.69604	8.36826	10.411	10.411	6.61582	9.31036	8.19412	3.0139	8.7208	6.80501	6.2185	2.06892	1.71609	1.3195	2.19774	2.4351	1.26781	1.90431	1.65449	2.2063	1.22902
24	3.53609	1.17466	3.18851	0.904606	2.49684	3.41229	1.6637	2.74249	2.99197	3.64699	10.8361	7.08842	7.08842	8.00349	8.32937	6.1614	3.9286	9.4734	7.66668	7.31484	2.86625	2.8946	1.55668	2.8309	2.63188	1.33126	1.8113	3.52245	1.39488	1.23415
25	2.22172	0.0265626	0.982824	-0.374488	1.63685	3.48129	1.40687	2.62607	3.70517	3.07127	6.8244	9.38001	9.38001	9.06267	9.04624	7.96498	3.49348	9.76409	9.85172	7.84239	2.67587	2.07429	1.9467	1.13419	3.1741	1.18737	2.28657	3.00195	1.60167	3.28404
26	2.56517	1.49282	1.89033	2.17675	1.71242	2.98592	1.10513	2.15977	2.88743	2.35123	6.22781	8.90812	8.90812	7.37483	9.4744	8.71154	5.19499	9.09164	9.32467	7.03265	2.4547	3.08385	2.9192	1.73392	2.57583	1.34938	2.70647	3.23009	2.67126	2.59543
27	2.17196	1.54004	3.09482	1.5577	1.47967	1.78166	2.83272	2.04971	5.05672	3.86854	8.70366	9.61962	9.61962	10.5241	8.61973	10.2474	4.9127	8.49641	8.97785	6.62816	3.10029	2.80345	0.800417	1.81967	3.07053	1.58674	2.87206	0.701555	2.12105	1.90624
28	3.03715	2.22831	2.1567	2.85694	1.20459	3.38365	2.52529	0.976507	4.15796	5.15259	10.6404	9.95973	9.95973	9.11034	8.31543	10.2342	4.29666	8.80094	8.15352	9.74846	2.60252	3.45482	2.29879	2.06938	2.34494	1.42699	2.70109	2.3322	2.16639	1.70444
29	0.858971	1.91428	1.54557	1.02064	4.04377	3.9656	2.28933	1.38619	4.01507	3.12198	9.62764	9.52577	9.52577	8.59937	10.1601	11.2789	4.87683	8.72882	9.07766	8.23583	3.20164	1.99243	2.9458	1.07325	2.23832	1.39357	2.90217	2.37195	2.1676	2.39933
30	2.57346	2.89119	2.53575	1.43473	3.48682	2.57712	2.87131	2.8201	4.74621	3.71564	9.86991	10.0176	10.0176	10.0481	9.7705	11.1393	5.7424	10.8358	10.1239	9.09124	2.85057	3.8194	1.89406	1.75981	1.34823	1.98159	2.53335	2.68817	1.62223	1.78938
31	2.95215	2.01168	1.55476	2.15452	3.54047	4.86522	1.93066	2.97787	4.81487	3.26864	7.52139	8.87683	8.87683	10.901	8.86251	9.71353	4.07676	10.7076	10.4671	9.39849	3.3713	2.53176	2.40068	1.58129	1.59071	1.83034	3.03711	1.83615	2.17667	2.7653
32	0.754623	2.18758	1.4776	-0.00903217	3.04851	2.41048	2.37347	2.01599	5.06229	3.87166	10.1777	10.389	10.389	7.22958	11.0328	11.453	5.94905	9.10621	11.1155	6.39165	2.7537	1.89954	1.04609	1.77059	2.79455	0.808951	2.30808	2.62762	1.19112	2.30584
33	1.80018	0.206008	2.65026	1.38609	3.83973	3.95714	1.53466	2.10187	4.87054	2.87312	10.4083	10.7212	10.7212	10.1524	9.17994	10.8995	5.07022	9.72621	8.21168	8.9682	2.4687	1.66326	2.42729	1.42651	1.79784	1.22872	3.70378	2.70285	1.25401	2.93289
34	2.5548	2.13327	1.5419	1.52713	3.54349	2.7327	3.49378	1.432	5.12414	5.3601	10.927	11.3455	11.3455	10.7364	10.7671	10.7681	5.26907	10.1255	11.4623	10.4992	3.10309	2.16485	2.15388	1.5786	2.68489	1.41	2.41453	2.97503	2.24197	2.30584
35	2.83606	1.67581	1.64171	3.1696	3.18756	2.82383	2.87637	3.46326	4.59033	5.403	9.71931	10.8163	10.8163	11.0902	11.844	10.7615	4.97431	10.1451	11.2002	9.0463	3.01966	1.81362	3.46772	2.31531	2.51247	1.49611	3.26453	2.90531	2.67549	1.6463
36	3.4428	1.92727	1.84501	2.70826	4.00296	2.6637	2.70937	3.7209	5.0326	6.99363	9.77024	10.8263	10.8263	11.7471	11.6611	10.3648	5.16068	9.3765	11.2038	11.5352	3.01351	2.36978	2.37125	2.53859	2.60386	1.3947	3.37206	2.21293	2.08719	2.16903
37	4.30591	1.17466	1.39677	2.33586	3.31376	4.07431	2.08501	2.62353	5.2194	4.023	9.64947	12.0197	12.0197	10.4533	12.1893	13.9087	4.62652	10.2865	12.7024	13.5356	3.01575	1.88155	1.51649	1.96691	1.60472	0.98343	2.89625	2.69551	1.70204	2.02652
38	3.72682	1.03417	2.1714	1.68971	3.40671	4.49027	3.57728	1.73354	4.57672	6.56614	11.3708	11.5578	11.5578	10.2053	12.2951	11.0769	5.63947	9.62713	10.6868	9.79635	2.89984	2.33901	1.73103	1.59208	2.15912	2.2739	2.38872	2.28877	1.99952	1.86976
39	4.01084	2.30091	1.41086	2.33586	3.38858	2.06157	2.8808	1.71	4.99734	4.25313	10.4229	10.8895	10.8895	9.59227	12.1697	10.8239	4.86591	12.5304	11.7833	12.882	2.69435	2.26877	2.12275	2.04565	2.69037	1.13468	3.7011	3.3726	2.26797	2.0972
40	2.50574	1.39542	1.46842	2.4498	3.47473	4.75195	3.66521	2.14895	3.806	5.41626	12.2264	11.7668	11.7668	10.5777	13.359	11.1722	5.57397	9.94405	11.0652	12.0487	3.46648	2.79765	1.99991	2.08394	2.70987	1.95893	2.88926	2.0802	2.44815	1.17601
41	1.86652	1.43025	1.78378	0.692698	2.73187	2.5615	2.4905	2.73485	5.14023	5.68852	11.6553	11.8746	11.8746	12.629	12.2648	12.2908	6.6649	9.93093	11.1629	10.4838	2.83041	3.55351	1.08968	2.28942	1.32325	1.48761	2.59249	2.45697	2.00919	1.96951
42	3.05097	2.42546	0.756254	1.75294	2.97672	1.3644	2.66509	2.22656	4.98868	5.83284	12.9336	13.273	13.273	11.8142	13.6805	13.3839	5.84222	9.83841	11.8113	12.188	3.86963	2.75817	2.21501	1.17464	2.42596	2.14927	4.67368	3.27657	1.97654	1.75119
43	3.65287	0.52594	1.80276	3.16821	4.6899	3.28796	2.95355	3.38692	4.8526	5.18457	12.4731	13.5006	13.5006	11.99	12.4535	13.6977	6.58224	11.5658	11.5715	11.1616	3.40097	2.93175	1.55102	2.25652	2.98646	1.94363	3.73335	1.8753	1.73287	2.16561
44	1.65644	2.23421	3.27057	2.21288	5.04961	1.73935	2.10525	1.5147	5.56023	8.51406	13.1526	14.3532	14.3532	9.90808	10.9221	12.7228	5.73071	11.5308	12.6543	10.5258	2.89704	4.11258	1.60253	1.86983	2.86644	2.33905	3.4898	2.30834	1.93422	3.07313
45	1.69721	2.81977	1.57987	0.0993539	4.57956	2.75744	2.40636	1.64829	6.20724	8.09748	11.3199	13.5778	13.5778	10.9174	14.878	14.6257	6.86843	11.3086	12.7397	14.1884	2.80409	2.53001	0.705884	1.68808	2.323	1.67002	3.47206	2.05023	2.28309	1.23358
46	2.62598	2.48921	1.92095	1.59939	4.71332	2.77501	1.59918	2.35825	4.97631	7.73863	12.1879	13.4567	13.4567	12.0957	14.8575	13.3043	5.62075	10.6711	13.1576	12.3751	3.67029	3.33523	1.84028	2.73059	2.11282	1.97989	3.83389	2.17806	1.98198	2.30128
47	2.79943	1.1357	0.921588	0.555131	2.69786	1.22444	2.50378	1.52742	4.7926	7.28539	13.4786	13.6597	13.6597	12.3006	12.4986	10.4757	6.38729	10.7914	12.1811	11.6302	3.52192	2.79242	2.73013	2.16376	3.10952	1.27687	3.4812	3.27351	2.80972	2.83428
48	2.57484	3.10074	1.68274	1.23602	2.37291	3.13694	2.51517	2.34807	5.24353	7.48978	12.866	13.5326	13.5326	14.6476	13.6871	13.3527	6.82632	12.0758	11.8932	14.3615	2.83657	3.56803	1.57027	1.66812	2.25964	2.34471	3.13012	1.73829	2.01524	3.01099
49	2.36131	2.40303	2.69863	1.80921	1.5167	2.64352	2.96177	3.68719	7.41343	7.80572	14.3756	12.9122	12.9122	13.1996	15.2217	13.8882	7.1125	11.4303	14.3252	13.4118	3.72125	3.07224	1.67952	1.50525	3.06078	2.45008	5.10325	2.36339	2.17728	3.12215
50	3.46214	1.5306	1.41637	0.975474	1.80235	2.58819	3.43621	2.39514	5.82992	9.29104	12.7706	14.489	14.489	13.2756	14.5229	12.7162	6.32101	12.8903	12.0174	14.8308	3.88419	2.6258	1.1276	2.02893	2.76774	2.78884	3.56131	3.50533	2.60233	1.5511
51	3.03853	2.9638	3.24301	2.12395	3.84502	3.09723	2.50188	2.45685	5.80951	3.37083	15.1046	15.118	15.118	15.3642	14.367	13.9219	7.26378	12.1771	13.055	15.4615	4.02417	2.67225	2.45559	2.66048	2.43266	3.10778	3.26615	2.45758	1.77762	2.0345
52	2.67919	1.47747	2.48921	3.43778	5.44333	2.15075	2.45254	2.51792	6.70147	4.32334	12.3334	14.5556	14.5556	12.8384	14.9182	15.1957	6.9815	12.8932	14.3338	13.1266	3.15405	3.7329	1.98463	2.61409	3.4446	2.3668	4.05916	3.13956	1.89008	2.50878
53	3.05926	2.62025	1.0906	1.36247	4.37704	2.72163	3.07374	1.66738	5.85714	2.84738	11.9463	14.5882	14.5882	14.194	15.1315	13.1646	7.97183	11.7159	13.4255	15.393	3.52807	2.50795	2.73127	2.606	2.34737	1.89888	3.51292	2.94262	2.4802	2.27791
54	3.84982	2.27317	2.38694	3.35788	4.83877	4.22338	3.40522	2.65724	6.89137	5.39832	15.0792	14.6554	14.6554	15.3828	15.6318	14.2102	7.50084	12.2696	16.427	13.2541	3.93738	2.27574	3.53848	2.56663	2.24929	2.27956	3.25378	2.83068	2.24621	2.25967
55	3.5271	2.86463	1.55782	2.66171	4.53195	6.94697	3.4786	2.98868	7.37446	3.10638	14.4426	14.5848	14.5848	15.28	15.3554	14.6717	7.77922	15.0519	14.6979	16.6595	3.26379	2.03713	1.7899	1.87253	2.60691	2.2603	2.92045	3.11938	2.1803	3.40147
56	3.88507	3.06592	2.34714	1.57924	4.98084	1.33771	1.87942	1.59231	6.28518	2.0821	15.9799	14.893	14.893	14.6893	15.6983	13.1778	7.61781	13.4032	12.8309	16.0753	3.6171	2.74365	2.48333	2.17347	3.38916	0.933012	4.40863	2.65942	3.62779	2.00942
57	3.77312	1.37594	1.72377	2.29626	2.17416	3.83216	1.95533	2.48421	6.90869	1.91594	16.1799	14.8917	14.8917	15.426	16.165	16.0072	8.05371	11.7487	15.1984	16.3096	4.32317	3.65685	2.73466	2.42587	3.34651	2.03937	4.02422	3.05332	2.33509	1.93759
58	3.23064	2.77255	4.1052	3.59897	5.15919	4.62307	2.42281	1.89321	7.33859	4.01988	13.9064	15.0614	15.0614	15.4513	17.3157	15.7953	6.80058	13.769	16.3982	17.3949	3.54207	4.78253	0.872307	2.57958	3.21736	1.69098	4.00325	1.85389	1.7232	3.08909
59	2.76419	1.90011	2.86764	3.21128	4.00901	4.89451	2.0654	2.53383	7.27611	3.46522	17.1941	14.0331	14.0331	14.7914	17.1353	15.4988	7.45327	13.8804	15.6428	15.1337	3.58071	3.13436	2.10803	2.64915	2.42718	2.19572	4.72207	2.42455	2.15249	2.52189
60	2.54651	3.01928	2.21671	2.28722	4.86069	5.14773	2.84158	2.97023	7.95715	1.59843	15.2341	17.0934	17.0934	16.471	16.7572	15.2737	7.80418	13.6611	15.7276	16.1836	3.43177	3.6615	2.08425	2.66317	2.42414	1.95383	3.96884	1.6967	1.73046	2.18499
61	3.66186	1.83164	2.79967	2.99799	5.56727	2.6305	2.69988	1.30858	6.35075	1.37844	15.878	14.4444	14.4444	15.6688	16.0526	15.948	7.38543	12.9923	16.3645	15.5728	4.29629	3.83334	2.92543	2.54506	2.56487	1.62583	3.43066	2.75973	2.1537	2.66611
62	4.32181	3.5163	2.01035	2.79372	4.78436	3.43703	1.56312	3.1649	8.439	2.93553	14.81	17.5294	17.5294	17.8043	18.4157	16.1057	7.97651	15.7878	18.4267	16.6905	3.39425	3.87688	1.71801	1.59747	3.27767	2.05976	3.76561	1.62269	2.70633	1.53229
63	4.26514	3.31383	1.47087	1.84882	6.22851	2.96379	2.49492	1.43391	11.0023	3.33573	17.1869	14.0298	14.0298	15.1288	18.1655	17.9553	7.97105	14.2097	17.5335	18.3519	3.23411	4.45858	1.76782	3.0202	3.83573	2.049	4.45809	3.24538	2.768	2.52303
64	4.43859	1.53768	1.41086	1.69527	3.59186	1.51932	2.4032	2.36843	9.96128	3.1797	15.2945	15.4461	15.4461	13.5988	17.5536	17.1077	8.95749	16.9003	14.7122	17.3028	4.06672	4.70299	3.34771	2.09149	3.63346	2.35547	3.37045	2.20987	2.6888	1.60354
65	2.58175	2.06362	4.70592	3.023	5.1675	3.50798	2.72898	2.4982	4.59218	2.90511	17.662	17.1167	17.1167	18.0397	17.36	17.3163	8.88887	16.5892	18.2602	16.524	3.89426	3.79502	2.75164	2.30129	3.43424	3.26866	4.01991	2.52119	2.73838	2.09891
66	2.83191	2.12678	2.91418	1.34579	2.40616	2.70406	3.64813	2.24628	4.82909	0.787905	16.7118	17.526	17.526	16.9082	17.8062	18.522	8.81947	16.1623	17.7123	19.3739	3.95642	3.42173	1.36931	2.36115	3.50187	1.70911	4.18389	2.50896	1.65427	2.69746
67	4.48282	0.831705	3.50755	3.08483	3.33568	4.18367	3.09968	2.28891	6.59322	3.27176	17.571	15.1612	15.1612	17.227	19.3548	17.8452	8.83429	15.8242	15.859	20.4363	4.08184	4.26062	2.01123	2.02623	4.17507	2.52089	4.80164	3.43132	2.62531	2.48997
68	2.83053	3.0488	3.57858	2.0642	2.08196	5.16531	4.51477	1.60376	4.70105	5.74001	16.8937	14.9922	14.9922	16.8204	19.9454	17.8666	8.6986	15.3572	17.2183	20.9653	3.95138	4.36163	2.4771	2.39243	2.95904	2.84889	3.54303	2.96708	2.62471	2.23801

## Sheet: (a)_right
		final recovery rate(%)
	field	UBQLN2 Control (24 h)	UBQLN2 SO286 (24 h)	UBQLN2 SO82 (24 h)
	1	26.8744	33.4673	16.9276
	2	25.5596	26.8634	21.7068
	3	26.0346	19.9464	23.1439
	4	27.659	26.7292	18.677
	5	28.0705	26.4296	21.8888
	6	23.6912	21.3579	27.6894
	7	26.3873	27.3307	24.6897
	8	20.1847	23.3806	19.823
	9	20.5953	14.2971	20.2614
	10	17.1278	13.9042	15.4348
	field	UBQLN2 Control (96 h)	UBQLN2 SO286 (96 h)	UBQLN2 SO82 (96 h)
	1	2.83053	16.8937	3.95138
	2	3.0488	14.9922	4.36163
	3	3.57858	14.9922	2.4771
	4	2.0642	16.8204	2.39243
	5	2.08196	19.9454	2.95904
	6	5.16531	17.8666	2.84889
	7	4.51477	8.6986	3.54303
	8	1.60376	15.3572	2.96708
	9	4.70105	17.2183	2.62471
	10	5.74001	20.9653	2.23801

## Sheet: (b)_left
Fractional recovery rate (%)
sec	α-Syn Control (24 h)										α-Syn SO286 (24 h)										α-Syn SO82 (24 h)
0	0	0	0	0	0	0	0	0	0	0	0	0	0	0	0	0	0	0	0	0	0	0	0	0	0	0	0	0	0	0
1	12.4093	13.7304	16.791	14.1973	9.52017	12.5094	11.7181	12.9763	10.8713	10.1853	16.2426	14.5572	15.1506	16.5175	13.7756	12.0934	14.0932	13.8845	13.8841	12.2224	13.9593	12.1154	11.5322	12.0126	14.8626	15.0599	11.5621	12.7263	13.6032	12.4894
2	18.3706	18.111	23.1376	21.4896	18.8031	16.2942	19.1169	17.2984	19.8849	16.7098	19.9518	20.6387	19.8313	20.5106	20.6559	19.2499	18.262	21.6647	17.8832	20.0938	20.5533	21.3347	20.2957	21.238	19.6412	22.0158	18.9331	18.3229	20.1567	21.1281
3	24.2406	24.8055	28.3646	25.4159	25.0571	23.4456	23.3358	22.4665	21.1401	20.9758	24.8937	24.8091	26.6369	25.441	26.6728	22.1809	20.8942	24.3787	25.5028	24.1343	25.5687	22.7101	20.471	22.9624	28.6384	26.3031	24.1701	24.1171	26.5845	27.2311
4	30.6014	25.2964	30.7248	27.3341	26.4705	27.7338	27.469	23.3302	25.122	24.974	28.5866	27.698	29.0781	28.226	30.1109	25.7285	25.9611	28.7814	27.8517	25.3793	28.4891	28.8271	24.1753	28.4048	28.012	28.2931	29.8581	27.2758	32.3075	26.2212
5	30.3171	26.5121	33.5529	32.9199	29.0732	24.9097	27.3781	28.1457	25.9791	26.0821	29.5572	29.6735	34.6058	29.1001	31.3634	29.5222	27.4449	31.252	30.1445	28.6559	28.8887	31.7047	29.2218	31.8647	28.8862	30.2831	29.6867	30.95	31.131	30.283
6	29.2543	29.687	34.9223	31.2693	31.2587	28.6296	31.341	30.1634	33.2683	32.1821	33.4884	33.2555	33.9109	30.9207	35.4443	30.7999	28.9977	33.6779	33.3261	30.6998	33.5225	34.0781	30.9884	35.3998	32.996	32.2416	32.0009	33.0189	37.16	29.7018
7	34.0979	32.504	37.2651	34.3968	34.3611	30.6423	33.0537	29.9515	32.0717	31.8767	35.0527	34.1277	37.6197	33.6795	35.9403	30.5009	28.7091	36.8051	32.5905	32.6989	40.2114	33.9626	32.4836	31.4572	32.4961	31.4901	35.7165	31.9811	32.598	33.3656
8	34.6946	33.4826	38.9097	35.2745	34.9542	32.0087	33.4408	31.1527	30.4685	32.2397	36.029	34.3931	37.8923	34.8058	35.8217	31.6193	33.2422	37.7001	32.3217	32.8224	35.135	37.3289	34.793	34.9486	39.4618	37.3779	34.4727	36.1034	39.5034	37.0349
9	34.0439	33.2598	39.6099	37.3175	32.1715	30.0724	35.6394	33.5791	29.8982	33.2838	37.1436	37.8009	38.0821	35.3964	39.0118	33.5818	31.5814	36.7151	34.3971	34.6379	38.7377	35.7153	35.9905	37.0073	39.0428	38.235	33.2693	35.2371	37.9652	34.3699
10	34.3563	34.2262	39.4762	35.2775	32.6672	33.6387	35.8482	37.4908	34.9181	33.0719	38.6228	38.2362	39.4813	37.3023	39.2764	33.3041	32.522	38.0592	33.781	35.7545	37.4999	38.2568	33.7128	36.5907	40.9893	40.2524	36.7259	38.8015	42.7514	37.87
11	38.8345	36.068	40.9358	37.9376	37.4624	31.5382	37.228	34.5425	32.6589	32.4539	37.6481	38.5058	42.3166	36.9741	40.6873	32.247	32.952	36.2076	35.3413	35.9081	39.7758	41.089	37.0338	38.0905	40.1566	42.8479	37.039	37.782	41.3682	35.5257
12	38.1848	35.6014	40.467	40.6067	37.4745	32.0229	34.4746	35.8372	37.397	34.9043	38.9233	38.5686	42.8004	37.8228	39.8462	35.3824	32.8762	37.2243	36.1788	37.7732	40.1285	42.1406	37.2175	36.3336	41.232	40.6357	39.8328	39.7304	39.8407	36.6249
13	36.8626	36.14	40.7459	41.2198	39.285	34.8879	38.6314	36.0812	35.81	35.2561	38.7227	39.964	40.9071	38.8099	40.8175	36.2793	36.3393	38.5624	38.6954	38.8784	43.6493	40.0033	36.6547	41.7516	42.8549	40.1956	40.7053	42.3562	43.4504	40.3026
14	41.6377	38.8185	41.9469	39.7939	39.6811	33.4496	39.1723	35.9147	36.8547	36.1363	40.4926	40.8338	43.3833	39.6553	40.8731	34.2725	34.3157	39.4085	39.7311	38.099	42.5962	39.5775	38.3675	40.4672	45.1893	43.3317	40.4512	40.0946	40.7892	38.6195
15	40.4432	39.1842	42.2016	43.4576	39.6781	36.4381	38.0791	37.8051	33.9226	35.4208	41.3263	42.0676	40.2745	38.5838	41.0647	34.3083	37.2484	43.2155	39.8306	37.3563	41.4433	42.6633	38.3738	43.3591	42.4743	46.1858	39.6486	41.2654	41.6002	40.748
16	40.6787	40.238	44.3149	42.7716	38.703	37.4209	37.02	35.6048	34.1882	36.8534	40.7636	42.3908	45.9698	40.4989	41.5773	39.3218	37.7209	43.0157	39.1511	38.0608	44.2447	42.4819	38.8712	41.274	45.3832	43.4737	41.0037	40.4685	41.7767	39.3253
17	40.0726	42.0067	41.8801	45.0662	42.9282	37.4883	38.2434	39.3918	34.4564	34.9283	39.9242	41.6541	44.4073	44.1352	39.4755	38.1021	38.2555	42.5923	39.4383	40.3306	43.924	46.5348	38.7772	42.596	42.6869	46.9709	39.8416	42.5027	43.5605	40.1808
18	41.7633	39.4867	45.2601	41.4345	40.4793	38.6185	41.2066	39.2057	39.4465	34.3814	43.2616	43.0705	46.2117	42.7811	41.4819	39.47	37.5634	39.2834	40.9176	41.3919	44.9131	45.3099	37.7508	42.2048	44.8325	42.1856	39.9766	41.1565	45.0734	45.0822
19	43.8638	41.2465	44.3652	44.1985	40.8121	35.7855	38.8132	39.1033	38.9297	35.3952	39.8824	41.9052	46.2074	42.1441	43.3822	39.315	37.5839	44.6668	42.6809	39.9161	43.5574	42.3128	42.7476	42.5554	44.0008	45.7832	41.0677	42.6713	43.5937	42.0322
20	42.25	39.0955	44.0311	43.6503	39.9324	36.723	41.3709	38.9074	40.2196	37.3019	43.7145	43.7485	48.3349	43.7243	42.9965	39.9896	39.5512	42.6506	44.9392	41.1254	45.7644	41.0364	42.7466	41.149	43.6389	48.4558	42.923	44.0531	44.2789	43.7841
21	41.892	39.3781	46.4175	46.7258	37.7449	40.2069	40.3773	38.8994	37.1229	36.4729	46.2608	41.8977	46.0373	43.6231	45.8755	41.6565	38.7416	44.4567	42.5638	40.832	46.4717	45.246	39.6684	43.5024	45.1498	46.4871	45.574	44.6766	49.4863	44.5336
22	40.9299	41.6997	42.9929	43.9319	42.6588	37.673	39.6424	42.5591	39.3548	37.8704	44.0667	45.8086	49.1025	41.6261	43.8699	43.8277	37.5243	44.371	44.4883	41.9778	46.116	41.6498	41.9799	45.3731	45.6124	48.685	43.3258	43.7081	45.206	41.8202
23	39.8962	43.4174	46.7226	45.7422	41.6887	37.6517	39.0972	41.1273	38.0046	36.4673	45.4148	44.3462	45.1339	43.5995	45.893	39.9734	38.9263	47.0678	41.942	44.6214	46.8054	45.0315	42.6325	42.7383	47.9861	46.2213	42.6039	43.1714	46.6828	43.1825
24	43.0315	42.3513	42.8883	45.224	40.5175	41.7028	43.5196	40.9091	36.2377	39.1207	42.3165	45.144	46.6425	43.8129	46.5615	42.7144	38.6905	43.5189	44.8461	40.3728	46.4767	43.0159	41.5396	43.4414	48.1935	48.9639	43.5907	45.3164	44.9272	47.1299
25	40.4774	41.7928	43.9265	47.936	41.931	40.1642	40.0287	39.699	38.4408	37.4386	43.8931	46.1962	43.9355	41.8843	47.2458	40.7571	37.1029	43.6509	42.3199	41.2578	47.7026	43.4892	42.9715	42.7952	47.2623	50.9854	42.404	44.878	45.0325	45.2227
26	43.593	41.8959	47.2882	46.2015	44.5769	40.8239	43.7661	42.2715	39.4491	39.0288	44.1904	43.33	45.2561	45.8909	47.1313	41.9308	40.3787	44.1473	44.8172	44.0274	47.8395	44.6212	44.4393	45.81	47.6387	48.5957	47.0275	47.657	47.7638	45.4347
27	43.2744	42.3103	45.7144	45.5854	40.799	40.5371	44.4144	40.0125	40.8264	38.8297	44.1846	47.5975	48.582	43.4518	46.2363	45.2161	40.2331	45.2085	45.8048	45.3999	47.1391	47.9369	45.0264	46.9613	48.6021	47.2011	45.7729	46.5383	45.2001	44.9428
28	44.9141	43.721	46.9792	46.2684	43.834	39.2977	44.4442	45.1191	38.3636	39.8483	45.9578	45.1641	51.5796	42.5575	46.8808	45.4247	36.8841	44.6093	46.1986	43.3545	48.7197	45.943	47.5882	46.9379	48.0255	50.6395	46.6316	45.1593	48.5417	44.1626
29	44.3028	45.4664	47.4344	47.0683	43.7093	43.9961	40.7985	43.9802	42.057	36.6064	45.6351	48.8657	49.482	41.3587	47.4606	46.0252	39.7989	45.5343	44.254	43.5577	47.242	45.9935	43.6389	44.3732	45.2577	49.0623	47.0787	46.6558	46.8865	45.1808
30	43.8068	47.4822	49.2097	44.6258	43.5797	41.7952	40.5233	46.8617	40.8731	41.1098	46.4279	46.4088	49.1316	44.7637	48.305	45.6947	40.2152	47.3782	45.7614	43.413	49.2292	45.8914	41.9937	47.3667	49.8268	49.8778	44.4287	45.0938	49.2231	46.0382
31	46.2726	42.7093	50.9685	49.0694	44.4804	40.0293	42.3225	43.9508	41.2092	37.8024	46.3714	46.6784	45.9861	44.05	47.0061	47.2015	42.1042	45.7674	46.4497	46.1622	47.7426	50.8351	42.1531	47.4744	48.0577	50.6324	47.3505	47.578	47.5289	46.4027
32	44.7149	46.4139	51.4566	49.0124	44.9388	38.5085	42.1993	43.9954	44.5393	41.0059	45.9349	47.6009	49.8838	43.3885	48.4626	45.4597	39.3843	46.653	46.4955	45.0367	51.1994	45.9234	44.34	44.7634	47.4842	49.6222	46.4219	47.631	50.2242	47.1271
33	43.4363	42.4954	52.5578	45.5735	41.4404	42.9076	43.5887	44.7273	41.1048	40.7069	44.8505	47.4586	49.8085	42.5643	48.0578	49.2364	39.8245	43.8395	46.4778	44.3085	47.4708	49.5144	48.8068	49.0443	48.4984	54.4988	47.1959	46.9844	51.8443	45.2366
34	48.5299	47.0245	51.3298	45.5345	43.1504	42.4051	46.3107	44.5465	41.1124	38.5763	49.7211	48.6933	50.6436	44.8844	46.7722	48.2424	40.1522	46.5518	47.2111	46.536	50.0285	46.7451	47.3749	51.8803	50.0664	50.9458	47.1742	50.7839	50.2954	47.685
35	46.9493	45.3999	50.2044	46.7537	44.399	40.6321	43.5668	42.4068	42.2505	42.3666	44.753	49.5965	51.0573	47.7824	46.3292	48.1359	42.8721	48.0091	46.8148	47.0691	50.6789	46.5915	43.8691	46.8211	50.1276	51.5848	48.2407	47.9172	51.4983	49.7485
36	45.4631	42.0488	49.1293	49.5666	48.3659	43.8807	41.8969	44.8431	42.8674	38.8329	48.93	49.4843	50.4975	46.3794	46.3881	47.7961	42.1774	49.0746	47.207	46.3418	54.3266	43.6108	46.301	48.1044	50.1836	52.9764	47.966	48.981	51.0148	46.3051
37	48.2082	46.0582	46.5018	48.637	44.6543	43.5087	42.6939	43.5617	41.9798	42.2003	48.0102	51.0874	49.4359	45.8943	49.2091	49.3335	42.0021	49.6095	49.4308	46.5986	48.317	47.4317	48.0412	50.6559	51.681	52.4672	46.734	50.1306	50.9036	52.9175
38	48.4635	43.7155	49.1622	47.8581	45.6918	43.6001	42.5873	46.331	41.709	43.6106	48.6065	49.2048	51.0847	45.7702	48.0072	49.0286	44.6743	50.8954	45.1277	45.3227	54.4265	50.931	47.7318	50.9089	49.5873	56.4918	50.9193	47.2455	48.4667	49.7615
39	45.9135	45.1517	54.2304	47.929	49.2666	44.1914	44.1374	46.1751	43.7585	39.1679	48.7162	51.2883	48.8572	46.9927	49.1917	48.3574	41.1695	48.4943	48.9238	44.0339	49.5119	50.1196	47.9747	51.9433	52.7346	54.5414	53.1153	50.835	50.3919	48.1463
40	46.0921	48.4364	50.9501	48.5002	46.1683	47.9309	45.8764	45.2829	42.0417	39.0552	51.8956	50.1415	48.0033	48.8328	49.5127	48.7296	43.1888	52.1761	47.122	46.1834	54.8751	47.9586	50.6695	52.3437	52.2151	51.8871	48.8247	49.1564	50.2184	47.5344
41	49.3498	48.3765	51.1777	49.2541	46.0778	44.1595	39.9815	45.2838	41.3874	41.3321	48.7072	50.6061	49.0119	49.8713	48.5099	47.6819	43.9549	51.3557	49.4798	44.3638	52.2734	48.7607	48.793	51.4363	53.304	52.3404	49.5869	50.2433	49.7622	50.6914
42	49.1163	49.5091	47.5051	50.1927	46.2427	44.6131	45.1878	43.5279	40.61	42.9342	47.3526	50.6027	49.6786	48.4455	46.8369	50.1606	43.0066	48.5483	50.3502	47.0716	51.9397	48.9597	47.246	50.7179	55.6258	51.7511	49.0797	51.2898	51.7887	49.5736
43	47.1548	50.102	50.5908	51.3011	47.9949	43.2876	47.2745	46.867	42.051	41.5344	51.5074	52.138	51.2565	47.693	45.9203	48.1138	41.0512	51.3034	50.2379	48.4141	53.3624	49.4608	46.8332	50.787	55.2141	54.088	50.5421	49.2441	53.8446	50.4403
44	47.4879	49.5379	48.2751	49.1652	44.5448	43.4084	46.17	47.7067	46.431	41.452	49.7383	51.1008	50.0744	47.4576	49.5757	47.9587	45.4609	53.1207	51.4083	47.4478	52.9158	48.1287	50.2429	48.6216	52.5811	54.8903	52.2566	49.8193	51.4368	47.8952
45	46.2706	47.1619	48.371	50.2267	48.9319	43.9197	47.2562	46.0238	41.6776	43.0166	51.5999	51.4666	49.4256	50.1843	46.9563	48.2816	43.2594	49.4887	50.9703	48.0703	54.4734	51.1341	46.5512	51.8265	52.997	51.741	51.3703	49.0667	51.3208	51.8435
46	48.5009	48.7766	51.2	49.6455	47.8954	43.1056	42.9831	44.7576	44.0717	40.3335	50.3125	52.0157	51.8514	50.7665	52.1014	50.4314	43.8724	48.1788	52.5378	48.6278	52.4553	52.6528	47.9271	50.7331	53.9065	52.1508	52.3098	50.5594	50.4757	50.51
47	50.2465	47.8402	49.0063	49.4418	47.1816	44.78	47.3217	47.1261	44.0123	39.8986	51.4738	52.8562	51.9283	47.0459	50.7278	48.1887	46.88	52.9159	50.1753	45.5186	57.3298	51.0269	50.5417	54.8444	53.5518	53.2908	49.0374	50.5449	54.8418	51.8119
48	47.5834	47.1775	52.3757	52.9237	49.4838	43.5531	48.9767	47.0157	43.8858	40.9427	50.6409	52.0626	50.965	48.4379	49.8204	50.1938	45.987	53.5271	49.8263	49.2219	53.6122	51.3558	51.7128	53.3019	53.4865	54.5282	50.2713	51.7764	53.8241	49.7791
49	50.8692	48.955	54.6672	50.5822	47.253	43.9837	45.4071	47.3033	45.612	41.3137	52.8776	51.0573	52.507	50.1228	49.4986	47.44	45.4762	50.2139	48.7417	48.1597	55.7653	52.7105	48.2756	53.877	56.5353	53.0829	51.0069	54.2538	53.5541	49.4462
50	50.5485	49.1101	50.4968	47.7093	47.4571	45.8774	44.2668	46.3034	46.5201	44.3621	49.9275	53.9905	50.8898	49.6933	52.2317	51.767	48.5145	52.9459	48.6896	48.0955	53.0098	48.8906	50.4572	52.2787	52.102	54.2503	52.4988	51.682	53.7315	53.5945
51	50.2164	46.3962	50.4649	48.5901	48.1568	44.7099	44.7264	46.6631	43.8553	40.3032	51.803	54.4567	52.9506	53.5245	49.9556	49.7406	46.2475	53.1739	52.9366	50.5197	54.1477	52.86	53.1542	50.155	56.1931	54.6063	51.1143	53.456	55.4169	51.4678
52	49.1246	49.5767	50.2005	52.9257	49.5722	48.2266	50.2019	48.696	45.8624	41.3809	51.7777	51.8902	53.3293	48.4346	52.9151	50.8505	47.1303	54.5283	51.373	49.768	56.6195	55.0571	48.66	53.4066	54.7724	56.0476	50.0448	51.4305	57.5693	54.2073
53	49.931	49.0292	54.8968	50.697	48.0975	44.0662	48.0968	50.7733	45.6494	43.828	55.3215	54.1185	52.8746	49.0437	51.1998	50.6571	47.9186	54.254	52.0998	49.5599	57.0361	50.8722	51.3897	54.2774	55.6186	55.5973	54.7274	54.2259	56.1129	57.1114
54	50.5993	47.3226	51.7327	49.8382	50.1201	47.5412	47.8617	50.4724	45.4813	42.7024	52.3215	55.031	51.6753	49.8815	52.3113	50.6963	46.1922	51.0437	52.6068	49.642	59.375	52.2053	50.0539	55.4886	54.1149	53.4034	53.0789	53.6352	55.7006	53.6429
55	48.1667	49.785	52.6033	51.1204	49.0053	48.0783	51.0792	51.7119	43.8044	45.0864	52.7449	54.5195	51.601	49.9405	53.9718	50.2543	47.8675	54.9749	49.4653	48.3312	55.0359	55.7695	51.9472	56.0292	54.6127	55.5435	52.9548	52.45	57.2417	54.1701
56	49.8127	50.512	52.3651	51.1194	52.5409	48.0357	46.9835	49.5	48.5662	44.7826	53.2289	54.8083	51.9206	50.7901	53.5754	52.4544	44.4249	54.6183	52.4352	49.2471	56.3487	55.1829	51.1552	52.1384	53.8826	57.3398	55.3773	53.1235	58.2311	50.0749
57	50.2849	48.5173	48.5095	53.0585	50.4046	48.0064	49.2529	51.8472	48.3871	46.4759	53.98	53.6037	53.2361	51.1748	53.1938	53.0319	47.5917	53.8485	51.0978	48.2629	56.2938	53.6364	55.566	55.7548	54.5142	56.0557	56.0854	53.6882	55.9725	53.1993
58	52.3377	53.2004	53.8469	51.1244	47.9758	46.1686	50.6999	51.7769	51.3965	46.5591	51.6663	54.101	52.3643	50.6846	53.1971	54.9194	45.6056	52.3372	51.2711	49.7558	58.4848	52.8002	52.7138	54.8993	57.5485	55.8894	53.9789	50.994	55.9111	53.6085
59	52.4913	49.7152	51.2436	53.1454	45.7813	48.7459	52.0133	50.5116	45.8165	41.9309	53.156	53.2647	50.9556	52.237	50.9667	52.1026	46.8068	54.7229	53.1917	52.5286	54.8821	52.4631	53.1521	56.4112	58.0587	53.4369	54.9677	55.6183	59.0958	53.4671
60	49.8397	49.7185	54.1103	52.3715	48.6976	45.9067	50.8066	48.8073	44.0089	45.8491	52.6925	53.9201	55.2935	50.4147	50.7088	51.3053	44.6734	52.9622	52.148	51.0731	54.7302	51.5486	52.2323	57.4213	55.9981	56.2535	56.4576	53.216	59.8503	53.1761
61	54.0906	50.3613	52.4203	54.9987	50.7213	43.8088	49.6644	50.199	48.0383	43.7033	51.4476	55.262	50.6308	54.1977	52.2914	53.4152	44.7705	54.5497	50.6109	50.3905	57.9073	55.0798	53.8068	55.2447	55.3894	58.9646	53.3566	54.9804	61.0015	55.0145
62	53.3838	55.9365	52.2256	53.5648	50.7535	45.7229	51.8726	50.1723	44.8032	46.2273	54.8448	53.2932	54.4234	54.3462	52.3727	55.1195	43.5361	51.1585	51.8937	51.8752	58.5647	53.1662	52.793	58.7463	58.7068	58.6989	52.9705	53.3268	58.3842	54.2129
63	50.9439	50.2804	54.0028	52.2297	50.845	48.0677	52.099	51.2782	48.2182	47.0068	53.1585	57.3054	54.1422	51.6507	53.7313	54.5301	46.2534	56.3242	50.9278	51.3486	58.1791	52.4909	54.0834	56.0495	57.8108	57.8337	55.0366	54.8619	59.7177	54.2166
64	52.6719	52.3726	56.0134	53.4629	48.9922	46.8549	49.2511	51.9523	49.0941	45.6604	54.5197	53.2781	52.0993	51.7055	55.8522	54.8197	46.2977	53.5211	52.7143	51.0967	61.4691	52.5239	52.9155	52.1283	57.2187	56.6633	55.0543	50.3146	56.2962	57.2388
65	52.867	53.1173	49.7191	55.2154	49.1189	47.6655	49.9152	52.6112	45.9175	46.3584	55.0078	54.527	55.1491	52.0252	53.7496	52.2644	49.6382	52.8327	51.7348	51.9679	56.2518	52.893	54.6008	55.2061	59.3612	58.2364	54.0095	54.8041	60.944	53.8316
66	53.7149	52.3117	54.9229	52.9397	49.907	47.7693	49.5771	47.997	45.6163	48.0853	54.5647	56.2665	53.9669	53.527	55.4076	52.5804	45.1902	52.501	50.5355	52.7578	54.5983	52.2229	52.9725	58.978	58.3812	60.131	51.9612	57.8471	57.5098	55.4404
67	51.3601	53.6758	53.7258	53.4729	49.3993	50.3023	49.9773	52.8863	46.9198	50.6796	54.369	58.2136	53.4353	51.2491	53.8698	53.3061	47.0596	54.5455	50.5539	52.067	54.983	55.5283	54.8722	58.7504	56.0604	58.2252	54.2094	55.1548	60.3328	54.5597
68	52.4892	52.0313	54.4028	52.4504	48.7911	50.376	53.4997	50.7146	49.6016	46.2145	57.4304	54.1939	54.3405	51.2955	53.6077	53.1417	47.6683	51.6626	53.0681	52.8943	61.0035	55.5572	56.1837	56.3381	56.2522	58.494	55.462	54.2076	61.2735	53.5657
sec	α-Syn Control (96 h)										α-Syn SO286 (96 h)										α-Syn SO82 (96 h)
0	0	0	0	0	0	0	0	0	0	0	0	0	0	0	0	0	0	0	0	0	0	0	0	0	0	0	0	0	0	0
1	3.04674	2.64747	1.38159	2.86508	2.97314	2.29637	1.54814	2.55028	2.49865	3.7686	12.3991	10.2014	10.2014	10.2014	11.597	12.3779	11.7485	11.9708	11.0691	12.3488	3.11919	3.23776	2.21908	2.61317	2.7437	4.78944	2.21816	3.17051	3.48982	3.07229
2	3.78397	4.97099	4.22363	6.25452	3.9062	5.48531	4.77652	1.72711	5.25075	5.61568	16.8374	16.9004	16.9004	16.9004	17.347	18.5985	18.5154	19.9986	18.4013	16.1257	5.17637	4.52323	4.04515	4.44316	4.94296	5.99001	4.13636	6.11409	2.95357	5.6718
3	5.64167	5.45074	4.7151	6.30958	5.54474	5.42801	6.27842	4.8536	4.77667	5.20704	20.7432	21.0228	21.0228	21.0228	23.0979	22.7441	21.2492	22.102	23.6972	19.8914	6.07209	7.39081	6.27739	5.53918	6.45236	7.13751	6.97409	7.2388	5.24338	7.33242
4	7.62594	7.39915	4.05869	7.54601	7.11514	6.79526	5.7119	5.11033	7.18595	8.53671	22.3133	24.4462	24.4462	24.4462	23.896	26.1196	24.259	26.5889	25.3261	24.7421	7.52801	6.59478	6.82658	7.47089	7.68035	7.38053	5.68318	7.62229	7.29656	6.17383
5	6.99208	10.4047	5.81489	7.41492	6.30191	9.28328	6.64983	5.80694	8.87276	8.87656	23.343	26.317	26.317	26.317	27.1327	28.7865	24.752	28.414	29.6764	25.9846	8.36237	8.36124	8.68468	7.25431	8.67682	9.5677	9.61422	8.47202	7.80185	8.47972
6	10.0706	8.17052	7.10463	9.05249	7.02817	10.1986	7.59894	8.50538	7.32934	8.39092	26.2207	27.358	27.358	27.358	26.5671	27.9451	27.0981	29.0261	30.7089	27.774	8.64345	9.88174	7.73847	8.15235	8.24526	10.5459	10.5177	8.64346	7.41304	8.62345
7	9.94907	11.2295	8.09285	10.3109	8.47294	9.80291	8.54601	7.77637	8.16693	10.2606	27.8715	28.687	28.687	28.687	27.8981	30.4135	27.7119	31.017	31.546	28.8882	9.32588	10.0929	8.5737	7.92593	10.3201	10.1135	12.7852	9.80979	8.35122	7.97203
8	9.75241	9.95079	6.89111	8.65712	8.91652	10.3838	10.4325	6.98355	9.54071	10.0373	28.0511	29.8712	29.8712	29.8712	27.9164	30.1438	27.0856	32.6507	32.8421	28.3438	10.7467	9.77689	9.15951	8.44112	10.6603	9.58055	11.4681	10.064	9.65983	9.49817
9	10.2905	10.8521	8.76561	8.67338	8.98417	10.775	9.645	8.64481	10.2233	10.3058	28.8182	31.6174	31.6174	31.6174	30.2902	30.4799	30.4815	34.3616	32.8598	32.0477	9.31698	9.93938	9.68353	9.92819	11.1391	12.3666	12.1044	10.5079	8.58314	9.72814
10	11.1679	11.4083	8.52324	10.6151	8.78895	11.3179	8.88592	9.80187	10.9029	11.2247	30.5592	31.0949	31.0949	31.0949	32.1098	31.9992	32.1616	32.9306	33.8953	31.909	9.89697	12.2047	10.1709	10.7141	11.2	12.0415	14.5558	11.9388	10.1662	9.89908
11	10.4291	11.0626	7.94233	12.5206	9.33642	13.268	10.747	9.79673	12.5806	10.5758	29.9246	32.8813	32.8813	32.8813	33.1786	33.6562	31.3723	35.5135	35.2452	30.3994	11.8839	11.3928	11.1606	10.8476	12.3514	12.4638	15.3045	11.9829	11.0634	10.5017
12	9.50734	10.5828	8.39869	10.7923	9.68384	10.7632	10.1419	10.2011	13.4394	11.332	33.7482	33.2319	33.2319	33.2319	33.4058	35.7578	31.7552	36.4667	36.4536	33.4084	11.4454	11.5359	10.5514	10.7693	11.7481	12.5834	17.0603	11.539	11.1831	10.1034
13	12.2762	11.6617	10.2588	13.2243	8.71647	11.2122	11.1616	8.31091	12.0192	11.9372	33.2077	31.8496	31.8496	31.8496	34.024	35.4784	33.8588	36.7908	34.7171	34.3102	10.5913	12.403	10.0594	10.4937	12.0049	11.8571	16.7163	10.9082	11.6831	11.6665
14	12.0478	12.0603	11.197	12.464	10.7309	14.534	11.0351	12.3017	11.0877	11.737	33.2038	34.5369	34.5369	34.5369	34.72	35.1755	32.4954	34.1782	37.5806	33.4694	12.3298	12.806	11.2567	12.0251	11.1664	13.1091	17.7947	11.6222	11.5026	11.2876
15	12.8032	12.5495	10.1082	12.6726	9.93076	14.528	12.0106	10.341	12.16	12.6647	32.7887	35.2165	35.2165	35.2165	34.3861	35.5302	32.4697	36.482	35.8533	32.4297	12.4891	13.2119	11.1446	12.6239	13.7915	14.4694	17.3632	12.2029	12.6402	10.9016
16	11.8658	13.1762	11.6235	12.7267	9.96796	13.4349	12.035	11.3006	14.3623	13.3926	33.7968	34.9394	34.9394	34.9394	35.5898	37.1086	34.5163	38.8106	37.5722	36.4355	13.1082	12.8542	11.5084	11.2933	14.1668	13.8393	18.2512	12.0538	11.9806	10.9725
17	12.6217	13.5495	10.9888	12.7214	12.3347	13.7347	10.4696	10.8694	12.4993	12.5204	33.8878	36.6623	36.6623	36.6623	36.1249	38.1112	35.2611	38.9715	37.9704	35.0107	12.9028	13.2159	12.1435	13.3667	14.3322	14.2225	20.0902	13.8449	11.9633	11.0525
18	13.4527	11.6599	9.96927	12.5416	10.2197	14.6179	12.9511	12.8718	12.9436	13.3818	34.188	36.6422	36.6422	36.6422	35.1308	38.304	33.3362	35.9245	38.1749	36.873	13.5274	13.3317	11.5983	13.3038	15.1281	14.3415	17.8697	13.3474	12.3804	11.187
19	13.2631	11.6029	9.47155	13.1037	10.8609	11.9086	13.0624	12.9834	13.4116	13.3341	35.4069	36.8396	36.8396	36.8396	35.1072	38.5899	33.3214	37.2936	39.4056	37.564	12.2714	12.2037	12.7905	13.5275	13.7894	14.6091	16.1747	13.9519	11.2896	11.9011
20	14.2131	11.968	11.1417	13.0685	12.958	14.6303	12.7423	12.6387	13.6499	12.9249	34.8609	36.5756	36.5756	36.5756	37.1883	40.2881	36.924	36.6147	39.3172	36.5766	13.1725	13.3794	13.1303	14.1854	15.4269	13.6493	19.5296	14.5683	12.7441	12.6721
21	12.4487	13.7441	10.5002	14.0071	11.9993	14.1008	13.1406	13.9743	12.8295	14.4342	35.4556	37.304	37.304	37.304	35.48	38.9705	36.6261	38.8846	40.2797	37.8612	13.5086	13.6889	12.2459	12.7443	15.1224	15.7722	17.9643	11.6742	11.8751	12.1038
22	13.8349	11.4436	11.6596	13.4628	10.9682	13.7861	11.4721	11.1498	14.9202	14.4856	36.6546	36.6368	36.6368	36.6368	35.4945	40.5133	35.641	39.7944	39.268	37.526	13.2299	12.4209	13.4644	14.3905	13.7652	14.1527	21.796	12.4799	13.5358	13.689
23	13.8944	15.0258	12.3131	15.027	11.3465	15.551	11.3888	12.6135	15.5351	14.521	37.9549	36.5369	36.5369	36.5369	36.5106	39.7634	36.9942	37.7304	36.7427	38.7004	14.5829	14.801	13.3225	15.1977	13.2208	15.0896	17.4239	13.8305	13.3055	11.6742
24	12.8163	14.435	13.1912	14.5315	13.3238	16.0771	13.2138	12.6135	15.6785	12.926	37.6085	38.6376	38.6376	38.6376	37.4399	39.6419	36.4677	40.7452	39.7754	37.6892	13.0463	13.0912	14.2647	14.0509	15.9881	14.4627	19.8111	13.3509	12.4528	13.3271
25	13.8924	14.1827	11.4932	15.2546	12.454	14.1141	13.099	11.6921	14.3704	14.6519	38.6446	38.1894	38.1894	38.1894	37.3347	40.3141	37.665	40.1427	40.3458	37.9555	15.0258	13.5116	13.5084	14.5081	14.15	14.6164	20.6884	13.2107	14.197	12.3857
26	14.6498	13.0698	11.7409	13.7439	11.1943	15.7599	14.1421	12.0944	14.6869	14.504	37.3155	37.4975	37.4975	37.4975	37.1693	40.3878	35.974	39.8274	41.1291	38.6108	13.5071	15.1215	12.5937	13.7522	14.9927	14.1828	18.1482	13.8563	13.5925	13.9939
27	14.1823	12.8082	11.8971	14.9358	12.7546	15.3124	14.3936	14.0479	14.8662	14.0246	37.2652	39.6322	39.6322	39.6322	36.3757	39.7617	38.0074	41.2873	41.5519	38.6291	14.8477	16.9078	14.6749	14.7011	16.8937	15.4599	20.4366	13.9598	12.8779	13.9883
28	14.9019	15.9848	12.2193	15.4601	12.5835	16.3122	12.0183	12.5708	15.8689	16.6186	38.6103	38.1918	38.1918	38.1918	37.7196	39.7949	38.7975	43.4439	42.5136	36.7438	14.7754	14.6643	13.1726	15.1622	15.7345	15.5275	18.9118	13.1022	13.9367	13.6957
29	15.7551	14.4361	11.3523	15.7642	11.7355	14.982	16.0692	11.5681	15.4882	14.5323	39.3191	38.7576	38.7576	38.7576	37.0023	40.9344	36.8967	42.0941	41.4189	40.6752	14.4424	16.0368	14.8099	14.2111	15.2594	16.3035	21.449	14.5866	15.2296	12.994
30	15.9099	15.1393	11.8015	15.6651	12.9512	14.2425	14.0714	12.6567	16.3132	16.2197	38.279	40.746	40.746	40.746	38.27	41.3839	38.5019	41.9928	40.8816	37.0647	14.3271	13.7694	13.164	16.0739	15.85	15.7817	21.1264	14.1184	15.0118	13.6382
31	14.6205	16.3022	12.1977	16.0904	14.8425	15.2749	13.9017	13.6116	15.4367	15.5703	37.1942	39.4077	39.4077	39.4077	36.4771	42.4076	38.4792	43.6064	40.4634	36.8856	14.2692	15.367	13.394	16.116	15.2263	16.0326	18.6148	15.0905	15.0145	13.9518
32	15.9715	14.7519	11.6384	16.0411	13.9292	16.5073	14.3651	12.9243	16.8645	15.6653	37.6588	39.2212	39.2212	39.2212	38.7907	40.131	38.4168	41.9703	41.5481	40.6966	13.9406	15.1215	13.5422	16.6755	15.1234	15.5303	21.3912	13.8503	13.3737	14.8363
33	13.9262	12.3513	12.5507	15.0076	14.6748	15.5446	15.143	14.0453	14.9712	14.292	39.3718	40.3257	40.3257	40.3257	39.4005	42.8254	38.9488	43.5573	40.8501	38.45	13.6951	15.6129	13.9861	15.2694	17.6734	16.6248	23.7927	13.3232	14.4121	14.5601
34	14.9004	14.2492	13.9712	15.9777	15.4774	17.0817	13.9327	13.1372	16.2677	15.5261	40.8006	40.955	40.955	40.955	40.775	42.985	38.0409	43.0715	41.9478	39.8669	15.591	13.927	14.8168	15.1239	15.1859	16.8426	22.1894	14.1392	15.9773	14.4426
35	15.1788	15.8513	12.858	15.7538	12.9512	16.5275	16.146	13.6332	15.4205	15.4332	38.9551	41.5215	41.5215	41.5215	38.9912	39.6872	39.3395	42.0081	42.951	41.3955	15.0333	14.8596	14.2344	16.1789	15.2904	16.46	19.6355	14.8403	14.1744	13.6644
36	16.7107	15.0829	13.0219	16.5109	14.986	14.2183	13.8753	14.4924	14.3982	16.9646	41.1327	41.7058	41.7058	41.7058	39.1185	43.3745	40.9642	44.4992	42.5198	41.1063	14.3988	15.206	14.9832	15.1502	16.6071	15.251	23.7743	14.3686	14.9326	13.9215
37	15.7198	15.8907	13.1547	16.3358	12.7502	16.5033	13.4516	15.0876	16.0385	15.6211	39.7629	42.5316	42.5316	42.5316	40.483	44.0176	39.5454	41.7257	41.2298	42.9773	14.5042	15.1911	13.9604	16.7915	16.4081	16.4935	22.9155	14.0218	14.7757	14.766
38	16.212	14.9306	11.9741	16.1119	14.815	16.6229	15.4113	14.9847	17.9848	15.8249	40.1062	39.7909	39.7909	39.7909	40.826	43.0239	40.6951	42.8969	45.9076	38.6742	15.5826	15.4276	15.3408	16.4704	16.8517	17.0946	23.9296	14.1154	14.9342	14.1438
39	16.3522	16.137	14.1809	14.2499	15.0691	16.8768	13.8667	15.2507	16.8852	15.733	40.6969	42.0185	42.0185	42.0185	39.3243	41.8779	39.8855	43.8855	43.34	41.031	15.8508	13.446	14.6429	17.3799	16.0663	16.8728	22.8666	15.3972	15.8257	14.15
40	16.3572	15.3092	13.2369	16.0332	13.6529	16.002	14.232	14.7563	17.7612	18.0658	41.9908	44.034	44.034	44.034	38.95	40.6996	39.072	44.3673	43.566	41.2275	15.7018	16.4358	14.3065	17.3706	16.741	17.8639	22.4102	14.3473	13.9661	15.9051
41	15.1783	16.4951	13.4446	16.3825	13.204	17.6725	15.1603	14.7635	15.8951	16.6946	41.6771	44.2151	44.2151	44.2151	41.7751	42.8238	39.8754	42.9419	41.7541	40.6363	15.8637	15.4763	14.8328	17.6107	15.8127	16.6533	22.8053	15.6023	15.9416	13.5694
42	14.9302	14.5038	13.0094	16.5628	13.8452	18.2964	16.1622	13.8256	16.8958	17.3886	41.2828	43.5355	43.5355	43.5355	39.8297	42.2116	41.9828	44.4574	44.2056	41.0167	15.7884	15.9697	14.5874	16.2041	17.6056	17.408	23.8201	15.5795	14.9882	14.8594
43	17.5785	16.1729	13.5649	17.7159	13.9916	16.6239	16.6266	15.1062	17.9409	16.4692	40.8302	44.4171	44.4171	44.4171	40.589	41.8909	38.6633	44.8942	43.3485	44.6042	15.9582	14.4402	14.053	17.0069	16.9132	17.1896	23.8326	14.9488	15.9878	15.2459
44	16.1838	14.2703	13.209	16.3374	14.57	17.6236	14.1157	14.282	16.5414	17.5242	40.526	43.4357	43.4357	43.4357	41.756	42.721	41.5468	43.3996	43.1056	41.1522	13.9935	16.316	12.846	16.9719	18.0593	16.1991	23.2636	15.359	16.0088	15.6515
45	16.4278	15.0117	13.4754	17.0122	15.9626	17.2201	16.1556	14.5145	15.4508	16.1581	42.0339	43.9976	43.9976	43.9976	41.7446	44.5456	39.8395	43.5637	45.6439	40.7639	15.0199	15.9443	16.2121	15.8529	17.9375	17.6449	23.6374	14.7853	14.9573	15.325
46	16.39	15.5997	13.2662	16.6064	14.7497	17.0872	15.581	14.7995	16.5792	17.1756	42.7851	45.4891	45.4891	45.4891	41.615	43.0279	41.5359	42.7907	43.2924	42.2213	16.3907	15.2566	14.5725	18.931	17.0518	17.679	23.86	15.9754	15.7553	16.4707
47	16.2821	15.7272	12.6752	16.8434	13.4712	17.8375	15.7944	17.1198	17.3063	15.6001	42.5001	44.027	44.027	44.027	42.465	44.1245	40.8987	44.4799	45.7992	43.2839	15.5707	16.4402	14.8419	15.6757	18.6074	17.9734	23.3297	15.5225	14.2594	15.3086
48	16.3295	16.2693	14.0895	16.8486	15.1662	17.8498	15.8406	14.7085	16.0693	17.5611	43.26	44.1059	44.1059	44.1059	39.9425	43.6798	41.2013	43.7857	43.0825	43.4519	15.4019	15.8718	16.1097	17.0594	17.3547	17.5024	25.3348	14.5153	15.5093	14.6335
49	17.2588	17.2629	13.134	18.2576	15.7649	17.0264	15.1938	15.1705	17.5708	16.4872	42.7739	44.0657	44.0657	44.0657	39.9204	43.9916	42.1177	44.2829	45.2419	42.6848	15.4084	16.2102	15.3351	17.0753	19.019	16.6555	23.5648	14.7739	15.6556	14.6043
50	15.2842	16.0095	14.0294	19.4594	14.1771	18.3596	16.4468	14.7887	16.8635	17.7932	43.6639	43.3606	43.3606	43.3606	43.2646	45.0744	42.5147	44.7816	44.7068	42.249	15.9508	15.8807	15.9552	16.4551	18.0797	18.1242	22.994	14.6391	16.332	15.1458
51	17.2916	15.8948	14.7575	18.0337	14.2834	17.0136	16.4589	15.5327	16.3531	17.9733	41.2381	43.5936	43.5936	43.5936	42.4177	45.519	42.7105	43.8332	48.0332	44.1398	15.8453	14.9441	14.2681	17.2574	16.4905	18.3086	22.8571	14.9701	16.0397	15.0848
52	16.8943	15.5885	15.3946	16.3274	14.9773	19.0536	16.7226	16.7463	19.1773	16.5041	43.8683	46.2105	46.2105	46.2105	42.0694	44.5626	41.5679	45.771	44.4232	44.6509	14.865	16.8393	17.0479	17.7486	17.1972	18.6393	24.6878	16.2108	15.174	16.0673
53	15.2398	16.8384	13.1186	16.8329	16.4603	17.7664	15.2715	15.4612	17.1351	18.2988	42.6438	43.0734	43.0734	43.0734	42.1784	45.3085	41.3144	46.7209	44.7614	44.5004	16.4016	16.8706	14.0096	16.9714	17.5615	19.7242	21.696	15.5597	15.61	15.4292
54	16.1757	16.6168	14.1304	17.1192	15.4721	18.7059	17.4065	16.1732	17.6996	17.2649	43.893	46.1362	46.1362	46.1362	42.6548	45.5765	43.081	46.4853	44.2264	42.894	17.0207	15.2457	15.1491	17.8946	17.5085	17.2723	23.1743	16.0765	15.9684	15.6571
55	16.4081	16.5927	13.9804	17.3929	15.9703	18.5992	15.8284	14.1245	16.9069	18.0622	45.3131	44.4388	44.4388	44.4388	42.4894	47.0626	41.2247	45.3382	44.7007	44.2246	16.3417	18.4417	15.6743	17.5746	17.8172	17.9103	25.2693	16.3495	16.0098	15.4451
56	17.0375	16.8872	15.1398	17.5528	16.3163	17.2615	15.9331	16.8482	17.6561	18.3086	44.5476	44.7321	44.7321	44.7321	42.2836	45.766	41.6123	47.387	45.7108	44.4885	15.6152	15.8266	15.811	16.9752	16.5866	18.3237	26.1573	14.6253	15.9846	14.9169
57	16.7374	15.2257	13.9698	17.7888	15.806	18.3137	15.0556	15.8758	18.2726	18.4698	43.6615	46.2855	46.2855	46.2855	42.4909	45.4615	41.7309	45.6801	47.5081	43.2776	14.6651	16.3359	16.6428	17.6769	18.0435	18.2745	25.6478	15.8679	16.5697	14.2501
58	17.5851	15.8354	12.9902	17.9917	15.4465	17.7664	17.7459	14.8731	18.413	18.3425	45.3379	46.5046	46.5046	46.5046	44.1794	46.5532	44.2509	46.1836	44.899	42.1476	17.5205	16.967	16.5164	16.7925	17.1956	19.065	25.2866	15.0033	13.8874	15.7942
59	17.224	16.7808	13.8193	17.7626	16.2752	18.5068	16.1241	16.1855	18.5382	18.249	42.9455	46.1253	46.1253	46.1253	45.2596	47.2943	44.0856	46.1281	45.6578	45.0281	17.9134	18.4422	15.4203	17.5342	18.8646	18.1885	25.136	16.4912	15.1971	15.9261
60	17.7374	15.7872	13.9462	19.0111	14.4613	19.6286	16.648	15.2564	16.8938	19.3019	45.1646	47.9489	47.9489	47.9489	43.3531	47.0999	42.3962	45.1186	45.3956	46.1352	15.4366	17.8842	16.0988	19.5452	17.9779	19.9594	23.2791	16.1161	18.6612	15.4759
61	17.5725	16.8861	14.9397	18.6508	15.547	19.3633	16.6312	14.266	19.0168	19.6284	45.6204	46.2778	46.2778	46.2778	44.7702	46.5378	43.6348	46.063	46.4011	44.2246	15.3183	18.4174	16.4666	17.6096	16.4711	18.2684	24.645	16.1672	16.8688	15.8527
62	17.0919	15.9654	13.4793	18.7562	15.2035	19.0892	16.5357	17.0087	17.4229	19.4318	44.6865	47.027	47.027	47.027	43.456	48.4491	44.6089	47.2953	42.8157	45.5852	16.3758	16.6097	16.5461	19.2958	19.0867	19.5991	25.8829	16.0537	17.6952	15.9923
63	16.9008	16.9137	14.076	20.0105	15.704	19.6458	16.5875	15.0444	17.7309	17.9816	44.3816	46.825	46.825	46.825	44.5385	46.9233	44.8733	48.3136	46.8601	46.5504	18.1158	15.3491	15.7984	17.4614	17.5757	18.6846	24.0504	16.1136	16.9249	16.0775
64	17.4429	18.6316	15.2605	18.1485	14.3897	19.3633	16.3766	15.6556	18.0227	17.2921	44.3488	47.3219	47.3219	47.3219	45.1506	47.3534	42.9375	48.2251	46.2751	44.9727	16.4481	15.6422	16.2275	18.3671	19.7172	19.3706	26.1603	16.893	15.9122	16.3943
65	18.338	16.9431	13.4216	18.439	15.5016	18.5769	16.5026	15.4267	18.3751	18.9878	44.8062	47.8212	47.8212	47.8212	45.6812	47.7599	44.7384	47.6983	47.7311	46.0567	17.2696	15.766	15.2618	18.4907	18.2861	19.9354	25.4437	16.3832	17.213	15.999
66	15.62	18.3747	14.6464	19.2759	16.1012	17.9481	17.5259	15.5671	17.6006	18.8286	46.354	47.8738	47.8738	47.8738	45.8824	46.256	46.2632	47.0556	44.3548	46.365	16.6094	18.7374	16.6846	18.861	18.1522	18.2829	23.951	16.9802	17.1673	14.7449
67	18.0939	17.8955	15.4749	19.0347	16.3114	20.5745	17.3557	16.06	19.9619	18.9231	44.7599	46.2097	46.2097	46.2097	45.3892	47.3761	45.1058	48.4769	47.6742	47.7193	16.5847	16.7508	16.5896	19.5485	17.5038	18.7544	24.7914	16.3133	15.5423	15.6874
68	19.0071	15.4544	15.4653	18.719	15.4417	19.3327	19.0548	17.3802	16.6964	19.4785	43.719	46.4845	46.4845	46.4845	46.2224	47.1299	44.2681	48.8011	49.4569	46.7169	16.117	17.3744	16.2464	19.665	18.0561	19.2097	23.9272	15.7346	17.288	16.9086

## Sheet: (b)_right
		final recovery rate(%)
	field	UBQLN2 Control (24 h)	UBQLN2 SO286 (24 h)	UBQLN2 SO82 (24 h)
	1	52.4892	57.4304	61.0035
	2	52.0313	54.1939	55.5572
	3	54.4028	54.3405	56.1837
	4	52.4504	51.2955	56.3381
	5	48.7911	53.6077	56.2522
	6	50.376	53.1417	58.494
	7	53.4997	47.6683	55.462
	8	50.7146	51.6626	54.2076
	9	49.6016	53.0681	61.2735
	10	46.2145	52.8943	53.5657
	field	UBQLN2 Control (96 h)	UBQLN2 SO286 (96 h)	UBQLN2 SO82 (96 h)
	1	19.0071	43.719	16.117
	2	15.4544	46.4845	17.3744
	3	15.4653	46.4845	16.2464
	4	18.719	46.4845	19.665
	5	15.4417	46.2224	18.0561
	6	19.3327	47.1299	19.2097
	7	19.0548	44.2681	23.9272
	8	17.3802	48.8011	15.7346
	9	16.6964	49.4569	17.288
	10	19.4785	46.7169	16.9086
