# Supplementary material for: Ubiquilin-2 liquid droplets catalyze α-synuclein fibril formation
Source: EMBO J. 2025 Oct 14;44(22):6527–55. doi: 10.1038/s44318-025-00591-1 (PMC12623503; doi:10.1038/s44318-025-00591-1)
Supplement: Supplementary file 9 — EV Figures Source Data [file 44318_2025_591_MOESM9_ESM.zip › EMBOJ-2025-121908R1_SourceDataForEV/Expanded View Figure 4/EV4A/(a)_Numerical data.xlsx]

## Sheet: UBQLN1
Cycle=4_Fc=2-1_X	Cycle=4_Fc=2-1_Y	Cycle=5_Fc=2-1_Y	Cycle=6_Fc=2-1_Y	Cycle=7_Fc=2-1_Y	Cycle=8_Fc=2-1_Y	Cycle=9_Fc=2-1_Y	Cycle=10_Fc=2-1_Y	Cycle=11_Fc=2-1_Y	Cycle=12_Fc=2-1_Y	Cycle=13_Fc=2-1_Y	Cycle=14_Fc=2-1_Y	Cycle=15_Fc=2-1_Y	Cycle=16_Fc=2-1_Y	Cycle=17_Fc=2-1_Y	Cycle=18_Fc=2-1_Y	Cycle=19_Fc=2-1_Y
0.1	-0.369141	-0.351563	-0.289063	-0.371094	-0.313232	-0.257813	-0.171875	-0.298828	-0.289063	-0.294922	-0.328125	-0.169922	-0.5	0	-0.244141	-0.378906
0.2	-0.279297	-0.351563	-0.308594	-0.419922	-0.332764	-0.228516	-0.230469	-0.320313	-0.320313	-0.285156	-0.337891	-0.150391	-0.429688	-0.121094	-0.263672	-0.298828
0.3	-0.226563	-0.302734	-0.269531	-0.388672	-0.27417	-0.242188	-0.235107	-0.324219	-0.326172	-0.302734	-0.357422	-0.170654	-0.451904	-0.0761719	-0.248779	-0.314453
0.4	-0.275391	-0.28125	-0.257813	-0.333252	-0.299561	-0.269531	-0.28125	-0.356201	-0.330078	-0.310547	-0.339844	-0.244141	-0.441406	-0.0944824	-0.263672	-0.284424
0.5	-0.270264	-0.291016	-0.260498	-0.283203	-0.293701	-0.263672	-0.298828	-0.371094	-0.333984	-0.298828	-0.306641	-0.256592	-0.435547	-0.0917969	-0.242188	-0.252686
0.6	-0.277344	-0.28125	-0.273438	-0.266357	-0.264404	-0.275391	-0.298828	-0.392578	-0.271484	-0.292969	-0.283203	-0.289063	-0.433594	-0.0839844	-0.25	-0.275391
0.7	-0.300781	-0.267578	-0.273438	-0.289063	-0.258545	-0.263672	-0.28125	-0.378906	-0.275391	-0.285156	-0.279297	-0.304688	-0.423096	-0.111328	-0.257813	-0.298828
0.8	-0.308594	-0.246094	-0.271484	-0.296875	-0.250732	-0.257813	-0.279297	-0.382813	-0.269531	-0.283936	-0.277344	-0.294922	-0.40625	-0.105469	-0.265625	-0.28125
0.9	-0.326904	-0.246094	-0.289063	-0.279297	-0.239014	-0.251953	-0.28125	-0.359375	-0.259766	-0.283203	-0.279297	-0.292969	-0.408936	-0.0957031	-0.259766	-0.269531
1	-0.339844	-0.240234	-0.271484	-0.279297	-0.252686	-0.251953	-0.275391	-0.355469	-0.255859	-0.267578	-0.289063	-0.289063	-0.412109	-0.0976563	-0.251953	-0.269531
1.1	-0.330078	-0.230469	-0.285156	-0.279297	-0.260498	-0.261719	-0.294922	-0.335938	-0.240234	-0.275391	-0.269531	-0.307373	-0.412109	-0.109375	-0.25	-0.269531
1.2	-0.333984	-0.230469	-0.301514	-0.269531	-0.276123	-0.255859	-0.291016	-0.322266	-0.244141	-0.279297	-0.273438	-0.300781	-0.400391	-0.0996094	-0.255859	-0.267578
1.3	-0.339844	-0.224609	-0.308594	-0.269531	-0.285889	-0.246094	-0.299561	-0.314453	-0.240234	-0.289063	-0.289063	-0.300781	-0.395752	-0.09375	-0.259766	-0.269531
1.4	-0.333984	-0.230469	-0.3125	-0.259766	-0.291748	-0.25	-0.3125	-0.3125	-0.244141	-0.298828	-0.279297	-0.304688	-0.383545	-0.103516	-0.257813	-0.273438
1.5	-0.333984	-0.228516	-0.322266	-0.25	-0.278076	-0.254639	-0.3125	-0.322266	-0.240234	-0.308594	-0.267578	-0.304688	-0.390625	-0.104248	-0.258545	-0.283203
1.6	-0.330078	-0.230469	-0.328125	-0.25	-0.266357	-0.257813	-0.316406	-0.328125	-0.244141	-0.310547	-0.271484	-0.300781	-0.390625	-0.101563	-0.265625	-0.292969
1.7	-0.333984	-0.234375	-0.332031	-0.253906	-0.272217	-0.251953	-0.310547	-0.322266	-0.240234	-0.304688	-0.28125	-0.310547	-0.384766	-0.105469	-0.255859	-0.302734
1.8	-0.339844	-0.240234	-0.332031	-0.259766	-0.257324	-0.261719	-0.314453	-0.328125	-0.244141	-0.308594	-0.28125	-0.304688	-0.390625	-0.111328	-0.259766	-0.313232
1.9	-0.339844	-0.240234	-0.337891	-0.263672	-0.264404	-0.267578	-0.314453	-0.328125	-0.240234	-0.308594	-0.287109	-0.310547	-0.380859	-0.105469	-0.255859	-0.310547
2	-0.34375	-0.240234	-0.341797	-0.269531	-0.254639	-0.267578	-0.320313	-0.328125	-0.244141	-0.314453	-0.277344	-0.306641	-0.380859	-0.115234	-0.255859	-0.324219
2.1	-0.349609	-0.234375	-0.337891	-0.269531	-0.248779	-0.261719	-0.310547	-0.328125	-0.244873	-0.314453	-0.272217	-0.304688	-0.384766	-0.111328	-0.259766	-0.333984
2.2	-0.353516	-0.240234	-0.337891	-0.263672	-0.258545	-0.271484	-0.314453	-0.322266	-0.255859	-0.304688	-0.279297	-0.310547	-0.380859	-0.115234	-0.255859	-0.330078
2.3	-0.349609	-0.230469	-0.332031	-0.269531	-0.254639	-0.277344	-0.320313	-0.328125	-0.257813	-0.309326	-0.269531	-0.300781	-0.380859	-0.125	-0.259766	-0.333984
2.4	-0.339844	-0.235107	-0.328125	-0.259766	-0.254639	-0.28125	-0.314453	-0.318359	-0.255859	-0.306641	-0.269531	-0.300781	-0.371094	-0.130859	-0.255859	-0.34375
2.5	-0.339844	-0.242188	-0.328125	-0.259766	-0.244873	-0.287109	-0.320313	-0.313232	-0.251953	-0.306641	-0.273438	-0.294922	-0.361328	-0.130859	-0.25	-0.353516
2.6	-0.34375	-0.242188	-0.318359	-0.254639	-0.248779	-0.277344	-0.320313	-0.310547	-0.255859	-0.296875	-0.269531	-0.300781	-0.365234	-0.125	-0.246094	-0.349609
2.7	-0.337891	-0.232422	-0.322266	-0.261719	-0.254639	-0.277344	-0.310547	-0.314453	-0.25	-0.296875	-0.269531	-0.300781	-0.361328	-0.130859	-0.25	-0.349609
2.8	-0.337891	-0.232422	-0.328125	-0.255859	-0.246826	-0.277344	-0.314453	-0.310547	-0.25	-0.291016	-0.269531	-0.294922	-0.361328	-0.130859	-0.244141	-0.349609
2.9	-0.328125	-0.232422	-0.318359	-0.261719	-0.252686	-0.271484	-0.320313	-0.310547	-0.240234	-0.287109	-0.263672	-0.300781	-0.365234	-0.134766	-0.244141	-0.339844
3	-0.328125	-0.222656	-0.322998	-0.253906	-0.246826	-0.277344	-0.310547	-0.314453	-0.244141	-0.287109	-0.269531	-0.292969	-0.359375	-0.128906	-0.238281	-0.34375
3.1	-0.318359	-0.222656	-0.333984	-0.25	-0.252686	-0.265625	-0.314453	-0.310547	-0.240234	-0.277344	-0.259766	-0.298828	-0.359375	-0.133545	-0.244141	-0.34375
3.2	-0.322998	-0.226563	-0.328125	-0.240234	-0.256592	-0.270264	-0.320313	-0.302734	-0.244141	-0.28125	-0.263672	-0.302734	-0.363281	-0.130859	-0.248047	-0.349609
3.3	-0.330078	-0.232422	-0.332031	-0.244141	-0.252686	-0.277344	-0.310547	-0.308594	-0.240234	-0.287109	-0.269531	-0.308594	-0.369141	-0.130859	-0.244141	-0.354248
3.4	-0.320313	-0.236328	-0.328125	-0.25	-0.246826	-0.271484	-0.315186	-0.302734	-0.240234	-0.275391	-0.259766	-0.298828	-0.369141	-0.134766	-0.248779	-0.361328
3.5	-0.324219	-0.242188	-0.332031	-0.244141	-0.252686	-0.28125	-0.3125	-0.298828	-0.234375	-0.279297	-0.263672	-0.303467	-0.369141	-0.134766	-0.246094	-0.349609
3.6	-0.320313	-0.230469	-0.337891	-0.25	-0.252686	-0.277344	-0.3125	-0.298828	-0.244141	-0.285156	-0.269531	-0.300781	-0.359375	-0.140625	-0.25	-0.349609
3.7	-0.320313	-0.230469	-0.337891	-0.253906	-0.247559	-0.28125	-0.316406	-0.292969	-0.240234	-0.289063	-0.261719	-0.304688	-0.363281	-0.130859	-0.255859	-0.339844
3.8	-0.320313	-0.224609	-0.328125	-0.259766	-0.254639	-0.277344	-0.322266	-0.298828	-0.244141	-0.294922	-0.267578	-0.310547	-0.369141	-0.130859	-0.246094	-0.34375
3.9	-0.314453	-0.234375	-0.332031	-0.25	-0.244873	-0.28125	-0.322266	-0.298828	-0.240234	-0.298828	-0.257813	-0.304688	-0.359375	-0.125	-0.240234	-0.34375
4	-0.320313	-0.230469	-0.328125	-0.25	-0.248779	-0.287109	-0.314453	-0.298828	-0.240234	-0.294922	-0.261719	-0.310547	-0.363281	-0.130859	-0.246094	-0.349609
4.1	-0.320313	-0.230469	-0.332031	-0.240234	-0.254639	-0.28125	-0.320313	-0.292969	-0.244141	-0.294922	-0.271484	-0.314453	-0.369141	-0.134766	-0.236328	-0.353516
4.2	-0.320313	-0.224609	-0.337891	-0.244141	-0.248779	-0.287109	-0.320313	-0.289063	-0.240234	-0.298828	-0.267578	-0.310547	-0.359375	-0.130859	-0.236328	-0.349609
4.3	-0.320313	-0.230469	-0.337891	-0.25	-0.254639	-0.291016	-0.324219	-0.289063	-0.244873	-0.294922	-0.267578	-0.314453	-0.363281	-0.134766	-0.230469	-0.353516
4.4	-0.314453	-0.230469	-0.332031	-0.240234	-0.248779	-0.287109	-0.320313	-0.292969	-0.255859	-0.294922	-0.271484	-0.320313	-0.369141	-0.130859	-0.236328	-0.359375
4.5	-0.320313	-0.234375	-0.341797	-0.244141	-0.254639	-0.291016	-0.320313	-0.289063	-0.261719	-0.298828	-0.267578	-0.314453	-0.359375	-0.134766	-0.236328	-0.353516
4.6	-0.310547	-0.230469	-0.352295	-0.254639	-0.254639	-0.296875	-0.324219	-0.289063	-0.265625	-0.294922	-0.267578	-0.320313	-0.364014	-0.140625	-0.228516	-0.363281
4.7	-0.310547	-0.230469	-0.349609	-0.251953	-0.24292	-0.301514	-0.320313	-0.293701	-0.259766	-0.294922	-0.272217	-0.320313	-0.371094	-0.130859	-0.234375	-0.359375
4.8	-0.298828	-0.234375	-0.349609	-0.251953	-0.24292	-0.298828	-0.314453	-0.291016	-0.263672	-0.299561	-0.269531	-0.314453	-0.361328	-0.130859	-0.238281	-0.359375
4.9	-0.298828	-0.230469	-0.349609	-0.251953	-0.233154	-0.298828	-0.320313	-0.294922	-0.259766	-0.306641	-0.263672	-0.310547	-0.351563	-0.134766	-0.238281	-0.359375
5	-0.296875	-0.230469	-0.339844	-0.255859	-0.237061	-0.292969	-0.320313	-0.292969	-0.259766	-0.296875	-0.269531	-0.310547	-0.345703	-0.128906	-0.244141	-0.353516
5.1	-0.298828	-0.230469	-0.333984	-0.259766	-0.233154	-0.298828	-0.310547	-0.298828	-0.267578	-0.287109	-0.273438	-0.310547	-0.351563	-0.132813	-0.238281	-0.359375
5.2	-0.302734	-0.225342	-0.328125	-0.259766	-0.237061	-0.306641	-0.310547	-0.292969	-0.269531	-0.287109	-0.283203	-0.306641	-0.359375	-0.128906	-0.244141	-0.354248
5.3	-0.308594	-0.232422	-0.332031	-0.263672	-0.24292	-0.318359	-0.304688	-0.302734	-0.273438	-0.291016	-0.283203	-0.318359	-0.361328	-0.123779	-0.238281	-0.355469
5.4	-0.298828	-0.236328	-0.328125	-0.259766	-0.24292	-0.306641	-0.310547	-0.302734	-0.269531	-0.291016	-0.289063	-0.322998	-0.365234	-0.134766	-0.244141	-0.361328
5.5	-0.298828	-0.242188	-0.335938	-0.259766	-0.233154	-0.310547	-0.314453	-0.308594	-0.273438	-0.287109	-0.283203	-0.320313	-0.371094	-0.140625	-0.244141	-0.361328
5.6	-0.298828	-0.246094	-0.337891	-0.25	-0.237061	-0.316406	-0.310547	-0.298828	-0.269531	-0.287109	-0.289063	-0.324219	-0.363281	-0.144531	-0.234375	-0.353516
5.7	-0.298828	-0.255859	-0.341797	-0.253906	-0.24292	-0.306641	-0.309326	-0.292969	-0.27417	-0.28125	-0.277344	-0.330078	-0.369141	-0.150391	-0.234375	-0.349609
5.8	-0.302734	-0.251953	-0.337891	-0.259766	-0.233154	-0.310547	-0.322266	-0.298828	-0.28125	-0.291016	-0.28125	-0.333984	-0.359375	-0.150391	-0.234375	-0.349609
5.9	-0.308594	-0.255859	-0.332031	-0.263672	-0.237061	-0.306641	-0.310547	-0.292969	-0.275391	-0.285156	-0.287109	-0.339844	-0.359375	-0.144531	-0.234375	-0.349609
6	-0.298828	-0.265625	-0.341797	-0.259766	-0.24292	-0.306641	-0.310547	-0.298828	-0.28125	-0.285156	-0.287109	-0.339844	-0.353516	-0.150391	-0.234375	-0.34375
6.1	-0.302734	-0.259766	-0.337891	-0.259766	-0.24292	-0.310547	-0.314453	-0.298828	-0.271484	-0.279297	-0.287109	-0.333984	-0.359375	-0.150391	-0.229248	-0.349609
6.2	-0.308594	-0.259766	-0.341797	-0.253906	-0.233154	-0.306641	-0.310547	-0.293701	-0.275391	-0.285156	-0.28125	-0.34375	-0.363281	-0.150391	-0.240234	-0.339844
6.3	-0.313232	-0.263672	-0.342529	-0.259766	-0.237061	-0.310547	-0.314453	-0.304688	-0.28125	-0.285156	-0.287109	-0.339844	-0.359375	-0.140625	-0.246094	-0.339844
6.4	-0.310547	-0.269531	-0.349609	-0.25	-0.24292	-0.320313	-0.310547	-0.300781	-0.275391	-0.285156	-0.277344	-0.34375	-0.359375	-0.140625	-0.236328	-0.330078
6.5	-0.300781	-0.273438	-0.339844	-0.253906	-0.237793	-0.316406	-0.310547	-0.304688	-0.28125	-0.289063	-0.281982	-0.34375	-0.349609	-0.140625	-0.236328	-0.330078
6.6	-0.304688	-0.269531	-0.34375	-0.25	-0.244873	-0.321045	-0.310547	-0.298828	-0.269531	-0.294922	-0.289063	-0.349609	-0.344482	-0.134766	-0.230469	-0.320313
6.7	-0.310547	-0.273438	-0.339844	-0.254639	-0.248779	-0.318359	-0.310547	-0.292969	-0.269531	-0.285156	-0.289063	-0.353516	-0.351563	-0.140625	-0.236328	-0.324219
6.8	-0.310547	-0.279297	-0.34375	-0.251953	-0.254639	-0.308594	-0.304688	-0.298828	-0.269531	-0.285156	-0.289063	-0.349609	-0.345703	-0.140625	-0.240234	-0.320313
6.9	-0.310547	-0.279297	-0.349609	-0.255859	-0.258545	-0.308594	-0.314453	-0.292969	-0.269531	-0.289063	-0.289063	-0.364014	-0.351563	-0.140625	-0.246094	-0.320313
7	-0.300781	-0.283936	-0.341797	-0.261719	-0.250732	-0.3125	-0.320313	-0.298828	-0.273438	-0.285156	-0.292969	-0.361328	-0.345703	-0.134766	-0.232422	-0.330078
7.1	-0.304688	-0.291016	-0.351563	-0.261719	-0.244873	-0.322266	-0.320313	-0.289063	-0.279297	-0.298828	-0.302734	-0.361328	-0.355469	-0.144531	-0.230469	-0.330078
7.2	-0.298828	-0.285156	-0.357422	-0.25	-0.244873	-0.318359	-0.324219	-0.292969	-0.265625	-0.294922	-0.298828	-0.346924	-0.361328	-0.150391	-0.224609	-0.320313
7.3	-0.292969	-0.291016	-0.347656	-0.25	-0.233154	-0.314453	-0.330078	-0.298828	-0.263672	-0.299561	-0.298828	-0.334717	-0.357422	-0.140625	-0.224609	-0.316406
7.4	-0.298828	-0.28125	-0.351563	-0.240234	-0.237061	-0.298828	-0.320313	-0.292969	-0.259766	-0.300781	-0.302734	-0.341797	-0.339844	-0.144531	-0.228516	-0.296875
7.5	-0.298828	-0.28125	-0.361328	-0.244141	-0.24292	-0.302734	-0.320313	-0.289063	-0.253906	-0.306641	-0.302734	-0.345703	-0.34375	-0.140625	-0.234375	-0.283203
7.6	-0.289063	-0.285156	-0.363281	-0.25	-0.246826	-0.300781	-0.314453	-0.289063	-0.259766	-0.306641	-0.308594	-0.345703	-0.349609	-0.140625	-0.234375	-0.292969
7.7	-0.292969	-0.285156	-0.347656	-0.244141	-0.252686	-0.310547	-0.320313	-0.296875	-0.263672	-0.310547	-0.3125	-0.351563	-0.353516	-0.133545	-0.234375	-0.289063
7.8	-0.302734	-0.294922	-0.341797	-0.25	-0.239014	-0.310547	-0.314453	-0.298828	-0.273438	-0.316406	-0.308594	-0.351563	-0.359375	-0.140625	-0.228516	-0.289063
7.9	-0.298828	-0.300781	-0.337891	-0.25	-0.237061	-0.316406	-0.324951	-0.298828	-0.269531	-0.320313	-0.308594	-0.34375	-0.34375	-0.134766	-0.234375	-0.289063
8	-0.298828	-0.294922	-0.332031	-0.25	-0.24292	-0.316406	-0.322266	-0.279297	-0.259766	-0.316406	-0.316406	-0.353516	-0.339844	-0.140625	-0.224609	-0.292969
8.1	-0.302734	-0.291016	-0.318359	-0.244141	-0.24292	-0.316406	-0.322266	-0.283936	-0.259766	-0.320313	-0.318359	-0.355469	-0.330078	-0.130859	-0.224609	-0.289063
8.2	-0.308594	-0.28125	-0.311279	-0.240234	-0.223389	-0.306641	-0.326172	-0.279297	-0.240234	-0.320313	-0.308594	-0.353516	-0.320313	-0.125	-0.224609	-0.289063
8.3	-0.307373	-0.273438	-0.316406	-0.220703	-0.217529	-0.310547	-0.322266	-0.273438	-0.235107	-0.316406	-0.313232	-0.349609	-0.318359	-0.121094	-0.214844	-0.289063
8.4	-0.310547	-0.269531	-0.318359	-0.224609	-0.217529	-0.306641	-0.322266	-0.273438	-0.230469	-0.304688	-0.320313	-0.349609	-0.308594	-0.101563	-0.21875	-0.289063
8.5	-0.291016	-0.263672	-0.322266	-0.220703	-0.213623	-0.310547	-0.314453	-0.273438	-0.230469	-0.287109	-0.320313	-0.349609	-0.298828	-0.0957031	-0.224609	-0.279297
8.6	-0.294922	-0.254639	-0.328125	-0.212891	-0.203857	-0.306641	-0.304688	-0.283203	-0.220703	-0.255859	-0.3125	-0.34375	-0.303467	-0.101563	-0.228516	-0.279297
8.7	-0.294922	-0.251953	-0.318359	-0.21875	-0.194092	-0.301514	-0.294922	-0.279297	-0.220703	-0.246094	-0.308594	-0.349609	-0.310547	-0.09375	-0.224609	-0.279297
8.8	-0.296875	-0.251953	-0.318359	-0.208984	-0.197998	-0.302734	-0.28125	-0.283203	-0.224609	-0.230469	-0.276611	-0.347656	-0.304688	-0.103516	-0.239014	-0.279297
8.9	-0.287109	-0.242188	-0.300781	-0.208984	-0.190918	-0.300049	-0.255859	-0.263672	-0.208252	-0.226563	-0.240234	-0.341797	-0.298096	-0.09375	-0.236328	-0.271484
9	-0.273438	-0.229736	-0.285156	-0.201172	-0.191406	-0.283203	-0.224609	-0.234375	-0.183594	-0.214844	-0.214844	-0.316406	-0.265625	-0.0578613	-0.227783	-0.265625
9.1	-0.273438	-0.201172	-0.283203	-0.179688	-0.162842	-0.267578	-0.220703	-0.244141	-0.175781	-0.197266	-0.195313	-0.306641	-0.263672	-0.0292969	-0.214844	-0.251953
9.2	-0.265625	-0.205078	-0.276611	-0.179688	-0.162842	-0.259766	-0.207031	-0.25	-0.166016	-0.181641	-0.181641	-0.277344	-0.259766	-0.0292969	-0.195313	-0.25
9.3	-0.251953	-0.207031	-0.244141	-0.169922	-0.156982	-0.246094	-0.195313	-0.240234	-0.15625	-0.175781	-0.169922	-0.25	-0.259766	-0.0292969	-0.173828	-0.25
9.4	-0.22583	-0.191406	-0.234375	-0.169922	-0.162842	-0.21875	-0.210938	-0.208252	-0.142578	-0.161377	-0.169922	-0.232422	-0.259766	-0.0332031	-0.153076	-0.255127
9.5	-0.192627	-0.183594	-0.224609	-0.177734	-0.171387	-0.175781	-0.170288	-0.140625	-0.121094	-0.154297	-0.165283	-0.220703	-0.259766	-0.0476074	-0.15625	-0.255859
9.6	-0.126953	-0.167969	-0.210938	-0.179688	-0.178467	-0.140625	-0.0976563	-0.116455	-0.108643	-0.150391	-0.150391	-0.186768	-0.242188	-0.052002	-0.140625	-0.238281
9.7	-0.101563	-0.149658	-0.173096	-0.164063	-0.184326	-0.0871582	-0.0422363	-0.0742188	-0.0644531	-0.144531	-0.125	-0.126221	-0.226563	-0.0195313	-0.120361	-0.147705
9.8	-0.0472412	-0.0628662	-0.152344	-0.116455	-0.190186	-0.0012207	0.0397949	0.0152588	-0.020752	-0.0969238	-0.0726318	-0.0578613	-0.200439	0.0582275	-0.0839844	-0.0168457
9.9	0.24292	0.0625	-0.130859	-0.0305176	-0.150391	0.0527344	0.299561	0.278076	0.0253906	0.00268555	0.0117188	0.214478	0.139893	0.126221	-0.0722656	0.0527344
10	0.208984	0.310181	-0.143311	-0.0465088	-0.0703125	-0.05896	0.327759	0.289795	-0.00158691	-0.00354004	-0.116455	0.283936	0.253906	0.0296631	-0.0012207	-0.0179443
10.1	-0.354248	0.304688	-0.24292	-0.212524	-0.118286	-0.21875	-0.168335	-0.212524	-0.123779	-0.157837	-0.270752	-0.140625	-0.342163	-0.11792	-0.0374756	-0.0754395
10.2	-0.530518	-0.203857	-0.375366	-0.223022	-0.447998	-0.246826	-0.436768	-0.432861	-0.31958	-0.403564	-0.364502	-0.403931	-0.488281	-0.278564	-0.259399	-0.0621338
10.3	-0.876953	-0.438232	-0.650757	-0.408569	-0.884277	-0.513306	-0.804688	-0.794922	-0.657471	-0.650024	-0.675049	-0.897705	-0.760132	-0.586304	-0.579712	-0.381226
10.4	-1.10938	-0.88208	-0.930908	-0.907837	-1.20386	-0.889404	-1.06055	-1.08472	-0.969971	-0.875366	-0.925415	-1.1355	-1.18909	-0.849976	-0.9375	-0.783936
10.5	-1.11133	-1.05859	-1.0918	-1.06604	-1.15625	-0.983154	-1.07031	-1.11523	-1.1543	-1.06909	-1.03516	-1.17578	-1.2937	-1.02417	-0.970703	-0.887451
10.6	-1.04614	-1.05469	-1.06372	-1.1145	-1.01477	-0.987549	-1.02466	-1.07153	-1.13208	-1.10156	-0.973877	-1.14771	-1.29333	-1.00427	-0.988281	-0.884766
10.7	-0.945679	-0.957397	-0.982788	-1.00037	-0.872192	-0.892944	-0.940674	-0.96521	-1.04138	-1.00818	-0.855835	-1.00427	-1.14099	-0.863647	-0.950439	-0.767212
10.8	-0.767944	-0.816772	-0.85083	-0.852783	-0.753906	-0.729736	-0.803101	-0.787476	-0.889038	-0.859741	-0.719971	-0.84021	-0.969116	-0.718018	-0.824585	-0.628174
10.9	-0.582397	-0.702393	-0.747314	-0.736694	-0.642578	-0.626221	-0.69458	-0.669189	-0.657837	-0.678101	-0.634033	-0.727783	-0.85083	-0.604736	-0.666382	-0.553955
11	-0.432007	-0.589111	-0.678955	-0.614502	-0.52063	-0.550049	-0.606689	-0.567627	-0.413696	-0.532471	-0.577393	-0.588257	-0.721069	-0.526611	-0.480835	-0.489502
11.1	-0.326172	-0.497314	-0.604736	-0.499268	-0.421875	-0.454346	-0.53833	-0.481689	-0.28125	-0.408569	-0.515625	-0.468018	-0.591064	-0.450439	-0.346924	-0.381226
11.2	-0.298828	-0.407471	-0.529297	-0.415283	-0.362061	-0.366455	-0.474609	-0.403564	-0.237549	-0.34375	-0.427002	-0.378174	-0.515625	-0.346924	-0.273438	-0.292236
11.3	-0.28833	-0.325439	-0.464111	-0.329346	-0.320313	-0.300049	-0.439453	-0.305908	-0.181641	-0.328125	-0.354736	-0.303955	-0.439819	-0.259033	-0.287109	-0.218018
11.4	-0.226563	-0.243408	-0.407471	-0.249268	-0.27417	-0.237549	-0.417236	-0.223877	-0.158203	-0.270752	-0.302002	-0.242188	-0.35083	-0.182861	-0.235596	-0.171875
11.5	-0.222656	-0.180908	-0.353516	-0.193359	-0.244873	-0.212891	-0.384766	-0.199219	-0.144531	-0.238281	-0.255859	-0.216797	-0.308594	-0.130859	-0.177734	-0.181641
11.6	-0.210938	-0.164063	-0.305908	-0.185547	-0.235107	-0.203125	-0.335205	-0.189453	-0.154297	-0.226563	-0.224609	-0.224609	-0.298828	-0.114502	-0.175781	-0.1875
11.7	-0.210938	-0.164795	-0.275391	-0.1875	-0.236328	-0.210938	-0.298828	-0.189453	-0.167969	-0.216797	-0.214844	-0.226563	-0.298828	-0.0859375	-0.16333	-0.175781
11.8	-0.201172	-0.175781	-0.257813	-0.181641	-0.209717	-0.212891	-0.279297	-0.199219	-0.183594	-0.203125	-0.199219	-0.224609	-0.298828	-0.0839844	-0.144531	-0.183594
11.9	-0.196533	-0.177734	-0.253906	-0.177002	-0.199951	-0.216797	-0.249268	-0.208984	-0.189453	-0.203125	-0.191406	-0.226563	-0.298828	-0.0898438	-0.148438	-0.189453
12	-0.185547	-0.166016	-0.248047	-0.174561	-0.190186	-0.212891	-0.226563	-0.208984	-0.193359	-0.197266	-0.179688	-0.230469	-0.294922	-0.0761719	-0.150391	-0.195313
12.1	-0.183594	-0.167969	-0.248047	-0.167236	-0.168701	-0.203125	-0.226563	-0.208984	-0.185547	-0.192627	-0.179688	-0.230469	-0.289063	-0.0703125	-0.154297	-0.185547
12.2	-0.189453	-0.162109	-0.248047	-0.160156	-0.158936	-0.197266	-0.216797	-0.208984	-0.183594	-0.191406	-0.179688	-0.230469	-0.279297	-0.0742188	-0.150391	-0.193359
12.3	-0.185547	-0.162109	-0.234375	-0.15625	-0.160889	-0.193359	-0.216797	-0.195313	-0.189453	-0.185547	-0.179688	-0.230469	-0.275391	-0.0722656	-0.144531	-0.195313
12.4	-0.179688	-0.152344	-0.228516	-0.146484	-0.146484	-0.177734	-0.207031	-0.185547	-0.189453	-0.185547	-0.171143	-0.232422	-0.265625	-0.0566406	-0.140625	-0.199219
12.5	-0.179688	-0.162109	-0.228516	-0.140625	-0.129639	-0.173828	-0.197266	-0.169922	-0.179688	-0.181641	-0.167969	-0.207031	-0.259766	-0.0410156	-0.144531	-0.210938
12.6	-0.177734	-0.153564	-0.223877	-0.142578	-0.129639	-0.173096	-0.1875	-0.169922	-0.179688	-0.177734	-0.167969	-0.210938	-0.255859	-0.0371094	-0.136719	-0.210938
12.7	-0.152344	-0.136719	-0.222656	-0.126953	-0.125732	-0.166016	-0.191406	-0.169922	-0.179688	-0.162109	-0.160156	-0.206299	-0.246094	-0.0371094	-0.132813	-0.207031
12.8	-0.150391	-0.132813	-0.212891	-0.123047	-0.123779	-0.167969	-0.201172	-0.154297	-0.185547	-0.152344	-0.158203	-0.205078	-0.240234	-0.0371094	-0.141846	-0.201172
12.9	-0.150391	-0.117188	-0.203125	-0.111328	-0.133545	-0.162109	-0.201172	-0.148438	-0.179688	-0.147705	-0.158203	-0.212891	-0.244141	-0.0449219	-0.130859	-0.197266
13	-0.160156	-0.121094	-0.205078	-0.121094	-0.139404	-0.15625	-0.201172	-0.152344	-0.175781	-0.144531	-0.164063	-0.228516	-0.246094	-0.0546875	-0.143311	-0.201172
13.1	-0.169922	-0.130859	-0.205078	-0.134766	-0.139404	-0.15625	-0.210938	-0.162109	-0.179688	-0.154297	-0.164063	-0.228516	-0.236328	-0.0605469	-0.151611	-0.206299
13.2	-0.161377	-0.130859	-0.199219	-0.136719	-0.133545	-0.160156	-0.210938	-0.164063	-0.179688	-0.14917	-0.173828	-0.224609	-0.230469	-0.0605469	-0.14917	-0.203857
13.3	-0.148438	-0.136719	-0.199219	-0.130859	-0.133545	-0.166016	-0.210938	-0.162109	-0.175781	-0.166016	-0.164063	-0.222656	-0.220703	-0.0605469	-0.141846	-0.206299
13.4	-0.148438	-0.136719	-0.189453	-0.135986	-0.129639	-0.162109	-0.206299	-0.150391	-0.169922	-0.166016	-0.162109	-0.228516	-0.220703	-0.0566406	-0.134766	-0.195313
13.5	-0.144531	-0.130859	-0.185547	-0.119141	-0.119141	-0.148438	-0.185547	-0.150391	-0.175781	-0.161377	-0.154297	-0.223389	-0.216797	-0.0410156	-0.126953	-0.179688
13.6	-0.125	-0.126221	-0.179688	-0.109375	-0.0944824	-0.123047	-0.183594	-0.142578	-0.15625	-0.154297	-0.158203	-0.22583	-0.207031	-0.0371094	-0.111328	-0.183594
13.7	-0.119141	-0.119141	-0.171143	-0.105469	-0.0651855	-0.117188	-0.194092	-0.148438	-0.150391	-0.144531	-0.154297	-0.201172	-0.196533	-0.0266113	-0.0957031	-0.203857
13.8	-0.125	-0.109375	-0.154297	-0.0957031	-0.0534668	-0.117188	-0.205078	-0.152344	-0.150391	-0.144531	-0.144531	-0.185547	-0.185547	-0.0195313	-0.105469	-0.201172
13.9	-0.115234	-0.101563	-0.140625	-0.0859375	-0.0534668	-0.111328	-0.210938	-0.162109	-0.146484	-0.126953	-0.134033	-0.179688	-0.183594	-0.0241699	-0.103516	-0.214844
14	-0.105469	-0.0859375	-0.128906	-0.0800781	-0.057373	-0.121094	-0.214844	-0.167969	-0.141846	-0.111328	-0.126953	-0.169922	-0.179688	-0.0253906	-0.119141	-0.224609
14.1	-0.0957031	-0.0761719	-0.117188	-0.0800781	-0.0671387	-0.126953	-0.220703	-0.171875	-0.125	-0.101563	-0.126953	-0.173828	-0.184326	-0.0351563	-0.125	-0.230469
14.2	-0.0898438	-0.0664063	-0.121094	-0.0742188	-0.0690918	-0.130859	-0.224609	-0.181641	-0.115234	-0.0996094	-0.121826	-0.183594	-0.195313	-0.0449219	-0.129639	-0.234375
14.3	-0.0898438	-0.0644531	-0.126953	-0.0800781	-0.0632324	-0.136719	-0.230469	-0.183594	-0.103516	-0.105469	-0.132813	-0.189453	-0.201172	-0.0507813	-0.126953	-0.240234
14.4	-0.0898438	-0.0742188	-0.126953	-0.0800781	-0.0632324	-0.140625	-0.234375	-0.177734	-0.0996094	-0.0957031	-0.128906	-0.179688	-0.191406	-0.0546875	-0.130859	-0.240234
14.5	-0.0800781	-0.0800781	-0.117188	-0.0800781	-0.0534668	-0.136719	-0.240234	-0.167969	-0.0996094	-0.109375	-0.125	-0.173828	-0.191406	-0.0507813	-0.136719	-0.240234
14.6	-0.0800781	-0.0703125	-0.117188	-0.0800781	-0.057373	-0.136719	-0.240234	-0.177734	-0.0898438	-0.105469	-0.119141	-0.174561	-0.195313	-0.0507813	-0.132813	-0.240234
14.7	-0.0800781	-0.0664063	-0.107422	-0.0703125	-0.0632324	-0.146484	-0.240234	-0.177734	-0.0800781	-0.105469	-0.119141	-0.181641	-0.191406	-0.0507813	-0.126953	-0.236328
14.8	-0.0664063	-0.0605469	-0.107422	-0.0703125	-0.0632324	-0.136719	-0.236328	-0.167969	-0.0761719	-0.105469	-0.119141	-0.177002	-0.181641	-0.046875	-0.126953	-0.230469
14.9	-0.0605469	-0.0605469	-0.107422	-0.0742188	-0.072998	-0.132813	-0.230469	-0.177734	-0.0703125	-0.0917969	-0.123047	-0.15625	-0.191406	-0.0351563	-0.126953	-0.230469
15	-0.0605469	-0.0507813	-0.107422	-0.0664063	-0.0769043	-0.126953	-0.230469	-0.177734	-0.0703125	-0.0859375	-0.115234	-0.146484	-0.185547	-0.0371094	-0.126953	-0.234375
15.1	-0.0605469	-0.0507813	-0.107422	-0.0644531	-0.0690918	-0.126953	-0.234375	-0.177734	-0.0703125	-0.0859375	-0.103516	-0.150391	-0.1875	-0.03125	-0.126953	-0.240234
15.2	-0.0605469	-0.0410156	-0.107422	-0.0664063	-0.0632324	-0.126953	-0.240234	-0.181641	-0.0703125	-0.0859375	-0.109375	-0.160156	-0.181641	-0.03125	-0.126953	-0.244141
15.3	-0.0605469	-0.0410156	-0.107422	-0.0507813	-0.0632324	-0.126953	-0.244141	-0.192139	-0.0605469	-0.0898438	-0.0996094	-0.160156	-0.169922	-0.03125	-0.126953	-0.25
15.4	-0.0605469	-0.046875	-0.107422	-0.046875	-0.0632324	-0.117188	-0.25	-0.189453	-0.0507813	-0.0957031	-0.0996094	-0.146484	-0.169922	-0.0214844	-0.126953	-0.25
15.5	-0.0605469	-0.0410156	-0.09375	-0.0410156	-0.057373	-0.117188	-0.253906	-0.189453	-0.0507813	-0.105469	-0.0996094	-0.140625	-0.169922	-0.0214844	-0.126953	-0.240234
15.6	-0.0605469	-0.0410156	-0.0878906	-0.0410156	-0.0632324	-0.117188	-0.25	-0.184814	-0.0507813	-0.109375	-0.0996094	-0.140625	-0.169922	-0.0136719	-0.115234	-0.244141
15.7	-0.0566406	-0.0410156	-0.0878906	-0.0253906	-0.0534668	-0.107422	-0.253906	-0.172607	-0.0507813	-0.115234	-0.0957031	-0.136719	-0.169922	-0.0195313	-0.115234	-0.257813
15.8	-0.0559082	-0.0410156	-0.0878906	-0.0234375	-0.0671387	-0.111328	-0.264404	-0.175781	-0.0507813	-0.115234	-0.0898438	-0.134766	-0.173828	-0.0195313	-0.115234	-0.268311
15.9	-0.0488281	-0.0273438	-0.0878906	-0.0195313	-0.0632324	-0.107422	-0.269531	-0.220703	-0.0371094	-0.105469	-0.0996094	-0.130859	-0.183594	-0.0136719	-0.130859	-0.3125
16	-0.0449219	-0.0175781	-0.0878906	-0.0234375	-0.0632324	-0.107422	-0.283203	-0.257813	-0.0410156	-0.105469	-0.0898438	-0.119141	-0.183594	-0.0195313	-0.136719	-0.347656
16.1	-0.0429688	-0.015625	-0.078125	-0.0195313	-0.0717773	-0.113281	-0.324219	-0.248047	-0.0273438	-0.105469	-0.0898438	-0.123047	-0.189453	-0.0332031	-0.170654	-0.369141
16.2	-0.0488281	-0.03125	-0.078125	-0.0195313	-0.0905762	-0.119141	-0.349609	-0.263672	-0.0214844	-0.109375	-0.0898438	-0.128906	-0.193359	-0.0319824	-0.214844	-0.380859
16.3	-0.0449219	-0.0273438	-0.0683594	-0.00390625	-0.118652	-0.143311	-0.355469	-0.273438	-0.0214844	-0.105469	-0.0839844	-0.119141	-0.197266	-0.0820313	-0.236328	-0.378906
16.4	-0.0390625	-0.015625	-0.0722656	-0.00976563	-0.141357	-0.166016	-0.363281	-0.271484	-0.00976563	-0.105469	-0.0898438	-0.115234	-0.221436	-0.128906	-0.246094	-0.392578
16.5	-0.0429688	-0.0214844	-0.0683594	-0.00390625	-0.164795	-0.171875	-0.376953	-0.274658	-0.00390625	-0.105469	-0.0839844	-0.109375	-0.242188	-0.142578	-0.248047	-0.378174
16.6	-0.0390625	-0.0253906	-0.0808105	-0.0280762	-0.192139	-0.193359	-0.396484	-0.273438	-0.00976563	-0.110107	-0.0742188	-0.123047	-0.277344	-0.142578	-0.239502	-0.384766
16.7	-0.0390625	-0.0214844	-0.111328	-0.0332031	-0.205811	-0.208984	-0.408203	-0.280518	0	-0.117188	-0.0566406	-0.126953	-0.294922	-0.146484	-0.212891	-0.384766
16.8	-0.0339355	-0.03125	-0.134766	-0.0742188	-0.223389	-0.216797	-0.407471	-0.22583	0.00585938	-0.117188	-0.0800781	-0.137451	-0.298828	-0.158203	-0.216797	-0.390625
16.9	-0.0410156	-0.0214844	-0.153076	-0.0976563	-0.231201	-0.240234	-0.421875	-0.143799	0	-0.121094	-0.100342	-0.169922	-0.300781	-0.167236	-0.216064	-0.370361
17	-0.0410156	-0.0195313	-0.173828	-0.115234	-0.222656	-0.263672	-0.421875	-0.0793457	0.00976563	-0.142578	-0.128906	-0.169922	-0.318359	-0.167969	-0.177002	-0.264038
17.1	-0.0449219	-0.0214844	-0.195313	-0.117188	-0.233154	-0.272705	-0.392944	-0.00317383	0.00976563	-0.168701	-0.119141	-0.182861	-0.315674	-0.158203	-0.118408	-0.169189
17.2	-0.0488281	-0.0476074	-0.219971	-0.107422	-0.220703	-0.292969	-0.254272	0.050415	0.0117188	-0.189453	-0.148438	-0.189453	-0.320313	-0.126221	-0.0578613	-0.10083
17.3	-0.0917969	-0.0800781	-0.224609	-0.117188	-0.169922	-0.280518	-0.118408	0.0957031	-0.026123	-0.222656	-0.153564	-0.210938	-0.292236	-0.0559082	-0.00317383	-0.0246582
17.4	-0.125	-0.107422	-0.232422	-0.126953	-0.130859	-0.210205	-0.0159912	0.123779	-0.0820313	-0.21875	-0.150391	-0.196533	-0.247314	0.0289307	0.0612793	0.041748
17.5	-0.134766	-0.117188	-0.234375	-0.112549	-0.0847168	-0.113647	0.0612793	0.155029	-0.119141	-0.221924	-0.179688	-0.158203	-0.188721	0.0964355	0.127686	0.088623
17.6	-0.134766	-0.143799	-0.245361	-0.0695801	-0.046875	-0.0324707	0.133545	0.185547	-0.130859	-0.239014	-0.195313	-0.106689	-0.134033	0.154297	0.184326	0.141357
17.7	-0.146484	-0.150391	-0.265625	-0.0129395	-0.00195313	0.0358887	0.22229	0.225342	-0.146484	-0.259033	-0.220703	-0.0695801	-0.0754395	0.204712	0.224609	0.205811
17.8	-0.166016	-0.169922	-0.263672	0.0378418	0.0332031	0.088623	0.273438	0.268311	-0.15625	-0.261719	-0.223877	-0.0090332	-0.0344238	0.263672	0.248779	0.244141
17.9	-0.197266	-0.181641	-0.273438	0.0847168	0.0917969	0.141357	0.269531	0.265625	-0.166016	-0.271484	-0.19458	0.0612793	0.0280762	0.293701	0.28125	0.230469
18	-0.226563	-0.185547	-0.224976	0.135498	0.148438	0.188232	0.251221	0.251953	-0.173828	-0.270752	-0.137939	0.108154	0.072998	0.324219	0.303467	0.221436
18.1	-0.218018	-0.182861	-0.101929	0.197998	0.191406	0.239014	0.221436	0.255859	-0.186768	-0.216064	-0.00231934	0.158936	0.123047	0.360107	0.33667	0.234375
18.2	-0.207031	-0.130127	-0.00512695	0.256592	0.208252	0.275391	0.234375	0.262451	-0.195313	-0.135986	0.0875244	0.193359	0.158936	0.405029	0.376953	0.224609
18.3	-0.180908	-0.0539551	0.0718994	0.300781	0.207031	0.263672	0.234375	0.285156	-0.212891	-0.0559082	0.151123	0.21167	0.166016	0.392578	0.382813	0.226563
18.4	-0.0863037	0.0163574	0.128906	0.322998	0.248047	0.238281	0.226563	0.298828	-0.16333	0.0202637	0.223389	0.230469	0.190186	0.371094	0.391357	0.244873
18.5	0.0523682	0.0905762	0.189087	0.350342	0.280518	0.246826	0.244873	0.316406	-0.074585	0.088623	0.314087	0.248779	0.223389	0.386719	0.40625	0.240234
18.6	0.147217	0.121826	0.270264	0.380859	0.270752	0.25	0.25	0.308594	0.0465088	0.155029	0.379639	0.281982	0.240234	0.401123	0.408203	0.240234
18.7	0.205811	0.151123	0.302734	0.428467	0.268799	0.259766	0.253906	0.296143	0.141357	0.197998	0.394531	0.322266	0.228516	0.414063	0.404297	0.231689
18.8	0.285889	0.201904	0.265625	0.460938	0.28125	0.283936	0.242188	0.28125	0.217529	0.231201	0.375	0.33667	0.212891	0.396484	0.396484	0.222656
18.9	0.36792	0.248779	0.246094	0.458984	0.325439	0.298828	0.235596	0.261719	0.317993	0.281982	0.347656	0.330078	0.220703	0.376953	0.386719	0.220703
19	0.43042	0.283203	0.244141	0.447998	0.337158	0.294189	0.224609	0.246094	0.416748	0.332764	0.328125	0.332031	0.224609	0.366455	0.356689	0.205078
19.1	0.429688	0.253906	0.260498	0.458984	0.35083	0.277344	0.205078	0.236328	0.477295	0.359375	0.319092	0.332031	0.21875	0.355469	0.349609	0.199219
19.2	0.396484	0.236328	0.283203	0.460938	0.354736	0.253906	0.205078	0.226563	0.466064	0.351563	0.320313	0.353516	0.214844	0.349609	0.330078	0.199219
19.3	0.382813	0.244873	0.285889	0.46875	0.337158	0.246094	0.185547	0.236328	0.439453	0.353516	0.339844	0.359375	0.205078	0.355469	0.333984	0.199219
19.4	0.380859	0.267578	0.318359	0.470703	0.339111	0.239502	0.185547	0.255859	0.422607	0.349609	0.355469	0.365234	0.195313	0.345703	0.320313	0.21875
19.5	0.378906	0.265625	0.347656	0.455078	0.318848	0.228516	0.197266	0.261719	0.423828	0.36792	0.345703	0.353516	0.195313	0.349609	0.314453	0.240234
19.6	0.388672	0.272217	0.337891	0.441406	0.302002	0.214844	0.208984	0.267578	0.414063	0.371094	0.323486	0.357422	0.189453	0.353516	0.332031	0.240234
19.7	0.39917	0.283203	0.333984	0.441406	0.28833	0.193359	0.205078	0.257813	0.417969	0.371094	0.316406	0.322266	0.185547	0.363281	0.349609	0.236328
19.8	0.384766	0.289063	0.341797	0.421143	0.284424	0.207031	0.208984	0.25708	0.417969	0.388672	0.308594	0.300781	0.179688	0.382813	0.339844	0.240234
19.9	0.386719	0.302734	0.329346	0.412109	0.305908	0.212891	0.205078	0.246094	0.40625	0.378906	0.28125	0.302734	0.193359	0.388672	0.330078	0.236328
20	0.38208	0.316406	0.314453	0.380859	0.305908	0.222656	0.208984	0.230469	0.396484	0.384766	0.283203	0.294922	0.207031	0.394531	0.320313	0.226563
20.1	0.369141	0.302002	0.298828	0.373047	0.315674	0.228516	0.195313	0.230469	0.400391	0.380859	0.267578	0.294922	0.226563	0.388672	0.314453	0.220703
20.2	0.386719	0.273438	0.285156	0.382813	0.321533	0.222656	0.185547	0.234375	0.388672	0.359375	0.247314	0.314453	0.216797	0.384766	0.310547	0.210938
20.3	0.373047	0.267578	0.277344	0.400391	0.311768	0.222656	0.179688	0.244873	0.376953	0.341064	0.248779	0.326172	0.210938	0.384766	0.308594	0.224609
20.4	0.349609	0.257813	0.291016	0.396484	0.315674	0.21875	0.193359	0.261719	0.366455	0.330078	0.279297	0.320313	0.216797	0.375	0.318359	0.234375
20.5	0.345703	0.257813	0.302734	0.386719	0.311768	0.216797	0.203125	0.255859	0.359375	0.324219	0.296875	0.330078	0.207031	0.369141	0.328125	0.240234
20.6	0.339844	0.266357	0.298828	0.386719	0.305908	0.222656	0.212891	0.267578	0.357422	0.328125	0.287109	0.326172	0.201172	0.369141	0.333984	0.244141
20.7	0.34375	0.287109	0.292969	0.371094	0.305908	0.226563	0.205078	0.261719	0.339844	0.34375	0.287109	0.316406	0.205078	0.359375	0.328125	0.25
20.8	0.353516	0.302734	0.289063	0.367188	0.296143	0.240234	0.195313	0.25708	0.353516	0.349609	0.28833	0.296143	0.214844	0.363281	0.330078	0.25
20.9	0.355469	0.318359	0.271484	0.361328	0.300049	0.251953	0.189453	0.25	0.373047	0.349609	0.28125	0.289063	0.220703	0.382813	0.324219	0.240234
21	0.339844	0.314453	0.267578	0.365234	0.309814	0.251953	0.199219	0.254639	0.375	0.349609	0.291016	0.307373	0.214844	0.388672	0.324219	0.240234
21.1	0.349609	0.308594	0.261719	0.363281	0.315674	0.251953	0.199219	0.266846	0.361328	0.339844	0.291016	0.320313	0.220703	0.388672	0.324219	0.253906
21.2	0.349609	0.304688	0.261719	0.376953	0.315674	0.251953	0.203125	0.264404	0.349609	0.34375	0.291016	0.324219	0.224609	0.388672	0.314453	0.259766
21.3	0.349609	0.289063	0.255859	0.388672	0.315674	0.248047	0.208984	0.275391	0.355469	0.339844	0.295654	0.330078	0.230469	0.392578	0.314453	0.259766
21.4	0.345703	0.292969	0.265625	0.378906	0.315674	0.242188	0.216797	0.285156	0.349609	0.337891	0.306641	0.330078	0.226563	0.398438	0.314453	0.259766
21.5	0.339844	0.306641	0.265625	0.378906	0.315674	0.242188	0.242188	0.294922	0.341797	0.333984	0.316406	0.330078	0.220703	0.394531	0.322266	0.269531
21.6	0.333984	0.322266	0.267578	0.388672	0.315674	0.242188	0.238281	0.314453	0.330078	0.337891	0.322266	0.330078	0.220703	0.388672	0.337891	0.27417
21.7	0.34375	0.332031	0.261719	0.388672	0.315674	0.255859	0.242188	0.324219	0.333984	0.347656	0.322266	0.330078	0.220703	0.384766	0.348389	0.285156
21.8	0.353516	0.337891	0.261719	0.392578	0.31958	0.266357	0.251953	0.333984	0.34375	0.363281	0.322266	0.330078	0.224609	0.388672	0.359375	0.300781
21.9	0.363281	0.351563	0.261719	0.394531	0.335205	0.277344	0.276123	0.333984	0.353516	0.353516	0.322266	0.326172	0.244141	0.388672	0.369141	0.304688
22	0.373779	0.362061	0.257813	0.388672	0.339111	0.287109	0.292969	0.344482	0.359375	0.353516	0.322266	0.320313	0.253906	0.388672	0.378906	0.314453
22.1	0.380859	0.363281	0.255859	0.392578	0.360596	0.300781	0.302734	0.365234	0.365234	0.353516	0.328125	0.330078	0.259766	0.402344	0.388672	0.324219
22.2	0.380859	0.369141	0.265625	0.402344	0.371094	0.316406	0.320313	0.375	0.359375	0.363281	0.322266	0.333984	0.263672	0.408203	0.408203	0.330078
22.3	0.380859	0.369141	0.275391	0.408203	0.38208	0.332031	0.3125	0.384766	0.359375	0.363281	0.322266	0.339844	0.27417	0.408203	0.414063	0.333984
22.4	0.380859	0.369141	0.285156	0.412109	0.397705	0.335938	0.322266	0.380859	0.359375	0.363281	0.332031	0.34375	0.294922	0.412109	0.417969	0.349609
22.5	0.380859	0.369141	0.285156	0.429688	0.401611	0.345703	0.324219	0.380859	0.345703	0.363281	0.335938	0.349609	0.300781	0.417969	0.422607	0.353516
22.6	0.380859	0.369141	0.304688	0.434326	0.411377	0.351563	0.322266	0.390625	0.353516	0.367188	0.345703	0.353516	0.294922	0.421875	0.439453	0.359375
22.7	0.380859	0.369141	0.315186	0.441406	0.411377	0.356201	0.328125	0.390625	0.363281	0.382813	0.361328	0.359375	0.300781	0.427734	0.445313	0.359375
22.8	0.380859	0.373047	0.326172	0.445313	0.421143	0.367188	0.332031	0.384766	0.382813	0.382813	0.365234	0.376953	0.304688	0.427734	0.445313	0.359375
22.9	0.376221	0.388672	0.339844	0.443359	0.430908	0.376953	0.341797	0.394531	0.388672	0.386719	0.375	0.378906	0.314453	0.432373	0.449219	0.359375
23	0.383545	0.378906	0.355469	0.453125	0.436768	0.386719	0.352295	0.400391	0.388672	0.402344	0.384766	0.382813	0.324219	0.439453	0.445313	0.369141
23.1	0.394531	0.382813	0.365234	0.462891	0.436768	0.392578	0.363281	0.414063	0.392578	0.406982	0.390625	0.388672	0.330078	0.443359	0.449219	0.369141
23.2	0.400391	0.392578	0.365234	0.472656	0.436768	0.392578	0.373047	0.423828	0.402344	0.417969	0.394531	0.393311	0.333984	0.453125	0.46875	0.373047
23.3	0.404297	0.408203	0.378906	0.472656	0.436768	0.392578	0.382813	0.434326	0.412109	0.427734	0.405029	0.404297	0.335938	0.455078	0.464844	0.378906
23.4	0.425781	0.402344	0.390625	0.478516	0.440674	0.392578	0.392578	0.445313	0.417969	0.4375	0.40625	0.423828	0.330078	0.445313	0.46875	0.388672
23.5	0.431641	0.412109	0.385498	0.478516	0.446533	0.402344	0.398438	0.455078	0.434326	0.447266	0.412109	0.416016	0.324219	0.443359	0.478516	0.393311
23.6	0.431641	0.421875	0.392578	0.46875	0.451172	0.40625	0.414063	0.464844	0.441406	0.457031	0.416016	0.423828	0.34375	0.445313	0.488281	0.400391
23.7	0.435547	0.427734	0.392578	0.472656	0.458252	0.416016	0.427734	0.474609	0.445313	0.462891	0.421875	0.419922	0.353516	0.443359	0.508545	0.404297
23.8	0.445313	0.431641	0.382813	0.483154	0.462158	0.425781	0.444092	0.490234	0.455078	0.462891	0.417969	0.419922	0.364014	0.449219	0.515625	0.414063
23.9	0.455078	0.442139	0.390625	0.494141	0.481689	0.431641	0.451172	0.484375	0.464844	0.462891	0.412109	0.423828	0.371094	0.453125	0.519531	0.419922
24	0.464844	0.449219	0.402344	0.490234	0.487549	0.435547	0.451172	0.490234	0.474609	0.462891	0.412109	0.429688	0.375	0.458984	0.533203	0.423828
24.1	0.470703	0.453125	0.410156	0.494141	0.491455	0.441406	0.455078	0.490234	0.480469	0.466797	0.425781	0.429688	0.384766	0.458984	0.544922	0.433594
24.2	0.474609	0.449219	0.425781	0.503906	0.501221	0.446045	0.460938	0.486328	0.490234	0.476563	0.435547	0.443359	0.394531	0.462891	0.535156	0.439453
24.3	0.480469	0.445313	0.435547	0.513672	0.50708	0.457031	0.460938	0.490234	0.480469	0.487061	0.441406	0.439453	0.400391	0.46875	0.535156	0.439453
24.4	0.46875	0.449219	0.431641	0.523438	0.510986	0.462891	0.457031	0.480469	0.480469	0.494141	0.451172	0.453125	0.404297	0.472656	0.544922	0.443359
24.5	0.473389	0.453125	0.435547	0.533203	0.512939	0.462891	0.460938	0.480469	0.484375	0.498047	0.455078	0.462891	0.414063	0.482422	0.535156	0.445313
24.6	0.484375	0.462891	0.455811	0.542969	0.50708	0.462891	0.460938	0.480469	0.498047	0.519531	0.474609	0.46875	0.419922	0.488281	0.535156	0.439453
24.7	0.494141	0.472656	0.462891	0.548828	0.516846	0.462891	0.460938	0.480469	0.513672	0.529297	0.484375	0.472656	0.419922	0.488281	0.544922	0.439453
24.8	0.515625	0.478516	0.470703	0.552734	0.516846	0.462891	0.456299	0.490234	0.519531	0.539063	0.480469	0.483154	0.429688	0.488281	0.544922	0.439453
24.9	0.521484	0.492188	0.482422	0.554688	0.516846	0.458984	0.449219	0.486328	0.533936	0.548828	0.490234	0.490234	0.425781	0.492188	0.541016	0.435547
25	0.521484	0.498047	0.482422	0.552734	0.516846	0.453125	0.449219	0.490234	0.544922	0.542969	0.494141	0.490234	0.419922	0.498047	0.535156	0.429688
25.1	0.521484	0.501953	0.482422	0.558594	0.512939	0.453125	0.449219	0.490234	0.550781	0.550781	0.5	0.490234	0.419922	0.488281	0.535156	0.429688
25.2	0.525391	0.507813	0.482422	0.558594	0.50708	0.453125	0.449219	0.5	0.554688	0.5625	0.5	0.490234	0.423828	0.501953	0.53125	0.441406
25.3	0.53125	0.507813	0.482422	0.544922	0.50708	0.453125	0.455078	0.5	0.568359	0.566406	0.490234	0.490234	0.419922	0.507813	0.535156	0.4375
25.4	0.53125	0.507813	0.478516	0.548828	0.503174	0.453125	0.449219	0.5	0.580078	0.572266	0.490234	0.490234	0.419922	0.507813	0.535156	0.431641
25.5	0.535156	0.507813	0.482422	0.539063	0.501221	0.453125	0.458984	0.5	0.583984	0.572266	0.490234	0.490234	0.429688	0.507813	0.535156	0.441406
25.6	0.546875	0.498047	0.472656	0.539063	0.50708	0.453125	0.458984	0.5	0.589844	0.568359	0.5	0.490234	0.429688	0.507813	0.535156	0.441406
25.7	0.541016	0.501953	0.482422	0.539063	0.50708	0.462891	0.458984	0.496094	0.589844	0.566406	0.490234	0.490234	0.433594	0.507813	0.53125	0.441406
25.8	0.544922	0.517578	0.478516	0.552734	0.516846	0.462891	0.455078	0.490234	0.589844	0.568359	0.494873	0.490234	0.439453	0.507813	0.535156	0.441406
25.9	0.554688	0.517578	0.472656	0.558594	0.512939	0.462891	0.449219	0.490234	0.589844	0.5625	0.50708	0.495361	0.439453	0.507813	0.535156	0.441406
26	0.560547	0.517578	0.468018	0.558594	0.50708	0.458252	0.458984	0.501953	0.59375	0.5625	0.5	0.488281	0.439453	0.507813	0.535156	0.441406
26.1	0.574219	0.517578	0.460938	0.558594	0.516846	0.460938	0.458984	0.498047	0.595703	0.5625	0.504639	0.498047	0.439453	0.507813	0.535156	0.451172
26.2	0.570313	0.521484	0.470703	0.558594	0.516846	0.460938	0.455078	0.505859	0.599609	0.5625	0.511719	0.488281	0.439453	0.507813	0.535156	0.451172
26.3	0.580078	0.527344	0.470703	0.558594	0.512939	0.460938	0.449219	0.507813	0.599609	0.5625	0.511719	0.498047	0.439453	0.507813	0.540283	0.447266
26.4	0.580078	0.527344	0.470703	0.568359	0.516846	0.460938	0.449219	0.501953	0.595703	0.5625	0.521484	0.498047	0.445313	0.507813	0.533203	0.451172
26.5	0.580078	0.523438	0.476563	0.568359	0.522705	0.460938	0.458984	0.498047	0.589844	0.5625	0.516846	0.498047	0.439453	0.507813	0.542969	0.447266
26.6	0.580078	0.517578	0.470703	0.564453	0.516846	0.472656	0.455078	0.492188	0.589844	0.5625	0.509766	0.498047	0.449219	0.507813	0.539063	0.441406
26.7	0.589844	0.529297	0.480469	0.558594	0.512207	0.472656	0.445313	0.501953	0.585938	0.5625	0.509766	0.498047	0.449219	0.507813	0.533203	0.441406
26.8	0.585938	0.529297	0.476563	0.558594	0.514893	0.46875	0.449219	0.501953	0.580078	0.574219	0.509766	0.494141	0.449219	0.519531	0.529297	0.446533
26.9	0.580078	0.529297	0.470703	0.558594	0.514893	0.462891	0.449219	0.501953	0.589844	0.574219	0.521484	0.5	0.449219	0.519531	0.523438	0.439453
27	0.580078	0.525391	0.480469	0.568359	0.514893	0.472656	0.445313	0.511719	0.589844	0.574219	0.517578	0.5	0.458984	0.519531	0.535156	0.439453
27.1	0.580078	0.529297	0.488281	0.568359	0.522705	0.472656	0.449219	0.511719	0.589844	0.580078	0.511719	0.5	0.458984	0.519531	0.541016	0.439453
27.2	0.59375	0.529297	0.482422	0.568359	0.516846	0.46875	0.449219	0.50708	0.595703	0.574219	0.521484	0.496094	0.464844	0.529297	0.535156	0.445313
27.3	0.599609	0.529297	0.482422	0.568359	0.516846	0.462891	0.458984	0.505859	0.589844	0.574219	0.521484	0.5	0.458984	0.529297	0.541016	0.439453
27.4	0.595703	0.529297	0.488281	0.568359	0.516846	0.462891	0.449219	0.5	0.589844	0.574219	0.53125	0.5	0.458984	0.525391	0.53125	0.439453
27.5	0.585938	0.525391	0.482422	0.568359	0.512939	0.458984	0.445313	0.509766	0.599609	0.583984	0.53125	0.496094	0.458984	0.523438	0.535156	0.439453
27.6	0.580078	0.519531	0.492188	0.568359	0.516846	0.453125	0.449219	0.509766	0.599609	0.583984	0.53125	0.490234	0.46875	0.535156	0.53125	0.439453
27.7	0.589844	0.519531	0.488281	0.564453	0.516846	0.462891	0.44458	0.519531	0.599609	0.59375	0.527344	0.5	0.46875	0.519531	0.535156	0.435547
27.8	0.589844	0.519531	0.482422	0.558594	0.522705	0.462891	0.449219	0.525391	0.595703	0.589844	0.521484	0.496094	0.46875	0.533203	0.53125	0.429688
27.9	0.599609	0.519531	0.478516	0.558594	0.516846	0.462891	0.449219	0.519531	0.599609	0.583984	0.527344	0.490234	0.464844	0.539063	0.525391	0.429688
28	0.599609	0.529297	0.472656	0.558594	0.512939	0.46875	0.455078	0.519531	0.599609	0.583984	0.521484	0.490234	0.470703	0.535156	0.535156	0.429688
28.1	0.599609	0.525391	0.482422	0.558594	0.50708	0.462891	0.449219	0.527344	0.609375	0.59375	0.521484	0.486328	0.466797	0.529297	0.544922	0.429688
28.2	0.609375	0.533203	0.478516	0.558594	0.512939	0.472656	0.445313	0.521484	0.609375	0.59375	0.521484	0.480469	0.460938	0.535156	0.544922	0.435547
28.3	0.609375	0.535156	0.472656	0.554688	0.50708	0.472656	0.449219	0.521484	0.609375	0.59375	0.517578	0.480469	0.470703	0.529297	0.550049	0.429688
28.4	0.609375	0.529297	0.482422	0.558594	0.512939	0.46875	0.449219	0.517578	0.621094	0.589844	0.521484	0.486328	0.466797	0.529297	0.542969	0.429688
28.5	0.609375	0.529297	0.482422	0.558594	0.50708	0.462891	0.445313	0.521484	0.621094	0.583984	0.521484	0.480469	0.460938	0.529297	0.542969	0.425781
28.6	0.609375	0.529297	0.477783	0.554688	0.512939	0.466797	0.449219	0.521484	0.630859	0.59375	0.53125	0.486328	0.466797	0.525391	0.550781	0.419922
28.7	0.617188	0.529297	0.480469	0.560547	0.50708	0.478516	0.445313	0.521484	0.626953	0.589844	0.527344	0.480469	0.460938	0.529297	0.544922	0.419922
28.8	0.611328	0.529297	0.480469	0.560547	0.516846	0.472656	0.449219	0.53125	0.621094	0.583984	0.53125	0.47583	0.470703	0.529297	0.541016	0.419922
28.9	0.611328	0.539063	0.476563	0.556641	0.512207	0.472656	0.449219	0.527344	0.626221	0.583984	0.53125	0.46875	0.470703	0.539063	0.541016	0.416016
29	0.611328	0.535156	0.480469	0.560547	0.505127	0.478516	0.458984	0.521484	0.619141	0.587891	0.537109	0.474609	0.47583	0.535156	0.535156	0.410156
29.1	0.611328	0.539063	0.476563	0.556641	0.501221	0.472656	0.455078	0.521484	0.619141	0.599609	0.53125	0.46875	0.46875	0.529297	0.541016	0.419922
29.2	0.611328	0.539063	0.470703	0.560547	0.505127	0.46875	0.455078	0.521484	0.625	0.603516	0.542969	0.46875	0.474609	0.525391	0.535156	0.419922
29.3	0.621094	0.535156	0.476563	0.560547	0.501221	0.472656	0.449219	0.53125	0.619141	0.603516	0.548828	0.464844	0.46875	0.519531	0.53125	0.416016
29.4	0.617188	0.529297	0.480469	0.556641	0.495361	0.472656	0.458984	0.527344	0.619141	0.599609	0.542969	0.458984	0.478516	0.525391	0.535156	0.421875
29.5	0.611328	0.535156	0.480469	0.556641	0.505127	0.479736	0.455078	0.53125	0.628906	0.59375	0.542969	0.464844	0.488281	0.519531	0.53125	0.417969
29.6	0.607422	0.533203	0.476563	0.550781	0.505127	0.472656	0.460938	0.53125	0.625	0.605469	0.548096	0.458984	0.484375	0.529297	0.525391	0.421875
29.7	0.611328	0.535156	0.482422	0.550781	0.516846	0.46875	0.456299	0.527344	0.619141	0.601563	0.541016	0.455078	0.478516	0.529297	0.535156	0.417236
29.8	0.611328	0.529297	0.478516	0.555908	0.516846	0.462891	0.458984	0.521484	0.625	0.595703	0.541016	0.458984	0.484375	0.537109	0.53125	0.410156
29.9	0.611328	0.539063	0.482422	0.548828	0.516846	0.458984	0.458984	0.516846	0.619141	0.601563	0.546875	0.458984	0.478516	0.53125	0.525391	0.410156
30	0.607422	0.534424	0.482422	0.544922	0.522705	0.462891	0.455078	0.519531	0.619141	0.595703	0.541016	0.466797	0.474609	0.53125	0.535156	0.410156
30.1	0.601563	0.539063	0.482422	0.539063	0.516846	0.462891	0.458984	0.515625	0.625	0.595703	0.541016	0.460938	0.480469	0.526611	0.530518	0.419922
30.2	0.601563	0.539063	0.488281	0.544922	0.516846	0.458984	0.455078	0.519531	0.619141	0.60083	0.537109	0.457031	0.490234	0.529297	0.523438	0.419922
30.3	0.607422	0.539063	0.482422	0.539063	0.526611	0.453125	0.449219	0.515625	0.628906	0.59375	0.537109	0.460938	0.486328	0.525391	0.529297	0.416016
30.4	0.601563	0.535156	0.488281	0.535156	0.526611	0.453125	0.455078	0.509766	0.625	0.599609	0.53125	0.460938	0.476563	0.525391	0.533203	0.419922
30.5	0.601563	0.529297	0.482422	0.539063	0.526611	0.458984	0.449219	0.505859	0.626953	0.59375	0.537109	0.466797	0.480469	0.519531	0.529297	0.419922
30.6	0.601563	0.529297	0.482422	0.535156	0.526611	0.453125	0.445313	0.509766	0.621094	0.599609	0.53125	0.460938	0.486328	0.519531	0.523438	0.419922
30.7	0.601563	0.525391	0.492188	0.529297	0.536377	0.453125	0.445313	0.509766	0.617188	0.59375	0.527344	0.456299	0.476563	0.515625	0.523438	0.425781
30.8	0.601563	0.529297	0.492188	0.529297	0.532471	0.453125	0.439453	0.509766	0.611328	0.603516	0.521484	0.458984	0.47583	0.519531	0.535156	0.419922
30.9	0.601563	0.529297	0.488281	0.525391	0.536377	0.458984	0.435547	0.521484	0.617188	0.599609	0.527344	0.455078	0.46875	0.515625	0.53125	0.419922
31	0.596924	0.525391	0.487549	0.529297	0.536377	0.453125	0.425781	0.517578	0.611328	0.59375	0.517578	0.449219	0.464844	0.519531	0.525391	0.429688
31.1	0.599609	0.519531	0.480469	0.525391	0.532471	0.458984	0.429688	0.511719	0.611328	0.599609	0.511719	0.455078	0.464844	0.515625	0.521484	0.425781
31.2	0.599609	0.525391	0.480469	0.515625	0.536377	0.453125	0.429688	0.517578	0.606689	0.59375	0.521484	0.449219	0.455078	0.509766	0.525391	0.419922
31.3	0.599609	0.519531	0.476563	0.509766	0.532471	0.462891	0.439453	0.511719	0.609375	0.603516	0.516846	0.455078	0.458984	0.505859	0.525391	0.425781
31.4	0.599609	0.515625	0.480469	0.516846	0.526611	0.458984	0.449219	0.517578	0.609375	0.599609	0.509766	0.445313	0.464844	0.509766	0.53125	0.419922
31.5	0.609375	0.515625	0.480469	0.509766	0.526611	0.453125	0.445313	0.511719	0.605469	0.59375	0.505859	0.449219	0.455078	0.505859	0.525391	0.419922
31.6	0.605469	0.509766	0.486328	0.515625	0.532471	0.448486	0.439453	0.507813	0.599609	0.599609	0.5	0.445313	0.460938	0.5	0.525391	0.425781
31.7	0.599609	0.509766	0.480469	0.505859	0.526611	0.451172	0.434814	0.501953	0.609375	0.59375	0.5	0.439453	0.457031	0.495361	0.525391	0.419922
31.8	0.599609	0.505859	0.480469	0.5	0.521973	0.447266	0.435547	0.511719	0.609375	0.601563	0.509766	0.435547	0.460938	0.498047	0.521484	0.425781
31.9	0.595703	0.509766	0.492188	0.496094	0.514893	0.451172	0.429688	0.50708	0.619141	0.595703	0.505859	0.439453	0.466797	0.494141	0.525391	0.419922
32	0.589844	0.505859	0.488281	0.496094	0.524658	0.447266	0.425781	0.509766	0.615234	0.591064	0.511719	0.435547	0.460938	0.498047	0.525391	0.419922
32.1	0.589844	0.5	0.482422	0.490234	0.524658	0.453125	0.429688	0.505859	0.609375	0.59375	0.511719	0.4375	0.470703	0.494141	0.525391	0.427734
32.2	0.589844	0.5	0.478516	0.496094	0.520752	0.453125	0.435547	0.509766	0.605469	0.589844	0.517578	0.431641	0.480469	0.5	0.53125	0.421875
32.3	0.589844	0.5	0.46875	0.490234	0.526611	0.449219	0.429688	0.505859	0.609375	0.583984	0.511719	0.427002	0.47583	0.496094	0.525391	0.417236
32.4	0.589844	0.505127	0.462891	0.496094	0.522705	0.443359	0.435547	0.509766	0.609375	0.59375	0.521484	0.419922	0.474609	0.496094	0.535156	0.419922
32.5	0.599609	0.498047	0.462891	0.486328	0.516846	0.439453	0.429688	0.505859	0.605469	0.599609	0.517578	0.416016	0.478516	0.5	0.53125	0.419922
32.6	0.595703	0.498047	0.472656	0.490234	0.512939	0.443359	0.425781	0.509766	0.609375	0.589844	0.507813	0.419922	0.484375	0.496094	0.525391	0.419922
32.7	0.589844	0.507813	0.46875	0.485596	0.512939	0.449219	0.429688	0.509766	0.605469	0.59375	0.511719	0.419922	0.478516	0.5	0.525391	0.419922
32.8	0.589844	0.507813	0.462891	0.488281	0.50708	0.443359	0.425781	0.515625	0.599609	0.589844	0.507813	0.419922	0.474609	0.496094	0.525391	0.416016
32.9	0.595703	0.507813	0.462891	0.488281	0.50708	0.449219	0.419922	0.509766	0.609375	0.580078	0.511719	0.425781	0.480469	0.486328	0.525391	0.419922
33	0.589844	0.513672	0.458984	0.494141	0.512939	0.443359	0.425781	0.505859	0.605469	0.580078	0.507813	0.419922	0.476563	0.490234	0.535156	0.416016
33.1	0.585938	0.507813	0.462891	0.494141	0.503174	0.453125	0.419922	0.5	0.609375	0.574219	0.511719	0.416016	0.476563	0.485596	0.535156	0.410156
33.2	0.589844	0.507813	0.462891	0.488281	0.50708	0.453125	0.425049	0.5	0.605469	0.574219	0.511719	0.416016	0.466797	0.478516	0.530518	0.416016
33.3	0.589844	0.507813	0.468018	0.488281	0.50708	0.458984	0.417969	0.511719	0.599609	0.580078	0.507813	0.410156	0.470703	0.478516	0.533203	0.410156
33.4	0.589844	0.519531	0.460938	0.5	0.512939	0.453125	0.417969	0.507813	0.594971	0.56958	0.501953	0.40625	0.466797	0.474609	0.533203	0.416016
33.5	0.589844	0.515625	0.460938	0.5	0.50708	0.462891	0.427734	0.511719	0.595703	0.5625	0.511719	0.410156	0.470703	0.478516	0.533203	0.419922
33.6	0.597656	0.509766	0.457031	0.496094	0.503174	0.462891	0.427734	0.511719	0.589844	0.568359	0.50708	0.410156	0.470703	0.474609	0.529297	0.419922
33.7	0.591797	0.505859	0.460938	0.490234	0.50708	0.458984	0.4375	0.507813	0.595703	0.5625	0.509766	0.419922	0.47583	0.464844	0.533203	0.416016
33.8	0.591797	0.5	0.460938	0.486328	0.50708	0.453125	0.433594	0.511719	0.589844	0.574219	0.505859	0.419922	0.478516	0.46875	0.529297	0.419922
33.9	0.591797	0.5	0.460938	0.490234	0.50708	0.462891	0.427734	0.511719	0.585938	0.570313	0.5	0.425781	0.474609	0.464844	0.523438	0.416016
34	0.597656	0.509766	0.470703	0.490234	0.502441	0.462891	0.427734	0.507813	0.589844	0.560547	0.496094	0.416016	0.478516	0.46875	0.519531	0.416016
34.1	0.591797	0.496094	0.470703	0.490234	0.505127	0.468018	0.423828	0.511719	0.585938	0.560547	0.498047	0.419922	0.478516	0.46875	0.513672	0.410156
34.2	0.591797	0.5	0.466797	0.486328	0.505127	0.460938	0.429688	0.516846	0.580078	0.554688	0.492188	0.415283	0.488281	0.46875	0.525391	0.417969
34.3	0.591797	0.5	0.460938	0.486328	0.505127	0.457031	0.429688	0.509766	0.580078	0.564453	0.492188	0.408203	0.484375	0.464844	0.525391	0.412109
34.4	0.587891	0.5	0.457031	0.480469	0.510986	0.462891	0.425781	0.515625	0.576172	0.564453	0.488281	0.417969	0.474609	0.458984	0.525391	0.421875
34.5	0.591797	0.5	0.460938	0.480469	0.505127	0.462891	0.429688	0.509766	0.570313	0.570313	0.492188	0.414063	0.46875	0.455078	0.525391	0.417236
34.6	0.591797	0.509766	0.460938	0.486328	0.505127	0.46875	0.425781	0.505859	0.576172	0.560547	0.492188	0.408203	0.478516	0.458984	0.53125	0.410156
34.7	0.591797	0.505859	0.460938	0.480469	0.501221	0.462891	0.429688	0.509766	0.574219	0.554688	0.498047	0.408203	0.478516	0.458984	0.525391	0.419922
34.8	0.587158	0.5	0.460938	0.476563	0.495361	0.462891	0.425781	0.505859	0.585938	0.560547	0.492188	0.419922	0.478516	0.455078	0.521484	0.416016
34.9	0.589844	0.5	0.470703	0.480469	0.503174	0.458984	0.419922	0.509766	0.580078	0.564453	0.492188	0.419922	0.478516	0.449219	0.525391	0.419922
35	0.589844	0.509766	0.466797	0.490234	0.497314	0.453125	0.425781	0.505859	0.576172	0.560547	0.488281	0.416016	0.474609	0.445313	0.521484	0.419922
35.1	0.585938	0.509766	0.460938	0.485596	0.497314	0.453125	0.419922	0.511719	0.580078	0.564453	0.492188	0.419922	0.46875	0.451172	0.525391	0.425781
35.2	0.580078	0.505859	0.460938	0.488281	0.503174	0.462891	0.419922	0.507813	0.575439	0.559814	0.488281	0.419922	0.464844	0.446533	0.521484	0.419922
35.3	0.580078	0.5	0.460938	0.488281	0.493408	0.462891	0.416016	0.501953	0.568359	0.5625	0.482422	0.419922	0.458984	0.439453	0.515625	0.419922
35.4	0.589844	0.5	0.460938	0.484375	0.487549	0.472656	0.410156	0.498047	0.578125	0.5625	0.487549	0.419922	0.458984	0.435547	0.525391	0.419922
35.5	0.585938	0.505859	0.460938	0.478516	0.483643	0.46875	0.419922	0.501953	0.574219	0.558594	0.480469	0.416016	0.458984	0.439453	0.535156	0.429688
35.6	0.580078	0.5	0.46875	0.484375	0.473877	0.462891	0.415283	0.501953	0.568359	0.564453	0.480469	0.419922	0.458984	0.439453	0.530518	0.425781
35.7	0.585938	0.495361	0.462891	0.478516	0.463379	0.472656	0.408203	0.511719	0.578125	0.560547	0.480469	0.419922	0.458984	0.435547	0.523438	0.419922
35.8	0.576172	0.488281	0.462891	0.490234	0.466064	0.472656	0.408203	0.511719	0.578125	0.554688	0.490234	0.419922	0.455078	0.439453	0.523438	0.429688
35.9	0.570313	0.498047	0.458984	0.490234	0.466064	0.482422	0.404297	0.517578	0.589844	0.560547	0.490234	0.419922	0.449219	0.439453	0.533203	0.425781
36	0.566406	0.498047	0.453125	0.490234	0.466064	0.482422	0.398438	0.511719	0.585938	0.554688	0.5	0.429688	0.449219	0.445313	0.529297	0.419922
36.1	0.570313	0.494141	0.453125	0.490234	0.47583	0.478516	0.398438	0.511719	0.580078	0.550781	0.496094	0.425781	0.449219	0.439453	0.523438	0.429688
36.2	0.570313	0.488281	0.462891	0.496094	0.462158	0.472656	0.408203	0.50708	0.589844	0.544922	0.486328	0.419922	0.449219	0.439453	0.529297	0.425781
36.3	0.566406	0.488281	0.462891	0.490234	0.466064	0.472656	0.408203	0.509766	0.589844	0.554688	0.490234	0.419922	0.457031	0.435547	0.523438	0.431641
36.4	0.570313	0.498047	0.458984	0.490234	0.469971	0.482422	0.408203	0.505859	0.595703	0.550781	0.490234	0.419922	0.451172	0.439453	0.523438	0.427734
36.5	0.582031	0.494141	0.453125	0.5	0.47583	0.478516	0.408203	0.505859	0.589844	0.554688	0.501953	0.419922	0.455078	0.439453	0.535156	0.425781
36.6	0.578125	0.488281	0.462891	0.5	0.481689	0.472656	0.404297	0.5	0.589844	0.554688	0.498047	0.425781	0.460938	0.449219	0.53125	0.4375
36.7	0.572266	0.488281	0.458252	0.505859	0.47583	0.46875	0.398438	0.496094	0.595703	0.550781	0.498047	0.423828	0.460938	0.445313	0.525391	0.431641
36.8	0.572266	0.488281	0.451172	0.5	0.47583	0.462891	0.404297	0.490234	0.589844	0.544922	0.492188	0.425781	0.470703	0.439453	0.53125	0.427734
36.9	0.577393	0.498047	0.451172	0.5	0.47583	0.472656	0.398438	0.490234	0.599609	0.550781	0.498047	0.429688	0.470703	0.449219	0.525391	0.421875
37	0.570313	0.498047	0.451172	0.496094	0.481689	0.468018	0.398438	0.486328	0.599609	0.544922	0.492188	0.429688	0.470703	0.458984	0.521484	0.421875
37.1	0.570313	0.498047	0.451172	0.490234	0.47583	0.460938	0.398438	0.490234	0.595703	0.544922	0.501953	0.429688	0.470703	0.458984	0.515625	0.431641
37.2	0.580078	0.498047	0.447266	0.496094	0.47583	0.460938	0.394531	0.486328	0.589844	0.554688	0.498047	0.429688	0.466797	0.470703	0.525391	0.427002
37.3	0.580078	0.503906	0.455078	0.494141	0.485596	0.472656	0.398438	0.480469	0.595703	0.554688	0.501953	0.429688	0.460938	0.466797	0.521484	0.419922
37.4	0.576172	0.498047	0.460938	0.505859	0.481689	0.472656	0.398438	0.490234	0.589844	0.550049	0.501953	0.435547	0.460938	0.460938	0.515625	0.419922
37.5	0.580078	0.498047	0.457031	0.5	0.471924	0.46875	0.398438	0.490234	0.589844	0.542969	0.507813	0.429688	0.470703	0.460938	0.521484	0.429688
37.6	0.576172	0.498047	0.460938	0.496094	0.47583	0.462891	0.410156	0.486328	0.589844	0.542969	0.501953	0.429688	0.470703	0.457031	0.515625	0.425781
37.7	0.580078	0.498047	0.460938	0.490234	0.47583	0.472656	0.410156	0.480469	0.595703	0.542969	0.501953	0.429688	0.466797	0.460938	0.520752	0.419922
37.8	0.576172	0.509766	0.470703	0.490234	0.485596	0.472656	0.410156	0.480469	0.599609	0.542969	0.501953	0.439453	0.460938	0.460938	0.513672	0.419922
37.9	0.570313	0.509766	0.466797	0.490234	0.485596	0.46875	0.40625	0.492188	0.599609	0.542969	0.50708	0.429688	0.460938	0.460938	0.519531	0.416016
38	0.576172	0.509766	0.460938	0.495361	0.485596	0.462891	0.400391	0.476563	0.595703	0.548828	0.5	0.429688	0.460938	0.460938	0.513672	0.410156
38.1	0.570313	0.505859	0.460938	0.488281	0.497314	0.462891	0.400391	0.482422	0.589844	0.542969	0.5	0.429688	0.460938	0.456299	0.513672	0.410156
38.2	0.570313	0.5	0.460938	0.488281	0.497314	0.46875	0.404297	0.482422	0.601563	0.542969	0.496094	0.439453	0.460938	0.449219	0.523438	0.419922
38.3	0.566406	0.509766	0.460938	0.488281	0.493408	0.462891	0.419922	0.482422	0.601563	0.539063	0.5	0.439453	0.460938	0.458984	0.523438	0.419922
38.4	0.560547	0.509766	0.470703	0.488281	0.497314	0.462891	0.419922	0.477783	0.601563	0.533203	0.5	0.439453	0.470703	0.458984	0.523438	0.416016
38.5	0.570313	0.505859	0.470703	0.488281	0.497314	0.462891	0.419922	0.470703	0.596924	0.533203	0.509766	0.435547	0.470703	0.458984	0.529297	0.419922
38.6	0.566406	0.509766	0.470703	0.484375	0.497314	0.462891	0.416016	0.470703	0.589844	0.542969	0.505859	0.441406	0.470703	0.46875	0.523438	0.419922
38.7	0.560547	0.505859	0.470703	0.478516	0.497314	0.472656	0.410156	0.480469	0.599609	0.542969	0.5	0.441406	0.470703	0.46875	0.523438	0.419922
38.8	0.566406	0.5	0.480469	0.488281	0.497314	0.472656	0.410156	0.480469	0.599609	0.542969	0.5	0.441406	0.480469	0.478516	0.523438	0.429688
38.9	0.560547	0.5	0.476563	0.488281	0.497314	0.472656	0.419922	0.480469	0.599609	0.542969	0.5	0.441406	0.480469	0.478516	0.53125	0.429688
39	0.564453	0.5	0.470703	0.484375	0.497314	0.46875	0.419922	0.480469	0.599609	0.552734	0.507813	0.441406	0.480469	0.478516	0.525391	0.429688
39.1	0.570313	0.496094	0.480469	0.490234	0.497314	0.462891	0.419922	0.480469	0.599609	0.552734	0.501953	0.441406	0.480469	0.478516	0.521484	0.435547
39.2	0.570313	0.494141	0.480469	0.490234	0.493408	0.472656	0.416016	0.480469	0.595703	0.548828	0.507813	0.441406	0.480469	0.478516	0.515625	0.429688
39.3	0.582031	0.505859	0.480469	0.5	0.487549	0.46875	0.419922	0.476563	0.589844	0.542969	0.501953	0.451172	0.480469	0.474609	0.515625	0.429688
39.4	0.582031	0.5	0.476563	0.496094	0.487549	0.462891	0.419922	0.480469	0.599609	0.542969	0.511719	0.451172	0.47583	0.478516	0.521484	0.429688
39.5	0.582031	0.5	0.482422	0.490234	0.497314	0.472656	0.416016	0.480469	0.599609	0.554688	0.511719	0.446533	0.46875	0.478516	0.515625	0.429688
39.6	0.582031	0.5	0.482422	0.490234	0.497314	0.472656	0.40625	0.486328	0.599609	0.554688	0.521484	0.439453	0.478516	0.488281	0.519531	0.429688
39.7	0.582031	0.5	0.482422	0.490234	0.497314	0.46875	0.400391	0.480469	0.599609	0.554688	0.517578	0.439453	0.478516	0.488281	0.535156	0.429688
39.8	0.578125	0.5	0.482422	0.5	0.497314	0.462891	0.400391	0.480469	0.599609	0.554688	0.511719	0.449219	0.478516	0.494141	0.535156	0.439453
39.9	0.582031	0.505127	0.488281	0.496094	0.50708	0.458984	0.395752	0.476563	0.605469	0.564453	0.521484	0.449219	0.478516	0.488281	0.53125	0.439453
40	0.582031	0.498047	0.482422	0.490234	0.503174	0.453125	0.398438	0.470703	0.603516	0.560547	0.521484	0.449219	0.474609	0.488281	0.525391	0.439453
40.1	0.582031	0.498047	0.492188	0.490234	0.497314	0.462891	0.398438	0.470703	0.605469	0.554688	0.521484	0.449219	0.478516	0.484375	0.535156	0.439453
40.2	0.582031	0.507813	0.492188	0.490234	0.497314	0.458252	0.388672	0.470703	0.599609	0.564453	0.527344	0.458984	0.482422	0.478516	0.53125	0.447266
40.3	0.582031	0.507813	0.498047	0.5	0.497314	0.451172	0.398438	0.476563	0.609375	0.560547	0.517578	0.458984	0.484375	0.490234	0.525391	0.441406
40.4	0.591797	0.503906	0.492188	0.5	0.502441	0.451172	0.398438	0.470703	0.609375	0.554688	0.521484	0.455078	0.488281	0.490234	0.525391	0.441406
40.5	0.591797	0.507813	0.492188	0.5	0.495361	0.447266	0.398438	0.470703	0.609375	0.554688	0.521484	0.449219	0.488281	0.490234	0.535156	0.441406
40.6	0.591797	0.507813	0.488281	0.5	0.495361	0.441406	0.398438	0.470703	0.609375	0.554688	0.517578	0.449219	0.496094	0.490234	0.535156	0.4375
40.7	0.591797	0.507813	0.492188	0.5	0.495361	0.441406	0.394531	0.470703	0.605469	0.554688	0.511719	0.458984	0.490234	0.490234	0.535156	0.431641
40.8	0.601563	0.517578	0.492188	0.496094	0.505127	0.451172	0.398438	0.476563	0.609375	0.550781	0.521484	0.455078	0.486328	0.496094	0.53125	0.431641
40.9	0.596924	0.513672	0.492188	0.490234	0.501221	0.447266	0.398438	0.470703	0.609375	0.544922	0.521484	0.458984	0.490234	0.494141	0.529297	0.431641
41	0.599609	0.515625	0.492188	0.490234	0.505127	0.441406	0.398438	0.470703	0.609375	0.544922	0.533203	0.458984	0.490234	0.496094	0.541016	0.427734
41.1	0.599609	0.498047	0.492188	0.5	0.505127	0.441406	0.398438	0.480469	0.609375	0.544922	0.533203	0.46875	0.496094	0.5	0.535156	0.431641
41.2	0.599609	0.509766	0.498047	0.5	0.514893	0.453125	0.394531	0.476563	0.609375	0.554688	0.533203	0.46875	0.490234	0.5	0.541016	0.431641
41.3	0.599609	0.509766	0.492188	0.5	0.522705	0.453125	0.388672	0.470703	0.619141	0.554688	0.53833	0.478516	0.490234	0.5	0.535156	0.431641
41.4	0.599609	0.509766	0.492188	0.509766	0.516846	0.453125	0.398438	0.470703	0.619141	0.554688	0.541016	0.474609	0.5	0.505859	0.535156	0.427002
41.5	0.599609	0.509766	0.501953	0.505859	0.516846	0.453125	0.394531	0.480469	0.615234	0.554688	0.541016	0.46875	0.496094	0.5	0.530518	0.419922
41.6	0.609375	0.509766	0.497314	0.5	0.516846	0.453125	0.398438	0.476563	0.609375	0.554688	0.537109	0.46875	0.490234	0.509766	0.523438	0.419922
41.7	0.609375	0.509766	0.490234	0.509766	0.516846	0.453125	0.398438	0.470703	0.599609	0.554688	0.53125	0.46875	0.496094	0.509766	0.533203	0.419922
41.8	0.609375	0.509766	0.490234	0.496094	0.516846	0.458984	0.410156	0.470703	0.599609	0.550781	0.541016	0.476563	0.490234	0.505859	0.529297	0.419922
41.9	0.609375	0.519531	0.5	0.5	0.512939	0.453125	0.40625	0.470703	0.609375	0.554688	0.541016	0.470703	0.490234	0.5	0.523438	0.419922
42	0.605469	0.515625	0.5	0.495361	0.516846	0.449219	0.410156	0.480469	0.609375	0.554688	0.541016	0.470703	0.496094	0.5	0.523438	0.419922
42.1	0.609375	0.509766	0.496094	0.488281	0.516846	0.443359	0.410156	0.480469	0.609375	0.554688	0.541016	0.480469	0.490234	0.496094	0.533203	0.416016
42.2	0.599609	0.509766	0.490234	0.488281	0.516846	0.443359	0.40625	0.480469	0.609375	0.554688	0.541016	0.480469	0.490234	0.5	0.529297	0.410156
42.3	0.609375	0.519531	0.501953	0.488281	0.522705	0.449219	0.410156	0.480469	0.615234	0.559814	0.541016	0.476563	0.495361	0.5	0.523438	0.410156
42.4	0.609375	0.515625	0.501953	0.484375	0.516846	0.443359	0.410156	0.476563	0.609375	0.552734	0.541016	0.470703	0.488281	0.5	0.523438	0.410156
42.5	0.605469	0.509766	0.501953	0.488281	0.516846	0.447266	0.40625	0.474609	0.609375	0.552734	0.541016	0.470703	0.498047	0.5	0.535156	0.410156
42.6	0.609375	0.519531	0.501953	0.488281	0.526611	0.449219	0.40625	0.488281	0.609375	0.5625	0.550781	0.480469	0.494141	0.505127	0.53125	0.410156
42.7	0.609375	0.515625	0.501953	0.488281	0.522705	0.453125	0.400391	0.482422	0.609375	0.552734	0.550781	0.476563	0.488281	0.498047	0.525391	0.410156
42.8	0.615234	0.509766	0.507813	0.488281	0.50708	0.453125	0.395752	0.482422	0.615234	0.558594	0.550781	0.470703	0.488281	0.498047	0.525391	0.40625
42.9	0.609375	0.515625	0.501953	0.484375	0.516846	0.462891	0.398438	0.487549	0.609375	0.552734	0.556641	0.466797	0.484375	0.498047	0.535156	0.410156
43	0.609375	0.509766	0.501953	0.478516	0.512939	0.462891	0.398438	0.480469	0.609375	0.552734	0.550781	0.460938	0.486328	0.503906	0.53125	0.410156
43.1	0.605469	0.509766	0.511719	0.488281	0.50708	0.458984	0.398438	0.480469	0.609375	0.558594	0.550781	0.470703	0.480469	0.498047	0.525391	0.410156
43.2	0.603516	0.505859	0.507813	0.484375	0.503174	0.453125	0.404297	0.490234	0.621094	0.552734	0.560547	0.470703	0.480469	0.503906	0.525391	0.40625
43.3	0.605469	0.5	0.501953	0.478516	0.501221	0.462891	0.398438	0.486328	0.621094	0.564453	0.556641	0.470703	0.476563	0.498047	0.535156	0.410156
43.4	0.611328	0.5	0.501953	0.478516	0.503174	0.462891	0.398438	0.480469	0.617188	0.560547	0.550781	0.466797	0.470703	0.498047	0.53125	0.410156
43.5	0.611328	0.5	0.511719	0.490234	0.497314	0.458984	0.398438	0.480469	0.611328	0.560547	0.550781	0.460938	0.470703	0.498047	0.525391	0.410156
43.6	0.607422	0.5	0.507813	0.486328	0.497314	0.443359	0.394531	0.480469	0.606689	0.554688	0.550781	0.460938	0.466797	0.509766	0.525391	0.419922
43.7	0.611328	0.505127	0.501953	0.480469	0.501221	0.453125	0.388672	0.486328	0.609375	0.554688	0.546875	0.470703	0.460938	0.509766	0.53125	0.419922
43.8	0.611328	0.488281	0.511719	0.480469	0.50708	0.449219	0.384766	0.480469	0.609375	0.550781	0.550781	0.470703	0.460938	0.505859	0.521484	0.419922
43.9	0.611328	0.488281	0.507813	0.490234	0.50708	0.453125	0.388672	0.490234	0.609375	0.554688	0.546875	0.480469	0.466797	0.5	0.515625	0.416016
44	0.621094	0.498047	0.511719	0.490234	0.512939	0.453125	0.384766	0.486328	0.619141	0.554688	0.541016	0.480469	0.460938	0.505859	0.510986	0.410156
44.1	0.617188	0.494141	0.511719	0.490234	0.50708	0.453125	0.388672	0.490234	0.615234	0.554688	0.541016	0.47583	0.457031	0.5	0.513672	0.419922
44.2	0.621094	0.488281	0.511719	0.490234	0.50708	0.462891	0.384766	0.486328	0.613281	0.564453	0.541016	0.46875	0.460938	0.5	0.513672	0.416016
44.3	0.621094	0.488281	0.517578	0.5	0.516846	0.458252	0.384766	0.486328	0.615234	0.560547	0.552734	0.46875	0.460938	0.505859	0.509766	0.410156
44.4	0.617188	0.488281	0.511719	0.496094	0.516846	0.451172	0.378906	0.476563	0.609375	0.554688	0.552734	0.464844	0.456299	0.5	0.503906	0.410156
44.5	0.621094	0.484375	0.511719	0.490234	0.516846	0.447266	0.375	0.470703	0.615234	0.550781	0.548828	0.462891	0.449219	0.509766	0.5	0.416016
44.6	0.621094	0.478516	0.511719	0.490234	0.512939	0.447266	0.376221	0.476563	0.609375	0.544922	0.542969	0.474609	0.445313	0.505859	0.5	0.410156
44.7	0.617188	0.478516	0.517578	0.496094	0.516846	0.441406	0.369141	0.466064	0.615234	0.544922	0.552734	0.46875	0.449219	0.505859	0.494141	0.410156
44.8	0.621094	0.488281	0.511719	0.490234	0.512207	0.441406	0.375	0.458984	0.599609	0.541016	0.552734	0.464844	0.445313	0.5	0.503906	0.416016
44.9	0.616455	0.488281	0.518799	0.486328	0.505127	0.449219	0.369141	0.455078	0.609375	0.548828	0.552734	0.458984	0.439453	0.5	0.5	0.400391
45	0.605469	0.498047	0.511719	0.476563	0.510986	0.443359	0.375	0.460938	0.605469	0.554688	0.552734	0.46875	0.445313	0.505859	0.5	0.40625
45.1	0.609375	0.498047	0.511719	0.480469	0.505127	0.439453	0.369141	0.460938	0.599609	0.554688	0.552734	0.474609	0.439453	0.495361	0.490234	0.400391
45.2	0.609375	0.505859	0.521484	0.480469	0.505127	0.433594	0.375	0.457031	0.605469	0.560547	0.558594	0.464844	0.435547	0.484375	0.492188	0.412109
45.3	0.605469	0.5	0.517578	0.485596	0.512939	0.439453	0.369141	0.451172	0.599609	0.554688	0.552734	0.458984	0.429688	0.478516	0.486328	0.407471
45.4	0.599609	0.496094	0.517578	0.478516	0.50708	0.433594	0.378906	0.457031	0.609375	0.559814	0.548096	0.458984	0.425781	0.484375	0.481689	0.400391
45.5	0.595703	0.496094	0.511719	0.478516	0.503174	0.429688	0.384766	0.447266	0.605469	0.552734	0.541016	0.455078	0.425781	0.474609	0.470703	0.40625
45.6	0.589844	0.490234	0.507813	0.484375	0.497314	0.423828	0.378906	0.441406	0.609375	0.548828	0.537109	0.460938	0.419922	0.474609	0.464844	0.396484
45.7	0.595703	0.486328	0.507813	0.488281	0.50708	0.429688	0.384766	0.4375	0.605469	0.539063	0.53125	0.457031	0.416016	0.464844	0.470703	0.390625
45.8	0.585938	0.490234	0.501953	0.484375	0.50708	0.423828	0.378906	0.431641	0.594971	0.533203	0.537109	0.451172	0.40625	0.470703	0.451172	0.396484
45.9	0.580078	0.490234	0.501953	0.474609	0.50708	0.419189	0.384766	0.4375	0.587891	0.529297	0.53125	0.447266	0.410156	0.466797	0.451172	0.386719
46	0.587891	0.486328	0.507813	0.46875	0.512939	0.408203	0.378906	0.431641	0.595703	0.519531	0.53125	0.441406	0.410156	0.460938	0.445313	0.380859
46.1	0.578125	0.480469	0.498047	0.476563	0.50708	0.402344	0.386719	0.431641	0.585938	0.523438	0.53125	0.451172	0.419922	0.466797	0.451172	0.376953
46.2	0.567627	0.47583	0.501953	0.470703	0.50708	0.398438	0.380859	0.4375	0.589844	0.523438	0.527344	0.451172	0.415283	0.460938	0.441406	0.380859
46.3	0.570313	0.46875	0.501953	0.466797	0.503174	0.398438	0.376953	0.431641	0.585938	0.519531	0.53125	0.456299	0.408203	0.466064	0.435547	0.376953
46.4	0.570313	0.464844	0.507813	0.457031	0.493408	0.388672	0.366455	0.441406	0.576172	0.525391	0.527344	0.449219	0.417969	0.458984	0.445313	0.380859
46.5	0.566406	0.458984	0.501953	0.451172	0.497314	0.378906	0.359375	0.441406	0.570313	0.521484	0.521484	0.445313	0.414063	0.464844	0.441406	0.376953
46.6	0.560547	0.46875	0.50708	0.457031	0.493408	0.373047	0.369141	0.446533	0.572266	0.515625	0.527344	0.435547	0.408203	0.458984	0.445313	0.376221
46.7	0.566406	0.464844	0.5	0.446533	0.48291	0.378906	0.365234	0.439453	0.560547	0.521484	0.521484	0.429688	0.408203	0.464844	0.445313	0.369141
46.8	0.556641	0.46875	0.509766	0.449219	0.47583	0.369141	0.365234	0.435547	0.566406	0.515625	0.517578	0.425781	0.404297	0.458984	0.441406	0.375
46.9	0.546875	0.464844	0.505859	0.449219	0.471924	0.363281	0.359375	0.439453	0.560547	0.510986	0.507813	0.419922	0.40625	0.455078	0.435547	0.369141
47	0.541016	0.464844	0.511719	0.455078	0.471924	0.368408	0.369141	0.431641	0.556641	0.503906	0.501953	0.416016	0.400391	0.449219	0.440674	0.375
47.1	0.546875	0.455078	0.507813	0.455078	0.462158	0.361328	0.365234	0.419922	0.555908	0.5	0.511719	0.419922	0.396484	0.458984	0.433594	0.365234
47.2	0.541016	0.458984	0.507813	0.449219	0.456299	0.357422	0.359375	0.425781	0.544922	0.5	0.50708	0.416016	0.386719	0.455078	0.443359	0.367188
47.3	0.537109	0.455078	0.501953	0.458984	0.462158	0.357422	0.355469	0.431641	0.535156	0.494141	0.5	0.416016	0.386719	0.445313	0.439453	0.367188
47.4	0.537109	0.455078	0.501953	0.455078	0.452393	0.361328	0.355469	0.427734	0.539063	0.490234	0.496094	0.410156	0.380859	0.449219	0.429688	0.357422
47.5	0.53125	0.449219	0.507813	0.455078	0.446533	0.357422	0.349609	0.417969	0.535156	0.494141	0.496094	0.40625	0.376953	0.445313	0.433594	0.357422
47.6	0.536377	0.449219	0.498047	0.445313	0.452393	0.347656	0.355469	0.404297	0.539063	0.490234	0.486328	0.400391	0.380859	0.439453	0.429688	0.346924
47.7	0.525391	0.454346	0.492188	0.449219	0.442627	0.349609	0.345703	0.387939	0.544922	0.484375	0.476563	0.395752	0.385986	0.435547	0.435547	0.335938
47.8	0.515625	0.447266	0.498047	0.457031	0.441895	0.353516	0.335205	0.376953	0.535156	0.490234	0.480469	0.384766	0.378906	0.439453	0.427734	0.335938
47.9	0.509766	0.447266	0.488281	0.451172	0.434814	0.345703	0.328125	0.380859	0.529297	0.484375	0.476563	0.384766	0.384766	0.434814	0.412109	0.326172
48	0.515625	0.458984	0.492188	0.447266	0.430908	0.330078	0.333984	0.376953	0.525391	0.480469	0.478516	0.378906	0.375	0.427734	0.402344	0.326172
48.1	0.505859	0.458984	0.488281	0.446533	0.430908	0.329346	0.328125	0.371094	0.515625	0.474609	0.46875	0.375	0.375	0.435547	0.391846	0.320313
48.2	0.5	0.455078	0.487549	0.439453	0.425049	0.318359	0.328125	0.371094	0.521484	0.480469	0.458984	0.378906	0.365234	0.421875	0.390625	0.326172
48.3	0.5	0.449219	0.490234	0.445313	0.432861	0.308594	0.324219	0.367188	0.516846	0.469971	0.458252	0.361328	0.355469	0.410156	0.384766	0.316406
48.4	0.492188	0.449219	0.486328	0.435547	0.423096	0.308594	0.328125	0.367188	0.505859	0.467529	0.451172	0.359375	0.345703	0.40625	0.390625	0.306641
48.5	0.490234	0.445313	0.476563	0.425781	0.409424	0.298828	0.324219	0.357422	0.509766	0.479736	0.447266	0.359375	0.345703	0.400391	0.384766	0.310547
48.6	0.490234	0.445313	0.466797	0.416016	0.403564	0.292969	0.330078	0.351563	0.501953	0.482422	0.447266	0.355469	0.339844	0.396484	0.380859	0.306641
48.7	0.501953	0.435547	0.466797	0.416016	0.397705	0.298828	0.326172	0.357422	0.5	0.478516	0.4375	0.359375	0.344971	0.400391	0.384766	0.305908
48.8	0.498047	0.429688	0.457031	0.410156	0.393799	0.289063	0.316406	0.347656	0.5	0.46875	0.427734	0.355469	0.337891	0.396484	0.380859	0.294922
48.9	0.488281	0.435547	0.447266	0.419922	0.397705	0.292969	0.316406	0.337158	0.496094	0.458984	0.427734	0.349609	0.333984	0.390625	0.380859	0.294922
49	0.477783	0.425781	0.453125	0.416016	0.393066	0.289063	0.306641	0.326172	0.496094	0.449219	0.421875	0.345703	0.339844	0.396484	0.371094	0.285156
49.1	0.462891	0.416016	0.453125	0.410156	0.38208	0.278564	0.310547	0.326172	0.486328	0.439453	0.427734	0.351563	0.335938	0.386719	0.375	0.279297
49.2	0.451172	0.410156	0.449219	0.412109	0.372314	0.28125	0.315674	0.316406	0.476563	0.429688	0.421875	0.346924	0.326172	0.380859	0.380859	0.283203
49.3	0.447266	0.419922	0.438721	0.400391	0.372314	0.287109	0.308594	0.320313	0.466064	0.423828	0.417969	0.339844	0.330078	0.385986	0.370361	0.28125
49.4	0.447266	0.416016	0.441406	0.395752	0.362549	0.289063	0.314453	0.326172	0.464844	0.429688	0.421875	0.345703	0.322266	0.375	0.359375	0.287109
49.5	0.441406	0.419922	0.4375	0.394531	0.362549	0.279297	0.314453	0.326172	0.46875	0.423828	0.417236	0.335938	0.316406	0.375	0.363281	0.277344
49.6	0.441406	0.419922	0.4375	0.394531	0.362549	0.273438	0.308594	0.320313	0.46875	0.431641	0.410156	0.326172	0.306641	0.365234	0.369141	0.276611
49.7	0.447266	0.415283	0.431641	0.380859	0.352783	0.279297	0.308594	0.320313	0.464844	0.421143	0.412109	0.326172	0.306641	0.369141	0.363281	0.275391
49.8	0.441406	0.417969	0.427734	0.375	0.356689	0.283203	0.314453	0.316406	0.464844	0.414063	0.400391	0.326172	0.310547	0.369141	0.363281	0.265625
49.9	0.4375	0.414063	0.427734	0.369141	0.352051	0.283203	0.308594	0.310547	0.458984	0.423828	0.40625	0.316406	0.310547	0.378906	0.371094	0.259766
50	0.427734	0.404297	0.417969	0.376953	0.35083	0.279297	0.304688	0.316406	0.46875	0.419922	0.392578	0.316406	0.315674	0.378906	0.375	0.265625
50.1	0.427002	0.400391	0.417969	0.371094	0.341064	0.269531	0.304688	0.305908	0.464844	0.419922	0.388672	0.305908	0.308594	0.375	0.371094	0.259766
50.2	0.419922	0.388672	0.412109	0.376953	0.343018	0.269531	0.294922	0.306641	0.455078	0.419922	0.382813	0.308594	0.304688	0.369141	0.371094	0.265625
50.3	0.416016	0.394531	0.421875	0.366455	0.333252	0.259033	0.285156	0.292969	0.455078	0.40625	0.392578	0.308594	0.304688	0.375	0.361328	0.265625
50.4	0.416016	0.400391	0.417969	0.369141	0.337158	0.261719	0.285156	0.287109	0.445313	0.400391	0.398438	0.318359	0.304688	0.369141	0.351563	0.255859
50.5	0.40625	0.400391	0.417236	0.365234	0.343018	0.257813	0.274658	0.287109	0.435547	0.394531	0.387939	0.314453	0.298828	0.375	0.351563	0.253174
50.6	0.40625	0.396484	0.410156	0.369141	0.337158	0.261719	0.271484	0.283203	0.436768	0.404297	0.376953	0.304688	0.306641	0.365234	0.346924	0.246094
50.7	0.400391	0.396484	0.419922	0.365234	0.337158	0.25	0.269531	0.272705	0.429688	0.400391	0.376953	0.308594	0.292969	0.366455	0.330078	0.236328
50.8	0.410156	0.385986	0.416016	0.369141	0.343018	0.238281	0.271484	0.251953	0.439453	0.404297	0.367188	0.308594	0.272705	0.355469	0.330078	0.232422
50.9	0.40625	0.378906	0.414063	0.361328	0.328613	0.234375	0.255859	0.246094	0.435547	0.405518	0.371094	0.316406	0.269531	0.345703	0.322266	0.222656
51	0.40625	0.378906	0.402344	0.355469	0.321533	0.223877	0.251953	0.246094	0.439453	0.392578	0.380859	0.306641	0.261719	0.341797	0.310547	0.207031
51.1	0.396484	0.375	0.398438	0.341797	0.307861	0.207031	0.235596	0.232422	0.445313	0.392578	0.373047	0.296875	0.255859	0.332031	0.307861	0.207031
51.2	0.400391	0.378906	0.398438	0.335205	0.292236	0.214844	0.230469	0.221924	0.439453	0.400391	0.367188	0.296875	0.242188	0.316406	0.287109	0.206299
51.3	0.407471	0.378906	0.384766	0.324219	0.28833	0.195313	0.220703	0.212891	0.449219	0.390625	0.367188	0.287109	0.226563	0.315674	0.277344	0.201172
51.4	0.396484	0.384766	0.378906	0.320313	0.268799	0.185547	0.210938	0.197266	0.455078	0.390625	0.373047	0.286377	0.221924	0.300781	0.267578	0.185547
51.5	0.396484	0.384766	0.368408	0.316406	0.262207	0.188721	0.190674	0.193359	0.445313	0.380859	0.364502	0.271484	0.205078	0.28125	0.25708	0.177734
51.6	0.386719	0.375	0.367188	0.3125	0.251221	0.173828	0.173828	0.1875	0.445313	0.380859	0.357422	0.261719	0.201172	0.267578	0.236328	0.15625
51.7	0.380859	0.361328	0.363281	0.292969	0.247314	0.164063	0.164063	0.173096	0.435547	0.376221	0.353516	0.246094	0.191406	0.246094	0.220703	0.145752
51.8	0.386719	0.341064	0.347656	0.286377	0.227783	0.148438	0.164063	0.162109	0.439453	0.359375	0.347656	0.246094	0.171875	0.241455	0.220703	0.146484
51.9	0.376953	0.330078	0.339844	0.28125	0.219971	0.148438	0.150391	0.142578	0.430908	0.355469	0.34375	0.242188	0.166016	0.220703	0.220703	0.140625
52	0.367188	0.320313	0.313721	0.271484	0.203613	0.148438	0.142578	0.128906	0.429688	0.345703	0.323486	0.231689	0.147705	0.205078	0.207031	0.136719
52.1	0.363281	0.300781	0.302734	0.251953	0.192627	0.145752	0.122314	0.102783	0.425781	0.335938	0.3125	0.210938	0.134766	0.205078	0.200439	0.126953
52.2	0.339111	0.28125	0.287109	0.246094	0.188721	0.138672	0.111328	0.0820313	0.425781	0.325439	0.298828	0.201172	0.125	0.205078	0.185547	0.117188
52.3	0.326172	0.270752	0.273438	0.235596	0.182861	0.128906	0.101563	0.0722656	0.421875	0.304688	0.273438	0.185547	0.115234	0.207031	0.175781	0.113281
52.4	0.322266	0.253906	0.267578	0.224609	0.165283	0.115234	0.0820313	0.0664063	0.403564	0.292969	0.266846	0.185547	0.111328	0.192627	0.167969	0.0976563
52.5	0.298096	0.251953	0.262939	0.220703	0.148926	0.0917969	0.0715332	0.0625	0.376953	0.277344	0.257813	0.182861	0.106689	0.181641	0.147705	0.0969238
52.6	0.271484	0.232422	0.238281	0.201172	0.134033	0.0754395	0.0546875	0.0539551	0.351563	0.265625	0.240234	0.162109	0.0878906	0.166016	0.136719	0.0820313
52.7	0.261719	0.216797	0.216797	0.186768	0.112549	0.0546875	0.0507813	0.0292969	0.332031	0.270752	0.206299	0.152344	0.0761719	0.152344	0.117188	0.0761719
52.8	0.255859	0.202393	0.184814	0.167969	0.108643	0.0449219	0.0410156	0.0078125	0.331299	0.261719	0.183594	0.128174	0.0625	0.141846	0.111328	0.0761719
52.9	0.242188	0.191406	0.173828	0.142578	0.0981445	0.0253906	0.03125	0.0078125	0.306641	0.246094	0.160156	0.115234	0.0383301	0.121094	0.107422	0.0761719
53	0.242188	0.167969	0.15625	0.128906	0.0773926	0.0187988	0.0148926	0.00317383	0.287109	0.236328	0.139893	0.115234	0.0253906	0.115234	0.0910645	0.0761719
53.1	0.247314	0.147705	0.134033	0.106689	0.0617676	0.00976563	0	-0.00390625	0.260986	0.212158	0.113281	0.107422	0.0117188	0.105469	0.09375	0.0664063
53.2	0.232422	0.130859	0.109375	0.101563	0.0578613	-0.00195313	0.00195313	-0.00390625	0.244141	0.195313	0.103516	0.0820313	-0.0078125	0.101563	0.0996094	0.0664063
53.3	0.214844	0.121094	0.0800781	0.078125	0.0422363	-0.00585938	-0.0175781	-0.0175781	0.21875	0.171875	0.0793457	0.0617676	-0.0234375	0.0859375	0.0859375	0.0617676
53.4	0.193359	0.0976563	0.0598145	0.0664063	0.0375977	-0.0214844	-0.0332031	-0.0332031	0.188721	0.155518	0.0664063	0.0507813	-0.0378418	0.0859375	0.0703125	0.0449219
53.5	0.178955	0.0812988	0.0332031	0.0566406	0.020752	-0.0202637	-0.0429688	-0.0332031	0.167969	0.130859	0.0488281	0.0449219	-0.0449219	0.0812988	0.0703125	0.046875
53.6	0.158203	0.0605469	0.0136719	0.0559082	0.0187988	-0.0351563	-0.0488281	-0.0332031	0.143799	0.115234	0.0332031	0.03125	-0.0546875	0.0644531	0.0703125	0.0371094
53.7	0.132813	0.0507813	0.00390625	0.0410156	0.00317383	-0.0371094	-0.0437012	-0.0390625	0.113281	0.0910645	0.0273438	0.0253906	-0.0546875	0.0605469	0.0605469	0.0371094
53.8	0.122314	0.0410156	-0.0163574	0.0351563	0.00317383	-0.0410156	-0.0507813	-0.0292969	0.078125	0.0761719	0.0129395	0.0227051	-0.0585938	0.0449219	0.0605469	0.03125
53.9	0.115234	0.020752	-0.0273438	0.03125	0.00708008	-0.0507813	-0.0507813	-0.0292969	0.0617676	0.0664063	0.00195313	0.0117188	-0.0742188	0.046875	0.0546875	0.0410156
54	0.101563	0.0136719	-0.0332031	0.015625	0.00317383	-0.0566406	-0.0410156	-0.0195313	0.0507813	0.0527344	-0.00195313	-0.00390625	-0.0839844	0.0324707	0.0500488	0.0371094
54.1	0.0898438	0.0117188	-0.0351563	0.0195313	-0.00146484	-0.0507813	-0.0410156	-0.0078125	0.0371094	0.0402832	-0.0195313	-0.00390625	-0.0847168	0.0195313	0.0546875	0.03125
54.2	0.0734863	0.00585938	-0.0507813	0.0253906	-0.00463867	-0.0566406	-0.0449219	-0.0234375	0.020752	0.0351563	-0.0273438	-0.0136719	-0.0957031	0.0195313	0.0507813	0.0273438
54.3	0.0664063	-0.0078125	-0.0515137	0.03125	-0.00854492	-0.046875	-0.0507813	-0.0222168	0	0.0253906	-0.0273438	-0.00976563	-0.0917969	0.0195313	0.0410156	0.0168457
54.4	0.0625	-0.0195313	-0.0585938	0.0266113	-0.00463867	-0.0507813	-0.0410156	-0.0292969	-0.0078125	0.00585938	-0.0175781	-0.0136719	-0.0957031	0.0253906	0.0449219	0.00976563
54.5	0.0566406	-0.0144043	-0.0488281	0.0195313	0.0012207	-0.046875	-0.0410156	-0.0292969	-0.0175781	0	-0.0117188	-0.0136719	-0.0898438	0.015625	0.0449219	0.00976563
54.6	0.0429688	-0.0214844	-0.0488281	0.0253906	0.00512695	-0.0507813	-0.0449219	-0.0292969	-0.0234375	-0.00976563	-0.0222168	-0.0241699	-0.0898438	0.015625	0.0449219	0.015625
54.7	0.0273438	-0.0214844	-0.0488281	0.015625	0.0012207	-0.046875	-0.0410156	-0.0246582	-0.0292969	-0.010498	-0.0195313	-0.03125	-0.0800781	0.00976563	0.0449219	0.0195313
54.8	0.0266113	-0.015625	-0.0390625	0.0195313	0.00317383	-0.046875	-0.0410156	-0.0124512	-0.0234375	-0.0175781	-0.0195313	-0.0253906	-0.0800781	0.00976563	0.0507813	0.0195313
54.9	0.0253906	-0.0253906	-0.0390625	0.0195313	-0.00268555	-0.0371094	-0.0410156	-0.0148926	-0.0292969	-0.0175781	-0.0136719	-0.03125	-0.0800781	0.00976563	0.0449219	0.0292969
55	0.015625	-0.0253906	-0.0332031	0.015625	0.00317383	-0.0371094	-0.0410156	0.00195313	-0.0195313	-0.00976563	-0.0195313	-0.0214844	-0.0703125	0.0195313	0.0507813	0.0253906
55.1	0.015625	-0.0214844	-0.0429688	0.015625	-0.00268555	-0.0371094	-0.03125	0.00195313	-0.0144043	-0.0195313	-0.0195313	-0.0253906	-0.0742188	0.0195313	0.0449219	0.015625
55.2	0.00976563	-0.0214844	-0.0390625	0.0195313	-0.00268555	-0.0371094	-0.0351563	-0.0124512	-0.0168457	-0.015625	-0.0234375	-0.03125	-0.0703125	0.015625	0.0410156	0.00976563
55.3	0.015625	-0.015625	-0.0292969	0.015625	-0.0065918	-0.0273438	-0.0410156	-0.00976563	-0.0144043	-0.0195313	-0.015625	-0.0351563	-0.0742188	0.0195313	0.0449219	0.00585938
55.4	0.00976563	-0.0214844	-0.0332031	0.00976563	-0.0124512	-0.0273438	-0.03125	-0.00976563	-0.0168457	-0.0195313	-0.00976563	-0.03125	-0.0761719	0.0195313	0.0449219	0
55.5	0.00976563	-0.0117188	-0.0390625	0.00976563	-0.00268555	-0.0175781	-0.03125	-0.00976563	-0.0144043	-0.0253906	-0.0136719	-0.03125	-0.0605469	0.0195313	0.0410156	0.00976563
55.6	0.0214844	-0.0117188	-0.0292969	0.0195313	-0.0065918	-0.0175781	-0.0351563	-0.00976563	-0.0117188	-0.0253906	-0.0195313	-0.03125	-0.0644531	0.0253906	0.0351563	0.00976563
55.7	0.0214844	-0.00390625	-0.0253906	0.0195313	-0.0065918	-0.0175781	-0.03125	0	-0.0117188	-0.0195313	-0.0195313	-0.0234375	-0.0703125	0.0195313	0.0351563	0.00976563
55.8	0.03125	-0.00976563	-0.0117188	0.0292969	-0.0124512	-0.0214844	-0.03125	0	-0.00585938	-0.0253906	-0.0195313	-0.0292969	-0.0703125	0.015625	0.03125	0.00585938
55.9	0.03125	-0.00976563	-0.0175781	0.0253906	-0.0124512	-0.015625	-0.03125	0	-0.015625	-0.0195313	-0.00976563	-0.0292969	-0.0644531	0.00976563	0.0351563	0
56	0.03125	0	-0.0175781	0.0195313	-0.0170898	-0.015625	-0.03125	-0.00390625	-0.0175781	-0.0253906	-0.0136719	-0.0292969	-0.0703125	0.015625	0.0351563	0
56.1	0.0273438	0	-0.0175781	0.0253906	-0.0144043	-0.015625	-0.03125	-0.00585938	-0.00390625	-0.0292969	-0.015625	-0.0195313	-0.0703125	0.00976563	0.0305176	0
56.2	0.0214844	0	-0.0078125	0.0195313	-0.0144043	-0.00585938	-0.03125	0.00976563	0	-0.0351563	-0.00976563	-0.0234375	-0.0742188	0.00976563	0.0332031	0
56.3	0.03125	-0.00390625	-0.0117188	0.015625	-0.00854492	-0.010498	-0.03125	0.00585938	-0.00390625	-0.0253906	0.00195313	-0.015625	-0.0664063	0.00976563	0.0332031	0.00976563
56.4	0.0214844	-0.00976563	-0.0175781	0.0214844	-0.0144043	-0.0175781	-0.0214844	0	-0.00976563	-0.0253906	0.00195313	-0.00976563	-0.0644531	0.00512695	0.0332031	0.00976563
56.5	0.0273438	0	-0.0175781	0.0168457	-0.00463867	-0.0117188	-0.0253906	0	0	-0.015625	0.00195313	-0.00976563	-0.0703125	0.0078125	0.0292969	0.00585938
56.6	0.03125	0	-0.0175781	0.00976563	-0.00854492	-0.0273438	-0.0273438	0	0	-0.0202637	0.00195313	-0.0136719	-0.0703125	0.00390625	0.0234375	0
56.7	0.03125	-0.00390625	-0.0175781	0.0195313	-0.0144043	-0.0175781	-0.0214844	0	0	-0.0273438	0.00195313	-0.00976563	-0.0605469	0.00195313	0.0332031	0
56.8	0.0371094	0	-0.0175781	0.015625	-0.0144043	-0.0175781	-0.00976563	0	0.00976563	-0.0175781	0.00195313	-0.0136719	-0.0605469	0.00390625	0.0292969	-0.00390625
56.9	0.0214844	-0.00390625	-0.0078125	0.00976563	-0.00854492	-0.0175781	-0.00976563	0	0.00976563	-0.0175781	0.0078125	-0.0195313	-0.0605469	-0.00195313	0.0234375	0.00195313
57	0.03125	-0.00976563	-0.0078125	0.00976563	-0.0144043	-0.0175781	-0.00976563	0	0.00976563	-0.0175781	0.00585938	-0.0195313	-0.0605469	0.0078125	0.0351563	0.00195313
57.1	0.03125	0	-0.0078125	0.015625	-0.00268555	-0.0117188	0	0.00976563	0.00585938	-0.00976563	0.0117188	-0.0195313	-0.0566406	0.00390625	0.03125	-0.00268555
57.2	0.0266113	0	-0.0078125	0.00976563	-0.00268555	-0.0078125	-0.00390625	0.00976563	0.00976563	-0.015625	0.0078125	-0.0136719	-0.0507813	-0.00195313	0.0253906	-0.00976563
57.3	0.0292969	0.00512695	0.00195313	0.00976563	-0.0065918	-0.0078125	-0.00976563	0.00585938	0.00976563	-0.015625	0.00195313	-0.015625	-0.0546875	0.00976563	0.0253906	0
57.4	0.0292969	-0.00195313	0.00195313	0.00976563	-0.0163574	-0.0078125	-0.00976563	0.00976563	0.00585938	-0.015625	0.0078125	-0.0136719	-0.0605469	0.00976563	0.03125	0.00976563
57.5	0.0292969	-0.00195313	0.0117188	0.00976563	-0.0124512	-0.0078125	-0.00976563	0	0	-0.015625	0.00195313	-0.0195313	-0.0488281	0.00585938	0.0253906	0.00976563
57.6	0.0253906	-0.00195313	0.0117188	0.00976563	-0.00854492	-0.0078125	-0.00976563	0.00585938	0	-0.00585938	-0.00195313	-0.0195313	-0.0488281	0	0.0214844	0.00585938
57.7	0.0292969	0.00390625	0.0078125	0.015625	-0.0065918	0.00195313	0	0	0	-0.00585938	-0.0078125	-0.0136719	-0.0488281	0	0.015625	0
57.8	0.0292969	-0.00195313	0.00195313	0.00976563	-0.00268555	-0.00195313	0	0	0	-0.00585938	-0.0078125	-0.0195313	-0.0390625	0	0.0214844	0
57.9	0.0292969	-0.00195313	0.0117188	0.00976563	-0.00268555	-0.0078125	0	0.0136719	0	-0.00976563	-0.0078125	-0.0195313	-0.0390625	0	0.0117188	0.00976563
58	0.0292969	0.00390625	0.0117188	0.00976563	-0.00268555	0.00195313	0	0.015625	-0.00390625	-0.015625	0.00195313	-0.0195313	-0.0390625	-0.00390625	0.00585938	0.00585938
58.1	0.0292969	-0.00195313	0.0117188	0.00976563	-0.00268555	-0.00195313	0	0.0214844	0	-0.015625	0.00195313	-0.00976563	-0.0292969	0	0.00585938	0.00390625
58.2	0.0292969	-0.00195313	0.0117188	0.015625	-0.0065918	-0.0078125	-0.00390625	0.0175781	0	-0.015625	0.00195313	-0.00976563	-0.0292969	0	0.0012207	0.00976563
58.3	0.0292969	0.00976563	0.0175781	0.00976563	-0.00268555	-0.0078125	-0.00976563	0.0117188	0	-0.00585938	0.00195313	-0.00976563	-0.0332031	0	-0.00585938	0.00585938
58.4	0.0253906	0.00976563	0.0117188	0.00976563	-0.00268555	-0.0078125	-0.00976563	0.0117188	0.00585938	-0.00585938	0.0117188	-0.00976563	-0.0253906	-0.00390625	-0.00585938	0.00976563
58.5	0.0195313	0.00585938	0.0117188	0.00585938	-0.00268555	-0.00195313	-0.00976563	0.0175781	0	0.00390625	0.0078125	-0.00976563	-0.0195313	-0.00976563	-0.00585938	0.00976563
58.6	0.0195313	0	0.0214844	0	-0.0065918	-0.0078125	0	0.015625	0	0.00390625	0.00195313	-0.00976563	-0.0195313	0	-0.00976563	0.00585938
58.7	0.0195313	0.00976563	0.0175781	0	-0.0124512	-0.0078125	0	0.0175781	0	-0.00585938	-0.00195313	0	-0.0195313	0	-0.00585938	0
58.8	0.015625	0.00585938	0.0117188	0.00976563	-0.00268555	-0.0117188	0	0.0117188	0.00512695	-0.00976563	-0.0078125	-0.00463867	-0.0136719	-0.00390625	-0.00585938	0
58.9	0.00976563	0	0.00708008	0.00585938	-0.00268555	-0.00585938	0	0.0214844	-0.00195313	-0.00585938	0.00195313	-0.0117188	-0.0195313	-0.00976563	-0.00585938	0
59	0.00976563	-0.00390625	0.00976563	0	-0.00268555	-0.00976563	0	0.0175781	-0.00195313	-0.00195313	0.00195313	-0.0117188	-0.00976563	-0.00976563	0	0
59.1	0.00976563	0	0.00976563	0.00976563	-0.00268555	-0.015625	0.00976563	0.0078125	-0.00195313	0	0.00195313	-0.00195313	-0.00976563	-0.00976563	-0.00585938	0.00976563
59.2	0.00976563	0	0.00585938	0.00585938	-0.00268555	-0.015625	-0.00390625	0.00195313	-0.00195313	-0.00585938	0.0117188	-0.00195313	-0.00976563	0	-0.00585938	-0.00390625
59.3	0.00585938	0.00585938	0	0	-0.00732422	-0.00195313	0	-0.00268555	0.00585938	-0.00585938	0.00708008	-0.00585938	0	0	-0.00585938	0
59.4	0	0	0	0	-0.00463867	0	0	0	0	0.00390625	0	0	0	0	0	0
59.5	0	0	0	0	-5.00222e-12	-0.00585938	0	0	0	0	0	0	0	0	-0.00976563	0
59.6	0.00976563	0	0	0	0.00244141	0.00390625	0.00390625	-0.00390625	0	-0.00195313	0	0	0.00512695	0.00976563	-0.015625	0
59.7	0	0.00976563	0	-0.00463867	-0.00463867	-0.000732422	0.00976563	-0.00976563	0	0	0.00976563	0.00976563	-0.00195313	0.00976563	-0.00585938	0
59.8	0	0.015625	0.0117188	-0.00195313	-0.00463867	-0.0078125	0.00585938	-0.00976563	-0.00390625	-0.00585938	-0.00390625	0.00976563	0.0078125	0.00976563	-0.00976563	0
59.9	0.00976563	0.0136719	0	-0.00195313	-0.00463867	0.00195313	0	0	0	-0.00585938	0	0.015625	0.0078125	0.0195313	-0.015625	0.00976563
60	0.00976563	0.0253906	0.0117188	-0.00195313	-5.00222e-12	-0.00195313	0	-0.00390625	0	0.00390625	0	0.00976563	0.0078125	0.015625	-0.015625	0.00585938
60.1	0.00585938	0.0195313	0	-0.00195313	0.00708008	-0.0078125	0.0136719	-0.00976563	0	0.00390625	0.00976563	0.00976563	0.0078125	0.00976563	-0.00195313	0.00976563
60.2	0.0117188	0.0148926	0.0117188	0.00976563	0.00708008	-0.0078125	0.015625	-0.0136719	0	0.00390625	0.00976563	0.0195313	0.0078125	0.00976563	0	0.0136719
60.3	0.0078125	0.0175781	0.0117188	0.00976563	0.00708008	-0.0078125	0.00976563	-0.0195313	-0.00390625	0.00390625	0.0214844	0.0195313	0.0078125	0.0195313	-0.00585938	0.00585938
60.4	0.00195313	0.0136719	0.0117188	0.00976563	0.00708008	-0.0117188	0.0136719	-0.00976563	-0.00976563	0.00390625	0.0175781	0.0195313	0.0078125	0.0195313	-0.00585938	0.00976563
60.5	-0.00195313	0.0175781	0.0117188	0.00976563	0.00708008	-0.0175781	0.015625	-0.00976563	0	0.00390625	0.0117188	0.0195313	0.0124512	0.0195313	-0.00585938	0.00976563
60.6	0.00195313	0.0136719	0.0214844	0.00976563	0.00708008	-0.0175781	0.00976563	0	0	0.0136719	0.0117188	0.0292969	0.0195313	0.015625	0.00585938	0.00976563
60.7	0.00195313	0.0078125	0.0117188	0.00976563	-0.00268555	-0.0175781	0.00976563	-0.00976563	0	0.0136719	0.0117188	0.0253906	0.0195313	0.00976563	0.00585938	0.00976563
60.8	0.00708008	0.0078125	0.0078125	0.00976563	-0.00268555	-0.0175781	0.00976563	-0.00976563	0	0.0136719	0.0214844	0.0195313	0.0195313	0.0195313	0.00585938	0.00976563
60.9	0	0.0078125	0.0117188	0.00585938	-0.00268555	-0.0078125	0.00976563	-0.00976563	0.00976563	0.0136719	0.0214844	0.0234375	0.03125	0.0195313	0.00585938	0.00976563
61	0	0.00390625	0.0117188	0	-0.00268555	-0.0078125	0.0195313	-0.0136719	0.00976563	0.0136719	0.0214844	0.0292969	0.03125	0.0195313	0.00585938	0.0136719
61.1	0.00976563	-0.00195313	0.0117188	0	-0.00268555	-0.0078125	0.0195313	-0.015625	0.00585938	0.0136719	0.0214844	0.0292969	0.03125	0.0195313	0.015625	0.0195313
61.2	0.00585938	0.00976563	0.0117188	0	0.0012207	0.00195313	0.0195313	-0.00390625	0	0.0136719	0.0175781	0.0292969	0.03125	0.0195313	0.015625	0.0195313
61.3	0	-0.00195313	0.0117188	0	0.00708008	-0.00195313	0.0195313	-0.00976563	0	0.0234375	0.0117188	0.0390625	0.03125	0.0195313	0.015625	0.015625
61.4	0.00976563	-0.00195313	0.0117188	0	0.0168457	-0.0078125	0.0195313	-0.00976563	0	0.0234375	0.0117188	0.0390625	0.0410156	0.0234375	0.015625	0.00976563
61.5	0.00976563	0.00585938	0.0117188	0	0.00708008	-0.0078125	0.0195313	-0.00976563	0	0.0175781	0.0117188	0.0351563	0.0410156	0.0292969	0.0195313	0.0136719
61.6	0.015625	0	0.0117188	-0.00390625	0.020752	-0.0078125	0.0195313	-0.00976563	0	0.0234375	0.0214844	0.0332031	0.0410156	0.0292969	0.0253906	0.0273438
61.7	0.00976563	0	0.0214844	-0.00585938	0.0266113	-0.0078125	0.0148926	-0.00976563	0	0.0234375	0.0214844	0.0449219	0.0410156	0.0292969	0.0253906	0.0214844
61.8	0.00976563	0	0.0214844	0	0.0266113	-0.0078125	0.0124512	0	0	0.0234375	0.0214844	0.0390625	0.0410156	0.0292969	0.0351563	0.0214844
61.9	0.00976563	0.00976563	0.0214844	0	0.0266113	-0.0078125	0.0195313	0	0	0.0234375	0.0214844	0.0390625	0.0507813	0.0292969	0.0351563	0.0214844
62	0.00976563	0.00976563	0.0214844	0	0.0266113	-0.00195313	0.0148926	0	0	0.0332031	0.03125	0.0488281	0.0507813	0.0410156	0.0351563	0.03125
62.1	0.00976563	0.00976563	0.0214844	0	0.0266113	-0.0078125	0.0078125	0	0	0.0332031	0.03125	0.0488281	0.0507813	0.0410156	0.0351563	0.03125
62.2	0.00976563	0.0195313	0.0214844	0	0.0266113	-0.0078125	0.0078125	0	0	0.0332031	0.03125	0.0449219	0.0507813	0.0410156	0.0410156	0.03125
62.3	0.0195313	0.0195313	0.0273438	-0.0117188	0.0266113	-0.0078125	0.0078125	0	-0.00390625	0.0332031	0.03125	0.0390625	0.0507813	0.0410156	0.0390625	0.03125
62.4	0.0195313	0.0195313	0.0214844	-0.0117188	0.0266113	-0.0078125	0.0078125	0	0	0.0332031	0.0410156	0.0507813	0.0559082	0.0449219	0.0449219	0.0214844
62.5	0.0195313	0.015625	0.0214844	-0.0117188	0.0266113	-0.0078125	0.0175781	0	-0.00976563	0.0292969	0.0410156	0.0507813	0.0390625	0.046875	0.0410156	0.0214844
62.6	0.0195313	0.0136719	0.0214844	-0.0117188	0.0305176	-0.0078125	0.0175781	0.0078125	0	0.0234375	0.0410156	0.0507813	0.0390625	0.0410156	0.0351563	0.0253906
62.7	0.0195313	0.015625	0.03125	-0.0117188	0.0461426	-0.0078125	0.0175781	0.00195313	-0.0136719	0.0332031	0.0371094	0.0507813	0.0488281	0.0410156	0.0449219	0.0273438
62.8	0.0195313	0.0195313	0.03125	-0.0117188	0.036377	-0.00195313	0.0175781	0.00195313	-0.00976563	0.0234375	0.03125	0.0605469	0.0488281	0.0410156	0.0449219	0.0253906
62.9	0.0195313	0.0195313	0.03125	-0.0117188	0.036377	-0.0078125	0.0136719	0.00195313	-0.00976563	0.0234375	0.03125	0.0605469	0.0488281	0.0410156	0.0449219	0.0273438
63	0.0195313	0.0234375	0.03125	-0.0214844	0.036377	-0.0078125	0.0078125	0.00195313	-0.0136719	0.0234375	0.03125	0.0664063	0.0449219	0.0410156	0.0449219	0.0214844
63.1	0.0195313	0.0253906	0.03125	-0.0078125	0.036377	-0.0078125	0.0078125	0.00195313	-0.0195313	0.0292969	0.03125	0.0605469	0.0488281	0.0410156	0.0351563	0.03125
63.2	0.0195313	0.0195313	0.03125	-0.0117188	0.036377	-0.0078125	0.0195313	0.00195313	-0.00976563	0.0234375	0.0273438	0.0605469	0.0488281	0.0410156	0.0488281	0.03125
63.3	0.0195313	0.0195313	0.0273438	-0.0117188	0.036377	-0.0078125	0.0195313	0.00195313	-0.00976563	0.0234375	0.0214844	0.0664063	0.0488281	0.0410156	0.0546875	0.0273438
63.4	0.015625	0.0195313	0.0214844	-0.0117188	0.036377	-0.0078125	0.0195313	0.00195313	-0.00976563	0.0234375	0.0214844	0.0605469	0.0488281	0.0410156	0.0546875	0.0214844
63.5	0.0136719	0.0195313	0.0214844	-0.0117188	0.036377	-0.0078125	0.0195313	0.00195313	-0.0144043	0.0195313	0.03125	0.0605469	0.0488281	0.0410156	0.0546875	0.0253906
63.6	0.015625	0.0195313	0.0214844	-0.0117188	0.0402832	-0.0078125	0.0195313	0.0117188	-0.0168457	0.0136719	0.03125	0.0703125	0.0488281	0.0507813	0.0546875	0.0273438
63.7	0.0136719	0.0292969	0.0214844	-0.0117188	0.0461426	0.00390625	0.0195313	0.0117188	-0.00976563	0.0136719	0.0351563	0.0664063	0.0449219	0.0546875	0.0683594	0.0214844
63.8	0.0195313	0.0292969	0.0214844	-0.0117188	0.0461426	0.00390625	0.0195313	0.0117188	-0.00463867	0.0253906	0.0410156	0.0605469	0.0390625	0.0566406	0.0703125	0.0214844
63.9	0.0195313	0.0332031	0.0214844	-0.00195313	0.0422363	0.0136719	0.015625	0.0117188	-0.0117188	0.0136719	0.046875	0.0605469	0.0527344	0.0507813	0.0683594	0.0214844
64	0.0195313	0.0449219	0.03125	-0.00195313	0.036377	0.00976563	0.0195313	0.015625	-0.00195313	0.0253906	0.0410156	0.0605469	0.0585938	0.0605469	0.0800781	0.03125
64.1	0.0195313	0.0429688	0.03125	-0.0117188	0.0402832	0.00390625	0.0195313	0.0214844	-0.00195313	0.0253906	0.0410156	0.0605469	0.0585938	0.0507813	0.078125	0.03125
64.2	0.0195313	0.0488281	0.03125	-0.0117188	0.0461426	0.00390625	0.0195313	0.0253906	-0.00195313	0.0136719	0.0410156	0.0703125	0.0585938	0.0605469	0.0839844	0.03125
64.3	0.0292969	0.0488281	0.0351563	-0.0117188	0.0461426	0.00390625	0.015625	0.03125	-0.00195313	0.0253906	0.0410156	0.0703125	0.0546875	0.0605469	0.09375	0.03125
64.4	0.0292969	0.0488281	0.0410156	-0.015625	0.0461426	0.0078125	0.00976563	0.03125	-0.00195313	0.0253906	0.0410156	0.0703125	0.0488281	0.0605469	0.09375	0.03125
64.5	0.0292969	0.0488281	0.0410156	-0.0214844	0.0461426	0.0234375	0.0195313	0.0351563	-0.00195313	0.0253906	0.0449219	0.0800781	0.0488281	0.0644531	0.09375	0.03125
64.6	0.0292969	0.0390625	0.0410156	-0.0175781	0.0500488	0.0195313	0.0195313	0.03125	-0.00195313	0.0253906	0.0605469	0.0703125	0.0527344	0.0703125	0.0976563	0.03125
64.7	0.0292969	0.0351563	0.0410156	-0.0214844	0.0559082	0.0175781	0.015625	0.03125	-0.00195313	0.0253906	0.0605469	0.0800781	0.0585938	0.0703125	0.107422	0.0410156
64.8	0.0292969	0.0292969	0.0507813	-0.0214844	0.0598145	0.0234375	0.00976563	0.03125	-0.00585938	0.0253906	0.0605469	0.0800781	0.0585938	0.0664063	0.113281	0.0449219
64.9	0.0292969	0.0332031	0.0507813	-0.0214844	0.0656738	0.0234375	0.00976563	0.0273438	-0.0214844	0.0253906	0.0605469	0.0800781	0.0585938	0.0605469	0.109375	0.0507813
65	0.0292969	0.0429688	0.0566406	-0.0214844	0.052002	0.0234375	0.00976563	0.03125	-0.0175781	0.0253906	0.0507813	0.0703125	0.0585938	0.0605469	0.103516	0.0507813
65.1	0.0332031	0.0429688	0.0546875	-0.03125	0.0598145	0.0234375	0.015625	0.0214844	-0.00585938	0.03125	0.0507813	0.0800781	0.0585938	0.0507813	0.103516	0.0507813
65.2	0.0292969	0.0488281	0.0605469	-0.0410156	0.0656738	0.0234375	0.0195313	0.03125	-0.0117188	0.015625	0.0605469	0.0800781	0.0644531	0.0546875	0.109375	0.0507813
65.3	0.0234375	0.0527344	0.0566406	-0.03125	0.0715332	0.0292969	0.0195313	0.0175781	-0.0117188	0.015625	0.0605469	0.0898438	0.0546875	0.0605469	0.103516	0.0507813
65.4	0.0292969	0.0585938	0.0625	-0.03125	0.0754395	0.0234375	0.0292969	0.015625	-0.015625	0.0253906	0.0605469	0.0852051	0.0390625	0.0605469	0.0898438	0.046875
65.5	0.0241699	0.0585938	0.0507813	-0.03125	0.0754395	0.0234375	0.0253906	0.0175781	-0.0214844	0.0253906	0.0605469	0.0898438	0.0488281	0.0605469	0.0898438	0.0507813
65.6	0.0390625	0.0722656	0.0507813	-0.03125	0.0715332	0.0234375	0.0292969	0.0136719	-0.0078125	0.0253906	0.0683594	0.0917969	0.0488281	0.0664063	0.0839844	0.0507813
65.7	0.0410156	0.0878906	0.046875	-0.03125	0.0715332	0.0292969	0.0253906	0.0117188	0.00585938	0.0305176	0.0625	0.0800781	0.0449219	0.0605469	0.0800781	0.0507813
65.8	0.0449219	0.0839844	0.0527344	-0.0214844	0.0559082	0.0332031	0.0546875	0.00195313	-0.00390625	0.0292969	0.0722656	0.0898438	0.0429688	0.0664063	0.0859375	0.0566406
65.9	0.046875	0.0742188	0.0488281	-0.0214844	0.0559082	0.0285645	0.0800781	0.00195313	-0.00976563	0.0332031	0.0683594	0.0859375	0.0703125	0.0703125	0.0957031	0.0410156
66	0.0410156	0.0683594	0.046875	-0.0253906	0.0559082	0.0214844	0.105469	-0.00195313	-0.0136719	0.0292969	0.0585938	0.0800781	0.0996094	0.0703125	0.105469	0.0273438
66.1	0.0449219	0.0820313	0.0625	-0.0273438	0.0559082	0.0175781	0.119141	-0.0078125	-0.0136719	0.0234375	0.0488281	0.105469	0.125	0.0656738	0.109375	0.03125
66.2	0.046875	0.0917969	0.0527344	-0.0117188	0.0422363	0.0214844	0.145752	0	-0.0195313	0.0292969	0.0441895	0.125	0.150391	0.0878906	0.152344	0.0324707
66.3	0.0742188	0.09375	0.0488281	-0.00195313	0.0559082	0.0625	0.167969	0.0195313	0	0.0136719	0.03125	0.146484	0.1875	0.143311	0.171875	0.0351563
66.4	0.121094	0.0839844	0.0488281	0.0488281	0.036377	0.111328	0.199219	0.0351563	0.00976563	0.0136719	0.0957031	0.179688	0.232422	0.189453	0.205078	0.0722656
66.5	0.177734	0.146484	0.046875	0.0957031	0.036377	0.167969	0.224609	0.113281	0	0.0078125	0.15625	0.21875	0.255859	0.22583	0.248047	0.09375
66.6	0.232422	0.207764	0.103516	0.136719	0.102783	0.212891	0.234375	0.189453	-0.0214844	0.0371094	0.201172	0.275391	0.285156	0.279297	0.270752	0.154297
66.7	0.259766	0.298828	0.179688	0.171875	0.150879	0.267578	0.230469	0.266357	0.0234375	0.113281	0.28125	0.3125	0.3125	0.328125	0.306641	0.21875
66.8	0.267944	0.359375	0.234375	0.216797	0.175049	0.298828	0.25	0.361328	0.160889	0.24292	0.332764	0.371826	0.362061	0.359375	0.326172	0.259766
66.9	0.362549	0.37146	0.302734	0.264893	0.253174	0.337891	0.260986	0.403564	0.313721	0.390625	0.385986	0.431641	0.429688	0.354736	0.412842	0.328857
67	0.348022	0.208984	0.375	0.167603	0.271973	0.316772	0.196533	0.381226	0.478516	0.430054	0.425781	0.469971	0.462158	0.341064	0.449585	0.379272
67.1	-0.136353	-0.292236	0.0695801	-0.296509	-0.0288086	-0.160522	-0.148438	0.00976563	0.285156	0.114014	0.0687256	0.0726318	0.0656738	-0.0406494	0.0227051	0.0648193
67.2	-0.590576	-0.740967	-0.493774	-0.758179	-0.524902	-0.71875	-0.596436	-0.599609	-0.180054	-0.406982	-0.548462	-0.635986	-0.591797	-0.572998	-0.526978	-0.460571
67.3	-0.799194	-0.697266	-0.571899	-0.600342	-0.532715	-0.596924	-0.58667	-0.714111	-0.384033	-0.633545	-0.650024	-0.777344	-0.741455	-0.517578	-0.569092	-0.677002
67.4	-0.708984	-0.644531	-0.633545	-0.535156	-0.519043	-0.502686	-0.556641	-0.469971	-0.557861	-0.660156	-0.658203	-0.652344	-0.653076	-0.445313	-0.482422	-0.605103
67.5	-0.693359	-0.679688	-0.640625	-0.517578	-0.535889	-0.563232	-0.596436	-0.46167	-0.517578	-0.620361	-0.609375	-0.602783	-0.648438	-0.462891	-0.464844	-0.65625
67.6	-0.705078	-0.746826	-0.703125	-0.527344	-0.635498	-0.648438	-0.677734	-0.574219	-0.476563	-0.681641	-0.646484	-0.643311	-0.716797	-0.523438	-0.482422	-0.683594
67.7	-0.698486	-0.807861	-0.761719	-0.626953	-0.726074	-0.688721	-0.775391	-0.614502	-0.512939	-0.732422	-0.671143	-0.69458	-0.757813	-0.597656	-0.541016	-0.734375
67.8	-0.667236	-0.796143	-0.782471	-0.656616	-0.757813	-0.677002	-0.779663	-0.616455	-0.574219	-0.770752	-0.696533	-0.69458	-0.784424	-0.616455	-0.581299	-0.768799
67.9	-0.626221	-0.721069	-0.723022	-0.624268	-0.733521	-0.680908	-0.731689	-0.638672	-0.616455	-0.745361	-0.649658	-0.669189	-0.729736	-0.606689	-0.630127	-0.751221
68	-0.572266	-0.657471	-0.683594	-0.667236	-0.71167	-0.707031	-0.75	-0.690674	-0.624268	-0.704346	-0.604736	-0.649658	-0.719971	-0.647705	-0.643799	-0.721924
68.1	-0.528564	-0.606689	-0.680908	-0.75	-0.705078	-0.71875	-0.760986	-0.720703	-0.657471	-0.671143	-0.557861	-0.646484	-0.696533	-0.689453	-0.698486	-0.699219
68.2	-0.481689	-0.526611	-0.65625	-0.792969	-0.634766	-0.757813	-0.779297	-0.731689	-0.686768	-0.632813	-0.485596	-0.59021	-0.637939	-0.740234	-0.682007	-0.674194
68.3	-0.480469	-0.484375	-0.619141	-0.859375	-0.546021	-0.818359	-0.820313	-0.767578	-0.666382	-0.570679	-0.409424	-0.471069	-0.525757	-0.787842	-0.576538	-0.612549
68.4	-0.544922	-0.501953	-0.655518	-0.802002	-0.501465	-0.833252	-0.84375	-0.817139	-0.580078	-0.525391	-0.388672	-0.447998	-0.489014	-0.800049	-0.462891	-0.560547
68.5	-0.589844	-0.600342	-0.725342	-0.719482	-0.638184	-0.777344	-0.842529	-0.826172	-0.591431	-0.667603	-0.550415	-0.632446	-0.665649	-0.742188	-0.495728	-0.692139
68.6	-0.569092	-0.651123	-0.722656	-0.747681	-0.71521	-0.770264	-0.846436	-0.80542	-0.694946	-0.757446	-0.679321	-0.773804	-0.795654	-0.792603	-0.650757	-0.812134
68.7	-0.605103	-0.694946	-0.745728	-0.754639	-0.861694	-0.829712	-0.93396	-0.880493	-0.798462	-0.870728	-0.808228	-0.901978	-0.866821	-0.86792	-0.755493	-0.905884
68.8	-0.708618	-0.839478	-0.812134	-0.880493	-0.953491	-0.892212	-1.03589	-0.991821	-0.929321	-1.00037	-0.914429	-1.00354	-0.955444	-0.922241	-0.883179	-1.02502
68.9	-0.785889	-0.928467	-0.938232	-0.916748	-1.021	-0.970703	-1.07495	-1.09729	-0.998779	-1.07422	-1.05151	-1.11206	-1.0437	-1.06909	-1.03979	-1.14221
69	-0.854248	-0.887451	-0.955078	-0.90979	-1.11475	-0.939087	-1.08203	-1.13794	-1.06714	-1.11401	-1.073	-1.14526	-1.1062	-1.19885	-1.07495	-1.19995
69.1	-1.16443	-0.864014	-1.0332	-1.19214	-1.06519	-1.24219	-0.987915	-1.11646	-1.0625	-1.0918	-1.00391	-1.21753	-1.1062	-1.03052	-0.896851	-1.31995
69.2	-1.13477	-1.34766	-1.20972	-1.21521	-1.12109	-1.62732	-1.39136	-1.31641	-1.11877	-1.22974	-1.29028	-1.5144	-1.24341	-1.1012	-1.31873	-1.19531
69.3	-0.343018	-1.22424	-1.17029	-0.183594	-1.21094	0.129272	-1.06372	-0.59021	-1.30396	-1.31958	-1.4231	-1.05981	-0.912842	-0.794922	-0.790283	-0.966064
69.4	-0.0734863	-0.150391	-0.072998	-1.64417	-0.0401611	-5.19958	-3.72534	-4.35742	-0.444946	-0.0413818	0.0198975	0.445313	0.368408	0.114014	-1.84448	1.46021
69.5	-0.359375	-1.073	-1.70898	-5.67615	-0.95459	-23.9539	-25.8074	-41.5641	-0.44458	-0.509033	-1.30273	-2.03589	-4.78357	-11.568	-20.8066	-16.65
69.6	-0.599976	-1.86877	-3.24377	-5.13354	-9.98193	-29.5969	-44.5364	-72.3835	-0.802368	-1.84924	-3.35706	-6.07581	-12.182	-26.1852	-41.4664	-58.8594
69.7	-0.734009	-1.22339	-2.08557	-1.91797	-13.0417	-22.6023	-43.5566	-72.8297	-1.09253	-1.62146	-3.23206	-5.43628	-11.7625	-26.1094	-42.8406	-73.9082
69.8	-0.798462	0.0476074	0.0625	2	-8.81946	-10.6012	-29.8601	-53.4789	-1.10583	-0.655884	-1.19019	-1.99841	-6.13086	-16.7668	-30.8262	-63.3656
69.9	-0.833984	1.40393	2.16833	5.29651	-1.90039	0.683594	-13.032	-28.7848	-0.865967	0.507813	0.824585	1.77075	0.758545	-5.15393	-14.6199	-40.4187
70	-0.798828	2.43237	3.75903	7.30701	4.39111	9.07458	1.31763	-6.96252	-0.760498	1.76758	2.5863	4.81445	5.94653	4.81445	-0.138306	-17.0957
70.1	-0.765625	3.0481	4.9281	8.77734	8.82581	14.5289	11.4531	8.68787	-0.662109	2.8219	4.07422	7.00623	9.70154	11.6367	10.2109	1.57153
70.2	-0.75	3.58716	6.02808	9.64917	11.5778	17.4785	17.7441	18.2988	-0.615234	3.15662	5.31445	8.4082	11.9797	15.8816	16.7008	13.9222
70.3	-0.738281	4.0199	6.28552	10.2292	13.5071	19.4469	21.3411	23.9043	-0.587891	3.68005	5.94409	9.18286	13.4258	18.3547	20.4645	21.3414
70.4	-0.728516	4.38208	6.87659	10.7731	14.6809	21.0066	23.5254	27.2015	-0.582764	3.95898	6.17615	9.76636	14.6687	19.9543	22.5582	25.6504
70.5	-0.714844	4.64063	7.24255	11.2125	15.3887	21.8621	24.6316	28.8981	-0.585938	4.19653	6.66138	10.3411	15.1941	20.8684	24.0859	28.0227
70.6	-0.695313	4.86255	7.55005	11.6176	15.873	22.4324	25.6012	29.9055	-0.580078	4.44458	7.20239	10.7672	15.8367	21.5778	24.8621	29.2285
70.7	-0.689453	5.06177	7.87927	11.8903	16.3984	22.9508	26.1934	30.4485	-0.588623	4.67188	7.71326	11.1207	16.2321	22.1422	25.4489	30.1692
70.8	-0.679688	5.26489	8.13794	12.2191	16.8848	23.4597	26.6754	30.9641	-0.599609	4.88794	7.84888	11.4574	16.7347	22.6403	25.8972	30.584
70.9	-0.669922	5.44067	8.41443	12.5511	17.3512	23.9098	27.1364	31.3594	-0.625	5.11719	8.0625	11.8265	17.0778	23.1031	26.4281	31.073
71	-0.673828	5.61328	8.66602	12.8168	17.752	24.3304	27.5758	31.7832	-0.599609	5.32617	8.26099	12.0746	17.3988	23.4821	26.7875	31.3528
71.1	-0.673828	5.77148	8.90356	13.0863	18.0367	24.7535	27.9215	32.1262	-0.603516	5.54688	8.50317	12.309	17.7054	23.8922	27.1722	31.7234
71.2	-0.679688	5.8938	9.09692	13.343	18.3258	25.1039	28.225	32.5234	-0.621094	5.677	8.69458	12.5199	18.0101	24.2308	27.5082	32.0762
71.3	-0.654297	6.04102	9.302	13.5648	18.6001	25.4476	28.6125	32.8535	-0.609375	5.81445	8.92114	12.7668	18.3137	24.5286	27.8801	32.446
71.4	-0.632813	6.177	9.4668	13.7454	18.8961	25.6976	28.8734	33.1672	-0.617188	5.93555	9.1543	12.9789	18.5785	24.7953	28.2172	32.7188
71.5	-0.619141	6.32422	9.60278	13.9329	19.1255	25.9828	29.1653	33.4395	-0.607422	6.05273	9.35864	13.175	18.8762	25.0657	28.5071	32.9395
71.6	-0.609375	6.44531	9.75195	14.134	19.3981	26.2347	29.4437	33.6406	-0.589844	6.22144	9.49414	13.4629	19.1438	25.3489	28.8207	33.1628
71.7	-0.609375	6.58203	9.90356	14.304	19.6548	26.4817	29.7161	33.8542	-0.585938	6.36914	9.64063	13.6946	19.3461	25.5891	29.0422	33.3711
71.8	-0.599609	6.70898	10.0547	14.4954	19.9751	26.7981	29.9641	34.0742	-0.580078	6.49805	9.77271	13.8684	19.5918	25.845	29.2883	33.5691
71.9	-0.599609	6.81836	10.2051	14.6223	20.231	27.0511	30.1937	34.2441	-0.580078	6.60938	9.9043	14.0618	19.7747	26.0989	29.5012	33.78
72	-0.599609	6.9375	10.3235	14.8	20.4438	27.3223	30.4719	34.4492	-0.576172	6.73828	10.0488	14.2297	19.9301	26.3539	29.7191	33.9941
72.1	-0.599609	7.07227	10.4434	14.9719	20.6333	27.5071	30.7083	34.6472	-0.574219	6.85156	10.1926	14.3945	20.0996	26.5508	29.9036	34.1863
72.2	-0.599609	7.19214	10.5774	15.1348	20.8833	27.6625	30.9172	34.8535	-0.595703	6.97656	10.3027	14.5188	20.2961	26.7961	30.0754	34.3796
72.3	-0.599609	7.31055	10.7285	15.2883	21.0474	27.8281	31.1321	35.043	-0.601563	7.09766	10.4277	14.668	20.4719	26.9661	30.2375	34.5742
72.4	-0.599609	7.38477	10.8477	15.4211	21.1743	27.9758	31.3958	35.2078	-0.611328	7.18359	10.5664	14.8	20.6106	27.1458	30.4004	34.7429
72.5	-0.599609	7.48438	10.9648	15.5559	21.2786	28.1282	31.4941	35.3828	-0.605469	7.27808	10.6875	14.9199	20.7695	27.3398	30.5852	34.9246
72.6	-0.603516	7.55859	11.093	15.6855	21.4282	28.293	31.6262	35.5515	-0.611328	7.37891	10.8008	15.0461	20.9446	27.5371	30.7512	35.1257
72.7	-0.609375	7.6543	11.1914	15.8235	21.5669	28.4524	31.7832	35.7168	-0.611328	7.45313	10.9082	15.1555	21.1289	27.7063	30.9043	35.2734
72.8	-0.609375	7.74219	11.3262	15.929	21.7075	28.6125	31.9055	35.8972	-0.611328	7.53711	11.002	15.2773	21.2532	27.8586	31.0657	35.4089
72.9	-0.613281	7.82227	11.4375	16.0449	21.8372	28.7656	32.0527	36.0313	-0.595703	7.62695	11.0977	15.4004	21.345	28.0098	31.2043	35.5605
73	-0.609375	7.92188	11.5117	16.1895	21.9692	28.9036	32.2141	36.1628	-0.59375	7.71094	11.1914	15.5547	21.4336	28.1633	31.3828	35.6902
73.1	-0.609375	8.02148	11.5879	16.3079	22.0657	29.0293	32.3477	36.2871	-0.599609	7.79175	11.293	15.6692	21.5664	28.2942	31.5449	35.8015
73.2	-0.609375	8.08667	11.6719	16.3984	22.2407	29.1418	32.511	36.4121	-0.595703	7.86914	11.3782	15.7715	21.6914	28.416	31.6836	35.9453
73.3	-0.609375	8.17383	11.7617	16.4973	22.3801	29.2813	32.6523	36.5261	-0.589844	7.95313	11.4805	15.873	21.8176	28.5645	31.8274	36.0671
73.4	-0.609375	8.23438	11.8281	16.6016	22.5239	29.4309	32.793	36.6563	-0.59375	8.02734	11.5605	15.9915	21.9414	28.6887	31.9727	36.1816
73.5	-0.609375	8.30664	11.9023	16.6973	22.6106	29.5508	32.925	36.7761	-0.599609	8.08789	11.6355	16.0957	22.0762	28.7988	32.0938	36.2898
73.6	-0.609375	8.37305	11.9824	16.7883	22.7036	29.6816	33.0566	36.8867	-0.599609	8.1582	11.7129	16.2051	22.1816	28.9075	32.2122	36.3835
73.7	-0.609375	8.44336	12.0469	16.8711	22.8118	29.7903	33.1914	36.991	-0.595703	8.22144	11.793	16.3047	22.2981	29.0313	32.3574	36.4753
73.8	-0.609375	8.48315	12.1172	16.9844	22.9211	29.8984	33.332	37.1172	-0.589844	8.28906	11.8652	16.3809	22.4043	29.1523	32.4902	36.582
73.9	-0.609375	8.54492	12.1953	17.0684	23.0188	30.0098	33.4407	37.2371	-0.589844	8.34766	11.9316	16.4766	22.5254	29.2571	32.5879	36.6902
74	-0.609375	8.59375	12.291	17.1465	23.1196	30.1152	33.5508	37.3621	-0.589844	8.40234	12.0254	16.5715	22.6309	29.3711	32.6711	36.782
74.1	-0.602295	8.6543	12.3574	17.2363	23.22	30.2239	33.6758	37.4805	-0.589844	8.45703	12.0859	16.6445	22.7402	29.4707	32.7461	36.8953
74.2	-0.609375	8.70313	12.4316	17.3118	23.3098	30.3105	33.791	37.5867	-0.589844	8.50195	12.1523	16.7148	22.8418	29.5684	32.8594	36.989
74.3	-0.609375	8.76758	12.5117	17.3809	23.3989	30.4082	33.8782	37.6973	-0.589844	8.55737	12.2148	16.7949	22.9211	29.6653	32.9453	37.1016
74.4	-0.609375	8.82227	12.5918	17.4512	23.5071	30.4844	33.9609	37.7878	-0.589844	8.62305	12.2617	16.875	23.002	29.7441	33.0469	37.1687
74.5	-0.613281	8.86328	12.6523	17.5168	23.5891	30.5684	34.0547	37.8906	-0.589844	8.67188	12.3242	16.9453	23.0723	29.8379	33.1309	37.2839
74.6	-0.619141	8.90308	12.7129	17.584	23.6594	30.6594	34.1523	37.991	-0.589844	8.72266	12.3809	17.0254	23.1641	29.9258	33.2109	37.3894
74.7	-0.619141	8.95313	12.7813	17.6582	23.729	30.7344	34.2422	38.0762	-0.59375	8.76758	12.4453	17.0762	23.2598	30.0059	33.2949	37.4805
74.8	-0.623047	8.98828	12.8359	17.7168	23.7922	30.8242	34.3203	38.1609	-0.595703	8.81128	12.5156	17.1321	23.3457	30.082	33.3789	37.5437
74.9	-0.615234	9.04297	12.9023	17.7852	23.8684	30.8887	34.4016	38.25	-0.589844	8.85547	12.5703	17.1855	23.4297	30.1563	33.5059	37.6316
75	-0.613281	9.09375	12.9629	17.8723	23.9583	30.9746	34.4941	38.3464	-0.583984	8.91211	12.616	17.2598	23.5	30.2402	33.6016	37.6953
75.1	-0.619141	9.13281	13.0215	17.9453	24.0227	31.0488	34.5898	38.4207	-0.589844	8.9375	12.666	17.3262	23.5762	30.3164	33.6914	37.7761
75.2	-0.619141	9.17651	13.0859	18.0059	24.1028	31.136	34.6543	38.498	-0.599609	8.96167	12.7129	17.4004	23.627	30.386	33.7949	37.834
75.3	-0.619141	9.23438	13.1426	18.0859	24.1743	31.1973	34.7344	38.571	-0.599609	8.99219	12.7559	17.4785	23.6914	30.4551	33.8848	37.9128
75.4	-0.619141	9.27344	13.1816	18.1426	24.2122	31.2988	34.8164	38.6445	-0.599609	9.03125	12.791	17.5547	23.7649	30.5391	33.9648	38.0007
75.5	-0.609375	9.30273	13.2227	18.2051	24.2688	31.375	34.8965	38.7273	-0.599609	9.06641	12.8457	17.5996	23.8086	30.6191	34.0547	38.0605
75.6	-0.609375	9.34766	13.2813	18.2559	24.3469	31.4395	34.9805	38.791	-0.603516	9.09253	12.8945	17.666	23.8652	30.7129	34.1289	38.1238
75.7	-0.609375	9.39258	13.3418	18.2969	24.4329	31.5098	35.0469	38.8679	-0.609375	9.12891	12.9414	17.7168	23.9199	30.8145	34.1953	38.1863
75.8	-0.613281	9.43164	13.4023	18.3469	24.4934	31.5891	35.1262	38.9558	-0.609375	9.14258	12.9844	17.791	23.9648	30.875	34.2852	38.248
75.9	-0.609375	9.47339	13.4414	18.3945	24.5728	31.668	35.1875	39.0273	-0.609375	9.18164	13.0254	17.8457	23.9961	30.9258	34.3555	38.3113
76	-0.609375	9.49805	13.5059	18.4551	24.6223	31.7441	35.2578	39.0906	-0.609375	9.21167	13.0605	17.9063	24.0547	30.9648	34.4063	38.3535
76.1	-0.609375	9.5332	13.541	18.5156	24.6829	31.7988	35.2949	39.166	-0.613281	9.23828	13.1055	17.9465	24.1094	31.0293	34.4648	38.4226
76.2	-0.609375	9.57422	13.582	18.5605	24.7415	31.8594	35.3555	39.2273	-0.619141	9.25781	13.1453	17.9785	24.1758	31.0898	34.5352	38.4832
76.3	-0.609375	9.60352	13.6113	18.6055	24.7883	31.916	35.4082	39.2949	-0.619141	9.2832	13.1953	18.0293	24.2402	31.1465	34.5859	38.5554
76.4	-0.609375	9.64258	13.6621	18.6563	24.843	31.9797	35.4688	39.366	-0.609375	9.32813	13.2559	18.0742	24.2891	31.1992	34.6348	38.6289
76.5	-0.609375	9.67578	13.7012	18.6855	24.8977	32.0313	35.5195	39.4219	-0.609375	9.34766	13.3164	18.1152	24.3359	31.25	34.709	38.7039
76.6	-0.613281	9.71362	13.7422	18.7207	24.9524	32.0977	35.5781	39.4812	-0.609375	9.35742	13.3652	18.1797	24.4004	31.3105	34.7754	38.7605
76.7	-0.619141	9.74414	13.7754	18.7773	25.0168	32.1484	35.625	39.5417	-0.609375	9.38745	13.416	18.2188	24.457	31.3398	34.8398	38.8203
76.8	-0.619141	9.77344	13.8203	18.8254	25.0532	32.1992	35.6699	39.5938	-0.599609	9.41406	13.4551	18.2559	24.4902	31.3789	34.9102	38.8718
76.9	-0.623047	9.80664	13.8516	18.8652	25.095	32.2441	35.7188	39.6367	-0.609375	9.45313	13.5039	18.2852	24.5273	31.4258	34.9551	38.9102
77	-0.628906	9.85352	13.8809	18.9043	25.1516	32.293	35.7695	39.6765	-0.609375	9.50195	13.5547	18.3203	24.5703	31.4668	35.0059	38.9558
77.1	-0.632813	9.87305	13.9043	18.9453	25.1926	32.3438	35.8301	39.7227	-0.609375	9.56836	13.5996	18.375	24.6262	31.5293	35.0645	39.0125
77.2	-0.638672	9.90234	13.9375	18.9805	25.2258	32.3887	35.9023	39.7625	-0.609375	9.62109	13.6257	18.4141	24.6582	31.5801	35.1094	39.0801
77.3	-0.638672	9.93237	13.9551	19.0059	25.2629	32.4395	35.9551	39.8105	-0.613281	9.67773	13.6563	18.4551	24.709	31.6406	35.1641	39.1296
77.4	-0.628906	9.96484	13.9902	19.0352	25.3059	32.4902	36.0098	39.8621	-0.605469	9.7312	13.6953	18.4902	24.748	31.6797	35.2148	39.1804
77.5	-0.632813	9.99414	14.0352	19.082	25.3528	32.5286	36.0488	39.9121	-0.603516	9.78516	13.7266	18.541	24.7988	31.7363	35.2559	39.2344
77.6	-0.638672	10.0234	14.0703	19.1113	25.3958	32.5723	36.0996	39.9629	-0.609375	9.82813	13.7656	18.5801	24.8496	31.7813	35.3047	39.2898
77.7	-0.638672	10.0527	14.0898	19.136	25.4622	32.6074	36.1582	39.9968	-0.609375	9.86914	13.8047	18.6191	24.8848	31.8203	35.3379	39.332
77.8	-0.638672	10.0723	14.1257	19.1855	25.5032	32.6484	36.1992	40.0371	-0.609375	9.91211	13.8555	18.6699	24.9297	31.8567	35.3848	39.3562
77.9	-0.628906	10.1035	14.1719	19.2246	25.5579	32.6875	36.2383	40.0906	-0.609375	9.9668	13.875	18.6855	24.9746	31.8887	35.4141	39.4043
78	-0.633545	10.1328	14.207	19.2559	25.6223	32.7285	36.2891	40.1375	-0.609375	10.0039	13.9246	18.7109	25.0195	31.9395	35.4551	39.4597
78.1	-0.630859	10.1628	14.2461	19.2852	25.677	32.7793	36.3359	40.1875	-0.619141	10.0469	13.957	18.7559	25.0664	31.998	35.5078	39.5183
78.2	-0.630859	10.1797	14.2813	19.3203	25.7141	32.8184	36.3594	40.241	-0.613281	10.084	13.9766	18.791	25.1035	32.0391	35.5742	39.5762
78.3	-0.630859	10.207	14.3125	19.3652	25.7473	32.8535	36.4199	40.2832	-0.628906	10.1133	14.0059	18.8301	25.1699	32.0781	35.6035	39.6062
78.4	-0.630859	10.2441	14.3359	19.4102	25.7837	32.8887	36.4727	40.3164	-0.619141	10.123	14.0352	18.8613	25.2188	32.1289	35.6445	39.6504
78.5	-0.634766	10.2598	14.3711	19.4453	25.8254	32.929	36.5195	40.3562	-0.619141	10.157	14.0508	18.9004	25.2598	32.1582	35.6875	39.6902
78.6	-0.640625	10.2832	14.3926	19.4707	25.8762	32.9609	36.5488	40.3965	-0.633545	10.1953	14.0762	18.9368	25.2988	32.209	35.7344	39.7371
78.7	-0.634766	10.3027	14.4258	19.5156	25.9114	32.9883	36.5859	40.4304	-0.640625	10.2246	14.1055	18.959	25.3359	32.248	35.7637	39.7813
78.8	-0.640625	10.3223	14.4609	19.5371	25.9465	33.043	36.623	40.4766	-0.630859	10.2559	14.1296	18.9785	25.3691	32.2891	35.7949	39.8171
78.9	-0.640625	10.3535	14.4863	19.5801	25.9856	33.0684	36.666	40.5203	-0.630859	10.2559	14.1523	19.0098	25.4102	32.3379	35.834	39.8457
79	-0.644531	10.373	14.5215	19.6211	26.0168	33.1074	36.6992	40.5625	-0.630859	10.2656	14.1758	19.0488	25.4492	32.3691	35.8672	39.877
79.1	-0.640625	10.3984	14.5449	19.6555	26.0618	33.1426	36.7402	40.5925	-0.630859	10.2754	14.1895	19.0879	25.4805	32.4082	35.9043	39.9089
79.2	-0.644531	10.4226	14.582	19.6855	26.093	33.1777	36.7695	40.627	-0.630859	10.2852	14.2246	19.1191	25.5234	32.4395	35.9336	39.9539
79.3	-0.650391	10.4434	14.6152	19.7188	26.1262	33.2188	36.8203	40.6667	-0.630859	10.3047	14.2559	19.1582	25.5449	32.4785	35.9648	39.9961
79.4	-0.642578	10.4688	14.6504	19.7559	26.1555	33.2383	36.8496	40.707	-0.630859	10.3281	14.2754	19.1797	25.5703	32.5195	35.9941	40.0359
79.5	-0.648438	10.498	14.6746	19.7891	26.1829	33.2637	36.8887	40.7468	-0.630859	10.3301	14.3047	19.1992	25.5898	32.5586	36.0234	40.0703
79.6	-0.652344	10.5195	14.7031	19.8262	26.2258	33.2988	36.916	40.7832	-0.621094	10.334	14.334	19.2332	25.6289	32.5996	36.0586	40.0977
79.7	-0.648438	10.5332	14.7324	19.8555	26.2434	33.3196	36.9434	40.8269	-0.621094	10.3555	14.3496	19.2668	25.6602	32.6191	36.1035	40.116
79.8	-0.652344	10.5586	14.7559	19.8906	26.2668	33.3613	36.9785	40.8672	-0.625	10.3652	14.366	19.2891	25.6895	32.6582	36.123	40.1609
79.9	-0.658203	10.5762	14.7832	19.916	26.302	33.4082	37.0098	40.9023	-0.621094	10.375	14.3867	19.3184	25.7227	32.6992	36.1543	40.1973
80	-0.658203	10.6094	14.8066	19.9395	26.3372	33.4512	37.0488	40.9226	-0.625	10.3945	14.4063	19.3379	25.75	32.7285	36.1785	40.2273
80.1	-0.662109	10.623	14.832	19.9668	26.3762	33.4785	37.0742	40.957	-0.630859	10.4043	14.4258	19.3594	25.7695	32.7578	36.2051	40.2578
80.2	-0.658203	10.6433	14.8516	19.9863	26.4036	33.5273	37.0996	40.9929	-0.630859	10.4258	14.4453	19.3887	25.7988	32.7988	36.2363	40.2813
80.3	-0.658203	10.6738	14.877	20.0098	26.427	33.5527	37.1387	41.0215	-0.630859	10.4355	14.4746	19.4082	25.8203	32.8379	36.2598	40.3054
80.4	-0.658203	10.6934	14.9121	20.0364	26.4583	33.5879	37.1699	41.0632	-0.630859	10.4551	14.4941	19.4297	25.8398	32.8594	36.2949	40.332
80.5	-0.662842	10.7227	14.9258	20.0684	26.4829	33.6133	37.209	41.0938	-0.630859	10.4602	14.5156	19.459	25.8594	32.8984	36.3262	40.3562
80.6	-0.669922	10.7441	14.9453	20.0957	26.5051	33.6484	37.2383	41.1172	-0.621094	10.4727	14.541	19.4785	25.8887	32.9324	36.3594	40.3867
80.7	-0.660156	10.7598	14.9609	20.1191	26.5364	33.6699	37.2793	41.1531	-0.625	10.4941	14.5554	19.498	25.9141	32.9609	36.3848	40.4207
80.8	-0.664063	10.7773	14.9805	20.1348	26.5715	33.7031	37.2988	41.1836	-0.630859	10.5137	14.5762	19.5195	25.9395	32.9805	36.4141	40.4473
80.9	-0.669922	10.7988	15.002	20.1602	26.595	33.7422	37.334	41.2129	-0.630859	10.5332	14.5957	19.5488	25.9688	33.0195	36.4453	40.4753
81	-0.673828	10.8125	15.0313	20.1895	26.6125	33.7793	37.3594	41.2332	-0.625	10.5527	14.6152	19.5684	25.9883	33.041	36.4785	40.5059
81.1	-0.679688	10.8328	15.041	20.2188	26.6399	33.8086	37.3984	41.2637	-0.630859	10.5723	14.6309	19.5879	26.0098	33.0742	36.5156	40.5261
81.2	-0.673828	10.8535	15.0645	20.2363	26.675	33.834	37.418	41.2976	-0.630859	10.5938	14.6445	19.6094	26.0293	33.1094	36.5352	40.5566
81.3	-0.679688	10.873	15.082	20.25	26.7063	33.8684	37.4531	41.334	-0.634766	10.6133	14.6758	19.6433	26.0527	33.127	36.5547	40.5867
81.4	-0.679688	10.8887	15.1016	20.2656	26.7415	33.8887	37.4785	41.3516	-0.640625	10.6328	14.6953	19.6699	26.0898	33.1504	36.5879	40.6211
81.5	-0.679688	10.9043	15.1211	20.2891	26.7668	33.9121	37.5078	41.3777	-0.630859	10.6602	14.7207	19.6914	26.1042	33.1738	36.625	40.657
81.6	-0.679688	10.9238	15.1445	20.3203	26.7864	33.9414	37.5391	41.3926	-0.634766	10.6738	14.7344	19.7109	26.1309	33.1992	36.6582	40.6758
81.7	-0.679688	10.9395	15.1719	20.3262	26.8157	33.9785	37.5586	41.4258	-0.640625	10.6895	14.7546	19.7305	26.1602	33.2207	36.6836	40.7019
81.8	-0.679688	10.9531	15.1855	20.3398	26.8313	33.998	37.5879	41.448	-0.628906	10.7031	14.7754	19.75	26.1797	33.2402	36.7148	40.7168
81.9	-0.683594	10.9727	15.2012	20.3457	26.8665	34.0195	37.6328	41.4629	-0.628906	10.7207	14.793	19.7754	26.2109	33.2695	36.7441	40.7468
82	-0.679688	10.9883	15.2207	20.3594	26.8918	34.0293	37.6582	41.4922	-0.628906	10.7305	14.8066	19.8008	26.2344	33.2969	36.7676	40.7754
82.1	-0.683594	11.002	15.2351	20.3906	26.9172	34.0527	37.6824	41.5125	-0.628906	10.7402	14.8262	19.8203	26.2598	33.3105	36.7949	40.8086
82.2	-0.689453	11.0215	15.2617	20.3965	26.9368	34.084	37.7109	41.5469	-0.628906	10.7539	14.8418	19.8438	26.2813	33.334	36.8145	40.8152
82.3	-0.693359	11.0437	15.2715	20.4199	26.9622	34.0996	37.7305	41.5691	-0.644531	10.7695	14.8555	19.8691	26.3047	33.3672	36.834	40.8359
82.4	-0.689453	11.0508	15.2871	20.4414	26.9758	34.123	37.7539	41.584	-0.638672	10.7813	14.875	19.8906	26.3301	33.3809	36.8535	40.8757
82.5	-0.689453	11.0645	15.3027	20.4563	27.0071	34.1523	37.7793	41.6172	-0.650391	10.7903	14.8945	19.9102	26.3535	33.4004	36.8789	40.9011
82.6	-0.679688	11.084	15.3262	20.4785	27.0266	34.1836	37.8105	41.6394	-0.638672	10.7988	14.9102	19.9297	26.3691	33.4297	36.9141	40.9336
82.7	-0.679688	11.1035	15.3418	20.5078	27.052	34.2188	37.8301	41.6563	-0.638672	10.8242	14.9258	19.9434	26.3945	33.4512	36.9336	40.9531
82.8	-0.679688	11.123	15.3516	20.5195	27.0774	34.2441	37.8496	41.6816	-0.638672	10.8398	14.9453	19.9707	26.4199	33.4707	36.9531	40.957
82.9	-0.683594	11.1289	15.375	20.5488	27.0969	34.259	37.8652	41.7078	-0.638672	10.8496	14.9707	19.9902	26.4395	33.4902	36.9746	40.9753
83	-0.677734	11.1465	15.3926	20.5742	27.1223	34.2813	37.8848	41.7227	-0.638672	10.8691	14.9851	20.0098	26.4492	33.5098	36.9988	40.9883
83.1	-0.677734	11.1719	15.416	20.5898	27.1379	34.2988	37.9102	41.7468	-0.632813	10.8809	14.9961	20.0332	26.4727	33.5352	37.0254	40.9968
83.2	-0.677734	11.1875	15.4316	20.6094	27.1672	34.3223	37.9297	41.7832	-0.638672	10.8906	15.0156	20.0488	26.5	33.5605	37.0488	41.0234
83.3	-0.677734	11.2039	15.4414	20.6289	27.1868	34.3379	37.9434	41.8027	-0.638672	10.9004	15.0313	20.0703	26.5137	33.5762	37.0762	41.0457
83.4	-0.677734	11.2207	15.4512	20.6582	27.2017	34.3613	37.9688	41.823	-0.638672	10.9102	15.0449	20.0898	26.5527	33.6035	37.0898	41.0586
83.5	-0.672607	11.2344	15.4648	20.6797	27.2161	34.3828	37.9902	41.8438	-0.638672	10.9211	15.0547	20.0996	26.5723	33.6309	37.1152	41.0762
83.6	-0.679688	11.2539	15.4883	20.6992	27.2356	34.4082	38	41.873	-0.638672	10.9395	15.0742	20.1191	26.5996	33.6504	37.1348	41.0964
83.7	-0.679688	11.2637	15.4961	20.7148	27.2551	34.418	38.0195	41.8933	-0.643311	10.9492	15.0918	20.1289	26.614	33.6699	37.1543	41.1094
83.8	-0.683594	11.2832	15.5117	20.7285	27.2747	34.4336	38.0391	41.916	-0.650391	10.9668	15.0957	20.1543	26.6406	33.6992	37.1758	41.127
83.9	-0.689453	11.2988	15.5215	20.7383	27.2825	34.459	38.0605	41.9519	-0.640625	10.9707	15.1113	20.1699	26.6602	33.7148	37.1895	41.155
84	-0.689453	11.3027	15.5313	20.7559	27.2961	34.4824	38.0742	41.9727	-0.640625	10.9805	15.125	20.1895	26.6738	33.75	37.2051	41.1816
84.1	-0.693359	11.3223	15.541	20.7656	27.3059	34.5	38.0996	41.9961	-0.630859	10.9902	15.1406	20.2031	26.6895	33.7793	37.2246	41.2019
84.2	-0.699219	11.3281	15.5645	20.7891	27.3254	34.5137	38.1191	42.0261	-0.640625	11.0071	15.155	20.2285	26.7109	33.7969	37.2344	41.2266
84.3	-0.689453	11.3418	15.5918	20.7988	27.345	34.5293	38.1387	42.0527	-0.630859	11.0098	15.166	20.2383	26.7246	33.8008	37.2578	41.2422
84.4	-0.689453	11.3621	15.5918	20.8203	27.3567	34.5527	38.1504	42.073	-0.630859	11.0195	15.1855	20.2598	26.7305	33.8203	37.2852	41.2566
84.5	-0.689453	11.373	15.6055	20.8398	27.3821	34.5579	38.1738	42.0996	-0.630859	11.0254	15.2051	20.2695	26.7539	33.8398	37.2949	41.2715
84.6	-0.689453	11.3906	15.6309	20.8691	27.3958	34.582	38.1992	42.1133	-0.634766	11.0371	15.2246	20.293	26.7695	33.8594	37.3184	41.2878
84.7	-0.689453	11.4043	15.6406	20.8906	27.4153	34.6016	38.209	42.1335	-0.640625	11.0403	15.2461	20.3086	26.7891	33.8848	37.3438	41.3027
84.8	-0.679688	11.4141	15.6504	20.916	27.425	34.6211	38.2324	42.1543	-0.640625	11.0586	15.2617	20.3184	26.8027	33.9102	37.3535	41.3164
84.9	-0.683594	11.4238	15.6699	20.9297	27.4465	34.6426	38.248	42.1719	-0.640625	11.0703	15.2656	20.3281	26.8203	33.9258	37.3789	41.3328
85	-0.689453	11.4395	15.6746	20.9492	27.4661	34.6621	38.2734	42.1875	-0.640625	11.0859	15.2852	20.3542	26.8301	33.9395	37.3945	41.3555
85.1	-0.689453	11.4531	15.6934	20.9668	27.4719	34.6914	38.2891	42.2019	-0.640625	11.0996	15.3054	20.3711	26.8535	33.9492	37.4082	41.3672
85.2	-0.689453	11.4629	15.7031	20.9805	27.4856	34.707	38.3027	42.2227	-0.640625	11.1035	15.3164	20.3809	26.8789	33.9707	37.4336	41.3718
85.3	-0.683594	11.4785	15.7266	21	27.5071	34.7227	38.3184	42.2527	-0.640625	11.1106	15.3359	20.4004	26.8926	33.9844	37.4434	41.3887
85.4	-0.689453	11.4922	15.7422	21.0195	27.5168	34.7285	38.3425	42.2598	-0.644531	11.1152	15.3418	20.4043	26.9082	34	37.4648	41.3926
85.5	-0.689453	11.502	15.7559	21.041	27.5364	34.7422	38.3594	42.2832	-0.650391	11.125	15.3555	20.4297	26.9336	34.0195	37.4792	41.4128
85.6	-0.689453	11.5176	15.7617	21.0508	27.5461	34.7617	38.3711	42.2988	-0.650391	11.127	15.3613	20.4395	26.9492	34.0391	37.4961	41.4316
85.7	-0.689453	11.532	15.7715	21.0664	27.5657	34.7813	38.3906	42.3093	-0.650391	11.1223	15.375	20.4512	26.959	34.0508	37.5156	41.4421
85.8	-0.693359	11.5547	15.7852	21.0801	27.5872	34.7988	38.4004	42.3223	-0.650391	11.1152	15.3906	20.4648	26.959	34.0703	37.5352	41.4629
85.9	-0.699219	11.5605	15.8027	21.0996	27.6067	34.8125	38.4199	42.3477	-0.650391	11.127	15.3945	20.4844	26.9734	34.0762	37.5547	41.4785
86	-0.699219	11.5703	15.8125	21.1113	27.6262	34.8223	38.4336	42.3574	-0.650391	11.127	15.4004	20.5	27	34.0938	37.5703	41.4883
86.1	-0.689453	11.5742	15.8223	21.1172	27.6458	34.8418	38.4609	42.3718	-0.650391	11.1399	15.416	20.5098	27.0098	34.1094	37.5859	41.5066
86.2	-0.689453	11.584	15.832	21.1309	27.6653	34.8633	38.4707	42.3926	-0.650391	11.1445	15.4258	20.5234	27.0254	34.1309	37.6055	41.5293
86.3	-0.689453	11.6035	15.8457	21.1504	27.677	34.8828	38.4902	42.418	-0.650391	11.1465	15.4453	20.5391	27.041	34.1367	37.6191	41.5457
86.4	-0.689453	11.6191	15.8613	21.1602	27.6965	34.9023	38.5039	42.4285	-0.654297	11.1563	15.4609	20.5488	27.0547	34.1445	37.6445	41.5684
86.5	-0.693359	11.623	15.875	21.1699	27.7063	34.9121	38.5195	42.4395	-0.669922	11.166	15.4609	20.5605	27.0801	34.166	37.6543	41.5723
86.6	-0.699219	11.6426	15.8906	21.1914	27.7161	34.9277	38.5293	42.4531	-0.669922	11.1672	15.4656	20.5703	27.0898	34.1738	37.6758	41.5925
86.7	-0.699219	11.6484	15.9043	21.1965	27.7356	34.9434	38.5488	42.4648	-0.666016	11.1758	15.4863	20.584	27.1035	34.1992	37.6855	41.6133
86.8	-0.699219	11.6582	15.9219	21.209	27.7571	34.9531	38.5645	42.4792	-0.664063	11.1797	15.4961	20.5996	27.1191	34.209	37.6992	41.6328
86.9	-0.693359	11.6719	15.9355	21.2188	27.7668	34.9688	38.5801	42.4883	-0.65625	11.1934	15.5117	20.6094	27.1445	34.2305	37.7188	41.6484
87	-0.699219	11.6824	15.946	21.2383	27.7864	34.9824	38.5898	42.5078	-0.650391	11.1868	15.5254	20.623	27.1602	34.2363	37.7441	41.6609
87.1	-0.699219	11.6895	15.9629	21.2441	27.8059	34.998	38.6094	42.5215	-0.660156	11.1992	15.5449	20.6387	27.1738	34.2539	37.7539	41.6719
87.2	-0.703857	11.7031	15.9766	21.2598	27.8118	35.0176	38.6191	42.5476	-0.660156	11.1914	15.5508	20.6484	27.1895	34.2656	37.7656	41.6875
87.3	-0.701172	11.7207	15.9922	21.2793	27.8274	35.0293	38.6387	42.5586	-0.650391	11.1926	15.5547	20.6641	27.1992	34.2695	37.7891	41.7019
87.4	-0.701172	11.7207	16.0059	21.2988	27.8469	35.043	38.6504	42.5723	-0.660156	11.1953	15.5703	20.6797	27.2129	34.291	37.8047	41.7188
87.5	-0.705078	11.7344	16.0117	21.3184	27.8567	35.0586	38.6602	42.5886	-0.660156	11.2031	15.5801	20.6895	27.2285	34.3008	37.8184	41.7324
87.6	-0.710938	11.7402	16.0215	21.3262	27.8665	35.0742	38.6699	42.5996	-0.660156	11.2109	15.584	20.7136	27.2383	34.3105	37.834	41.7527
87.7	-0.710938	11.7441	16.0352	21.3301	27.886	35.084	38.6895	42.6133	-0.660156	11.1934	15.5938	20.7207	27.25	34.3301	37.8477	41.7773
87.8	-0.710938	11.7637	16.0527	21.3496	27.8958	35.0938	38.709	42.6289	-0.660156	11.2024	15.6113	20.7305	27.2637	34.3398	37.873	41.7969
87.9	-0.714844	11.7695	16.0527	21.3691	27.9016	35.1133	38.7188	42.6531	-0.660156	11.2031	15.6257	20.7402	27.2793	34.3496	37.8848	41.8074
88	-0.708984	11.7832	16.0664	21.3789	27.9075	35.1191	38.7402	42.666	-0.660156	11.2246	15.6328	20.75	27.2937	34.3711	37.8984	41.8223
88.1	-0.708984	11.7891	16.082	21.3887	27.9172	35.123	38.75	42.6797	-0.650391	11.2344	15.6426	20.7598	27.3105	34.3809	37.9141	41.8379
88.2	-0.708984	11.8027	16.0957	21.3984	27.927	35.1445	38.7598	42.6914	-0.650391	11.2461	15.6465	20.7754	27.3301	34.4004	37.9238	41.8523
88.3	-0.703125	11.8086	16.1152	21.4063	27.9465	35.1543	38.7695	42.7078	-0.654297	11.2305	15.6563	20.7871	27.3516	34.4102	37.948	41.873
88.4	-0.71875	11.8184	16.1309	21.4199	27.9661	35.1692	38.7891	42.7227	-0.660156	11.2012	15.6719	20.7813	27.3613	34.4238	37.9648	41.8926
88.5	-0.722656	11.8223	16.1406	21.4297	27.9719	35.1719	38.7988	42.748	-0.660156	11.1868	15.6816	20.7949	27.375	34.4395	37.9746	41.9089
88.6	-0.728516	11.8425	16.1406	21.4492	27.9778	35.1816	38.8125	42.7625	-0.660156	11.1992	15.6953	20.8105	27.3906	34.459	37.9863	41.9121
88.7	-0.71875	11.8496	16.1543	21.459	27.9973	35.2012	38.8301	42.7832	-0.660156	11.2214	15.7012	20.8105	27.4004	34.4668	37.9961	41.9316
88.8	-0.71875	11.8535	16.1758	21.4766	28.0168	35.207	38.8496	42.7988	-0.660156	11.2161	15.7051	20.8203	27.4102	34.4746	38.0059	41.948
88.9	-0.722656	11.873	16.1816	21.4805	28.0325	35.2227	38.8594	42.8132	-0.660156	11.1719	15.7207	20.8242	27.4238	34.5	38.0195	41.9629
89	-0.728516	11.8789	16.196	21.4902	28.0481	35.2324	38.8691	42.8262	-0.660156		15.7344	20.8398	27.4297	34.5098	38.0352	41.9688
89.1	-0.732422	11.8828	16.2129	21.5	28.0579	35.252	38.8887	42.8281	-0.664063		15.7402	20.8535	27.4395	34.5195	38.0449	41.9883
89.2	-0.738281	11.8887	16.2266	21.5156	28.0676	35.2617	38.9141	42.8477	-0.669922		15.7559	20.8594	27.4395	34.5391	38.0586	41.9988
89.3	-0.738281	11.9023	16.2461	21.5156	28.0911	35.2773	38.9297	42.8574	-0.673828		15.7656	20.8594	27.4492	34.5508	38.0742	42.0078
89.4	-0.738281	11.9082	16.252	21.5195	28.1125	35.2832	38.9492	42.8679	-0.675781		15.7715	20.873	27.4648	34.5605	38.0898	42.0176
89.5	-0.732422	11.9121	16.2617	21.5313	28.1165	35.293	38.959	42.8828	-0.669922		15.7761	20.8906	27.4805	34.5703	38.1055	42.0273
89.6	-0.748047	11.9297	16.2754	21.541	28.1262	35.3125	38.9824	42.8984	-0.669922		15.793	20.8906	27.4941	34.5801	38.1191	42.0378
89.7	-0.748047	11.9336	16.2813	21.5605	28.1379	35.3223	38.9941	42.9128	-0.679688		15.793	20.9043	27.5098	34.5957	38.1348	42.0527
89.8	-0.738281	11.9492	16.2949	21.5664	28.1477	35.3418	39	42.9297	-0.679688		15.8027	20.9199	27.5098	34.6035	38.1484	42.0586
89.9	-0.742188	11.9531	16.3105	21.5703	28.1536	35.3516	39.0098	42.9395	-0.683594		15.8027	20.9238	27.5195	34.6191	38.1641	42.0684
90	-0.748047	11.9629	16.3223	21.5801	28.1672	35.373	39.0332	42.9473	-0.689453		15.8066	20.9297	27.5293	34.6367	38.1738	42.0828
90.1	-0.748047	11.9785	16.3262	21.5898	28.177	35.3828	39.0488	42.9578	-0.689453		15.8223	20.9395	27.5332	34.6406	38.1836	42.0977
90.2	-0.738281	11.9785	16.3418	21.6113	28.1868	35.3926	39.0586	42.9648	-0.689453		15.8262	20.9492	27.5488	34.6543	38.1934	42.1035
90.3	-0.738281	11.9832	16.3516	21.6165	28.2036	35.4121	39.0684	42.9727	-0.693359		15.8418	20.9531	27.5586	34.6758	38.209	42.1121
90.4	-0.738281	12	16.3516	21.6191	28.2063	35.418	39.0781	42.9883	-0.699219		15.8418	20.9688	27.5703	34.6797	38.2246	42.123
90.5	-0.74292	12.0039	16.3652	21.6387	28.2161	35.4316	39.0879	43.0039	-0.699219		15.8457	20.9785	27.5703	34.6895	38.2344	42.1387
90.6	-0.75	12.0234	16.3711	21.6445	28.2219	35.4395	39.0996	43.0125	-0.699219		15.8555	20.9824	27.584	34.6992	38.248	42.1484
90.7	-0.75	12.0293	16.3809	21.6484	28.2258	35.4434	39.1094	43.0254	-0.699219		15.875	20.998	27.5996	34.707	38.2637	42.1589
90.8	-0.753906	12.043	16.3848	21.6582	28.2454	35.4531	39.125	43.0293	-0.699219	11.4625	15.8809	20.998	27.6094	34.7109	38.2734	42.1719
90.9	-0.759766	12.0488	16.4004	21.6699	28.2454	35.4727	39.1289	43.0488	-0.699219	11.1765	15.8945	21.0098	27.623	34.7207	38.2734	42.1875
91	-0.75	12.0527	16.4102	21.6797	28.2668	35.4824	39.1426	43.0593	-0.703125	11.1071	15.9141	21.0144	27.6289	34.7402	38.2878	42.1921
91.1	-0.75	12.0625	16.4148	21.6895	28.2727	35.502	39.168	43.0645	-0.708984	11.0914	15.9238	21.0215	27.6387	34.75	38.3047	42.209
91.2	-0.75	12.0684	16.4316	21.6953	28.2766	35.5098	39.1797	43.0645	-0.699219	10.9968	15.9414	21.0313	27.6484	34.7598	38.3164	42.2188
91.3	-0.753906	12.082	16.4316	21.6992	28.2961	35.5137	39.1895	43.082	-0.699219	10.8109	15.946	21.0352	27.6582	34.7813	38.3203	42.2285
91.4	-0.759766	12.0879	16.4473	21.709	28.302	35.5234	39.1953	43.0984	-0.699219	10.7219	15.9531	21.0508	27.6738	34.791	38.3359	42.2273
91.5	-0.759766	12.0918	16.4531	21.7188	28.3059	35.5332	39.1992	43.1055	-0.699219	10.75	15.9531	21.0508	27.6797	34.8008	38.3496	42.248
91.6	-0.759766	12.0977	16.457	21.7285	28.3254	35.5391	39.1992	43.1094	-0.703857	10.7727	15.957	21.0605	27.6895	34.8105	38.3652	42.248
91.7	-0.759766	12.1121	16.4727	21.7402	28.3372	35.5527	39.209	43.1152	-0.710938	10.7532	15.9727	21.0645	27.7039	34.8157	38.3691	42.2578
91.8	-0.759766	12.1191	16.4727	21.7461	28.3469	35.5586	39.2285	43.1191	-0.710938	10.7454	15.9727	21.0801	27.7207	34.823	38.3848	42.2683
91.9	-0.759766	12.123	16.4863	21.75	28.3567	35.5527	39.2422	43.1289	-0.710938	10.7297	15.9863	21.0801	27.7305	34.8496	38.3984	42.2695
92	-0.759766	12.1406	16.502	21.7598	28.3723	35.5598	39.2598	43.1453	-0.710938	10.7324	15.9961	21.0898	27.7441	34.8613	38.4141	42.2832
92.1	-0.759766	12.1445	16.502	21.7695	28.3625	35.5723	39.2695	43.1484	-0.710938	10.7434	16.002	21.0898	27.75	34.8613	38.4277	42.2871
92.2	-0.759766	12.1543	16.5059	21.7754	28.3801	35.582	39.2793	43.1582	-0.714844	10.7207	16.0156	21.0996	27.7598	34.8711	38.4336	42.2976
92.3	-0.763672	12.1602	16.5215	21.7891	28.3958	35.5918	39.2891	43.168	-0.726563	10.7063	16.0254	21.1094	27.7637	34.8809	38.4453	42.3086
92.4	-0.765625	12.1641	16.5215	21.7988	28.3918	35.6113	39.2988	43.1824	-0.720703	10.7109	16.0313	21.1133	27.7793	34.8906	38.4551	42.3223
92.5	-0.763672	12.1699	16.5215	21.8105	28.3977	35.6309	39.3086	43.2051	-0.720703	10.707	16.0352	21.1289	27.7832	34.9004	38.4648	42.3379
92.6	-0.769531	12.1699	16.5313	21.8203	28.4036	35.6309	39.3184	43.209	-0.720703	10.6953	16.0547	21.1328	27.7988	34.9102	38.4746	42.3484
92.7	-0.769531	12.1738	16.5352	21.8262	28.4075	35.6426	39.3379	43.2188	-0.720703	10.6738	16.0605	21.1348	27.7988	34.9199	38.4883	42.3496
92.8	-0.773438	12.1836	16.5508	21.8301	28.427	35.6523	39.3379	43.2246	-0.720703	10.6738	16.0652	21.1445	27.8105	34.9297	38.4941	42.3574
92.9	-0.769531	12.1992	16.5605	21.8301	28.4368	35.6621	39.3496	43.2253	-0.730469	10.6738	16.0762	21.1504	27.8145	34.9348	38.5039	42.3672
93	-0.769531	12.2031	16.5605	21.8398	28.4465	35.668	39.3594	43.2285	-0.734375	10.6699	16.082	21.1602	27.8301	34.9395	38.5137	42.3777
93.1	-0.769531	12.2136	16.5605	21.8496	28.4563	35.6719	39.3789	43.2383	-0.740234	10.6641	16.0859	21.1602	27.8301	34.9539	38.5234	42.3887
93.2	-0.769531	12.2207	16.5723	21.8496	28.4524	35.6816	39.3887	43.2539	-0.740234	10.6738	16.0918	21.1699	27.8398	34.9707	38.5332	42.3984
93.3	-0.769531	12.2344	16.5859	21.8594	28.4583	35.6914	39.3887	43.2617	-0.740234	10.6738	16.0957	21.1699	27.8496	34.9805	38.5332	42.3984
93.4	-0.769531	12.2402	16.5918	21.8652	28.468	35.6973	39.3984	43.2781	-0.740234	10.6895	16.1152	21.1738	27.8535	34.9902	38.5449	42.4089
93.5	-0.769531	12.2441	16.5957	21.8711	28.4778	35.6992	39.4121	43.2988	-0.740234	10.6953	16.1211	21.1895	27.8691	35	38.5488	42.418
93.6	-0.769531	12.2598	16.6113	21.8809	28.4829	35.7129	39.4277	43.2949	-0.740234	10.709	16.125	21.1934	27.8828	35	38.5645	42.4277
93.7	-0.763672	12.2637	16.6113	21.8906	28.4902	35.7227	39.4395	43.3086	-0.744141	10.7051	16.1309	21.209	27.8887	35.0098	38.5742	42.4336
93.8	-0.765625	12.2832	16.6211	21.8906	28.5024	35.7324	39.4395	43.3191	-0.75	10.7051	16.1348	21.209	27.8984	35.0195	38.5886	42.4375
93.9	-0.759766	12.2891	16.6211	21.9004	28.5051	35.7285	39.4492	43.3398	-0.75	10.7051	16.1445	21.2188	27.9023	35.0352	38.6055	42.4441
94	-0.763672	12.293	16.6211	21.9102	28.5149	35.7422	39.459	43.3457	-0.75	10.709	16.155	21.2227	27.918	35.0508	38.6055	42.4492
94.1	-0.769531	12.2988	16.6309	21.9199	28.5247	35.752	39.4688	43.3594	-0.75	10.707	16.1621	21.2383	27.9297	35.0645	38.6152	42.459
94.2	-0.769531	12.3027	16.6309	21.9297	28.5364	35.7598	39.4785	43.3691	-0.75	10.7109	16.1621	21.248	27.9297	35.0801	38.625	42.4688
94.3	-0.769531	12.3223	16.6406	21.9395	28.5461	35.7734	39.4883	43.3855	-0.753906	10.7129	16.166	21.2527	27.9441	35.0898	38.6387	42.4792
94.4	-0.759766	12.3242	16.6406	21.9395	28.5559	35.7832	39.498	43.3887	-0.759766	10.7031	16.1758	21.2715	27.9512	35.0996	38.6563	42.4883
94.5	-0.763672	12.3223	16.6406	21.9551	28.5657	35.793	39.498	43.4043	-0.769531	10.698	16.1914	21.2754	27.9609	35.1094	38.6563	42.498
94.6	-0.769531	12.3281	16.6406	21.9609	28.5657	35.8125	39.5195	43.4141	-0.769531	10.709	16.1953	21.291	27.9746	35.1094	38.666	42.5078
94.7	-0.769531	12.3379	16.6504	21.9668	28.5754	35.8223	39.5156	43.4141	-0.769531	10.6992	16.2051	21.291	27.9805	35.1191	38.6758	42.5176
94.8	-0.759766	12.3418	16.6504	21.9707	28.595	35.8223	39.5195	43.4141	-0.769531	10.6992	16.2109	21.291	27.9844	35.1309	38.6797	42.5281
94.9	-0.763672	12.3477	16.6504	21.9805	28.6047	35.8398	39.5293	43.4375	-0.759766	10.7129	16.2148	21.3047	28	35.1445	38.6953	42.5391
95	-0.769531	12.3574	16.6648	21.9805	28.6165	35.834	39.5391	43.4441	-0.759766	10.7285	16.2246	21.3203	28.0098	35.1504	38.7051	42.5391
95.1	-0.769531	12.3621	16.6719	21.9902	28.6262	35.8438	39.5488	43.4492	-0.759766	10.7312	16.2344	21.3203	28.0195	35.1602	38.7148	42.5469
95.2	-0.757813	12.373	16.6719	22	28.636	35.8496	39.5586	43.4648	-0.759766	10.7422	16.2441	21.334	28.0332	35.1699	38.7246	42.5535
95.3	-0.769531	12.3789	16.6758	22	28.6458	35.8535	39.5645	43.4785	-0.759766	10.7578	16.2546	21.3457	28.0391	35.1699	38.7246	42.5586
95.4	-0.77417	12.3828	16.6914	22.0098	28.6555	35.8684	39.5684	43.4805	-0.755859	10.7617	16.2617	21.3438	28.0391	35.1797	38.7383	42.5684
95.5	-0.769531	12.4004	16.6914	22.0195	28.6653	35.8711	39.5781	43.4785	-0.75	10.7715	16.2656	21.3594	28.0508	35.1934	38.7441	42.5742
95.6	-0.769531	12.4043	16.7031	22.0195	28.6711	35.8809	39.5898	43.4805	-0.753906	10.7917	16.2715	21.3594	28.0547	35.209	38.7559	42.5781
95.7	-0.769531	12.4102	16.7031	22.0293	28.675	35.8887	39.5996	43.489	-0.755859	10.8027	16.2754	21.3594	28.0703	35.2188	38.7559	42.5886
95.8	-0.769531	12.4102	16.7031	22.041	28.6868	35.8926	39.6094	43.4961	-0.75	10.8125	16.2949	21.373	28.084	35.2285	38.7695	42.5957
95.9	-0.769531	12.4141	16.7129	22.041	28.6965	35.9023	39.6191	43.4941	-0.75	10.8223	16.3008	21.3906	28.0898	35.2285	38.7852	42.6016
96	-0.769531	12.4297	16.7129	22.0508	28.7063	35.918	39.6289	43.5039	-0.75	10.8464	16.3047	21.3945	28.0996	35.2441	38.7949	42.6133
96.1	-0.763672	12.4297	16.7266	22.0605	28.7063	35.918	39.6348	43.5039	-0.75	10.8633	16.3105	21.4004	28.0996	35.25	38.7949	42.6172
96.2	-0.769531	12.4434	16.7324	22.0703	28.7161	35.9316	39.6387	43.5137	-0.75	10.8711	16.3145	21.4004	28.1133	35.2598	38.8086	42.6277
96.3	-0.779297	12.4395	16.7422	22.0801	28.7258	35.9316	39.6484	43.5183	-0.746094	10.8809	16.334	21.4102	28.1191	35.2598	38.8242	42.6348
96.4	-0.779297	12.4492	16.7422	22.0801	28.7356	35.9434	39.6602	43.5352	-0.740234	10.8914	16.3438	21.4141	28.1289	35.2734	38.8242	42.6523
96.5	-0.779297	12.4531	16.7559	22.0898	28.7454	35.9629	39.6699	43.5352	-0.744141	10.9063	16.3496	21.4297	28.1328	35.2891	38.834	42.668
96.6	-0.769531	12.459	16.7617	22.0996	28.7551	35.9688	39.6699	43.5352	-0.75	10.9219	16.3445	21.4434	28.1484	35.2891	38.8438	42.6785
96.7	-0.769531	12.459	16.7715	22.1094	28.7649	35.9727	39.6797	43.5391	-0.75	10.9363	16.3555	21.4492	28.1484	35.3027	38.8535	42.6934
96.8	-0.773438	12.4727	16.7715	22.1211	28.7805	35.9824	39.6855	43.5449	-0.75	10.9531	16.3652	21.459	28.1484	35.3184	38.8535	42.709
96.9	-0.779297	12.4785	16.7715	22.1211	28.7922	35.9922	39.6895	43.5586	-0.759766	10.9668	16.375	21.4636	28.1582	35.3184	38.8652	42.7175
97	-0.769531	12.4883	16.7813	22.1309	28.7864	35.998	39.6992	43.5652	-0.759766	10.9824	16.3848	21.4805	28.1582	35.3281	38.8789	42.7285
97.1	-0.769531	12.4883	16.7852	22.1406	28.8	36.0137	39.709	43.5801	-0.755859	10.991	16.3945	21.4805	28.1726	35.3281	38.8848	42.7383
97.2	-0.773438	12.498	16.8008	22.1406	28.8157	36.0234	39.7051	43.584	-0.75	11.002	16.4043	21.4941	28.1797	35.3379	38.8945	42.748
97.3	-0.779297	12.5027	16.8008	22.1504	28.8157	36.0332	39.709	43.5977	-0.75	11.0156	16.4102	21.5	28.1797	35.3379	38.9043	42.7578
97.4	-0.769531	12.5098	16.8008	22.1602	28.8215	36.043	39.709	43.6035	-0.75	11.032	16.4141	21.5	28.1914	35.3535	38.9043	42.7585
97.5	-0.769531	12.5137	16.8125	22.1699	28.8254	36.0488	39.7207	43.6035	-0.75	11.043	16.4246	21.5137	28.2012	35.3652	38.9141	42.7695
97.6	-0.769531	12.5195	16.8125	22.1699	28.8352	36.0625	39.7305	43.6179	-0.746094	11.0527	16.4316	21.5195	28.2012	35.3594	38.918	42.7773
97.7	-0.769531	12.5332	16.8262	22.1797	28.8489	36.0625	39.7402	43.6387	-0.740234	11.0586	16.4355	21.5234	28.2109	35.3691	38.9336	42.7832
97.8	-0.759766	12.5391	16.832	22.1895	28.8547	36.0723	39.7461	43.6445	-0.740234	11.0625	16.4453	21.543	28.2109	35.373	38.9336	42.7878
97.9	-0.763672	12.5391	16.832	22.1895	28.8665	36.084	39.75	43.6543	-0.740234	11.0664	16.4512	21.5488	28.2207	35.3887	38.9434	42.7949
98	-0.769531	12.5527	16.8418	22.2012	28.8762	36.0938	39.75	43.6582	-0.730469	11.0808	16.4551	21.5488	28.2344	35.3984	38.9531	42.8086
98.1	-0.769531	12.5586	16.8516	22.2207	28.8762	36.0996	39.7559	43.6785	-0.740234	11.084	16.4648	21.5605	28.2402	35.3984	38.9531	42.8086
98.2	-0.763672	12.5625	16.8516	22.2305	28.886	36.1035	39.7598	43.6855	-0.730469	11.0859	16.4746	21.5605	28.25	35.4082	38.9648	42.8281
98.3	-0.779297	12.5723	16.8555	22.2305	28.8958	36.1035	39.7695	43.6992	-0.730469	11.1074	16.4805	21.5742	28.25	35.418	38.9648	42.8347
98.4	-0.769531	12.5879	16.8711	22.2402	28.9055	36.1191	39.7793	43.709	-0.730469	11.1113	16.4883	21.5801	28.25	35.418	38.9785	42.8398
98.5	-0.763672	12.5879	16.8711	22.25	28.9153	36.123	39.7747	43.7188	-0.730469	11.1133	16.5	21.5801	28.2637	35.4324	38.9844	42.8477
98.6	-0.769531	12.5918	16.875	22.2598	28.9153	36.1328	39.7793	43.7351	-0.730469	11.1218	16.5	21.584	28.2695	35.4512	38.9941	42.8535
98.7	-0.769531	12.6094	16.8906	22.2695	28.9297	36.1282	39.7891	43.75	-0.730469	11.125	16.5039	21.5996	28.2695	35.4512	38.9941	42.8613
98.8	-0.769531	12.6094	16.8906	22.2793	28.9419	36.1328	39.7988	43.7559	-0.720703	11.1191	16.5098	21.6035	28.2793	35.4609	39.0085	42.8738
98.9	-0.769531	12.6094	16.8945	22.2793	28.9395	36.1328	39.8086	43.7695	-0.720703	11.123	16.5144	21.6191	28.2793	35.4707	39.0156	42.8691
99	-0.759766	12.623	16.9102	22.2871	28.9583	36.1426	39.8281	43.7773	-0.724609	11.123	16.5254	21.6191	28.2949	35.4746	39.0254	42.8789
99.1	-0.763672	12.6289	16.9102	22.291	28.9583	36.1523	39.8379	43.7976	-0.730469	11.1172	16.5313	21.6289	28.3008	35.4902	39.0293	42.8887
99.2	-0.769531	12.6289	16.9102	22.3008	28.968	36.1582	39.8438	43.8145	-0.730469	11.127	16.5352	21.6328	28.3105	35.4941	39.0352	42.8992
99.3	-0.77417	12.6433	16.9246	22.3105	28.9778	36.1523	39.8379	43.8223	-0.730469	11.127	16.541	21.6484	28.3105	35.5098	39.0449	42.9082
99.4	-0.769531	12.6504	16.9316	22.3203	28.9778	36.1621	39.8496	43.834	-0.730469	11.1277	16.5449	21.6484	28.3203	35.5098	39.0449	42.9141
99.5	-0.769531	12.6504	16.9316	22.3254	28.9875	36.1719	39.8594	43.834	-0.730469	11.1289	16.5547	21.6582	28.3242	35.5195	39.0586	42.9238
99.6	-0.773438	12.6504	16.9473	22.3281	28.9875	36.1777	39.8691	43.8347	-0.730469	11.1387	16.5508	21.6582	28.3301	35.5195	39.0645	42.9219
99.7	-0.779297	12.6543	16.9531	22.3379	28.9973	36.1816	39.8887	43.8398	-0.730469	11.1387	16.5508	21.6726	28.3438	35.5332	39.0742	42.9382
99.8	-0.779297	12.6602	16.9629	22.3379	29.0071	36.1914	39.8887	43.8555	-0.730469	11.1445	16.5547	21.6797	28.3496	35.5391	39.0781	42.9414
99.9	-0.773438	12.6699	16.9629	22.3496	29.0168	36.2031	39.8945	43.8594	-0.730469	11.1387	16.5605	21.6797	28.3496	35.5488	39.0879	42.9395
100	-0.779297	12.6738	16.9668	22.3496	29.0305	36.2129	39.9023	43.8789	-0.730469	11.1387	16.5645	21.6914	28.3496	35.5488	39.1055	42.959
100.1	-0.779297	12.6797	16.9727	22.3594	29.0325	36.2227	39.918	43.8848	-0.720703	11.1387	16.5703	21.6953	28.3496	35.5586	39.1055	42.9648
100.2	-0.779297	12.6934	16.9727	22.3691	29.0305	36.2285	39.918	43.8835	-0.720703	11.1484	16.5605	21.7012	28.3594	35.5586	39.1152	42.9668
100.3	-0.783203	12.6992	16.9766	22.375	29.0461	36.2227	39.9297	43.8945	-0.730469	11.1465	16.5645	21.7109	28.3633	35.5742	39.1152	42.9773
100.4	-0.789063	12.6992	16.9922	22.3691	29.0461	36.2285	39.9395	43.8945	-0.730469	11.1472	16.5703	21.7148	28.3789	35.5801	39.1152	42.9844
100.5	-0.779297	12.7031	16.9961	22.375	29.0461	36.2324	39.9355	43.8906	-0.730469	11.1484	16.5703	21.7207	28.3789	35.5898	39.125	42.9844
100.6	-0.779297	12.7188	17.0117	22.3789	29.0579	36.2383	39.9434	43.8848	-0.730469	11.1582	16.575	21.7305	28.3887	35.5898	39.1289	42.9844
100.7	-0.783203	12.7188	17.0117	22.3789	29.0579	36.2422	39.9492	43.8984	-0.724609	11.1543	16.5859	21.7344	28.3926	35.5996	39.1406	42.9883
100.8	-0.789063	12.7188	17.0156	22.3887	29.0676	36.25	39.9551	43.9043	-0.730469	11.1523	16.5918	21.7402	28.3984	35.5996	39.1348	42.9941
100.9	-0.789063	12.7285	17.0215	22.3984	29.0676	36.2441	39.959	43.9043	-0.730469	11.1543	16.5918	21.7402	28.4043	35.6094	39.1484	42.9988
101	-0.792969	12.7324	17.0313	22.3984	29.0774	36.2539	39.9688	43.905	-0.740234	11.1621	16.5957	21.75	28.4141	35.6191	39.1543	43.0078
101.1	-0.798828	12.7383	17.0313	22.3984	29.0774	36.2637	39.9688	43.916	-0.740234	11.1641	16.5918	21.7539	28.416	35.6191	39.1641	43.0039
101.2	-0.789063	12.748	17.0449	22.4102	29.0911	36.2734	39.9785	43.916	-0.740234	11.1582	16.6016	21.7598	28.4102	35.6191	39.1641	43.0078
101.3	-0.792969	12.748	17.041	22.4063	29.1028	36.2832	39.9922	43.9258	-0.740234	11.1687	16.5957	21.7637	28.4238	35.6289	39.1777	43.0183
101.4	-0.798828	12.752	17.0547	22.4004	29.1008	36.2832	40.0078	43.9238	-0.744141	11.1719	16.6016	21.7793	28.4297	35.6387	39.1797	43.0254
101.5	-0.789063	12.7695	17.0605	22.4141	29.1165	36.293	40.0195	43.9277	-0.740234	11.1738	16.6055	21.7793	28.4336	35.6387	39.1777	43.0293
101.6	-0.792969	12.7695	17.0605	22.4199	29.1262	36.3027	40.0195	43.9382	-0.740234	11.168	16.6113	21.7793	28.4492	35.6523	39.1934	43.0352
101.7	-0.789063	12.7695	17.0703	22.4297	29.1301	36.3086	40.0254	43.9551	-0.740234	11.168	16.6055	21.7891	28.4492	35.6582	39.1934	43.0391
101.8	-0.789063	12.7734	17.075	22.4395	29.1418	36.3145	40.0293	43.9648	-0.740234	11.1777	16.6113	21.7988	28.4539	35.6699	39.1934	43.043
101.9	-0.792969	12.7793	17.082	22.4395	29.1399	36.3242	40.0391	43.9648	-0.740234	11.1777	16.6113	21.7988	28.4707	35.6699	39.207	43.0476
102	-0.798828	12.7832	17.082	22.4492	29.1458	36.334	40.0488	43.9746	-0.740234	11.1875	16.6152	21.8086	28.4707	35.6699	39.2129	43.0586
102.1	-0.798828	12.7891	17.0957	22.4492	29.1575	36.3438	40.0488	43.9746	-0.740234	11.1882	16.6152	21.8086	28.4707	35.6797	39.2129	43.0684
102.2	-0.789063	12.7891	17.1016	22.459	29.1575	36.3489	40.0586	43.9785	-0.740234	11.1895	16.6211	21.8086	28.4844	35.6797	39.2246	43.0781
102.3	-0.793701	12.8035	17.1016	22.459	29.1575	36.3516	40.0684	43.9941	-0.740234	11.1992	16.6211	21.8086	28.4902	35.6895	39.2246	43.0886
102.4	-0.800781	12.8105	17.1016	22.4688	29.1672	36.3613	40.0781	44.0085	-0.744141	11.1953	16.6257	21.8242	28.4902	35.6992	39.2344	43.0957
102.5	-0.804688	12.8105	17.1113	22.4785	29.177	36.3711	40.0781	44.0195	-0.75	11.1914	16.6328	21.8301	28.4941	35.6992	39.239	43.0879
102.6	-0.810547	12.8145	17.1152	22.4785	29.177	36.3711	40.0781	44.0254	-0.75	11.2031	16.623	21.8301	28.5098	35.7129	39.2559	43.0977
102.7	-0.810547	12.8203	17.1211	22.4785	29.1868	36.3809	40.0898	44.0352	-0.75	11.2012	16.627	21.8301	28.5137	35.7188	39.2559	43.1172
102.8	-0.810547	12.8301	17.1328	22.4883	29.1868	36.3926	40.0898	44.0449	-0.75	11.2168	16.6328	21.834	28.5195	35.7285	39.2656	43.1277
102.9	-0.810547	12.834	17.1367	22.4883	29.1965	36.4023	40.0996	44.0449	-0.740234	11.2129	16.6367	21.8398	28.5234	35.7324	39.2656	43.1387
103	-0.804688	12.8398	17.1426	22.5	29.1965	36.4121	40.1094	44.0554	-0.740234	11.207	16.6426	21.8496	28.5293	35.7383	39.2793	43.1445
103.1	-0.810547	12.8398	17.1523	22.5098	29.1965	36.4082	40.1094	44.0664	-0.740234	11.2175	16.6465	21.8496	28.543	35.748	39.2949	43.1484
103.2	-0.810547	12.8535	17.1523	22.5098	29.2063	36.4121	40.1191	44.0645	-0.740234	11.2188	16.6426	21.8542	28.5488	35.7578	39.2949	43.1445
103.3	-0.814453	12.8594	17.1563	22.5098	29.2063	36.4219	40.1191	44.0645	-0.744141	11.2188	16.6465	21.8711	28.5527	35.7578	39.3047	43.1472
103.4	-0.808594	12.8594	17.1719	22.5098	29.2161	36.4316	40.1289	44.0742	-0.75	11.2188	16.6523	21.8711	28.5586	35.7578	39.3047	43.1582
103.5	-0.808594	12.8594	17.1758	22.5195	29.2161	36.4414	40.1387	44.0781	-0.75	11.2285	16.6563	21.8711	28.5625	35.7625	39.3047	43.168
103.6	-0.8125	12.8691	17.1816	22.5195	29.2258	36.4512	40.1387	44.0938	-0.75	11.2285	16.6504	21.8711	28.5586	35.7813	39.3145	43.1836
103.7	-0.818359	12.873	17.1816	22.5293	29.2258	36.4629	40.1484	44.0945	-0.75	11.2285	16.6543	21.8711	28.5684	35.7813	39.3184	43.1738
103.8	-0.822266	12.8789	17.1855	22.5293	29.2375	36.4727	40.1523	44.1016	-0.753906	11.2383	16.6641	21.8848	28.573	35.791	39.3359	43.1785
103.9	-0.828125	12.8887	17.2012	22.5352	29.2473	36.4688	40.1641	44.0957	-0.759766	11.2324	16.6738	21.8906	28.5801	35.791	39.3359	43.1855
104	-0.828125	12.8887	17.2012	22.5293	29.2473	36.4727	40.1582	44.0957	-0.759766	11.2371	16.6699	21.8906	28.5938	35.791	39.3457	43.1855
104.1	-0.828125	12.8926	17.2051	22.5391	29.2473	36.4785	40.1621	44.0957	-0.759766	11.2383	16.6746	21.8945	28.5996	35.8008	39.3457	43.1895
104.2	-0.828125	12.8984	17.2109	22.5391	29.2571	36.4824	40.1797	44.1055	-0.759766	11.248	16.6816	21.9004	28.6035	35.8047	39.3496	43.1836
104.3	-0.818359	12.9082	17.2207	22.5391	29.2571	36.4922	40.1758	44.1055	-0.759766	11.248	16.6758	21.9004	28.6094	35.8105	39.3652	43.1921
104.4	-0.822266	12.9082	17.2207	22.5488	29.2571	36.502	40.1738	44.1191	-0.759766	11.2578	16.6855	21.9004	28.6094	35.8203	39.3652	43.2051
104.5	-0.828125	12.9121	17.2207	22.5488	29.2668	36.5117	40.1895	44.1348	-0.75	11.2539	16.6953	21.9102	28.6133	35.8203	39.3789	43.2148
104.6	-0.828125	12.9277	17.2207	22.5488	29.2668	36.5117	40.1992	44.1289	-0.75	11.252	16.7012	21.9102	28.6289	35.8203	39.3848	43.2129
104.7	-0.822266	12.9277	17.2207	22.5586	29.2766	36.5234	40.1953	44.1335	-0.759766	11.2676	16.6953	21.9141	28.623	35.8203	39.3945	43.2246
104.8	-0.828125	12.9277	17.2305	22.5586	29.2766	36.5195	40.1992	44.1348	-0.75	11.2683	16.7012	21.916	28.6387	35.8301	39.4043	43.2285
104.9	-0.837891	12.9316	17.2305	22.5703	29.2864	36.5234	40.2031	44.1445	-0.759766	11.2754	16.7051	21.9238	28.6426	35.8301	39.4043	43.2371
105	-0.828125	12.9492	17.2305	22.5703	29.2864	36.5332	40.209	44.1445	-0.759766	11.2734	16.7012	21.9199	28.6484	35.834	39.4141	43.248
105.1	-0.828125	12.9492	17.2449	22.5801	29.2961	36.5391	40.2188	44.1543	-0.75	11.2891	16.7051	21.9238	28.6523	35.8398	39.418	43.2539
105.2	-0.828125	12.9492	17.252	22.584	29.2961	36.5371	40.2285	44.1641	-0.75	11.2988	16.7109	21.9395	28.6582	35.8496	39.4238	43.248
105.3	-0.832764	12.9636	17.252	22.5996	29.3059	36.5527	40.2285	44.1641	-0.75	11.2988	16.7148	21.9395	28.6699	35.8457	39.4336	43.2539
105.4	-0.849609	12.9661	17.252	22.5996	29.3059	36.5586	40.2422	44.1641	-0.75	11.293	16.7207	21.9297	28.6738	35.8535	39.4336	43.2683
105.5	-0.849609	12.9636	17.252	22.6094	29.3059	36.5586	40.2578	44.1699	-0.75	11.2969	16.7156	21.9297	28.6797	35.8594	39.4336	43.2793
105.6	-0.849609	12.9758	17.252	22.6191	29.3157	36.5625	40.2539	44.1746	-0.75	11.293	16.7266	21.9434	28.6843	35.8691	39.4336	43.2891
105.7	-0.849609	12.9734	17.252	22.6191	29.3157	36.5723	40.2578	44.1758	-0.75	11.2969	16.7363	21.9492	28.6914	35.8652	39.4336	43.293
105.8	-0.839844	12.9805	17.2617	22.6289	29.3274	36.5723	40.2578	44.1855	-0.75	11.2969	16.7461	21.9492	28.7012	35.8633	39.4336	43.2976
105.9	-0.839844	12.9805	17.2656	22.6387	29.3333	36.584	40.2695	44.1953	-0.75	11.3074	16.752	21.9492	28.7051	35.8789	39.4453	43.3047
106	-0.839844	12.9805	17.2715	22.6387	29.3274	36.5898	40.2695	44.1914	-0.75	11.3047	16.7559	21.9492	28.7109	35.875	39.4492	43.3047
106.1	-0.839844	12.9805	17.2715	22.6484	29.3372	36.5938	40.2754	44.1855	-0.75	11.2988	16.7617	21.959	28.7246	35.8691	39.4648	43.3047
106.2	-0.839844	12.9941	17.2715	22.6602	29.3372	36.5938	40.2793	44.1797	-0.75	11.3086	16.7559	21.959	28.7305	35.8848	39.4648	43.3047
106.3	-0.84375	13	17.2832	22.6602	29.3469	36.6035	40.2793	44.1836	-0.75	11.3184	16.7617	21.959	28.7441	35.8906	39.4688	43.3086
106.4	-0.849609	13.0039	17.2832	22.6699	29.3567	36.6133	40.2891	44.1934	-0.75	11.3184	16.7656	21.959	28.75	35.8965	39.4746	43.3105
106.5	-0.849609	13.0098	17.2832	22.6797	29.3567	36.623	40.2891	44.2031	-0.75	11.3184	16.7754	21.959	28.7539	35.8945	39.4844	43.3047
106.6	-0.849609	13.0098	17.2832	22.6895	29.3704	36.6282	40.2988	44.2039	-0.759766	11.3281	16.7813	21.959	28.7598	35.9004	39.4844	43.3191
106.7	-0.849609	13.0098	17.2871	22.6895	29.386	36.6309	40.2988	44.2109	-0.759766	11.3379	16.7859	21.9688	28.7734	35.9102	39.489	43.3242
106.8	-0.849609	13.0137	17.293	22.6992	29.3821	36.6309	40.3086	44.2051	-0.759766	11.334	16.7969	21.9727	28.7793	35.9141	39.5059	43.3379
106.9	-0.849609	13.0195	17.293	22.6992	29.386	36.6426	40.3086	44.2109	-0.759766	11.3269	16.8066	21.9785	28.7793	35.9199	39.5059	43.3477
107	-0.849609	13.0234	17.2969	22.7051	29.386	36.6426	40.3184	44.2148	-0.759766	11.3379	16.8125	21.9785	28.7695	35.9297	39.5059	43.3574
107.1	-0.849609	13.0293	17.3027	22.7031	29.3977	36.6484	40.3281	44.2148	-0.759766	11.3242	16.8066	21.9883	28.7793	35.9395	39.5098	43.364
107.2	-0.84375	13.0293	17.3125	22.7188	29.3977	36.6387	40.3398	44.2246	-0.759766	11.3281	16.8223	21.9883	28.7793	35.9395	39.5254	43.3691
107.3	-0.845703	13.0332	17.3086	22.7188	29.3977	36.6426	40.3398	44.2246	-0.769531	11.3281	16.8223	21.9883	28.7793	35.9395	39.5254	43.375
107.4	-0.84375	13.0488	17.3066	22.7188	29.4075	36.6523	40.3398	44.2344	-0.769531	11.3281	16.8262	21.9883	28.7891	35.9492	39.5293	43.3691
107.5	-0.849609	13.0488	17.3125	22.7285	29.4172	36.6621	40.3496	44.2344	-0.769531	11.3379	16.8223	21.9883	28.793	35.9492	39.5352	43.3887
107.6	-0.849609	13.0527	17.3164	22.7383	29.4172	36.6621	40.3496	44.2344	-0.769531	11.3418	16.8223	21.9922	28.7988	35.9492	39.5449	43.3933
107.7	-0.849609	13.0586	17.3223	22.7383	29.427	36.6719	40.3594	44.2449	-0.759766	11.3438	16.8223	21.998	28.8027	35.9492	39.5547	43.3984
107.8	-0.853516	13.0586	17.332	22.7383	29.4368	36.6816	40.3691	44.2461	-0.769531	11.3484	16.8262	21.998	28.8086	35.959	39.5547	43.4082
107.9	-0.845703	13.0625	17.332	22.75	29.4368	36.6914	40.3691	44.2461	-0.773438	11.3535	16.8359	21.998	28.8184	35.9688	39.5586	43.4238
108	-0.839844	13.0684	17.3359	22.75	29.4426	36.6992	40.3828	44.2559	-0.779297	11.3652	16.8418	22.0027	28.8184	35.9688	39.5645	43.4102
108.1	-0.839844	13.0684	17.3418	22.7559	29.4368	36.6934	40.3848	44.2656	-0.779297	11.3594	16.8457	22.0215	28.8223	35.9805	39.5684	43.418
108.2	-0.839844	13.0684	17.3418	22.7598	29.4368	36.7031	40.3887	44.2754	-0.775391	11.3691	16.8516	22.0215	28.8281	35.9844	39.5742	43.4238
108.3	-0.84375	13.0684	17.3418	22.7598	29.4504	36.7129	40.3984	44.2734	-0.769531	11.3672	16.8438	22.0313	28.8281	35.9902	39.5742	43.4246
108.4	-0.849609	13.073	17.3555	22.7598	29.4622	36.7188	40.3984	44.2734	-0.769531	11.3672	16.8496	22.0352	28.8328	36	39.5742	43.4258
108.5	-0.849609	13.0801	17.3613	22.7598	29.468	36.7129	40.4082	44.2878	-0.769531	11.3672	16.8496	22.0469	28.8496	36	39.5781	43.4238
108.6	-0.849609	13.0801	17.3711	22.7695	29.468	36.7188	40.4199	44.2949	-0.769531	11.377	16.8542	22.0449	28.8535	36.0098	39.584	43.4277
108.7	-0.839844	13.0801	17.3711	22.7695	29.4778	36.7227	40.4199	44.3047	-0.769531	11.3828	16.8613	22.0508	28.8594	36.0098	39.584	43.4434
108.8	-0.84375	13.084	17.3711	22.7793	29.4778	36.7188	40.4297	44.3145	-0.769531	11.3777	16.8516	22.0508	28.8633	36.0098	39.584	43.4434
108.9	-0.849609	13.0898	17.3711	22.7793	29.4778	36.7227	40.4297	44.3145	-0.769531	11.3789	16.8555	22.0508	28.8809	36.0195	39.5938	43.4434
109	-0.849609	13.0938	17.3711	22.7891	29.4915	36.7285	40.4395	44.3242	-0.769531	11.3887	16.8516	22.0605	28.8848	36.0293	39.584	43.4441
109.1	-0.849609	13.0996	17.3711	22.7891	29.5071	36.7324	40.4492	44.3242	-0.769531	11.3887	16.8652	22.0605	28.8906	36.0293	39.5938	43.4453
109.2	-0.853516	13.1133	17.375	22.7988	29.5071	36.7285	40.4492	44.325	-0.769531	11.3887	16.8711	22.0645	28.8906	36.0391	39.5977	43.4355
109.3	-0.859375	13.1191	17.3809	22.7988	29.5071	36.7344	40.4648	44.3359	-0.769531	11.3887	16.8652	22.0703	28.9004	36.0391	39.6035	43.4355
109.4	-0.849609	13.1191	17.3906	22.8086	29.5168	36.7344	40.4629	44.332	-0.773438	11.3984	16.8711	22.0703	28.9004	36.0488	39.6035	43.4336
109.5	-0.849609	13.123	17.3906	22.8047	29.5168	36.7395	40.4785	44.3359	-0.779297	11.4043	16.875	22.0703	28.9043	36.0488	39.6172	43.4434
109.6	-0.849609	13.1289	17.3906	22.8105	29.5168	36.7422	40.4883	44.3457	-0.779297	11.3965	16.8809	22.0801	28.9102	36.0586	39.623	43.4434
109.7	-0.839844	13.1289	17.3906	22.8105	29.5266	36.752	40.4883	44.3457	-0.779297	11.407	16.8848	22.084	28.9102	36.0586	39.623	43.448
109.8	-0.839844	13.1328	17.3906	22.8203	29.5266	36.7617	40.498	44.3594	-0.779297	11.4043	16.8906	22.0898	28.9141	36.0586	39.627	43.4512
109.9	-0.830078	13.1387	17.3906	22.8242	29.5364	36.7676	40.498	44.3711	-0.769531	11.4082	16.8906	22.0996	28.9199	36.0703	39.6328	43.4492
110	-0.833984	13.1426	17.3906	22.8398	29.5325	36.7715	40.5098	44.3633	-0.765625	11.4043	16.8906	22.0996	28.9297	36.0703	39.6328	43.4551
110.1	-0.839844	13.1484	17.3906	22.8398	29.5364	36.7715	40.5059	44.3633	-0.759766	11.3984	16.8945	22.0996	28.9336	36.0703	39.6328	43.4453
110.2	-0.839844	13.1426	17.3945	22.8398	29.5364	36.7813	40.5098	44.3738	-0.759766	11.4082	16.9004	22.1133	28.9395	36.0801	39.6328	43.4473
110.3	-0.839844	13.1484	17.4004	22.8496	29.5461	36.7891	40.5195	44.3789	-0.759766	11.4082	16.9043	22.1191	28.9434	36.0801	39.6328	43.457
110.4	-0.839844	13.1484	17.4004	22.8496	29.5461	36.793	40.5195	44.3945	-0.759766	11.418	16.9102	22.1191	28.959	36.0938	39.6375	43.4636
110.5	-0.832031	13.1523	17.4102	22.8496	29.5579	36.7988	40.5293	44.3906	-0.759766	11.4141	16.905	22.1191	28.959	36.1094	39.6445	43.4648
110.6	-0.837891	13.1582	17.4102	22.8594	29.5618	36.793	40.5293	44.3945	-0.773438	11.418	16.916	22.123	28.959	36.1094	39.6484	43.4648
110.7	-0.837891	13.1628	17.4102	22.8594	29.5735	36.8027	40.5391	44.4043	-0.769531	11.4141	16.9219	22.1289	28.9492	36.1191	39.6543	43.4688
110.8	-0.828125	13.1699	17.4148	22.8594	29.5813	36.8125	40.5488	44.4043	-0.779297	11.418	16.9258	22.1328	28.9636	36.1191	39.6543	43.4746
110.9	-0.828125	13.1738	17.4219	22.8555	29.5872	36.8086	40.5586	44.4141	-0.769531	11.4141	16.9316	22.1484	28.9746	36.1191	39.6699	43.4746
111	-0.832764	13.1797	17.4219	22.8496	29.5872	36.8125	40.5586	44.4148	-0.769531	11.4187	16.9355	22.1484	28.9805	36.1191	39.6719	43.4727
111.1	-0.825439	13.1836	17.4219	22.8496	29.5969	36.8262	40.5684	44.4258	-0.779297	11.4258	16.9414	22.1523	28.9844	36.1191	39.6699	43.4832
111.2	-0.822998	13.1797	17.4258	22.8594	29.6067	36.8418	40.5684	44.4395	-0.779297	11.4141	16.9414	22.1582	28.9902	36.1289	39.6855	43.4785
111.3	-0.830078	13.1836	17.4414	22.8594	29.6106	36.8379	40.5801	44.4414	-0.779297	11.418	16.9316	22.1582	28.9941	36.1328	39.6855	43.4844
111.4	-0.820313	13.1895	17.4414	22.8594	29.6165	36.8281	40.5801	44.4453	-0.779297	11.4141	16.9355	22.1582	29	36.1387	39.6895	43.4844
111.5	-0.820313	13.1895	17.4414	22.8691	29.6262	36.8379	40.5898	44.4512	-0.779297	11.418	16.9414	22.1582	29	36.1387	39.7051	43.4844
111.6	-0.820313	13.1934	17.457	22.8691	29.6223	36.8398	40.5898	44.4453	-0.769531	11.4238	16.9414	22.1582	29.0039	36.1484	39.7051	43.4883
111.7	-0.820313	13.1895	17.4629	22.8789	29.6262	36.834	40.5898	44.4551	-0.779297	11.418	16.9453	22.1621	29.0098	36.1484	39.709	43.4949
111.8	-0.810547	13.1934	17.4629	22.8789	29.6301	36.8438	40.5996	44.4648	-0.769531	11.4238	16.9512	22.168	29.0137	36.1523	39.7246	43.4883
111.9	-0.810547	13.1992	17.4629	22.875	29.6458	36.8535	40.5996	44.4753	-0.769531	11.4277	16.9512	22.1797	29.0195	36.168	39.7246	43.5039
112	-0.814453	13.2031	17.4668	22.8691	29.6458	36.8535	40.5996	44.4746	-0.769531	11.4277	16.9512	22.1797	29.0234	36.168	39.7246	43.5039
112.1	-0.820313	13.209	17.4824	22.8809	29.6458	36.8672	40.6133	44.4844	-0.769531	11.4375	16.9453	22.1843	29.0332	36.168	39.7246	43.5078
112.2	-0.810547	13.2129	17.4824	22.8809	29.6458	36.8828	40.6191	44.4941	-0.769531	11.4473	16.9512	22.1914	29.0437	36.1726	39.7344	43.5176
112.3	-0.810547	13.2188	17.4863	22.8809	29.6575	36.8789	40.6289	44.4941	-0.769531	11.4434	16.9512	22.2012	29.0508	36.1797	39.7383	43.5242
112.4	-0.814453	13.2188	17.4922	22.8809	29.6575	36.8828	40.6289	44.5	-0.769531	11.4473	16.9512	22.2012	29.0547	36.1797	39.7402	43.5293
112.5	-0.810547	13.2234	17.4922	22.8906	29.6575	36.8828	40.6289	44.5039	-0.769531	11.4531	16.9414	22.2051	29.0605	36.1895	39.7344	43.5391
112.6	-0.810547	13.2305	17.502	22.8906	29.6575	36.8887	40.6387	44.5039	-0.759766	11.4434	16.9414	22.2109	29.0645	36.1895	39.7344	43.5488
112.7	-0.810547	13.2246	17.502	22.9004	29.6672	36.8828	40.6348	44.5137	-0.759766	11.448	16.9453	22.2207	29.0742	36.1895	39.748	43.5645
112.8	-0.810547	13.2305	17.502	22.8965	29.6633	36.8926	40.6387	44.5137	-0.759766	11.459	16.9512	22.2207	29.0801	36.1934	39.7539	43.5632
112.9	-0.814453	13.2441	17.502	22.9004	29.6672	36.9023	40.6523	44.5339	-0.759766	11.4551	16.946	22.2207	29.0703	36.1992	39.7539	43.5684
113	-0.816406	13.2402	17.502	22.9004	29.6672	36.9023	40.6582	44.5352	-0.759766	11.459	16.957	22.2246	29.0742	36.1992	39.7676	43.5742
113.1	-0.814453	13.2441	17.5117	22.9141	29.6672	36.8984	40.6582	44.5449	-0.754639	11.4648	16.9629	22.2305	29.0801	36.2148	39.7695	43.5742
113.2	-0.810547	13.25	17.5117	22.916	29.6672	36.9043	40.6699	44.5508	-0.761719	11.4551	16.9551	22.2305	29.084	36.2168	39.7676	43.5781
113.3	-0.810547	13.25	17.5156	22.9199	29.6809	36.8997	40.6699	44.5547	-0.761719	11.4551	16.9648	22.2344	29.0801	36.2109	39.7832	43.5886
113.4	-0.810547	13.2539	17.5215	22.9199	29.6829	36.9023	40.666	44.5547	-0.761719	11.4453	16.9707	22.2402	29.0938	36.2246	39.7832	43.5957
113.5	-0.810547	13.25	17.5215	22.9199	29.6868	36.9023	40.6699	44.5645	-0.761719	11.4492	16.9707	22.2441	29.0938	36.2305	39.7832	43.5957
113.6	-0.810547	13.25	17.5254	22.9297	29.6868	36.9121	40.6738	44.5742	-0.761719	11.4551	16.9746	22.25	29.1035	36.2207	39.7871	43.5977
113.7	-0.810547	13.25	17.5313	22.9395	29.6965	36.9121	40.6895	44.5742	-0.761719	11.4473	16.9805	22.25	29.1094	36.2207	39.793	43.6035
113.8	-0.814453	13.2637	17.5313	22.9492	29.6965	36.918	40.6855	44.575	-0.761719	11.4531	16.9844	22.25	29.114	36.2305	39.8047	43.6074
113.9	-0.820313	13.2598	17.541	22.9492	29.6965	36.9121	40.6797	44.582	-0.761719	11.4473	16.9902	22.2637	29.1211	36.2344	39.8047	43.623
114	-0.8125	13.2695	17.5313	22.9492	29.6965	36.9219	40.6895	44.5762	-0.761719	11.4531	16.9902	22.2695	29.125	36.2363	39.8047	43.6277
114.1	-0.818359	13.2695	17.5313	22.9609	29.7063	36.9316	40.6895	44.5859	-0.761719	11.457	16.9844	22.2559	29.1309	36.2344	39.8191	43.6348
114.2	-0.818359	13.2734	17.5313	22.9609	29.7063	36.9316	40.6895	44.5859	-0.761719	11.457	16.9902	22.2539	29.1309	36.25	39.8262	43.6387
114.3	-0.818359	13.2793	17.5352	22.9707	29.7063	36.9414	40.6992	44.5957	-0.761719	11.4629	16.9902	22.2598	29.1348	36.25	39.8262	43.6445
114.4	-0.818359	13.2695	17.541	22.9707	29.7122	36.9512	40.6953	44.5938	-0.761719	11.4578	16.9941	22.2598	29.1504	36.2539	39.8262	43.6484
114.5	-0.818359	13.2734	17.541	22.9805	29.7063	36.9512	40.6992	44.6035	-0.761719	11.4551	17	22.2598	29.1504	36.2598	39.8262	43.655
114.6	-0.818359	13.2891	17.5508	22.9805	29.718	36.9629	40.6992	44.6133	-0.761719	11.4551	16.9941	22.2637	29.1543	36.2598	39.8398	43.6582
114.7	-0.818359	13.2793	17.5554	22.9805	29.718	36.9629	40.6992	44.614	-0.765625	11.4492	17	22.2695	29.1602	36.2598	39.8457	43.6641
114.8	-0.808594	13.2793	17.5527	22.9902	29.718	36.9629	40.709	44.625	-0.771484	11.4551	17	22.2695	29.1641	36.2598	39.8457	43.6641
114.9	-0.808594	13.2793	17.5625	22.9902	29.7239	36.9727	40.709	44.6348	-0.771484	11.4492	17	22.2695	29.1699	36.2637	39.8555	43.6777
115	-0.8125	13.2839	17.5625	22.9902	29.718	36.9727	40.709	44.6406	-0.761719	11.4453	17	22.2695	29.1738	36.2695	39.8555	43.6836
115.1	-0.818359	13.291	17.5625	23	29.718	36.9727	40.7188	44.6348	-0.771484	11.4492	17	22.2695	29.1836	36.2695	39.8594	43.6843
115.2	-0.814453	13.291	17.5723	23	29.718	36.9785	40.7188	44.6445	-0.761719	11.4434	17.0046	22.2734	29.1895	36.2695	39.8691	43.6855
115.3	-0.802734	13.2949	17.5723	23.0059	29.7278	36.9824	40.7285	44.6445	-0.771484	11.4473	17.0156	22.2754	29.1895	36.2695	39.875	43.6855
115.4	-0.818359	13.3008	17.5762	23	29.7375	36.9824	40.7285	44.6504	-0.775391	11.4473	17.0117	22.2734	29.1895	36.2734	39.875	43.6895
115.5	-0.818359	13.3008	17.582	23.0137	29.7375	36.9824	40.7285	44.6543	-0.78125	11.457	17.0156	22.2793	29.1934	36.2793	39.8848	43.7051
115.6	-0.818359	13.3008	17.582	23.0293	29.7473	36.9922	40.7402	44.668	-0.78125	11.4531	17.0215	22.2793	29.209	36.2793	39.8887	43.7031
115.7	-0.8125	13.3008	17.582	23.0293	29.7473	36.9922	40.7402	44.6699	-0.78125	11.457	17.0215	22.2839	29.209	36.293	39.8945	43.707
115.8	-0.818359	13.3008	17.582	23.0293	29.7571	37.002	40.7461	44.6746	-0.78125	11.4578	17.0215	22.291	29.209	36.2988	39.8945	43.7136
115.9	-0.818359	13.3008	17.582	23.041	29.7571	37.0078	40.7402	44.6816	-0.791016	11.4688	17.0254	22.291	29.2039	36.2988	39.9043	43.7188
116	-0.818359	13.3047	17.582	23.041	29.7668	37.0117	40.7402	44.6758	-0.791016	11.4648	17.0215	22.2949	29.2148	36.2891	39.9082	43.7246
116.1	-0.818359	13.3066	17.5859	23.0371	29.7668	37.0117	40.75	44.6855	-0.791016	11.4688	17.0215	22.3008	29.2207	36.293	39.9141	43.7285
116.2	-0.818359	13.3008	17.5957	23.041	29.7668	37.0234	40.75	44.6953	-0.791016	11.4688	17.0215	22.291	29.2207	36.2949	39.9238	43.7344
116.3	-0.818359	13.3047	17.6016	23.041	29.7668	37.0234	40.75	44.6953	-0.791016	11.4746	17.0254	22.291	29.2109	36.2988	39.9238	43.7344
116.4	-0.818359	13.3105	17.6055	23.0508	29.7766	37.0234	40.7598	44.7051	-0.791016	11.4688	17.0215	22.2949	29.2109	36.2891	39.9336	43.7371
116.5	-0.818359	13.3145	17.6113	23.0508	29.7766	37.0332	40.7598	44.7012	-0.791016	11.4785	17.0254	22.3008	29.2148	36.2988	39.9238	43.7441
116.6	-0.818359	13.3203	17.6211	23.0508	29.7766	37.0293	40.7598	44.7051	-0.791016	11.4746	17.0313	22.3008	29.2207	36.2988	39.9375	43.7441
116.7	-0.818359	13.3242	17.6211	23.0605	29.7864	37.0332	40.7559	44.7148	-0.78125	11.4668	17.0313	22.3008	29.2207	36.2988	39.9395	43.7441
116.8	-0.822266	13.3301	17.6211	23.0605	29.7817	37.0332	40.7598	44.709	-0.78125	11.4766	17.0254	22.3008	29.2246	36.3086	39.9336	43.748
116.9	-0.828125	13.3301	17.625	23.0703	29.7864	37.043	40.7695	44.7039	-0.78125	11.4727	17.0313	22.3008	29.2305	36.3086	39.9375	43.7539
117	-0.828125	13.3301	17.6309	23.0703	29.7864	37.0488	40.7695	44.7148	-0.78125	11.4766	17.0352	22.3047	29.2305	36.3125	39.9434	43.7644
117.1	-0.828125	13.3301	17.6309	23.0801	29.7961	37.0566	40.7695	44.7148	-0.785156	11.4727	17.041	22.3105	29.2344	36.3184	39.9434	43.7695
117.2	-0.828125	13.334	17.6348	23.0801	29.7961	37.0586	40.7793	44.7246	-0.791016	11.4675	17.0359	22.3203	29.2441	36.3281	39.9473	43.7793
117.3	-0.828125	13.3398	17.6406	23.0801	29.7961	37.0625	40.7852	44.7305	-0.785156	11.4746	17.043	22.3242	29.25	36.3281	39.9531	43.7852
117.4	-0.828125	13.3398	17.6406	23.0801	29.8059	37.0625	40.791	44.7285	-0.791016	11.4648	17.043	22.3301	29.25	36.3281	39.9578	43.7773
117.5	-0.828125	13.3398	17.6406	23.0762	29.802	37.0723	40.791	44.7441	-0.791016	11.4688	17.0469	22.3301	29.25	36.3281	39.9766	43.7832
117.6	-0.828125	13.3398	17.6445	23.084	29.8059	37.0781	40.791	44.7402	-0.791016	11.4648	17.0566	22.334	29.25	36.3281	39.9766	43.7878
117.7	-0.828125	13.3398	17.6504	23.0859	29.8098	37.0723	40.7961	44.7344	-0.791016	11.4688	17.0664	22.3301	29.2441	36.3281	39.9805	43.7949
117.8	-0.818359	13.3438	17.6504	23.084	29.8215	37.0723	40.7988	44.7449	-0.794922	11.4785	17.0664	22.3301	29.2598	36.3328	39.9863	43.7949
117.9	-0.818359	13.3496	17.6453	23.0898	29.8254	37.084	40.7988	44.7461	-0.800781	11.4746	17.0723	22.334	29.2637	36.3398	39.9746	43.7988
118	-0.822998	13.3496	17.6621	23.0996	29.8254	37.0801	40.8086	44.752	-0.800781	11.4785	17.0762	22.3398	29.2695	36.3496	39.9746	43.8047
118.1	-0.830078	13.3496	17.6621	23.0996	29.8352	37.084	40.8086	44.7559	-0.800781	11.4844	17.0742	22.3438	29.2742	36.3496	39.9785	43.8191
118.2	-0.830078	13.3496	17.666	23.0996	29.845	37.084	40.8086	44.7559	-0.804688	11.4883	17.0801	22.3496	29.2813	36.3496	39.9961	43.8203
118.3	-0.830078	13.3496	17.6719	23.1152	29.845	37.0938	40.8184	44.7617	-0.800781	11.4844	17.0801	22.3496	29.2813	36.3594	39.9883	43.8184
118.4	-0.830078	13.3496	17.6758	23.1172	29.8567	37.1035	40.8184	44.7578	-0.800781	11.4883	17.084	22.3445	29.2813	36.3594	39.998	43.8242
118.5	-0.815674	13.3535	17.6719	23.1152	29.8567	37.0989	40.8281	44.7695	-0.800781	11.4941	17.0898	22.3516	29.2852	36.3496	40.0039	43.8281
118.6	-0.808594	13.3594	17.6758	23.1211	29.8665	37.1016	40.834	44.7695	-0.800781	11.4883	17.0898	22.3516	29.291	36.3594	40.0078	43.8301
118.7	-0.813232	13.3594	17.6816	23.1211	29.8625	37.1016	40.8281	44.7637	-0.800781	11.4941	17.0945	22.3516	29.2949	36.3594	40.0137	43.8281
118.8	-0.820313	13.3633	17.6816	23.1172	29.8665	37.1113	40.8418	44.7734	-0.800781	11.4871	17.0918	22.3516	29.3008	36.3594	40.0137	43.8386
118.9	-0.820313	13.3789	17.6914	23.1113	29.8665	37.1113	40.8594	44.7734	-0.810547	11.498	17.0918	22.3516	29.3008	36.3594	40.0176	43.8457
119	-0.820313	13.3691	17.6914	23.1113	29.8704	37.1211	40.8652	44.7793	-0.800781	11.4941	17.0957	22.3516	29.3047	36.3594	40.0352	43.8438
119.1	-0.820313	13.3691	17.6816	23.125	29.886	37.1211	40.8691	44.7742	-0.800781	11.498	17.1016	22.3516	29.3105	36.3633	40.0352	43.8535
119.2	-0.820313	13.3691	17.6855	23.1309	29.8821	37.1309	40.8789	44.7813	-0.800781	11.5039	17.1055	22.3516	29.3105	36.3691	40.0234	43.8535
119.3	-0.824219	13.3789	17.6914	23.1309	29.8801	37.1426	40.8789	44.7754	-0.804688	11.5078	17.1016	22.3516	29.3203	36.3691	40.0391	43.8574
119.4	-0.830078	13.3789	17.6914	23.1309	29.8918	37.1387	40.8887	44.7852	-0.810547	11.5137	17.1055	22.3516	29.3242	36.373	40.0449	43.873
119.5	-0.830078	13.3789	17.6914	23.1406	29.8899	37.1426	40.8984	44.7852	-0.810547	11.5137	17.1016	22.3516	29.3262	36.3789	40.0449	43.8738
119.6	-0.830078	13.3835	17.6953	23.1367	29.8958	37.1426	40.8984	44.791	-0.810547	11.5078	17.1055	22.3555	29.3203	36.3789	40.0449	43.875
119.7	-0.830078	13.3906	17.6914	23.1309	29.9055	37.1484	40.9043	44.7949	-0.810547	11.5176	17.1113	22.3574	29.3242	36.3828	40.0488	43.875
119.8	-0.830078	13.4004	17.6914	23.1309	29.9055	37.1426	40.9082	44.7949	-0.810547	11.5234	17.1055	22.3555	29.3301	36.4004	40.0547	43.8789
119.9	-0.826172	13.4043	17.6953	23.1406	29.9055	37.1523	40.9082	44.8047	-0.798828	11.5176	17.1211	22.3613	29.3301	36.4004	40.0547	43.8848
120	-0.820313	13.4004	17.7012	23.1406	29.9055	37.1523	40.918	44.8145	-0.802734	11.5234	17.1152	22.3613	29.334	36.4004	40.0593	43.8887
120.1	-0.820313	13.4004	17.7012	23.1406	29.9153	37.1582	40.918	44.8203	-0.808594	11.5176	17.1211	22.3613	29.3398	36.4043	40.0664	43.8933
120.2	-0.820313	13.4043	17.7012	23.1406	29.9192	37.1523	40.918	44.8152	-0.808594	11.5234	17.125	22.3652	29.3398	36.4102	40.0703	43.8984
120.3	-0.824219	13.4102	17.7012	23.1504	29.925	37.1621	40.9297	44.8262	-0.798828	11.5281	17.125	22.3711	29.3301	36.4102	40.0762	43.9043
120.4	-0.820313	13.4102	17.7012	23.1465	29.925	37.1621	40.9258	44.8359	-0.798828	11.5254	17.1309	22.3672	29.334	36.4141	40.0859	43.9043
120.5	-0.830078	13.4102	17.7012	23.1406	29.9348	37.1719	40.9336	44.8359	-0.798828	11.5293	17.1355	22.3652	29.3398	36.4199	40.0898	43.9043
120.6	-0.833984	13.4102	17.7012	23.1406	29.9348	37.1777	40.9355	44.8418	-0.798828	11.5293	17.1426	22.3711	29.3398	36.4199	40.0957	43.9043
120.7	-0.830078	13.4141	17.7051	23.1406	29.9512	37.1719	40.9434	44.8457	-0.798828	11.5352	17.1426	22.3711	29.3398	36.4199	40.0957	43.9043
120.8	-0.830078	13.4297	17.7109	23.1504	29.9583	37.1836	40.9551	44.8438	-0.798828	11.5352	17.1328	22.3711	29.3398	36.4199	40.0996	43.9004
120.9	-0.830078	13.4297	17.7109	23.1504	29.968	37.1836	40.9492	44.8535	-0.789063	11.5391	17.1367	22.375	29.3398	36.4336	40.1055	43.8933
121	-0.839844	13.4297	17.7109	23.1504	29.968	37.1895	40.959	44.8633	-0.793701	11.5449	17.1426	22.377	29.3438	36.4395	40.1055	43.9043
121.1	-0.839844	13.4336	17.7012	23.1458	29.968	37.1836	40.9648	44.864	-0.800781	11.5391	17.1465	22.375	29.3496	36.4395	40.1055	43.9043
121.2	-0.830078	13.4395	17.7051	23.1531	29.9778	37.1836	40.959	44.875	-0.800781	11.5332	17.1563	22.3809	29.3496	36.4434	40.1191	43.9043
121.3	-0.833984	13.4297	17.7109	23.1555	29.9778	37.1836	40.959	44.8711	-0.800781	11.5371	17.1523	22.3809	29.3535	36.459	40.125	43.9043
121.4	-0.839844	13.4336	17.7109	23.1484	29.9778	37.1934	40.9688	44.875	-0.800781	11.5371	17.1563	22.3809	29.3691	36.459	40.125	43.9043
121.5	-0.839844	13.4395	17.7109	23.1582	29.9778	37.2031	40.9688	44.8809	-0.791016	11.543	17.1621	22.3848	29.3738	36.459	40.1289	43.9082
121.6	-0.830078	13.4395	17.7109	23.1543	29.9817	37.1992	40.9785	44.875	-0.791016	11.5469	17.166	22.3906	29.3711	36.4636	40.1348	43.9004
121.7	-0.839844	13.4434	17.7109	23.1523	29.9836	37.1934	40.9785	44.8848	-0.791016	11.543	17.1719	22.3906	29.3711	36.4707	40.1348	43.8926
121.8	-0.839844	13.4492	17.7156	23.168	29.9915	37.2031	40.9902	44.8945	-0.791016	11.5469	17.1719	22.3906	29.375	36.4707	40.1348	43.9031
121.9	-0.839844	13.4531	17.7324	23.1641	29.9973	37.209	40.9863	44.9004	-0.791016	11.543	17.1758	22.3906	29.3809	36.4707	40.1348	43.9043
122	-0.84375	13.4492	17.7363	23.1582	30.0071	37.2031	40.9902	44.9043	-0.78125	11.5476	17.1816	22.3906	29.3848	36.4844	40.1348	43.9043
122.1	-0.835938	13.4492	17.7285	23.1738	30.0071	37.2129	40.9941	44.9043	-0.785156	11.5547	17.1699	22.3906	29.3906	36.4902	40.1348	43.9082
122.2	-0.830078	13.459	17.7266	23.1758	30.0168	37.2227	41.0098	44.9141	-0.791016	11.5488	17.1699	22.3906	29.3945	36.4902	40.1387	43.9141
122.3	-0.833984	13.4539	17.7324	23.1699	30.0168	37.2266	41.0098	44.9199	-0.791016	11.5547	17.1602	22.3906	29.4102	36.4941	40.1445	43.9141
122.4	-0.839844	13.4609	17.7324	23.1699	30.0168	37.2324	41.0156	44.9148	-0.78125	11.5625	17.1602	22.4004	29.4102	36.5	40.1445	43.9238
122.5	-0.830078	13.4609	17.7324	23.1699	30.0266	37.2324	41.0195	44.9219	-0.785156	11.5742	17.1602	22.4043	29.4102	36.5098	40.1582	43.9285
122.6	-0.830078	13.4609	17.7324	23.1797	30.0266	37.2422	41.0195	44.9258	-0.791016	11.5684	17.1641	22.4102	29.4141	36.5137	40.1641	43.9355
122.7	-0.830078	13.4648	17.7324	23.1797	30.0266	37.2383	41.0293	44.9219	-0.791016	11.5645	17.1602	22.4102	29.4199	36.5195	40.1641	43.9453
122.8	-0.830078	13.4707	17.7324	23.1758	30.0266	37.2441	41.0293	44.9258	-0.791016	11.5684	17.1602	22.4004	29.4199	36.5195	40.1687	43.9453
122.9	-0.833984	13.459	17.7422	23.1797	30.0364	37.2539	41.0293	44.9258	-0.791016	11.5781	17.1504	22.4043	29.4199	36.5195	40.1711	43.9395
123	-0.839844	13.4707	17.7324	23.1797	30.0364	37.2637	41.0391	44.9316	-0.791016	11.5742	17.155	22.4102	29.4199	36.5195	40.1785	43.9336
123.1	-0.839844	13.4629	17.7324	23.1836	30.0403	37.2637	41.0391	44.9355	-0.791016	11.5781	17.1621	22.4199	29.4238	36.5234	40.1855	43.9336
123.2	-0.839844	13.4727	17.7324	23.1953	30.0461	37.2734	41.0352	44.9336	-0.791016	11.5723	17.166	22.416	29.4297	36.5254	40.1855	43.9336
123.3	-0.828125	13.4785	17.7363	23.1895	30.0559	37.2734	41.0391	44.9395	-0.78125	11.5769	17.1621	22.4141	29.4336	36.5234	40.1855	43.9343
123.4	-0.832031	13.4824	17.7422	23.1895	30.0559	37.2832	41.0391	44.9434	-0.791016	11.584	17.1621	22.4199	29.4395	36.5293	40.1855	43.9395
123.5	-0.837891	13.4883	17.7422	23.1992	30.052	37.2832	41.0391	44.9531	-0.791016	11.5781	17.1563	22.4199	29.4395	36.5293	40.1895	43.9512
123.6	-0.837891	13.4883	17.7422	23.1992	30.05	37.293	41.0508	44.959	-0.791016	11.584	17.1621	22.4297	29.4395	36.5293	40.1914	43.9492
123.7	-0.837891	13.4883	17.752	23.209	30.0559	37.2988	41.0508	44.9539	-0.791016	11.5781	17.1621	22.4297	29.4395	36.5293	40.1895	43.9551
123.8	-0.828125	13.4883	17.752	23.209	30.0559	37.293	41.0605	44.9648	-0.78125	11.5977	17.1563	22.4258	29.4395	36.5293	40.2051	43.9531
123.9	-0.841797	13.4824	17.7559	23.209	30.0559	37.2981	41.0605	44.9707	-0.78125	11.5977	17.1621	22.4199	29.4395	36.5293	40.2051	43.9531
124	-0.837891	13.4883	17.7617	23.209	30.0676	37.3027	41.0605	44.9648	-0.78125	11.6074	17.1621	22.4238	29.4434	36.5293	40.209	43.9629
124.1	-0.837891	13.4922	17.7617	23.2188	30.0676	37.3027	41.0703	44.9746	-0.791016	11.6133	17.166	22.4297	29.4492	36.5332	40.2148	43.9636
124.2	-0.837891	13.498	17.7617	23.2188	30.0715	37.3086	41.0703	44.9746	-0.791016	11.6035	17.1719	22.4297	29.4492	36.5391	40.2148	43.9648
124.3	-0.837891	13.498	17.7617	23.2285	30.0774	37.3027	41.0703	44.9805	-0.78125	11.6074	17.1719	22.4297	29.4539	36.5391	40.2246	43.9648
124.4	-0.842529	13.4922	17.7617	23.2246	30.0774	37.3125	41.0762	44.9844	-0.78125	11.6133	17.166	22.4297	29.4609	36.543	40.2246	43.9609
124.5	-0.839844	13.498	17.7617	23.2188	30.0774	37.3223	41.0703	44.9844	-0.791016	11.6172	17.1719	22.4434	29.4609	36.5488	40.2246	43.9688
124.6	-0.839844	13.498	17.7617	23.2188	30.0872	37.3223	41.0703	44.9941	-0.791016	11.6133	17.1758	22.4492	29.4609	36.5488	40.2285	43.9707
124.7	-0.839844	13.498	17.7656	23.2188	30.0872	37.332	41.0742	44.9902	-0.791016	11.6179	17.1816	22.4492	29.4609	36.5488	40.2344	43.9648
124.8	-0.839844	13.5027	17.7715	23.2148	30.0872	37.332	41.0898	44.9949	-0.785156	11.625	17.1816	22.4492	29.4648	36.5527	40.2344	43.9629
124.9	-0.84375	13.5098	17.7715	23.2207	30.0911	37.3379	41.0898	45.002	-0.791016	11.6289	17.1699	22.4492	29.4805	36.5586	40.2383	43.9629
125	-0.839844	13.5195	17.7715	23.2246	30.1067	37.332	41.0957	45.0059	-0.791016	11.625	17.1738	22.4531	29.4805	36.5586	40.2441	43.9636
125.1	-0.839844	13.5234	17.7715	23.2402	30.1067	37.3418	41.0898	45.0059	-0.791016	11.625	17.1797	22.459	29.4805	36.5586	40.2441	43.9746
125.2	-0.839844	13.5293	17.7715	23.2363	30.1067	37.3516	41.0898	45.0117	-0.791016	11.6289	17.1843	22.459	29.4805	36.5586	40.248	43.9746
125.3	-0.839844	13.5332	17.7715	23.2402	30.1165	37.3516	41.0852	45.0156	-0.791016	11.6289	17.1914	22.4492	29.4844	36.5586	40.2539	43.9746
125.4	-0.830078	13.5391	17.7813	23.2402	30.1165	37.3633	41.0781	45.0156	-0.794922	11.6348	17.1855	22.4492	29.4844	36.5586	40.2539	43.9785
125.5	-0.833984	13.543	17.7813	23.2402	30.1165	37.3633	41.0879	45.0098	-0.800781	11.6289	17.2012	22.4492	29.4863	36.5684	40.2578	43.9941
125.6	-0.835938	13.5488	17.7813	23.2402	30.1262	37.3633	41.0879	45.0137	-0.796875	11.6348	17.1953	22.4492	29.4902	36.573	40.2637	43.9941
125.7	-0.833984	13.5527	17.791	23.2402	30.1262	37.3691	41.0977	45.0234	-0.794922	11.6348	17.2012	22.4539	29.4941	36.5703	40.2637	43.9949
125.8	-0.839844	13.5586	17.7949	23.25	30.1262	37.3633	41.0977	45.0332	-0.800781	11.6289	17.2012	22.4609	29.5	36.5754	40.2676	43.9961
125.9	-0.830078	13.5586	17.8008	23.2461	30.1262	37.373	41.0977	45.043	-0.800781	11.6348	17.2051	22.4609	29.5	36.5632	40.2734	44.0059
126	-0.830078	13.5488	17.8008	23.2402	30.1262	37.373	41.1074	45.0488	-0.800781	11.627	17.2148	22.4609	29.5039	36.5703	40.2781	44.0039
126.1	-0.833984	13.5586	17.8008	23.25	30.136	37.373	41.1074	45.0437	-0.800781	11.6328	17.2109	22.4609	29.5098	36.5703	40.2852	44.0137
126.2	-0.830078	13.5586	17.8008	23.25	30.136	37.373	41.1074	45.0508	-0.800781	11.6367	17.2148	22.4648	29.5098	36.5754	40.2852	44.0098
126.3	-0.830078	13.5527	17.8008	23.25	30.136	37.3828	41.1074	45.0449	-0.800781	11.6328	17.2109	22.4707	29.5137	36.5684	40.2949	44.0039
126.4	-0.830078	13.5586	17.8047	23.2598	30.1458	37.3828	41.1074	45.0547	-0.800781	11.6367	17.2148	22.4707	29.5293	36.5684	40.2988	44.0039
126.5	-0.833984	13.5625	17.8203	23.2598	30.1458	37.3887	41.1074	45.0605	-0.800781	11.6426	17.2207	22.4609	29.5195	36.5684	40.3047	44.0176
126.6	-0.839844	13.5684	17.8203	23.2598	30.1458	37.3926	41.1074	45.0547	-0.800781	11.6472	17.2148	22.4648	29.5332	36.573	40.3086	44.0195
126.7	-0.830078	13.5684	17.8242	23.2598	30.1458	37.3926	41.1191	45.0645	-0.804688	11.6484	17.2207	22.4707	29.5391	36.5754	40.3145	44.0046
126.8	-0.833984	13.5723	17.8262	23.2695	30.1555	37.4023	41.1191	45.0703	-0.810547	11.6543	17.2246	22.4707	29.5391	36.573	40.3242	44.0059
126.9	-0.839844	13.5781	17.834	23.2695	30.1555	37.4023	41.1289	45.0742	-0.810547	11.6445	17.2305	22.4746	29.543	36.5754	40.3242	44.0039
127	-0.839844	13.5781	17.8398	23.2695	30.1555	37.4082	41.125	45.0801	-0.810547	11.6484	17.2207	22.4805	29.5488	36.573	40.3281	44.0039
127.1	-0.830078	13.5781	17.8398	23.2793	30.1555	37.4121	41.1191	45.084	-0.800781	11.6484	17.2253	22.4805	29.5488	36.5703	40.334	44
127.2	-0.830078	13.5781	17.8398	23.2793	30.1555	37.4121	41.1289	45.0801	-0.800781	11.6543	17.2363	22.4844	29.5632	36.5703	40.334	43.9941
127.3	-0.830078	13.5781	17.8398	23.2793	30.1672	37.4199	41.1289	45.084	-0.800781	11.6445	17.2363	22.4863	29.5703	36.5703	40.334	43.998
127.4	-0.830078	13.5781	17.8398	23.291	30.1672	37.4141	41.1289	45.0801	-0.800781	11.6445	17.2422	22.4844	29.5703	36.5703	40.334	44.0039
127.5	-0.833984	13.5781	17.8398	23.291	30.1672	37.4238	41.1387	45.0801	-0.800781	11.6387	17.2461	22.4902	29.5703	36.5703	40.3379	44.0098
127.6	-0.839844	13.5781	17.8398	23.291	30.1672	37.4238	41.1387	45.0847	-0.800781	11.6543	17.2422	22.4902	29.5645	36.5605	40.3477	44.0046
127.7	-0.839844	13.582	17.8562	23.3008	30.1672	37.4297	41.1484	45.0859	-0.804688	11.6484	17.2461	22.4941	29.5801	36.5605	40.3535	44.0059
127.8	-0.839844	13.5879	17.8469	23.2969	30.177	37.4336	41.1484	45.0957	-0.810547	11.6445	17.252	22.5	29.5762	36.5605	40.3535	44.0078
127.9	-0.832031	13.5879	17.8398	23.291	30.177	37.4336	41.1484	45.0918	-0.810547	11.6484	17.2461	22.5	29.5742	36.5605	40.3652	44.0195
128	-0.837891	13.5879	17.8398	23.3008	30.177	37.4387	41.1484	45.0957	-0.810547	11.6543	17.252	22.5	29.5801	36.5645	40.3652	44.0176
128.1	-0.828125	13.5879	17.8398	23.2969	30.177	37.4414	41.1523	45.1016	-0.810547	11.6582	17.252	22.5	29.5801	36.5703	40.3691	44.0234
128.2	-0.832764	13.5925	17.8562	23.291	30.177	37.4375	41.168	45.1055	-0.820313	11.6523	17.2559	22.5	29.5801	36.5703	40.375	44.0195
128.3	-0.839844	13.6094	17.8586	23.3047	30.177	37.4414	41.168	45.1152	-0.810547	11.657	17.2617	22.5098	29.5801	36.5703	40.375	44.0137
128.4	-0.839844	13.6094	17.8516	23.3066	30.177	37.4512	41.1738	45.1113	-0.824219	11.6543	17.2656	22.5098	29.5801	36.5742	40.375	44.0144
128.5	-0.839844	13.6094	17.8516	23.3105	30.1809	37.459	41.1719	45.1152	-0.830078	11.6582	17.2598	22.5098	29.5801	36.5801	40.3789	44.0254
128.6	-0.839844	13.5996	17.8613	23.3105	30.1868	37.4531	41.1777	45.125	-0.830078	11.6641	17.2644	22.5098	29.584	36.5703	40.3848	44.0215
128.7	-0.84375	13.6133	17.8516	23.3203	30.1868	37.459	41.1836	45.1309	-0.830078	11.6582	17.2754	22.5137	29.5898	36.5703	40.3848	44.0195
128.8	-0.849609	13.6191	17.8516	23.3203	30.1965	37.4531	41.1777	45.1309	-0.834717	11.6641	17.2813	22.5195	29.6035	36.5742	40.3848	44.0313
128.9	-0.849609	13.6191	17.8516	23.3301	30.2004	37.459	41.1816	45.1238	-0.851563	11.6582	17.2852	22.5195	29.6094	36.5801	40.3848	44.0293
129	-0.839844	13.623	17.8516	23.3301	30.2024	37.459	41.1992	45.1309	-0.851563	11.6641	17.291	22.5195	29.6094	36.5801	40.3848	44.0293
129.1	-0.839844	13.6289	17.8613	23.3254	30.1965	37.4531	41.1992	45.125	-0.841797	11.668	17.291	22.5098	29.6094	36.5801	40.3984	44.0332
129.2	-0.84375	13.6289	17.8613	23.3328	30.1965	37.4531	41.209	45.1309	-0.851563	11.6641	17.2949	22.5098	29.6133	36.584	40.3945	44.0332
129.3	-0.849609	13.6289	17.8613	23.3352	30.1965	37.4492	41.209	45.125	-0.855469	11.668	17.2969	22.5137	29.6191	36.5898	40.4043	44.0293
129.4	-0.849609	13.6289	17.8613	23.3281	30.1965	37.4492	41.2188	45.1348	-0.857422	11.6641	17.2949	22.5195	29.6191	36.5898	40.3945	44.0332
129.5	-0.839844	13.6289	17.8613	23.3281	30.2063	37.4473	41.209	45.1406	-0.841797	11.668	17.3008	22.5195	29.623	36.5938	40.3945	44.0339
129.6	-0.839844	13.6328	17.8613	23.3379	30.2063	37.459	41.2188	45.1348	-0.841797	11.6641	17.3008	22.5195	29.6289	36.5996	40.3945	44.0352
129.7	-0.839844	13.6387	17.8613	23.3379	30.2063	37.4531	41.2188	45.1406	-0.845703	11.6582	17.3008	22.5242	29.6328	36.6094	40.3945	44.0352
129.8	-0.839844	13.6387	17.8613	23.3379	30.2161	37.4629	41.2285	45.1348	-0.851563	11.6687	17.3047	22.5313	29.6387	36.6094	40.3992	44.0352
129.9	-0.839844	13.6426	17.8613	23.3457	30.2161	37.4629	41.2285	45.1406	-0.851563	11.6641	17.3105	22.5313	29.6387	36.6094	40.4016	44.0449
130	-0.839844	13.6582	17.8613	23.3398	30.2161	37.468	41.2285	45.1309	-0.851563	11.668	17.3105	22.5313	29.6387	36.6094	40.4043	44.0547
130.1	-0.84375	13.6582	17.8613	23.3438	30.2161	37.4609	41.2383	45.1348	-0.851563	11.6641	17.3008	22.5313	29.6387	36.6133	40.4043	44.0508
130.2	-0.839844	13.6582	17.8574	23.3457	30.2258	37.4727	41.2383	45.1445	-0.851563	11.6582	17.3008	22.5352	29.6484	36.6191	40.4089	44.0469
130.3	-0.839844	13.6582	17.8516	23.3496	30.2258	37.4727	41.2383	45.1504	-0.851563	11.668	17.3047	22.541	29.6484	36.6191	40.416	44.0488
130.4	-0.839844	13.6582	17.8613	23.3496	30.2258	37.4727	41.2383	45.1504	-0.845703	11.6641	17.3105	22.5313	29.6523	36.6191	40.416	44.0535
130.5	-0.84375	13.6699	17.8613	23.3594	30.2258	37.4688	41.248	45.1504	-0.851563	11.668	17.3105	22.5313	29.6582	36.623	40.416	44.0547
130.6	-0.849609	13.6699	17.8613	23.3594	30.2356	37.4727	41.248	45.1543	-0.851563	11.6777	17.3145	22.5313	29.6484	36.625	40.416	44.0547
130.7	-0.849609	13.6699	17.8613	23.3691	30.2317	37.4824	41.248	45.1602	-0.851563	11.6836	17.3203	22.541	29.6484	36.6191	40.416	44.0586
130.8	-0.849609	13.6738	17.8613	23.3691	30.2258	37.4824	41.2539	45.1504	-0.839844	11.6777	17.3105	22.5352	29.6523	36.6289	40.416	44.0645
130.9	-0.849609	13.668	17.8711	23.3691	30.2258	37.4883	41.248	45.155	-0.851563	11.6836	17.3105	22.541	29.6582	36.6328	40.4211	44.0645
131	-0.849609	13.6797	17.8711	23.3691	30.2356	37.4922	41.248	45.1621	-0.851563	11.6836	17.3145	22.5547	29.6582	36.6387	40.4187	44.0742
131.1	-0.849609	13.668	17.8711	23.3789	30.2356	37.4922	41.2578	45.1621	-0.851563	11.6777	17.3203	22.5605	29.6582	36.6387	40.4258	44.075
131.2	-0.849609	13.668	17.8711	23.375	30.2473	37.4883	41.2578	45.166	-0.851563	11.6738	17.3203	22.5605	29.6628	36.6387	40.4258	44.0742
131.3	-0.849609	13.668	17.875	23.3691	30.2434	37.4922	41.2695	45.1719	-0.839844	11.6777	17.3105	22.5645	29.6699	36.6484	40.4258	44.084
131.4	-0.84375	13.668	17.8809	23.3789	30.2375	37.4922	41.2793	45.1719	-0.851563	11.6836	17.3105	22.5703	29.6699	36.6523	40.4258	44.084
131.5	-0.849609	13.668	17.8809	23.375	30.2375	37.498	41.2793	45.1621	-0.839844	11.6882	17.3105	22.5703	29.6641	36.6543	40.4355	44.084
131.6	-0.849609	13.6582	17.8906	23.3789	30.2473	37.4922	41.2891	45.166	-0.839844	11.6992	17.3105	22.5703	29.6699	36.6484	40.4355	44.0938
131.7	-0.849609	13.6719	17.8906	23.3789	30.2473	37.502	41.2852	45.1602	-0.851563	11.7051	17.3105	22.5703	29.6699	36.6484	40.4309	44.0938
131.8	-0.849609	13.668	17.8906	23.3789	30.2571	37.502	41.2793	45.1602	-0.851563	11.7051	17.3152	22.5742	29.6738	36.6484	40.4238	44.0938
131.9	-0.853516	13.668	17.8906	23.3789	30.2571	37.498	41.2852	45.1641	-0.839844	11.6953	17.3223	22.5801	29.6797	36.6582	40.4336	44.1035
132	-0.859375	13.6719	17.8906	23.3789	30.2668	37.502	41.2891	45.1699	-0.839844	11.6992	17.3223	22.5898	29.6797	36.6621	40.4336	44.0996
132.1	-0.849609	13.6777	17.9004	23.3828	30.2668	37.502	41.2988	45.1602	-0.84375	11.7051	17.3223	22.5898	29.6836	36.668	40.4395	44.1082
132.2	-0.849609	13.6777	17.9004	23.3945	30.2668	37.5137	41.3086	45.1641	-0.849609	11.6953	17.3223	22.584	29.6895	36.668	40.4375	44.1152
132.3	-0.859375	13.6777	17.9004	23.3887	30.2766	37.5098	41.3086	45.1699	-0.849609	11.6953	17.3125	22.5898	29.6895	36.668	40.4395	44.1152
132.4	-0.863281	13.6777	17.9004	23.3887	30.2727	37.5137	41.3184	45.1641	-0.853516	11.6992	17.3125	22.5996	29.6895	36.6777	40.4336	44.1152
132.5	-0.859375	13.6777	17.9004	23.3887	30.2668	37.5137	41.3145	45.1738	-0.859375	11.7051	17.3125	22.5996	29.6836	36.6777	40.4336	44.1133
132.6	-0.859375	13.6777	17.9004	23.3887	30.2766	37.5137	41.3184	45.1699	-0.859375	11.7051	17.3125	22.5996	29.6895	36.6824	40.4297	44.123
132.7	-0.869141	13.6777	17.9004	23.3848	30.2766	37.5234	41.334	45.1738	-0.859375	11.6934	17.3027	22.5996	29.6895	36.6895	40.4238	44.123
132.8	-0.859375	13.6824	17.9102	23.3828	30.2805	37.5234	41.3359	45.1699	-0.849609	11.6973	17.3066	22.5996	29.6895	36.6895	40.4336	44.1335
132.9	-0.859375	13.6895	17.9063	23.3848	30.2864	37.5234	41.3398	45.1699	-0.849609	11.6973	17.3125	22.5996	29.6895	36.7012	40.4277	44.1348
133	-0.859375	13.6934	17.9004	23.3945	30.2961	37.5234	41.3398	45.1746	-0.849609	11.707	17.3125	22.5996	29.6895	36.7012	40.4434	44.1348
133.1	-0.859375	13.6992	17.9102	23.3965	30.2922	37.5332	41.3496	45.1816	-0.849609	11.7129	17.3164	22.5996	29.6797	36.7012	40.4434	44.1445
133.2	-0.859375	13.6992	17.9004	23.3906	30.2961	37.5332	41.3535	45.1758	-0.853516	11.7129	17.3223	22.6035	29.6797	36.7109	40.4531	44.1445
133.3	-0.863281	13.6992	17.9004	23.3906	30.2961	37.543	41.3652	45.1816	-0.859375	11.7031	17.3262	22.6055	29.6797	36.7148	40.4531	44.1582
133.4	-0.869141	13.7031	17.9102	23.3906	30.2961	37.5391	41.3555	45.1816	-0.859375	11.707	17.332	22.5996	29.6895	36.7266	40.4531	44.1641
133.5	-0.869141	13.709	17.9102	23.3906	30.3059	37.5332	41.3594	45.1758	-0.859375	11.7129	17.332	22.5996	29.6895	36.7246	40.4531	44.1602
133.6	-0.869141	13.709	17.9102	23.3906	30.3059	37.5332	41.3555	45.1816	-0.859375	11.7078	17.3359	22.5996	29.6895	36.7266	40.4492	44.155
133.7	-0.869141	13.709	17.9102	23.3906	30.3059	37.5332	41.3457	45.1855	-0.849609	11.7148	17.332	22.5996	29.6934	36.7207	40.4434	44.166
133.8	-0.869141	13.709	17.9102	23.4004	30.3176	37.5293	41.3496	45.1816	-0.853516	11.7188	17.332	22.5996	29.6992	36.7207	40.4434	44.1641
133.9	-0.859375	13.709	17.9141	23.4004	30.3215	37.5234	41.3594	45.1855	-0.859375	11.7246	17.3359	22.6035	29.6992	36.7344	40.459	44.1738
134	-0.869141	13.709	17.9316	23.4004	30.3274	37.5332	41.3594	45.1914	-0.859375	11.7285	17.3418	22.6094	29.6992	36.7363	40.4648	44.1777
134.1	-0.869141	13.709	17.9316	23.4004	30.3372	37.5332	41.3555	45.1797	-0.849609	11.7344	17.3418	22.6094	29.6934	36.7441	40.4648	44.1797
134.2	-0.864014	13.7129	17.9316	23.4004	30.3333	37.5332	41.3594	45.1836	-0.849609	11.7246	17.3418	22.614	29.709	36.7559	40.4648	44.1738
134.3	-0.871094	13.7188	17.9277	23.4004	30.3274	37.5332	41.3594	45.1895	-0.849609	11.7285	17.332	22.6113	29.709	36.75	40.4746	44.1836
134.4	-0.871094	13.7188	17.9219	23.4004	30.3372	37.5286	41.3711	45.1934	-0.839844	11.7246	17.332	22.6113	29.7129	36.75	40.4746	44.1836
134.5	-0.871094	13.7188	17.9219	23.4004	30.3372	37.5261	41.3665	45.1895	-0.84375	11.7246	17.3359	22.6113	29.7148	36.75	40.4746	44.1941
134.6	-0.871094	13.7188	17.9219	23.4043	30.3469	37.543	41.3691	45.1934	-0.839844	11.7246	17.3418	22.6113	29.7129	36.7539	40.4785	44.1914
134.7	-0.875	13.7285	17.9219	23.4063	30.3469	37.543	41.3691	45.1992	-0.839844	11.7188	17.3418	22.6113	29.7051	36.7656	40.4844	44.1816
134.8	-0.880859	13.7324	17.9316	23.4102	30.3528	37.5527	41.3691	45.1941	-0.839844	11.7246	17.3418	22.6152	29.7129	36.7598	40.4902	44.1855
134.9	-0.869141	13.7285	17.9316	23.4102	30.3469	37.5527	41.375	45.2012	-0.835938	11.7246	17.3457	22.6211	29.709	36.7637	40.4844	44.1855
135	-0.873047	13.7383	17.9316	23.4102	30.3567	37.5527	41.3789	45.2012	-0.833984	11.7246	17.3516	22.6309	29.709	36.7656	40.4844	44.1797
135.1	-0.878906	13.7383	17.9355	23.4102	30.3567	37.5481	41.3789	45.2051	-0.839844	11.7285	17.3398	22.6309	29.709	36.7695	40.4941	44.1836
135.2	-0.878906	13.7383	17.9414	23.4102	30.3567	37.5574	41.3848	45.2109	-0.830078	11.7246	17.3438	22.6309	29.709	36.7695	40.498	44.1895
135.3	-0.882813	13.7383	17.9414	23.4199	30.3567	37.5645	41.3789	45.2148	-0.830078	11.7285	17.3496	22.6309	29.709	36.7695	40.5039	44.1836
135.4	-0.888672	13.7285	17.9512	23.416	30.3665	37.5742	41.3887	45.2207	-0.830078	11.7344	17.3542	22.6309	29.7188	36.7695	40.5039	44.1934
135.5	-0.888672	13.7324	17.9512	23.4199	30.3665	37.5742	41.3848	45.2246	-0.830078	11.7344	17.3613	22.6309	29.7234	36.7793	40.5137	44.1934
135.6	-0.892578	13.7383	17.9512	23.4199	30.3665	37.5742	41.3887	45.2305	-0.830078	11.7344	17.3555	22.6309	29.7305	36.7832	40.5137	44.2031
135.7	-0.898438	13.7383	17.9512	23.4199	30.3762	37.584	41.3984	45.2344	-0.830078	11.7344	17.3613	22.6309	29.7258	36.7891	40.5137	44.1992
135.8	-0.888672	13.7344	17.9512	23.4297	30.3762	37.584	41.4063	45.2402	-0.824951	11.7383	17.3516	22.6348	29.7234	36.7891	40.5137	44.1941
135.9	-0.888672	13.7324	17.9512	23.4297	30.3918	37.5793	41.3965	45.2441	-0.832031	11.7441	17.3457	22.6406	29.7305	36.7891	40.5137	44.2051
136	-0.888672	13.7383	17.9609	23.4297	30.3938	37.582	41.3906	45.2441	-0.832031	11.7441	17.3516	22.6406	29.7305	36.7891	40.5234	44.2012
136.1	-0.892578	13.7383	17.9609	23.4297	30.3879	37.582	41.4004	45.25	-0.832031	11.7441	17.3418	22.6406	29.7344	36.7891	40.5234	44.209
136.2	-0.898438	13.7285	17.9609	23.4355	30.3879	37.582	41.3965	45.2539	-0.824219	11.7371	17.3457	22.6504	29.7402	36.7891	40.5234	44.2109
136.3	-0.898438	13.7285	17.9609	23.4297	30.3879	37.5918	41.3906	45.2598	-0.830078	11.7441	17.3516	22.6504	29.7402	36.7891	40.5234	44.2051
136.4	-0.898438	13.7285	17.9707	23.4297	30.3879	37.5918	41.4004	45.2539	-0.830078	11.748	17.3418	22.6504	29.7402	36.8047	40.5281	44.2051
136.5	-0.888672	13.7324	17.9707	23.4297	30.3977	37.5977	41.3965	45.2598	-0.830078	11.7441	17.3457	22.6504	29.7441	36.8105	40.5352	44.2109
136.6	-0.888672	13.7383	17.9707	23.4297	30.3977	37.5918	41.4004	45.2644	-0.830078	11.7441	17.3418	22.6504	29.75	36.8105	40.5352	44.2148
136.7	-0.888672	13.7285	17.9707	23.4258	30.3938	37.6016	41.4055	45.2617	-0.830078	11.748	17.3418	22.6504	29.75	36.8203	40.5449	44.2129
136.8	-0.892578	13.7285	17.9753	23.4297	30.3918	37.6016	41.4082	45.2656	-0.824219	11.7441	17.332	22.6543	29.75	36.8203	40.5488	44.2136
136.9	-0.888672	13.7285	17.9778	23.4297	30.4075	37.5977	41.4082	45.2754	-0.830078	11.748	17.3359	22.6563	29.75	36.8203	40.5508	44.2246
137	-0.892578	13.7285	17.9707	23.4297	30.4036	37.5918	41.4082	45.2715	-0.830078	11.7539	17.3418	22.6504	29.7402	36.8203	40.5449	44.2344
137.1	-0.898438	13.7324	17.9707	23.4414	30.3977	37.5918	41.418	45.2715	-0.820313	11.7578	17.3418	22.6504	29.7402	36.8203	40.5547	44.2305
137.2	-0.903076	13.7383	17.9707	23.4414	30.4075	37.6016	41.418	45.2754	-0.820313	11.7637	17.334	22.6504	29.7441	36.8301	40.5547	44.2344
137.3	-0.910156	13.7383	17.9753	23.4453	30.4075	37.6016	41.4238	45.2852	-0.824219	11.7637	17.3398	22.6504	29.75	36.834	40.5586	44.2441
137.4	-0.910156	13.7285	17.9875	23.4512	30.4075	37.6133	41.418	45.2852	-0.830078	11.7617	17.3438	22.6504	29.75	36.8398	40.5762	44.2402
137.5	-0.904297	13.7332	17.9851	23.4609	30.4172	37.6094	41.4277	45.291	-0.820313	11.7734	17.3398	22.6504	29.75	36.8496	40.5762	44.2441
137.6	-0.910156	13.7402	17.9922	23.4609	30.4172	37.6133	41.4238	45.2949	-0.820313	11.7734	17.3445	22.6602	29.75	36.8496	40.5762	44.2441
137.7	-0.910156	13.7402	17.9922	23.4668	30.4172	37.6133	41.418	45.3008	-0.824219	11.7676	17.3516	22.6602	29.75	36.8496	40.5762	44.2539
137.8	-0.910156	13.7402	17.9875	23.4609	30.4172	37.623	41.418	45.2949	-0.833984	11.7734	17.3516	22.6602	29.75	36.8496	40.5762	44.2539
137.9	-0.914063	13.7402	17.9851	23.4707	30.4211	37.623	41.4297	45.3008	-0.839844	11.7676	17.3418	22.6602	29.75	36.8496	40.5762	44.2546
138	-0.910156	13.7402	17.9922	23.4805	30.4231	37.623	41.4297	45.3054	-0.839844	11.7734	17.3457	22.6641	29.75	36.8496	40.5801	44.2656
138.1	-0.914063	13.7441	17.9824	23.4805	30.4172	37.623	41.4258	45.3125	-0.839844	11.7734	17.3418	22.6563	29.7598	36.8496	40.5859	44.2754
138.2	-0.919922	13.75	17.9922	23.4758	30.4172	37.6328	41.4297	45.3164	-0.830078	11.7637	17.3457	22.6504	29.7598	36.8496	40.5898	44.2754
138.3	-0.910156	13.75	17.9875	23.4688	30.427	37.6289	41.4297	45.3105	-0.830078	11.7637	17.3516	22.6543	29.7637	36.8496	40.5918	44.2852
138.4	-0.914063	13.75	17.9805	23.4785	30.427	37.6328	41.4395	45.3145	-0.830078	11.7683	17.3555	22.6602	29.7695	36.8496	40.5859	44.2832
138.5	-0.919922	13.7539	17.9805	23.4883	30.427	37.6328	41.4395	45.3242	-0.826172	11.7754	17.3613	22.6602	29.7695	36.8594	40.5898	44.2832
138.6	-0.919922	13.7598	17.9805	23.4883	30.4368	37.6387	41.4453	45.3301	-0.824219	11.7852	17.3652	22.6602	29.7695	36.8633	40.5957	44.293
138.7	-0.910156	13.75	17.9805	23.4929	30.4321	37.6328	41.4395	45.334	-0.830078	11.7754	17.3613	22.6602	29.7695	36.8691	40.6055	44.2891
138.8	-0.914063	13.75	17.9707	23.4954	30.425	37.6387	41.4492	45.334	-0.830078	11.7754	17.3652	22.6641	29.7695	36.8789	40.6055	44.2839
138.9	-0.919922	13.7539	17.9707	23.498	30.425	37.6328	41.4492	45.3438	-0.830078	11.7754	17.3711	22.6797	29.7598	36.8789	40.6055	44.2813
139	-0.908203	13.7637	17.9707	23.498	30.4309	37.6328	41.459	45.3496	-0.830078	11.7793	17.3652	22.6797	29.7637	36.8789	40.6055	44.2852
139.1	-0.912109	13.7598	17.9707	23.5078	30.425	37.6387	41.459	45.3535	-0.833984	11.7852	17.3711	22.6797	29.7695	36.8789	40.6055	44.2852
139.2	-0.929688	13.7598	17.9707	23.5078	30.425	37.6426	41.4688	45.3496	-0.839844	11.7852	17.3711	22.6797	29.7695	36.8789	40.6055	44.2988
139.3	-0.921875	13.7637	17.9753	23.5078	30.425	37.6426	41.4688	45.3542	-0.839844	11.7891	17.375	22.6797	29.7695	36.8887	40.6055	44.3008
139.4	-0.927734	13.7695	17.9824	23.5039	30.4368	37.6426	41.4785	45.3652	-0.84375	11.7852	17.3711	22.6797	29.7695	36.8887	40.6055	44.3086
139.5	-0.932373	13.7598	17.9824	23.498	30.4329	37.6543	41.4746	45.375	-0.849609	11.7852	17.3757	22.6836	29.7695	36.8887	40.6055	44.3145
139.6	-0.929688	13.7637	17.9824	23.498	30.427	37.6543	41.4805	45.3809	-0.849609	11.7734	17.3828	22.6895	29.7695	36.8887	40.6055	44.3203
139.7	-0.929688	13.7695	17.9824	23.5098	30.427	37.6543	41.4766	45.375	-0.849609	11.7734	17.373	22.6895	29.7637	36.8887	40.6055	44.3132
139.8	-0.929688	13.7695	17.9824	23.5098	30.4368	37.6497	41.4707	45.3809	-0.853516	11.7773	17.373	22.6895	29.7793	36.8887	40.6016	44.3242
139.9	-0.919922	13.7695	17.9824	23.5098	30.4329	37.6523	41.4707	45.375	-0.859375	11.7734	17.377	22.6934	29.7695	36.8887	40.6055	44.3281
140	-0.933594	13.7734	17.9824	23.5195	30.427	37.6523	41.4766	45.3809	-0.859375	11.7637	17.3828	22.7051	29.7695	36.8887	40.6055	44.3301
140.1	-0.929688	13.7793	17.9863	23.5195	30.4368	37.6621	41.4805	45.3848	-0.859375	11.7637	17.3828	22.7031	29.7695	36.8887	40.6055	44.3242
140.2	-0.929688	13.7793	17.9922	23.5195	30.4368	37.6621	41.4805	45.3848	-0.859375	11.7676	17.377	22.709	29.7695	36.8887	40.6055	44.334
140.3	-0.929688	13.7793	17.9824	23.5293	30.4368	37.6719	41.4758	45.3906	-0.859375	11.7734	17.3828	22.6992	29.7734	36.8887	40.6055	44.3301
140.4	-0.919922	13.7793	17.9824	23.5293	30.4465	37.668	41.4688	45.3945	-0.859375	11.7676	17.3828	22.709	29.7793	36.8926	40.6055	44.334
140.5	-0.919922	13.7793	17.9863	23.5254	30.4426	37.6621	41.4785	45.4043	-0.869141	11.7734	17.375	22.709	29.7793	36.8945	40.6152	44.3301
140.6	-0.923828	13.7832	17.9922	23.5195	30.4368	37.6719	41.4785	45.4004	-0.859375	11.7734	17.3809	22.709	29.7793	36.8887	40.6055	44.334
140.7	-0.929688	13.7891	17.9922	23.5293	30.4465	37.6719	41.4883	45.405	-0.859375	11.7637	17.375	22.709	29.7839	36.8984	40.6055	44.334
140.8	-0.929688	13.7891	17.9961	23.5293	30.4465	37.6816	41.4883	45.4121	-0.864014	11.7637	17.3809	22.7129	29.791	36.8984	40.6191	44.3445
140.9	-0.929688	13.7891	17.998	23.5293	30.4465	37.6777	41.4941	45.416	-0.871094	11.7676	17.3809	22.7148	29.791	36.8984	40.6211	44.3418
141	-0.929688	13.7891	17.9961	23.5391	30.4563	37.6719	41.4883	45.416	-0.871094	11.7734	17.375	22.7129	29.791	36.9102	40.6191	44.3359
141.1	-0.919922	13.7891	18.002	23.5391	30.4563	37.6816	41.498	45.4219	-0.871094	11.7637	17.3809	22.7188	29.791	36.9102	40.6211	44.3457
141.2	-0.919922	13.7891	18.002	23.5391	30.4563	37.6777	41.498	45.4258	-0.875	11.7676	17.375	22.709	29.8047	36.9102	40.6152	44.3438
141.3	-0.923828	13.7891	17.9922	23.5391	30.4661	37.6816	41.498	45.4316	-0.880859	11.7637	17.3809	22.709	29.8105	36.9102	40.625	44.3535
141.4	-0.929688	13.7891	18.0059	23.5391	30.4622	37.6816	41.498	45.4238	-0.880859	11.7637	17.3848	22.709	29.8105	36.9141	40.625	44.3496
141.5	-0.929688	13.7891	18.0117	23.5391	30.4661	37.6895	41.498	45.4297	-0.875	11.7637	17.3906	22.709	29.8047	36.9199	40.625	44.3438
141.6	-0.929688	13.7891	18.002	23.5391	30.4661	37.6836	41.5078	45.4297	-0.880859	11.7585	17.3809	22.709	29.8105	36.916	40.625	44.3438
141.7	-0.919922	13.7891	18.0156	23.5391	30.4661	37.6934	41.5078	45.4238	-0.880859	11.7656	17.3848	22.7188	29.8105	36.9102	40.625	44.3535
141.8	-0.919922	13.7937	18.0117	23.5352	30.4661	37.6895	41.5039	45.4297	-0.880859	11.7656	17.3906	22.7227	29.8105	36.9199	40.6348	44.3594
141.9	-0.919922	13.8008	18.0117	23.5391	30.4622	37.6934	41.5137	45.4297	-0.880859	11.7656	17.4004	22.7285	29.8105	36.9199	40.6348	44.3542
142	-0.923828	13.8047	18.0117	23.5391	30.4661	37.6934	41.5195	45.4238	-0.884766	11.7656	17.3906	22.7285	29.8145	36.9199	40.6348	44.3555
142.1	-0.929688	13.8105	18.0156	23.5391	30.4661	37.7031	41.5156	45.4297	-0.896484	11.7598	17.3855	22.7188	29.8164	36.9199	40.6348	44.3613
142.2	-0.929688	13.8203	18.0215	23.5391	30.4661	37.7031	41.5195	45.4336	-0.894531	11.7656	17.3926	22.7188	29.8145	36.9258	40.6445	44.3652
142.3	-0.919922	13.8203	18.0215	23.5488	30.4778	37.7129	41.5195	45.4297	-0.896484	11.7656	17.3965	22.7234	29.8203	36.9199	40.6406	44.3652
142.4	-0.919922	13.8203	18.0215	23.5488	30.4778	37.7227	41.5195	45.4297	-0.890625	11.7539	17.3926	22.7402	29.8203	36.9199	40.6348	44.375
142.5	-0.923828	13.8164	18.0117	23.5488	30.4836	37.7227	41.5293	45.4297	-0.894531	11.7578	17.3965	22.7305	29.8301	36.9199	40.6348	44.3711
142.6	-0.929688	13.8145	18.0117	23.5488	30.4778	37.7324	41.5293	45.4246	-0.900391	11.7637	17.4063	22.7402	29.8301	36.9199	40.6348	44.3711
142.7	-0.929688	13.8203	18.0117	23.5586	30.4778	37.7285	41.5293	45.4316	-0.900391	11.7539	17.4121	22.7305	29.8301	36.9199	40.6445	44.3633
142.8	-0.923828	13.8301	18.0117	23.5586	30.4829	37.7227	41.5391	45.4355	-0.900391	11.7539	17.4121	22.7305	29.834	36.9199	40.6445	44.373
142.9	-0.925781	13.8301	18.0117	23.5586	30.4758	37.7324	41.5352	45.4414	-0.886719	11.7578	17.4063	22.7305	29.8398	36.9238	40.6445	44.3691
143	-0.919922	13.8301	18.0254	23.5586	30.4758	37.7324	41.5293	45.4453	-0.890625	11.7539	17.4121	22.7305	29.8496	36.9297	40.6445	44.373
143.1	-0.923828	13.8203	18.0215	23.5586	30.4856	37.7441	41.5391	45.4512	-0.890625	11.7441	17.4121	22.7344	29.8496	36.9297	40.6406	44.3738
143.2	-0.929688	13.8301	18.0215	23.5586	30.4856	37.7441	41.5391	45.4414	-0.890625	11.7441	17.416	22.7402	29.8496	36.9297	40.6348	44.3848
143.3	-0.929688	13.8164	18.0215	23.5547	30.4856	37.7441	41.5488	45.4453	-0.890625	11.7441	17.4102	22.7441	29.8535	36.9297	40.6348	44.3848
143.4	-0.929688	13.8203	18.0215	23.5488	30.4954	37.7402	41.5488	45.4512	-0.894531	11.7383	17.4102	22.75	29.8555	36.9199	40.625	44.3945
143.5	-0.929688	13.8203	18.0215	23.5488	30.4915	37.7441	41.5488	45.4414	-0.900391	11.7441	17.4141	22.75	29.8535	36.9199	40.6348	44.3906
143.6	-0.929688	13.8242	18.0215	23.5488	30.4817	37.7441	41.5488	45.4453	-0.900391	11.7441	17.4199	22.75	29.8594	36.9199	40.6348	44.3848
143.7	-0.929688	13.8262	18.0215	23.5488	30.4856	37.7539	41.5586	45.4512	-0.900391	11.748	17.4102	22.75	29.8594	36.9238	40.6348	44.3848
143.8	-0.929688	13.8242	18.0261	23.5488	30.4856	37.7539	41.5586	45.4551	-0.900391	11.7539	17.4141	22.7441	29.8691	36.9395	40.6348	44.3945
143.9	-0.923828	13.8262	18.0332	23.5605	30.4954	37.7493	41.5586	45.4609	-0.896484	11.748	17.4199	22.75	29.8691	36.9297	40.6348	44.3906
144	-0.929688	13.8203	18.0332	23.5605	30.4954	37.7422	41.5684	45.4512	-0.890625	11.7539	17.4199	22.75	29.8691	36.9297	40.6348	44.3828
144.1	-0.929688	13.8203	18.0371	23.5605	30.5012	37.752	41.5645	45.4512	-0.890625	11.7539	17.4199	22.75	29.8691	36.9395	40.6301	44.3887
144.2	-0.929688	13.8203	18.043	23.5566	30.4954	37.748	41.5684	45.4512	-0.890625	11.748	17.4199	22.75	29.8594	36.9297	40.623	44.3828
144.3	-0.939453	13.8301	18.043	23.5508	30.4954	37.752	41.5645	45.4434	-0.890625	11.7539	17.4148	22.7539	29.8594	36.9297	40.6328	44.3887
144.4	-0.929688	13.834	18.043	23.5605	30.4954	37.752	41.5586	45.4492	-0.894531	11.7585	17.4219	22.7598	29.8594	36.9297	40.6375	44.3835
144.5	-0.929688	13.8359	18.043	23.5605	30.4954	37.752	41.5586	45.4492	-0.900391	11.7656	17.4219	22.7598	29.8633	36.9336	40.6445	44.3848
144.6	-0.929688	13.8301	18.043	23.5605	30.4954	37.7617	41.5586	45.4492	-0.900391	11.7656	17.4258	22.7598	29.8652	36.9355	40.6399	44.3945
144.7	-0.929688	13.8301	18.043	23.5605	30.5071	37.7676	41.5703	45.4492	-0.900391	11.7598	17.4316	22.7598	29.8633	36.9297	40.6445	44.3945
144.8	-0.929688	13.8301	18.0527	23.5566	30.5071	37.7617	41.5703	45.4531	-0.900391	11.7656	17.4316	22.7637	29.8691	36.9297	40.6445	44.3906
144.9	-0.925781	13.8301	18.0527	23.5508	30.5071	37.7617	41.5801	45.459	-0.900391	11.7656	17.4316	22.7695	29.8789	36.9297	40.6445	44.3945
145	-0.919922	13.8301	18.0527	23.5508	30.5071	37.7715	41.5762	45.459	-0.900391	11.7539	17.4219	22.7598	29.8789	36.9297	40.6445	44.3945
145.1	-0.919922	13.8301	18.0527	23.5605	30.5168	37.7773	41.5801	45.459	-0.900391	11.7578	17.4219	22.7598	29.8789	36.9336	40.6543	44.4043
145.2	-0.919922	13.8301	18.0527	23.5605	30.5168	37.7715	41.5801	45.4492	-0.900391	11.7637	17.4219	22.7637	29.8789	36.9395	40.6589	44.4043
145.3	-0.919922	13.8301	18.0527	23.5566	30.5168	37.7715	41.5762	45.4539	-0.910156	11.7637	17.4258	22.7695	29.8828	36.9395	40.666	44.4102
145.4	-0.919922	13.8301	18.0527	23.5508	30.5266	37.7715	41.5801	45.4609	-0.90625	11.7637	17.4316	22.7695	29.8887	36.9395	40.666	44.405
145.5	-0.923828	13.8301	18.0527	23.5508	30.5227	37.7832	41.5801	45.4609	-0.894531	11.7578	17.4316	22.7734	29.8887	36.9395	40.666	44.4121
145.6	-0.917969	13.8398	18.0527	23.5508	30.5168	37.7832	41.5801	45.4609	-0.910156	11.7637	17.4316	22.7793	29.8887	36.9395	40.666	44.4199
145.7	-0.929688	13.8398	18.0625	23.5508	30.5227	37.793	41.5801	45.4648	-0.896484	11.7637	17.4219	22.7793	29.8926	36.9395	40.6563	44.4199
145.8	-0.929688	13.8398	18.0625	23.5605	30.5168	37.793	41.5898	45.4707	-0.894531	11.7539	17.4219	22.7793	29.8984	36.9492	40.666	44.4141
145.9	-0.929688	13.8398	18.0625	23.5605	30.5168	37.8027	41.5957	45.4707	-0.896484	11.7539	17.4219	22.7793	29.8984	36.9492	40.666	44.4199
146	-0.929688	13.8438	18.0625	23.5605	30.5168	37.7988	41.5898	45.4707	-0.890625	11.7539	17.4121	22.7839	29.8984	36.9492	40.6563	44.4141
146.1	-0.929688	13.8496	18.0625	23.5664	30.5168	37.8027	41.5898	45.4707	-0.894531	11.7578	17.4121	22.7766	29.9082	36.9492	40.6563	44.4238
146.2	-0.917969	13.8496	18.0625	23.5605	30.5168	37.8027	41.5898	45.4746	-0.900391	11.7637	17.4121	22.7793	29.9082	36.9531	40.6563	44.4238
146.3	-0.921875	13.8496	18.0625	23.5605	30.5168	37.8125	41.5996	45.4707	-0.900391	11.7676	17.416	22.7695	29.8984	36.959	40.666	44.4297
146.4	-0.927734	13.8496	18.0625	23.5703	30.5129	37.8125	41.595	45.4707	-0.900391	11.7734	17.4219	22.7695	29.8984	36.959	40.666	44.4238
146.5	-0.927734	13.8496	18.0625	23.5703	30.5168	37.8223	41.5879	45.4707	-0.900391	11.7734	17.4219	22.7695	29.9082	36.959	40.666	44.4297
146.6	-0.927734	13.8496	18.0684	23.5703	30.5168	37.8223	41.5938	45.4707	-0.890625	11.7734	17.4219	22.7742	29.9128	36.959	40.666	44.4246
146.7	-0.927734	13.8535	18.0625	23.5801	30.5168	37.8223	41.5879	45.4707	-0.890625	11.7676	17.4219	22.7766	29.9199	36.9636	40.666	44.4355
146.8	-0.932373	13.8594	18.0625	23.5801	30.5266	37.8223	41.5879	45.4707	-0.890625	11.7734	17.4219	22.7742	29.9102	36.9707	40.6758	44.4453
146.9	-0.939453	13.8594	18.0723	23.5754	30.5266	37.8184	41.5996	45.4648	-0.890625	11.7773	17.4316	22.7715	29.9199	36.9707	40.666	44.4414
147	-0.939453	13.8633	18.0723	23.5684	30.5227	37.8223	41.5957	45.4707	-0.890625	11.7832	17.4316	22.7715	29.9102	36.9707	40.666	44.4453
147.1	-0.929688	13.8691	18.0723	23.5781	30.5168	37.8223	41.5996	45.4805	-0.890625	11.7832	17.4316	22.7715	29.9199	36.9707	40.666	44.4414
147.2	-0.929688	13.8691	18.0676	23.5781	30.5168	37.832	41.5996	45.4746	-0.894531	11.7832	17.4355	22.7715	29.9199	36.9746	40.6699	44.4453
147.3	-0.929688	13.8691	18.0605	23.5781	30.5168	37.832	41.6055	45.4766	-0.896484	11.7832	17.4414	22.7715	29.9102	36.9805	40.6758	44.4551
147.4	-0.923828	13.8652	18.0703	23.5898	30.5168	37.832	41.5957	45.4746	-0.890625	11.7773	17.4375	22.7715	29.9102	36.9805	40.6758	44.4531
147.5	-0.929688	13.8496	18.0605	23.5898	30.5266	37.8438	41.5996	45.4902	-0.890625	11.7832	17.4316	22.7754	29.9199	36.9805	40.6758	44.4629
147.6	-0.929688	13.8496	18.0605	23.5859	30.5266	37.8438	41.5996	45.4844	-0.880859	11.7878	17.4316	22.7813	29.9199	36.9805	40.6758	44.4629
147.7	-0.929688	13.8496	18.0566	23.5898	30.5227	37.8438	41.6055	45.4902	-0.890625	11.7852	17.4355	22.7813	29.9199	36.9805	40.6758	44.459
147.8	-0.929688	13.8496	18.0508	23.5898	30.5266	37.8535	41.5996	45.4902	-0.884766	11.7852	17.4414	22.7813	29.9199	36.9844	40.6758	44.4539
147.9	-0.929688	13.8496	18.0605	23.5898	30.5266	37.8535	41.6094	45.4941	-0.890625	11.7891	17.4414	22.7813	29.9238	36.9902	40.6758	44.4551
148	-0.929688	13.8535	18.0605	23.5996	30.5266	37.8594	41.6094	45.5	-0.886719	11.7949	17.4414	22.7813	29.9297	36.9902	40.6758	44.4648
148.1	-0.933594	13.8594	18.0605	23.5996	30.5266	37.8535	41.6191	45.5	-0.884766	11.7949	17.4453	22.7813	29.9395	36.9902	40.6797	44.4648
148.2	-0.939453	13.8594	18.0566	23.5996	30.5337	37.8535	41.6152	45.5	-0.890625	11.7988	17.4512	22.7813	29.9395	36.9902	40.6855	44.4609
148.3	-0.939453	13.8535	18.0605	23.5996	30.5266	37.8535	41.6191	45.5	-0.880859	11.8047	17.4609	22.7813	29.9395	36.9902	40.6855	44.4648
148.4	-0.939453	13.8594	18.0605	23.6094	30.5266	37.8633	41.6152	45.4941	-0.880859	11.8047	17.4473	22.7695	29.9395	36.9902	40.6953	44.4648
148.5	-0.939453	13.8594	18.0605	23.6094	30.5266	37.8633	41.6094	45.5	-0.884766	11.7949	17.4453	22.7695	29.9395	36.9902	40.6855	44.4746
148.6	-0.939453	13.8594	18.0605	23.6055	30.5266	37.8633	41.6211	45.5	-0.890625	11.7988	17.4512	22.7734	29.9395	36.9941	40.6953	44.4688
148.7	-0.939453	13.8594	18.0605	23.5996	30.5227	37.8594	41.6211	45.4902	-0.890625	11.8047	17.4512	22.7793	29.9395	37	40.6992	44.4727
148.8	-0.939453	13.8633	18.0605	23.6094	30.5168	37.8633	41.6211	45.4941	-0.890625	11.7949	17.4609	22.7793	29.9395	37	40.7051	44.4734
148.9	-0.943359	13.8691	18.0605	23.6094	30.5266	37.8633	41.6211	45.5	-0.884766	11.7949	17.4609	22.7793	29.9395	37	40.7051	44.4746
149	-0.939453	13.8691	18.0566	23.6094	30.5266	37.8633	41.6211	45.5	-0.890625	11.7949	17.4609	22.7793	29.9336	37	40.7051	44.4844
149.1	-0.939453	13.8691	18.0508	23.6094	30.5266	37.873	41.6262	45.5046	-0.904297	11.7988	17.4609	22.7793	29.9395	37.0098	40.7051	44.4941
149.2	-0.939453	13.8691	18.0508	23.6094	30.5266	37.873	41.6191	45.502	-0.900391	11.8047	17.4609	22.7793	29.9395	37.0098	40.7051	44.4941
149.3	-0.943359	13.8691	18.0508	23.6055	30.5364	37.8691	41.6191	45.502	-0.900391	11.8047	17.4609	22.7793	29.9395	37.0098	40.7051	44.5039
149.4	-0.949219	13.8691	18.0508	23.6094	30.5364	37.873	41.6152	45.502	-0.900391	11.8047	17.4512	22.7793	29.9434	37.0098	40.7148	44.5
149.5	-0.949219	13.8691	18.0625	23.6094	30.5364	37.873	41.6133	45.5059	-0.905029	11.8047	17.4512	22.7793	29.9492	37.0137	40.7148	44.5039
149.6	-0.949219	13.8691	18.0586	23.6094	30.5364	37.873	41.625	45.5117	-0.912109	11.8047	17.4551	22.7793	29.959	37.0195	40.7148	44.5
149.7	-0.939453	13.8691	18.0527	23.6094	30.5364	37.8828	41.6191	45.5156	-0.912109	11.7969	17.4609	22.7793	29.9492	37.0195	40.7148	44.4941
149.8	-0.939453	13.8691	18.0527	23.6152	30.5461	37.8782	41.6191	45.5156	-0.912109	11.8027	17.4512	22.7832	29.959	37.0195	40.7188	44.5046
149.9	-0.939453	13.8691	18.0527	23.6094	30.5461	37.8828	41.6191	45.5215	-0.912109	11.8027	17.4512	22.7891	29.959	37.0195	40.7246	44.5117
150	-0.943359	13.8691	18.0527	23.6094	30.5461	37.8828	41.6289	45.5254	-0.916016	11.8027	17.4512	22.7891	29.9629	37.0234	40.7246	44.5156
150.1	-0.939453	13.8691	18.0625	23.6094	30.5422	37.8926	41.6289	45.5313	-0.921875	11.8066	17.4512	22.7852	29.9688	37.0293	40.7246	44.5156
150.2	-0.939453	13.8691	18.0586	23.6191	30.5461	37.8926	41.625	45.5313	-0.921875	11.8027	17.4551	22.7793	29.9688	37.0195	40.7285	44.5254
150.3	-0.939453	13.8691	18.0527	23.6152	30.5422	37.8926	41.6191	45.5313	-0.910156	11.8027	17.4609	22.7832	29.9688	37.0195	40.7344	44.5254
150.4	-0.939453	13.8691	18.0527	23.6094	30.5364	37.9023	41.6289	45.5254	-0.910156	11.8027	17.4656	22.7891	29.9688	37.0332	40.7344	44.5313
150.5	-0.929688	13.8691	18.0527	23.6094	30.5461	37.9023	41.625	45.5313	-0.914063	11.8066	17.468	22.7891	29.9805	37.0391	40.7344	44.5234
150.6	-0.923828	13.8691	18.0527	23.6191	30.5461	37.9023	41.6191	45.5352	-0.910156	11.8027	17.4656	22.7891	29.9805	37.0391	40.7344	44.5234
150.7	-0.929688	13.8691	18.0625	23.6191	30.5559	37.9121	41.6191	45.541	-0.910156	11.8027	17.4727	22.7891	29.9805	37.0391	40.7344	44.5195
150.8	-0.929688	13.8691	18.0527	23.6191	30.552	37.9121	41.625	45.5332	-0.910156	11.8027	17.4727	22.7852	29.9844	37.0391	40.7344	44.5234
150.9	-0.929688	13.8691	18.0625	23.6191	30.5461	37.9121	41.6191	45.5391	-0.910156	11.8027	17.4727	22.7695	29.9902	37.0391	40.7344	44.5234
151	-0.929688	13.8789	18.0527	23.6152	30.5461	37.9265	41.6289	45.5391	-0.910156	11.8074	17.4629	22.7832	29.9961	37.0391	40.7344	44.5293
151.1	-0.933594	13.8789	18.0625	23.6211	30.5559	37.929	41.6289	45.5339	-0.904297	11.8145	17.4629	22.7891	29.9941	37.0527	40.7344	44.5339
151.2	-0.939453	13.8789	18.0625	23.6172	30.552	37.9219	41.6387	45.541	-0.90625	11.8047	17.4629	22.7891	30	37.0586	40.7344	44.5313
151.3	-0.939453	13.8789	18.0625	23.6113	30.5461	37.9316	41.6387	45.541	-0.904297	11.8047	17.4629	22.7891	30	37.0586	40.7441	44.5313
151.4	-0.939453	13.8789	18.0625	23.6113	30.5461	37.9316	41.6387	45.5449	-0.900391	11.8047	17.4629	22.7793	30	37.0586	40.7441	44.5254
151.5	-0.939453	13.8789	18.0586	23.6113	30.55	37.9316	41.6484	45.5508	-0.910156	11.8047	17.457	22.7793	30.0039	37.0645	40.7441	44.5254
151.6	-0.923828	13.8789	18.0527	23.6211	30.5559	37.9414	41.6484	45.5449	-0.900391	11.8047	17.4727	22.7793	30.0156	37.0625	40.7441	44.5352
151.7	-0.921875	13.8789	18.0527	23.6211	30.552	37.9375	41.6602	45.5508	-0.904297	11.8086	17.4629	22.7793	30.0098	37.0684	40.7441	44.5313
151.8	-0.927734	13.8789	18.0527	23.6211	30.5559	37.9355	41.6602	45.5547	-0.910156	11.8145	17.4668	22.7754	30.0098	37.0684	40.7539	44.5352
151.9	-0.927734	13.8789	18.0527	23.6211	30.5559	37.9414	41.6563	45.5605	-0.910156	11.8047	17.4727	22.7695	30.0098	37.0684	40.7539	44.5332
152	-0.917969	13.8789	18.0527	23.6165	30.5559	37.9414	41.6602	45.5605	-0.910156	11.8047	17.4727	22.7695	30.0098	37.0684	40.7578	44.5391
152.1	-0.922607	13.875	18.0527	23.6094	30.5676	37.9414	41.6602	45.5645	-0.910156	11.8047	17.4727	22.7695	30.0137	37.073	40.7637	44.5332
152.2	-0.929688	13.8691	18.0488	23.6094	30.5676	37.9473	41.6602	45.5605	-0.900391	11.8086	17.4609	22.7734	30.0156	37.0898	40.7734	44.5391
152.3	-0.929688	13.8691	18.043	23.6191	30.5676	37.9414	41.6699	45.5645	-0.900391	11.8145	17.4609	22.7793	30.0234	37.0852	40.7734	44.5332
152.4	-0.919922	13.8691	18.043	23.6191	30.5676	37.9414	41.666	45.584	-0.900391	11.8145	17.4648	22.7793	30.0293	37.0828	40.7734	44.5391
152.5	-0.923828	13.8691	18.043	23.6055	30.5774	37.9414	41.6641	45.5801	-0.900391	11.8184	17.4668	22.7793	30.0293	37.0754	40.7734	44.5339
152.6	-0.929688	13.873	18.0527	23.5996	30.5735	37.9512	41.6699	45.5801	-0.900391	11.8145	17.4648	22.7754	30.0293	37.0828	40.7773	44.541
152.7	-0.929688	13.8789	18.0527	23.5996	30.5715	37.9473	41.6699	45.584	-0.900391	11.8145	17.4707	22.7734	30.0293	37.0852	40.793	44.5352
152.8	-0.929688	13.8789	18.0527	23.6094	30.5774	37.9531	41.6797	45.5898	-0.900391	11.8145	17.4609	22.7793	30.0293	37.0781	40.793	44.541
152.9	-0.929688	13.8789	18.0481	23.6094	30.5735	37.9531	41.6758	45.5945	-0.900391	11.8047	17.4648	22.7793	30.0293	37.0781	40.7832	44.5352
153	-0.919922	13.875	18.0508	23.6094	30.5715	37.957	41.6699	45.5918	-0.900391	11.8047	17.4707	22.7793	30.0293	37.0781	40.7832	44.541
153.1	-0.919922	13.8691	18.0508	23.6055	30.5774	37.9688	41.6797	45.5957	-0.900391	11.8047	17.4707	22.7793	30.0293	37.0781	40.793	44.5352
153.2	-0.919922	13.8691	18.0508	23.5996	30.5774	37.9629	41.6797	45.5918	-0.900391	11.7988	17.4707	22.7891	30.0293	37.0781	40.793	44.541
153.3	-0.919922	13.873	18.0508	23.5996	30.5872	37.9629	41.6797	45.5957	-0.890625	11.8047	17.4609	22.7891	30.0391	37.0781	40.793	44.5449
153.4	-0.923828	13.8691	18.0508	23.6094	30.5872	37.9629	41.6797	45.5918	-0.890625	11.8047	17.4648	22.793	30.0391	37.0828	40.793	44.5508
153.5	-0.929688	13.8691	18.0508	23.6094	30.5872	37.9727	41.6797	45.5918	-0.894531	11.7949	17.4707	22.7988	30.0391	37.0898	40.793	44.5449
153.6	-0.929688	13.8789	18.0508	23.6094	30.5872	37.9688	41.6895	45.5859	-0.90625	11.7949	17.4707	22.7988	30.0332	37.0898	40.793	44.5547
153.7	-0.923828	13.8789	18.0508	23.6055	30.5872	37.9629	41.6895	45.5918	-0.890625	11.7949	17.4609	22.7988	30.0488	37.0898	40.7891	44.5488
153.8	-0.929688	13.875	18.0605	23.5996	30.5872	37.9629	41.6855	45.5801	-0.890625	11.7949	17.4648	22.7988	30.0488	37.0996	40.7988	44.5527
153.9	-0.929688	13.8691	18.0605	23.5996	30.5872	37.9688	41.6895	45.584	-0.894531	11.7949	17.4707	22.7988	30.0488	37.0898	40.8008	44.5632
154	-0.929688	13.8691	18.0508	23.6055	30.5872	37.9629	41.6895	45.5898	-0.900391	11.7832	17.4707	22.7988	30.0488	37.0996	40.7949	44.5703
154.1	-0.929688	13.8691	18.0508	23.5996	30.5872	37.9629	41.6895	45.5898	-0.900391	11.7871	17.4707	22.8027	30.0449	37.1035	40.7949	44.5742
154.2	-0.919922	13.8691	18.0508	23.5957	30.5969	37.9727	41.6848	45.5938	-0.896484	11.793	17.4707	22.8047	30.0391	37.1211	40.8047	44.5703
154.3	-0.919922	13.8691	18.0508	23.5898	30.5969	37.9727	41.6875	45.5996	-0.894531	11.7832	17.4707	22.793	30.043	37.1172	40.8047	44.5742
154.4	-0.919922	13.8691	18.0508	23.5898	30.5969	37.9688	41.6875	45.6035	-0.896484	11.7871	17.4707	22.7988	30.0488	37.1152	40.8047	44.5703
154.5	-0.910156	13.8789	18.0508	23.5898	30.6067	37.9629	41.6992	45.6094	-0.890625	11.793	17.4707	22.7988	30.0586	37.1211	40.8047	44.5703
154.6	-0.910156	13.8789	18.0508	23.5859	30.6067	37.9727	41.6992	45.6094	-0.890625	11.7832	17.4648	22.8086	30.0586	37.1211	40.8047	44.5742
154.7	-0.914063	13.8828	18.0508	23.5801	30.6067	37.9688	41.709	45.5996	-0.890625	11.7832	17.4707	22.8086	30.0586	37.1211	40.8047	44.5801
154.8	-0.919922	13.8848	18.0508	23.5898	30.6165	37.9727	41.709	45.6035	-0.886719	11.7871	17.4707	22.7988	30.0586	37.1211	40.8145	44.5742
154.9	-0.910156	13.8789	18.0508	23.5996	30.6165	37.9727	41.7051	45.6094	-0.880859	11.793	17.4609	22.7988	30.0586	37.1211	40.8145	44.584
155	-0.910156	13.8789	18.0605	23.5996	30.6204	37.9727	41.709	45.6094	-0.880859	11.7832	17.4609	22.7988	30.0684	37.1211	40.8145	44.584
155.1	-0.910156	13.8789	18.0605	23.5996	30.6262	37.9688	41.709	45.6035	-0.880859	11.793	17.4648	22.7988	30.0684	37.1211	40.8145	44.5938
155.2	-0.90625	13.8789	18.0605	23.5957	30.6262	37.9629	41.709	45.6094	-0.880859	11.7878	17.4609	22.7988	30.0684	37.1211	40.8145	44.5996
155.3	-0.888672	13.8789	18.0605	23.5898	30.6262	37.9727	41.7188	45.6094	-0.880859	11.7949	17.4609	22.7988	30.0684	37.1211	40.8145	44.6035
155.4	-0.892578	13.8926	18.0605	23.5996	30.6262	37.9727	41.7148	45.6094	-0.880859	11.7949	17.4609	22.7988	30.0684	37.1211	40.8145	44.5996
155.5	-0.898438	13.8984	18.0605	23.5996	30.6262	37.9797	41.709	45.614	-0.871094	11.7852	17.4656	22.7988	30.0684	37.127	40.8145	44.6042
155.6	-0.898438	13.8945	18.0605	23.5996	30.636	37.9727	41.7148	45.6211	-0.871094	11.7852	17.4727	22.7988	30.0828	37.1211	40.8145	44.6055
155.7	-0.902344	13.8887	18.0605	23.595	30.636	37.9609	41.709	45.6113	-0.871094	11.7891	17.4727	22.7949	30.0898	37.125	40.8145	44.6055
155.8	-0.904297	13.8828	18.0605	23.5879	30.636	37.9609	41.709	45.6113	-0.871094	11.7949	17.4727	22.793	30.0898	37.1309	40.8145	44.6152
155.9	-0.888672	13.8887	18.0605	23.5879	30.636	37.957	41.7188	45.6152	-0.871094	11.7852	17.4629	22.7988	30.0898	37.1309	40.8242	44.625
156	-0.888672	13.8926	18.0605	23.5996	30.636	37.9512	41.7188	45.6152	-0.861328	11.7852	17.4629	22.7988	30.0898	37.1309	40.8242	44.625
156.1	-0.888672	13.9082	18.0605	23.5996	30.6497	37.9629	41.7188	45.6211	-0.865234	11.7852	17.4629	22.7988	30.0898	37.1309	40.8242	44.6309
156.2	-0.888672	13.8984	18.0508	23.5996	30.6555	37.9629	41.7188	45.6113	-0.871094	11.7891	17.457	22.7988	30.0898	37.1309	40.8242	44.6348
156.3	-0.888672	13.8984	18.0508	23.5996	30.6555	37.959	41.7285	45.6113	-0.871094	11.7852	17.459	22.7988	30.0898	37.1309	40.8281	44.6328
156.4	-0.888672	13.8984	18.0508	23.6094	30.6555	37.9531	41.7285	45.6113	-0.871094	11.7852	17.4531	22.7988	30.0938	37.1309	40.834	44.6387
156.5	-0.888672	13.8984	18.0508	23.6094	30.6555	37.9531	41.7285	45.6055	-0.871094	11.7754	17.457	22.8027	30.0996	37.127	40.8301	44.6335
156.6	-0.888672	13.8984	18.0554	23.6094	30.6555	37.9492	41.7285	45.6113	-0.871094	11.7754	17.4473	22.8086	30.0996	37.125	40.8281	44.6445
156.7	-0.888672	13.8984	18.0579	23.6191	30.6555	37.9434	41.7383	45.6113	-0.871094	11.7676	17.4453	22.8086	30.0996	37.1309	40.834	44.6504
156.8	-0.878906	13.8984	18.0508	23.6152	30.6555	37.9395	41.7344	45.6113	-0.871094	11.7734	17.4512	22.8125	30.0996	37.1309	40.834	44.6445
156.9	-0.878906	13.9023	18.0508	23.6094	30.6555	37.9336	41.7285	45.6055	-0.871094	11.7734	17.4551	22.8184	30.0898	37.1309	40.834	44.6543
157	-0.882813	13.9082	18.041	23.6191	30.6555	37.9395	41.7285	45.6113	-0.871094	11.7773	17.4551	22.8184	30.0898	37.1211	40.834	44.6504
157.1	-0.888672	13.9082	18.0457	23.6191	30.6555	37.9336	41.7285	45.6113	-0.875	11.7832	17.4609	22.8184	30.0898	37.1211	40.8242	44.6543
157.2	-0.888672	13.9082	18.0527	23.6191	30.6555	37.9336	41.7285	45.5996	-0.880859	11.7734	17.4609	22.8184	30.0938	37.125	40.8242	44.6543
157.3	-0.878906	13.9082	18.0527	23.6191	30.6555	37.9336	41.7285	45.5996	-0.876953	11.7773	17.4551	22.8184	30.0996	37.127	40.8145	44.6504
157.4	-0.878906	13.9082	18.0527	23.625	30.6555	37.9297	41.7246	45.5898	-0.871094	11.7734	17.4609	22.8184	30.0898	37.125	40.8191	44.6543
157.5	-0.888672	13.9082	18.0527	23.6191	30.6555	37.9199	41.7305	45.5898	-0.871094	11.7734	17.4609	22.8184	30.0898	37.1309	40.8262	44.6543
157.6	-0.882813	13.9031	18.0566	23.6191	30.6555	37.9141	41.7188	45.5938	-0.859375	11.7734	17.4609	22.8184	30.0898	37.1191	40.8262	44.6648
157.7	-0.888672	13.9102	18.0625	23.6191	30.6555	37.9141	41.7305	45.5898	-0.859375	11.7676	17.4609	22.8184	30.0938	37.1191	40.8215	44.6621
157.8	-0.888672	13.9102	18.0625	23.6191	30.6555	37.9094	41.7305	45.5801	-0.863281	11.7734	17.4512	22.8184	30.0898	37.1191	40.8191	44.6504
157.9	-0.888672	13.9102	18.0625	23.6289	30.6555	37.9023	41.7305	45.5801	-0.869141	11.7734	17.4551	22.8184	30.0938	37.1191	40.8118	44.6445
158	-0.888672	13.9102	18.0625	23.625	30.6555	37.9121	41.7305	45.5742	-0.869141	11.7637	17.4609	22.8184	30.0996	37.1191	40.8093	44.6504
158.1	-0.888672	13.9102	18.0664	23.6191	30.6516	37.9121	41.7266	45.5703	-0.869141	11.7676	17.4512	22.823	30.0996	37.1191	40.8164	44.6445
158.2	-0.888672	13.9102	18.0684	23.6191	30.6497	37.9121	41.7207	45.5703	-0.869141	11.7734	17.4551	22.8301	30.0898	37.1191	40.8164	44.6504
158.3	-0.888672	13.9102	18.0625	23.623	30.6555	37.9082	41.7207	45.5645	-0.869141	11.7637	17.4609	22.8301	30.0898	37.1133	40.8047	44.6445
158.4	-0.888672	13.9141	18.0664	23.625	30.6555	37.9023	41.7207	45.5703	-0.869141	11.7637	17.4512	22.8301	30.0898	37.1191	40.8047	44.6406
158.5	-0.888672	13.9199	18.0625	23.6191	30.6555	37.9023	41.7266	45.5605	-0.869141	11.7637	17.4551	22.8203	30.0801	37.1191	40.8047	44.6445
158.6	-0.888672	13.9199	18.0625	23.6191	30.6555	37.9023	41.7207	45.5605	-0.869141	11.7578	17.4609	22.8203	30.0801	37.1191	40.8047	44.6406
158.7	-0.888672	13.9199	18.0625	23.6289	30.6555	37.9023	41.7207	45.5605	-0.884766	11.7637	17.4512	22.8242	30.0742	37.1191	40.7988	44.6445
158.8	-0.892578	13.9199	18.0566	23.6152	30.6555	37.8926	41.7207	45.5508	-0.890625	11.7637	17.4512	22.8301	30.0801	37.1133	40.8047	44.6445
158.9	-0.894531	13.9238	18.0664	23.6094	30.6555	37.8926	41.7207	45.5554	-0.878906	11.7683	17.4512	22.8301	30.0801	37.1191	40.8047	44.6406
159	-0.892578	13.9297	18.0723	23.6094	30.6555	37.8926	41.7207	45.5625	-0.878906	11.7656	17.4414	22.8301	30.0703	37.1191	40.8047	44.6289
159.1	-0.884766	13.9297	18.0625	23.6191	30.6555	37.8926	41.7207	45.5625	-0.878906	11.7754	17.4414	22.8203	30.0742	37.1191	40.7949	44.623
159.2	-0.878906	13.9297	18.0625	23.6152	30.6555	37.8926	41.7207	45.5664	-0.878906	11.7656	17.4414	22.8242	30.084	37.123	40.7949	44.6191
159.3	-0.892578	13.9297	18.0625	23.6094	30.6555	37.8926	41.7246	45.5723	-0.878906	11.7695	17.4343	22.8301	30.0781	37.1289	40.7949	44.6094
159.4	-0.888672	13.9297	18.0625	23.6094	30.6555	37.8926	41.7207	45.5605	-0.882813	11.7715	17.4414	22.8301	30.0684	37.1191	40.7949	44.6133
159.5	-0.888672	13.9297	18.0547	23.6094	30.6555	37.8828	41.7207	45.5605	-0.878906	11.7656	17.4414	22.834	30.0684	37.1191	40.7852	44.6094
159.6	-0.888672	13.9395	18.0605	23.6094	30.6516	37.8828	41.7207	45.5605	-0.878906	11.7578	17.4316	22.8398	30.0684	37.1191	40.7891	44.5996
159.7	-0.888672	13.9434	18.0605	23.6094	30.6458	37.8828	41.7207	45.5605	-0.878906	11.7637	17.4316	22.8301	30.0632	37.1191	40.7813	44.5898
159.8	-0.888672	13.9395	18.0645	23.6094	30.636	37.8828	41.7207	45.5508	-0.878906	11.7676	17.4316	22.8301	30.0703	37.1094	40.7793	44.5945
159.9	-0.888672	13.9395	18.0703	23.6055	30.636	37.8828	41.7207	45.5547	-0.883545	11.7773	17.4219	22.834	30.0703	37.1094	40.7754	44.5957
160	-0.888672	13.9531	18.0703	23.5996	30.6399	37.8828	41.7207	45.5508	-0.885986	11.7734	17.4258	22.8301	30.0645	37.1094	40.7793	44.5918
160.1	-0.893311	13.959	18.0742	23.6035	30.6458	37.8828	41.7207	45.5508	-0.878906	11.7734	17.4219	22.8301	30.0742	37.1094	40.7891	44.584
160.2	-0.900391	13.9492	18.0801	23.6055	30.6418	37.8828	41.7207	45.541	-0.883545	11.7734	17.4258	22.8203	30.0703	37.1133	40.7949	44.5938
160.3	-0.890625	13.9492	18.0703	23.5996	30.6262	37.8828	41.709	45.541	-0.890625	11.7734	17.4219	22.8203	30.0645	37.1094	40.7891	44.5898
160.4	-0.900391	13.959	18.0703	23.5996	30.6262	37.8828	41.709	45.541	-0.890625	11.7637	17.4219	22.8203	30.0605	37.1094	40.7949	44.5801
160.5	-0.900391	13.9531	18.075	23.5996	30.6262	37.8828	41.709	45.5313	-0.890625	11.7676	17.4219	22.8242	30.0605	37.1094	40.7852	44.5742
160.6	-0.890625	13.959	18.082	23.5996	30.6204	37.8828	41.709	45.5313	-0.894531	11.7734	17.4258	22.8301	30.0547	37.0996	40.7852	44.5703
160.7	-0.900391	13.959	18.082	23.5996	30.6262	37.8867	41.6992	45.5352	-0.900391	11.7734	17.4219	22.8301	30.0605	37.0996	40.7734	44.5645
160.8	-0.900391	13.9492	18.0723	23.5996	30.6165	37.8887	41.6992	45.5449	-0.900391	11.7676	17.4219	22.8242	30.0605	37.0898	40.7773	44.5703
160.9	-0.900391	13.9492	18.0723	23.5957	30.6165	37.8828	41.6953	45.541	-0.900391	11.7637	17.4219	22.8301	30.0605	37.0938	40.7832	44.5605
161	-0.900391	13.9531	18.0762	23.5898	30.6165	37.8828	41.6934	45.541	-0.890625	11.7676	17.416	22.8301	30.0527	37.0879	40.7734	44.5508
161.1	-0.900391	13.959	18.0723	23.5898	30.6165	37.8828	41.6953	45.541	-0.904297	11.7734	17.4219	22.8184	30.0586	37.0918	40.7773	44.5547
161.2	-0.900391	13.959	18.0723	23.5898	30.6165	37.8867	41.6895	45.5352	-0.896484	11.7734	17.4219	22.8184	30.0488	37.0879	40.7832	44.5488
161.3	-0.900391	13.9629	18.0723	23.5898	30.6067	37.8926	41.6934	45.5371	-0.894531	11.7676	17.4121	22.8184	30.0391	37.0879	40.7781	44.5527
161.4	-0.900391	13.9688	18.0723	23.5898	30.6028	37.8926	41.6953	45.5352	-0.900391	11.7734	17.4121	22.8223	30.0391	37.0879	40.7852	44.5488
161.5	-0.900391	13.9688	18.0723	23.5898	30.6008	37.8926	41.6992	45.5371	-0.900391	11.7637	17.4121	22.8184	30.043	37.0925	40.7754	44.5437
161.6	-0.900391	13.9688	18.0723	23.5898	30.5969	37.8926	41.7031	45.5313	-0.910156	11.7637	17.4043	22.8184	30.0391	37.0898	40.7754	44.5508
161.7	-0.890625	13.9648	18.0723	23.5898	30.5969	37.8926	41.6992	45.5254	-0.900391	11.7683	17.4102	22.8184	30.043	37.0898	40.7754	44.5449
161.8	-0.890625	13.9629	18.0625	23.5898	30.5969	37.8926	41.709	45.5313	-0.90625	11.7754	17.4102	22.8184	30.043	37.0801	40.7656	44.541
161.9	-0.890625	13.9688	18.0625	23.5898	30.5969	37.8926	41.6992	45.5313	-0.894531	11.7656	17.4102	22.8086	30.0488	37.0801	40.7656	44.5449
162	-0.890625	13.9688	18.0625	23.5859	30.5969	37.8926	41.6953	45.5313	-0.900391	11.7695	17.4004	22.8086	30.0437	37.0801	40.7656	44.541
162.1	-0.890625	13.959	18.0664	23.584	30.5969	37.8972	41.6895	45.5313	-0.900391	11.7754	17.4004	22.8086	30.0508	37.0703	40.7656	44.541
162.2	-0.894531	13.959	18.0723	23.5898	30.5969	37.9043	41.6895	45.5234	-0.910156	11.7754	17.4004	22.7988	30.041	37.0703	40.7559	44.5449
162.3	-0.900391	13.959	18.0723	23.5762	30.5872	37.8997	41.6895	45.5293	-0.910156	11.7793	17.4004	22.8027	30.0449	37.0703	40.7598	44.5508
162.4	-0.900391	13.959	18.0723	23.5703	30.5872	37.8972	41.6895	45.5293	-0.910156	11.7852	17.4043	22.7988	30.0508	37.0703	40.7656	44.5449
162.5	-0.910156	13.959	18.0723	23.5703	30.5872	37.9043	41.6895	45.5254	-0.910156	11.7813	17.4102	22.7988	30.0449	37.0703	40.7656	44.5508
162.6	-0.910156	13.959	18.0723	23.5703	30.5793	37.9082	41.6895	45.5137	-0.910156	11.7695	17.4004	22.7988	30.0508	37.0703	40.7559	44.5449
162.7	-0.910156	13.959	18.0723	23.5605	30.5852	37.9141	41.6895	45.5195	-0.910156	11.7754	17.3965	22.7988	30.0547	37.0645	40.7559	44.5508
162.8	-0.914063	13.959	18.0762	23.5605	30.5891	37.9141	41.6895	45.5195	-0.910156	11.7754	17.3906	22.7988	30.0488	37.0703	40.7559	44.5508
162.9	-0.919922	13.9636	18.082	23.5605	30.5911	37.9141	41.6992	45.5195	-0.910156	11.7754	17.3945	22.7891	30.0488	37.0703	40.7461	44.5391
163	-0.919922	13.9707	18.082	23.5645	30.5852	37.9141	41.6855	45.5098	-0.910156	11.7637	17.3906	22.7891	30.0527	37.0703	40.7461	44.5391
163.1	-0.916016	13.9707	18.082	23.5703	30.5852	37.9141	41.6934	45.5137	-0.910156	11.7676	17.3906	22.7891	30.0586	37.0605	40.7461	44.5332
163.2	-0.923828	13.9707	18.082	23.5703	30.5852	37.9141	41.6992	45.5195	-0.919922	11.7734	17.3906	22.7839	30.0586	37.0703	40.7461	44.543
163.3	-0.919922	13.9707	18.082	23.5703	30.5891	37.9141	41.6855	45.5195	-0.910156	11.7637	17.3809	22.8008	30.0527	37.0605	40.7461	44.5488
163.4	-0.919922	13.9707	18.0781	23.5703	30.595	37.9277	41.6895	45.5195	-0.919922	11.7676	17.3809	22.791	30.0586	37.0605	40.75	44.5488
163.5	-0.919922	13.9707	18.0723	23.5703	30.6067	37.9336	41.6895	45.5195	-0.919922	11.7734	17.3809	22.791	30.0586	37.0645	40.7559	44.5535
163.6	-0.923828	13.9707	18.0723	23.5703	30.6067	37.9336	41.6895	45.5195	-0.919922	11.7676	17.3848	22.791	30.0586	37.0605	40.7461	44.5605
163.7	-0.939453	13.9707	18.0723	23.5605	30.6067	37.9336	41.6895	45.5195	-0.919922	11.7734	17.3906	22.7813	30.0488	37.0605	40.7461	44.5508
163.8	-0.935547	13.9707	18.0684	23.5605	30.6067	37.9336	41.6934	45.5195	-0.919922	11.7734	17.3906	22.7813	30.0488	37.0488	40.7461	44.5508
163.9	-0.933594	13.9707	18.0625	23.5605	30.6106	37.9375	41.6953	45.5242	-0.931641	11.7734	17.3809	22.7813	30.0488	37.0527	40.75	44.5547
164	-0.939453	13.9707	18.0625	23.5566	30.6165	37.9434	41.6895	45.5313	-0.931641	11.7676	17.3809	22.7852	30.0527	37.0488	40.7559	44.5508
164.1	-0.939453	13.9707	18.0527	23.5547	30.6047	37.9395	41.6895	45.5313	-0.935547	11.7734	17.3809	22.7871	30.0586	37.0488	40.7559	44.5547
164.2	-0.939453	13.9648	18.0625	23.5664	30.6047	37.9375	41.6895	45.5313	-0.941406	11.7734	17.3809	22.7813	30.0527	37.0488	40.7559	44.5508
164.3	-0.939453	13.9707	18.0625	23.5605	30.6047	37.9434	41.7012	45.5313	-0.925781	11.7676	17.3711	22.7813	30.0586	37.0391	40.7559	44.5547
164.4	-0.939453	13.9707	18.0625	23.5605	30.6047	37.9395	41.7012	45.5352	-0.923828	11.7734	17.3711	22.7766	30.0586	37.043	40.7559	44.5605
164.5	-0.939453	13.9707	18.0664	23.5605	30.6165	37.9375	41.6895	45.5508	-0.929688	11.7781	17.3613	22.7644	30.0488	37.0449	40.7559	44.5547
164.6	-0.939453	13.9707	18.0723	23.5605	30.6008	37.9434	41.6895	45.5508	-0.941406	11.7852	17.3613	22.7715	30.0488	37.043	40.7559	44.5605
164.7	-0.929688	13.959	18.0723	23.5605	30.5989	37.9434	41.6895	45.5508	-0.929688	11.7852	17.3613	22.7715	30.0488	37.0488	40.7559	44.5645
164.8	-0.933594	13.9551	18.0684	23.5605	30.6047	37.9434	41.6895	45.5547	-0.925781	11.7793	17.3613	22.7715	30.0535	37.0391	40.7559	44.5742
164.9	-0.939453	13.9492	18.0625	23.5605	30.6047	37.9434	41.7012	45.5605	-0.919922	11.7852	17.3613	22.7637	30.0605	37.0391	40.7559	44.5801
165	-0.939453	13.9492	18.0625	23.5605	30.6047	37.9434	41.6965	45.5605	-0.919922	11.7852	17.3516	22.7695	30.0605	37.0293	40.7559	44.5742
165.1	-0.939453	13.9492	18.0625	23.5605	30.6008	37.9531	41.6895	45.5605	-0.931641	11.7754	17.3562	22.7695	30.0605	37.0293	40.7559	44.584
165.2	-0.939453	13.9492	18.0625	23.5605	30.5989	37.9531	41.6895	45.5605	-0.935547	11.7793	17.3633	22.7695	30.0605	37.0332	40.7559	44.5801
165.3	-0.939453	13.9395	18.0625	23.5605	30.6047	37.9531	41.6855	45.5605	-0.941406	11.7852	17.3516	22.7656	30.0605	37.0391	40.7559	44.5801
165.4	-0.939453	13.9492	18.0625	23.5605	30.6047	37.9531	41.6797	45.5645	-0.941406	11.7852	17.3516	22.7637	30.0605	37.0293	40.7559	44.5847
165.5	-0.943359	13.9395	18.0625	23.5605	30.6047	37.9531	41.6855	45.5703	-0.941406	11.7891	17.3516	22.7695	30.0645	37.0293	40.7559	44.5957
165.6	-0.949219	13.9434	18.0625	23.5605	30.6047	37.9395	41.6797	45.5703	-0.941406	11.7949	17.3516	22.7695	30.0703	37.0293	40.7598	44.6016
165.7	-0.949219	13.9453	18.0488	23.5605	30.6047	37.9336	41.6895	45.5742	-0.9375	11.7949	17.3516	22.7598	30.0703	37.0254	40.7617	44.6016
165.8	-0.949219	13.9395	18.043	23.5605	30.6165	37.9336	41.6855	45.5801	-0.935547	11.7949	17.3516	22.7695	30.0703	37.0195	40.7559	44.6055
165.9	-0.949219	13.9395	18.0469	23.5508	30.6165	37.9375	41.6797	45.5898	-0.941406	11.7949	17.3516	22.7695	30.0703	37.0195	40.7559	44.6016
166	-0.949219	13.9395	18.0527	23.5508	30.6125	37.9492	41.6895	45.5898	-0.941406	11.7988	17.3418	22.7695	30.0703	37.0195	40.7559	44.6055
166.1	-0.949219	13.9434	18.0488	23.5605	30.6106	37.9473	41.6895	45.5938	-0.941406	11.8047	17.3418	22.7695	30.0703	37.0137	40.7559	44.6113
166.2	-0.949219	13.9492	18.043	23.5605	30.6165	37.9531	41.6992	45.5996	-0.941406	11.8047	17.3418	22.7695	30.0703	37.0195	40.7559	44.6152
166.3	-0.949219	13.9492	18.0527	23.5645	30.6165	37.9492	41.6992	45.5996	-0.929688	11.8047	17.3418	22.7734	30.0703	37.0195	40.7559	44.625
166.4	-0.949219	13.9492	18.0527	23.5703	30.6262	37.9336	41.6992	45.6035	-0.941406	11.8047	17.3418	22.7793	30.0703	37.0195	40.7559	44.6309
166.5	-0.953125	13.9492	18.0527	23.5703	30.6262	37.9336	41.709	45.6094	-0.941406	11.8047	17.3418	22.7793	30.0703	37.0156	40.7559	44.6309
166.6	-0.945313	13.9492	18.0527	23.5664	30.6262	37.9336	41.709	45.6094	-0.941406	11.7988	17.332	22.7793	30.0742	37.0137	40.7559	44.6309
166.7	-0.943359	13.9453	18.0527	23.5605	30.6223	37.9375	41.709	45.6094	-0.945313	11.8047	17.332	22.7832	30.0703	37.0195	40.7559	44.623
166.8	-0.949219	13.9395	18.0625	23.5605	30.6165	37.9434	41.7148	45.6094	-0.947266	11.8047	17.332	22.7891	30.0801	37.0195	40.7441	44.6289
166.9	-0.949219	13.9395	18.0579	23.5605	30.6165	37.9434	41.7188	45.6094	-0.941406	11.8047	17.332	22.7891	30.0801	37.0195	40.7441	44.6289
167	-0.943359	13.9395	18.0508	23.5645	30.6204	37.9434	41.709	45.6094	-0.945313	11.8086	17.332	22.7891	30.0703	37.0195	40.7559	44.6328
167.1	-0.949219	13.9395	18.0508	23.5703	30.6223	37.9434	41.7188	45.6094	-0.951172	11.8027	17.332	22.7891	30.0703	37.0098	40.7441	44.6387
167.2	-0.949219	13.9395	18.0508	23.5703	30.6301	37.9434	41.7188	45.6094	-0.951172	11.8027	17.332	22.7891	30.0703	37.0098	40.752	44.6433
167.3	-0.949219	13.9395	18.0508	23.5703	30.6321	37.9434	41.7148	45.6094	-0.951172	11.8027	17.332	22.7891	30.0703	37.0137	40.7344	44.6504
167.4	-0.949219	13.9395	18.0508	23.5703	30.6262	37.9434	41.7129	45.6211	-0.955078	11.8027	17.332	22.793	30.0703	37.0195	40.7461	44.6504
167.5	-0.949219	13.9395	18.0508	23.5703	30.6262	37.9375	41.7246	45.625	-0.960938	11.8027	17.332	22.7988	30.0801	37.0098	40.7461	44.6543
167.6	-0.953125	13.9395	18.0508	23.5664	30.6262	37.9434	41.7188	45.6309	-0.960938	11.8027	17.3274	22.7988	30.0801	37.0098	40.7461	44.6602
167.7	-0.958984	13.9395	18.0371	23.5605	30.636	37.9395	41.7188	45.6406	-0.960938	11.8027	17.3203	22.7988	30.0801	37.0098	40.7461	44.6602
167.8	-0.958984	13.9395	18.041	23.5703	30.636	37.9336	41.7266	45.6406	-0.960938	11.8027	17.3203	22.7988	30.0762	37.0137	40.7461	44.6602
167.9	-0.958984	13.9395	18.041	23.5703	30.636	37.9336	41.7207	45.6504	-0.960938	11.7969	17.3203	22.8105	30.0703	37.0195	40.7461	44.6641
168	-0.963623	13.9395	18.041	23.5703	30.636	37.9434	41.7305	45.6602	-0.964844	11.8027	17.3203	22.8105	30.0742	37.0195	40.75	44.6699
168.1	-0.960938	13.9395	18.041	23.5801	30.6321	37.9434	41.7266	45.6602	-0.970703	11.8027	17.3203	22.8105	30.0762	37.0195	40.7559	44.6738
168.2	-0.960938	13.9395	18.0508	23.5801	30.636	37.9434	41.7305	45.6602	-0.970703	11.8066	17.3203	22.8105	30.0703	37.0195	40.7559	44.6836
168.3	-0.960938	13.9395	18.0508	23.5801	30.636	37.9434	41.7305	45.6602	-0.970703	11.8125	17.3203	22.8105	30.084	37.0242	40.7656	44.6895
168.4	-0.964844	13.9395	18.0508	23.5801	30.6458	37.9395	41.7258	45.6738	-0.966797	11.8125	17.3203	22.8105	30.0898	37.0313	40.7656	44.6895
168.5	-0.960938	13.9395	18.0469	23.5898	30.6458	37.9336	41.7285	45.6797	-0.964844	11.8027	17.3301	22.8105	30.0898	37.0313	40.7656	44.6934
168.6	-0.960938	13.9395	18.0352	23.5898	30.6458	37.9434	41.7285	45.6895	-0.958984	11.8027	17.3301	22.8105	30.0898	37.0313	40.7617	44.6992
168.7	-0.960938	13.9395	18.0371	23.5898	30.6418	37.9434	41.7383	45.6895	-0.958984	11.8027	17.3301	22.8105	30.0996	37.0313	40.7598	44.6992
168.8	-0.964844	13.9395	18.0313	23.5898	30.636	37.9434	41.7383	45.6895	-0.958984	11.8074	17.3301	22.8105	30.0996	37.0313	40.7754	44.7031
168.9	-0.958984	13.9395	18.0313	23.5969	30.636	37.9434	41.748	45.6992	-0.958984	11.8145	17.3301	22.8203	30.0996	37.0313	40.7754	44.709
169	-0.958984	13.9395	18.041	23.5898	30.6458	37.9434	41.748	45.6992	-0.958984	11.8145	17.3301	22.8203	30.0996	37.0352	40.7754	44.709
169.1	-0.958984	13.9395	18.041	23.5898	30.6458	37.9434	41.7441	45.7051	-0.949219	11.8145	17.3301	22.8203	30.1094	37.041	40.7754	44.709
169.2	-0.962891	13.9395	18.041	23.5957	30.6458	37.9434	41.748	45.6992	-0.949219	11.8184	17.3301	22.8203	30.1094	37.0371	40.7754	44.7129
169.3	-0.958984	13.9395	18.041	23.5898	30.6458	37.9434	41.748	45.7148	-0.953125	11.8203	17.3262	22.8203	30.1191	37.0352	40.7754	44.7188
169.4	-0.958984	13.9434	18.0371	23.5996	30.6458	37.9395	41.7539	45.7305	-0.958984	11.8047	17.3203	22.8203	30.1191	37.041	40.7754	44.7188
169.5	-0.958984	13.9492	18.0352	23.5996	30.6458	37.9336	41.7598	45.7402	-0.949219	11.8047	17.3203	22.8203	30.1348	37.041	40.7852	44.7188
169.6	-0.949219	13.9492	18.0469	23.6094	30.6516	37.9434	41.7559	45.75	-0.953125	11.8047	17.3301	22.8301	30.1406	37.041	40.7852	44.7305
169.7	-0.953125	13.9492	18.041	23.6094	30.6458	37.9434	41.7598	45.75	-0.958984	11.8047	17.3301	22.8301	30.1406	37.0449	40.7949	44.7351
169.8	-0.958984	13.9492	18.041	23.6055	30.6458	37.9531	41.7559	45.7559	-0.949219	11.8047	17.3301	22.8301	30.1406	37.0605	40.7949	44.7422
169.9	-0.949219	13.9492	18.041	23.5996	30.6497	37.9531	41.75	45.75	-0.949219	11.8086	17.3301	22.8301	30.1504	37.0605	40.7949	44.7422
170	-0.953125	13.9492	18.041	23.6094	30.6672	37.9531	41.7598	45.7598	-0.949219	11.8145	17.3418	22.8301	30.1504	37.0605	40.7949	44.7461
170.1	-0.949219	13.9492	18.041	23.6094	30.6672	37.9531	41.7598	45.7598	-0.953857	11.8145	17.3418	22.8438	30.1602	37.0605	40.8047	44.752
170.2	-0.949219	13.959	18.0508	23.6094	30.6633	37.9531	41.7695	45.7695	-0.956299	11.8145	17.3418	22.8496	30.1602	37.0605	40.8047	44.752
170.3	-0.949219	13.959	18.0508	23.6094	30.6575	37.9629	41.7695	45.7656	-0.944092	11.8047	17.3418	22.8496	30.1602	37.0703	40.8047	44.7559
170.4	-0.939453	13.959	18.0508	23.6191	30.6575	37.9629	41.7793	45.7695	-0.951172	11.8008	17.3418	22.8496	30.1699	37.0703	40.8047	44.7617
170.5	-0.943359	13.9707	18.0625	23.6191	30.6672	37.9629	41.7754	45.7695	-0.955078	11.7988	17.3516	22.8594	30.1797	37.0703	40.8047	44.7715
170.6	-0.949219	13.9707	18.0586	23.6289	30.6672	37.9629	41.7793	45.7793	-0.957031	11.8047	17.3516	22.8594	30.1797	37.0703	40.8047	44.7715
170.7	-0.949219	13.9707	18.0527	23.625	30.677	37.9629	41.7793	45.7793	-0.955078	11.8008	17.3516	22.8594	30.1797	37.0703	40.8047	44.7715
170.8	-0.943359	13.9707	18.0527	23.6289	30.677	37.9727	41.7891	45.791	-0.960938	11.7988	17.3516	22.8691	30.1895	37.0801	40.8086	44.7715
170.9	-0.949219	13.9707	18.0625	23.6289	30.6829	37.9727	41.7891	45.7871	-0.964844	11.8047	17.3516	22.8652	30.1895	37.0801	40.8145	44.7754
171	-0.949219	13.9844	18.0586	23.6387	30.677	37.9688	41.7988	45.791	-0.970703	11.8047	17.3516	22.8594	30.1855	37.0898	40.8145	44.7813
171.1	-0.949219	13.9902	18.0527	23.6387	30.6868	37.9629	41.8105	45.791	-0.960938	11.7949	17.3613	22.8691	30.1797	37.084	40.8145	44.7813
171.2	-0.939453	13.9902	18.0625	23.6465	30.6868	37.9727	41.8105	45.8008	-0.960938	11.7949	17.3574	22.8691	30.1934	37.0957	40.8242	44.7813
171.3	-0.944092	13.9902	18.0625	23.6504	30.6829	37.9727	41.8164	45.8008	-0.960938	11.7949	17.3516	22.875	30.1992	37.0898	40.8242	44.7813
171.4	-0.951172	14	18.0723	23.6563	30.6907	37.9844	41.8105	45.8105	-0.951172	11.7949	17.3555	22.8691	30.1992	37.0938	40.8281	44.791
171.5	-0.939453	13.9902	18.0684	23.6602	30.6926	37.9844	41.8105	45.8203	-0.955078	11.7949	17.3613	22.8691	30.2051	37.0957	40.8301	44.7949
171.6	-0.939453	14	18.0723	23.6699	30.6868	37.9941	41.8164	45.8203	-0.960938	11.7852	17.3711	22.8691	30.1992	37.0898	40.8242	44.791
171.7	-0.939453	14	18.0723	23.6699	30.6868	37.9941	41.8105	45.8203	-0.960938	11.7852	17.3711	22.8789	30.1992	37.1035	40.8242	44.791
171.8	-0.929688	14	18.082	23.666	30.6868	37.9895	41.8203	45.8262	-0.955078	11.7852	17.3711	22.8789	30.2109	37.1094	40.8281	44.791
171.9	-0.929688	14	18.0781	23.6699	30.6868	37.9824	41.8203	45.8203	-0.960938	11.7852	17.3711	22.8906	30.2109	37.1094	40.8438	44.791
172	-0.933594	14	18.0723	23.6758	30.6965	37.9824	41.8254	45.8301	-0.960938	11.7852	17.377	22.8906	30.2109	37.1133	40.8438	44.791
172.1	-0.939453	14	18.082	23.6797	30.6965	37.9922	41.8184	45.8398	-0.960938	11.7754	17.3711	22.8867	30.2109	37.1191	40.8438	44.7949
172.2	-0.939453	14	18.0774	23.6914	30.6926	37.9922	41.8281	45.8398	-0.960938	11.7754	17.3809	22.8809	30.2207	37.1191	40.8438	44.8008
172.3	-0.929688	14.0098	18.0703	23.6868	30.6965	37.9922	41.8379	45.8477	-0.960938	11.7637	17.3809	22.8809	30.2207	37.1191	40.8438	44.8008
172.4	-0.929688	14.0098	18.0703	23.6895	30.6965	37.9922	41.834	45.8418	-0.960938	11.7637	17.3809	22.8906	30.2207	37.1289	40.8535	44.8047
172.5	-0.929688	14.0098	18.0801	23.6895	30.7083	38.002	41.8281	45.8418	-0.960938	11.7637	17.3809	22.8867	30.2266	37.1289	40.8535	44.8105
172.6	-0.929688	14.0098	18.0801	23.6895	30.7083	38.002	41.8379	45.8477	-0.960938	11.7637	17.3809	22.8809	30.2207	37.1328	40.8535	44.8105
172.7	-0.923828	14.0098	18.0801	23.6895	30.7134	37.998	41.8379	45.832	-0.964844	11.7598	17.3809	22.8906	30.2266	37.1387	40.8535	44.8105
172.8	-0.939453	14.0195	18.0801	23.6953	30.7063	38.002	41.834	45.832	-0.970703	11.7578	17.3809	22.8906	30.2207	37.1484	40.8652	44.8105
172.9	-0.929688	14.0195	18.0898	23.6992	30.7063	38.002	41.8379	45.832	-0.970703	11.7598	17.3906	22.8906	30.2207	37.1484	40.8652	44.8145
173	-0.929688	14.0195	18.0898	23.6992	30.7161	38.002	41.8379	45.832	-0.970703	11.7539	17.3906	22.8906	30.2305	37.1582	40.8652	44.8203
173.1	-0.929688	14.0195	18.0898	23.6953	30.7258	38.002	41.8379	45.832	-0.958984	11.7578	17.3867	22.8945	30.2305	37.1582	40.8652	44.8203
173.2	-0.929688	14.0195	18.0977	23.6992	30.7258	38.0117	41.834	45.832	-0.958984	11.7637	17.3809	22.9063	30.2402	37.1582	40.875	44.8145
173.3	-0.929688	14.0195	18.0918	23.6992	30.7219	38.0117	41.8281	45.832	-0.958984	11.7637	17.3809	22.9004	30.2402	37.1582	40.875	44.8203
173.4	-0.933594	14.0195	18.0918	23.709	30.7258	38.0117	41.8281	45.832	-0.958984	11.7598	17.3809	22.9004	30.2402	37.1543	40.875	44.8203
173.5	-0.939453	14.0195	18.1016	23.7051	30.7258	38.0215	41.8281	45.832	-0.958984	11.7539	17.3809	22.9063	30.25	37.1602	40.8848	44.8203
173.6	-0.939453	14.0332	18.1016	23.6992	30.7258	38.0215	41.8359	45.832	-0.958984	11.7539	17.377	22.9043	30.25	37.1602	40.8848	44.825
173.7	-0.939453	14.0391	18.1016	23.6992	30.7317	38.0313	41.8301	45.8203	-0.958984	11.7441	17.3711	22.9063	30.25	37.1602	40.8848	44.8203
173.8	-0.929688	14.0391	18.0977	23.6992	30.7258	38.0352	41.8398	45.8203	-0.962891	11.7441	17.3848	22.9102	30.2598	37.1602	40.8848	44.8203
173.9	-0.929688	14.0391	18.0918	23.709	30.7258	38.041	41.8398	45.8203	-0.96875	11.7441	17.3906	22.9102	30.2551	37.1602	40.8887	44.8242
174	-0.933594	14.0352	18.1016	23.7148	30.7258	38.041	41.8398	45.832	-0.96875	11.7441	17.3906	22.9102	30.248	37.1602	40.8906	44.8203
174.1	-0.939453	14.0293	18.1016	23.709	30.7317	38.041	41.8398	45.832	-0.958984	11.7441	17.3906	22.9102	30.248	37.1641	40.8848	44.8105
174.2	-0.949219	14.0293	18.1055	23.7051	30.7258	38.0508	41.8457	45.8203	-0.958984	11.7441	17.3906	22.9199	30.248	37.166	40.8848	44.8145
174.3	-0.949219	14.0293	18.1074	23.7109	30.7258	38.0508	41.8398	45.8203	-0.962891	11.7441	17.3906	22.925	30.2598	37.1699	40.8945	44.8105
174.4	-0.939453	14.0293	18.1016	23.707	30.7395	38.0508	41.8398	45.8105	-0.96875	11.7395	17.3906	22.9226	30.2598	37.1641	40.8848	44.8105
174.5	-0.939453	14.0293	18.1016	23.7012	30.7415	38.0508	41.8398	45.8066	-0.96875	11.7371	17.3809	22.925	30.2598	37.1797	40.8848	44.8105
174.6	-0.939453	14.0293	18.1113	23.7012	30.7356	38.0508	41.8398	45.791	-0.958984	11.7441	17.3809	22.9297	30.2598	37.1797	40.8848	44.8047
174.7	-0.943359	14.0293	18.1113	23.7012	30.7356	38.0508	41.8398	45.791	-0.958984	11.7395	17.3809	22.9297	30.2695	37.1797	40.8848	44.8145
174.8	-0.949219	14.0293	18.1113	23.7109	30.7454	38.0508	41.8398	45.791	-0.958984	11.7371	17.3809	22.9343	30.2598	37.1797	40.8848	44.8105
174.9	-0.949219	14.0293	18.1211	23.707	30.7454	38.0508	41.8457	45.7852	-0.958984	11.7344	17.3809	22.9414	30.2695	37.1797	40.8848	44.8008
175	-0.939453	14.0293	18.1172	23.7012	30.7454	38.0508	41.8398	45.791	-0.958984	11.7344	17.3906	22.9414	30.2559	37.1836	40.8848	44.791
175.1	-0.939453	14.0293	18.1113	23.7109	30.7571	38.0554	41.8398	45.791	-0.958984	11.7441	17.3906	22.9512	30.2598	37.1895	40.8848	44.7949
175.2	-0.949219	14.0293	18.1152	23.7012	30.7571	38.0625	41.8496	45.7813	-0.963623	11.7441	17.3906	22.9512	30.2598	37.1895	40.8848	44.7891
175.3	-0.949219	14.0293	18.1211	23.7012	30.7571	38.0579	41.8496	45.7813	-0.970703	11.7383	17.3945	22.9512	30.2598	37.1895	40.8848	44.7891
175.4	-0.939453	14.0293	18.1211	23.7109	30.7571	38.0554	41.8496	45.7813	-0.970703	11.7441	17.3906	22.9512	30.2598	37.1895	40.8848	44.7793
175.5	-0.943359	14.0293	18.1172	23.7063	30.7532	38.0625	41.8496	45.7813	-0.970703	11.7441	17.4004	22.9648	30.2598	37.1895	40.8848	44.7793
175.6	-0.949219	14.0293	18.1113	23.6992	30.7473	38.0696	41.8457	45.7715	-0.970703	11.7441	17.3906	22.9668	30.2598	37.1895	40.8848	44.7734
175.7	-0.949219	14.0293	18.1152	23.709	30.7571	38.0671	41.8496	45.7715	-0.970703	11.7441	17.3906	22.9609	30.2695	37.1895	40.8848	44.7793
175.8	-0.949219	14.0293	18.1172	23.709	30.7571	38.0742	41.8496	45.7617	-0.970703	11.7441	17.3906	22.9609	30.2656	37.1895	40.8887	44.7695
175.9	-0.949219	14.0391	18.1113	23.709	30.7571	38.0793	41.8496	45.7617	-0.970703	11.7441	17.4004	22.9609	30.25	37.1934	40.8945	44.7695
176	-0.949219	14.0293	18.1113	23.7148	30.7571	38.0723	41.8555	45.7617	-0.970703	11.7441	17.3906	22.9609	30.25	37.1895	40.8906	44.7598
176.1	-0.958984	14.0293	18.1152	23.709	30.7629	38.0723	41.8496	45.7617	-0.974609	11.7441	17.4004	22.9512	30.25	37.1895	40.8945	44.7637
176.2	-0.955078	14.0293	18.1309	23.709	30.7571	38.0723	41.8496	45.7559	-0.976563	11.7344	17.4004	22.9465	30.25	37.1895	40.8945	44.7644
176.3	-0.953125	14.0293	18.127	23.709	30.7571	38.0723	41.8496	45.7617	-0.974609	11.7344	17.3906	22.9395	30.25	37.1895	40.8848	44.7715
176.4	-0.958984	14.0293	18.1211	23.709	30.7571	38.0781	41.8496	45.75	-0.990234	11.7441	17.3906	22.9492	30.25	37.1824	40.8848	44.7617
176.5	-0.958984	14.0293	18.1211	23.7051	30.7571	38.0723	41.8496	45.75	-0.990234	11.748	17.3906	22.9395	30.25	37.1895	40.8887	44.7656
176.6	-0.958984	14.0195	18.1211	23.6992	30.7571	38.0723	41.8496	45.7539	-0.986328	11.7441	17.3906	22.9395	30.25	37.1895	40.9043	44.7715
176.7	-0.958984	14.0195	18.1211	23.709	30.7532	38.0723	41.8496	45.75	-0.980469	11.7441	17.3945	22.9492	30.25	37.1895	40.9043	44.7656
176.8	-0.96875	14.0195	18.1211	23.709	30.7571	38.082	41.8594	45.7441	-0.984375	11.7441	17.4004	22.9395	30.25	37.1895	40.9043	44.7598
176.9	-0.96875	14.0195	18.1309	23.7051	30.7571	38.082	41.8594	45.7461	-0.986328	11.7441	17.4004	22.9395	30.25	37.1895	40.9043	44.7598
177	-0.96875	14.0195	18.1309	23.6992	30.7668	38.0781	41.8594	45.7344	-0.980469	11.7441	17.4004	22.9395	30.2402	37.1895	40.9043	44.7539
177.1	-0.958984	14.0195	18.1309	23.6895	30.7668	38.0723	41.8594	45.7402	-0.980469	11.7441	17.4004	22.9395	30.2539	37.1895	40.9004	44.7598
177.2	-0.958984	14.0195	18.1211	23.6895	30.7668	38.0723	41.8594	45.7344	-0.980469	11.7441	17.4043	22.9297	30.2559	37.1895	40.8984	44.7539
177.3	-0.962891	14.0195	18.1211	23.6992	30.7766	38.0723	41.8547	45.7305	-0.984375	11.7441	17.4004	22.9297	30.25	37.1934	40.9004	44.7598
177.4	-0.964844	14.0195	18.1211	23.6953	30.7727	38.0723	41.8523	45.7207	-0.990234	11.748	17.4004	22.9297	30.25	37.1895	40.8984	44.7539
177.5	-0.96875	14.0195	18.1211	23.7031	30.7668	38.0723	41.8594	45.7246	-0.990234	11.7539	17.4004	22.9297	30.25	37.1895	40.9043	44.7598
177.6	-0.962891	14.0195	18.1211	23.6953	30.7766	38.0762	41.8547	45.7305	-0.996094	11.7539	17.4004	22.9297	30.2539	37.1895	40.9141	44.7539
177.7	-0.978516	14.0195	18.1211	23.6895	30.7766	38.082	41.8477	45.7207	-0.990234	11.7539	17.3953	22.9297	30.2598	37.1895	40.9141	44.75
177.8	-0.978516	14.0195	18.1211	23.6895	30.7864	38.082	41.8594	45.7246	-0.990234	11.7441	17.4023	22.9297	30.2598	37.1895	40.9141	44.75
177.9	-0.978516	14.0195	18.1211	23.6895	30.7817	38.082	41.8594	45.7207	-0.994141	11.7441	17.4023	22.918	30.2598	37.1895	40.9141	44.7441
178	-0.978516	14.0195	18.1211	23.6992	30.7747	38.0781	41.8594	45.7207	-1	11.7441	17.4023	22.918	30.2598	37.1836	40.9141	44.75
178.1	-0.978516	14.0195	18.1211	23.6992	30.7747	38.0723	41.864	45.7136	-1.00781	11.7441	17.3926	22.918	30.2598	37.1895	40.9102	44.7449
178.2	-0.978516	14.0234	18.1211	23.6992	30.7747	38.0723	41.8665	45.7246	-0.990234	11.7441	17.3926	22.918	30.2598	37.1895	40.9043	44.752
178.3	-0.99292	14.0293	18.1211	23.6992	30.7864	38.0723	41.8594	45.7207	-1.00195	11.7441	17.3828	22.918	30.2695	37.1855	40.9043	44.7422
178.4	-0.995361	14.0195	18.1211	23.6953	30.7864	38.0859	41.8594	45.7246	-1.00195	11.7441	17.3828	22.918	30.2695	37.1738	40.9004	44.7461
178.5	-0.988281	14.0195	18.1211	23.6895	30.7864	38.0879	41.8594	45.7207	-1.00195	11.7441	17.3828	22.918	30.2695	37.1797	40.8945	44.752
178.6	-0.99292	14.0195	18.1211	23.6895	30.7864	38.0859	41.8594	45.7207	-1.00195	11.748	17.3828	22.918	30.2695	37.1797	40.8945	44.7441
178.7	-1	14.0195	18.1211	23.6895	30.7864	38.0918	41.8652	45.7109	-1.00195	11.7539	17.3828	22.918	30.2734	37.1797	40.8945	44.7402
178.8	-1	14.0195	18.1211	23.6895	30.791	38.0918	41.8594	45.7109	-1.00195	11.7441	17.3867	22.9226	30.2793	37.1699	40.8945	44.7441
178.9	-1	14.0098	18.1211	23.6895	30.7935	38.0918	41.8594	45.7051	-1.00195	11.748	17.3828	22.925	30.2793	37.1699	40.8945	44.75
179	-1	14.0098	18.1211	23.6895	30.7864	38.0879	41.8691	45.7109	-1.00195	11.7539	17.3828	22.918	30.2793	37.1699	40.8945	44.7441
179.1	-1	14.0195	18.1211	23.6992	30.7864	38.082	41.8691	45.7109	-1.00195	11.7539	17.3828	22.9082	30.2793	37.1699	40.8848	44.7539
179.2	-1	14.0098	18.1211	23.6953	30.7961	38.082	41.8789	45.7109	-1.00195	11.7539	17.3926	22.9082	30.2695	37.1699	40.8848	44.75
179.3	-1	14.0098	18.1211	23.6895	30.7961	38.0918	41.875	45.7109	-1.00195	11.7539	17.3867	22.9082	30.2695	37.1699	40.8848	44.7539
179.4	-1	14.0098	18.1211	23.6895	30.7961	38.082	41.8691	45.7012	-1.00195	11.7578	17.3926	22.9082	30.2742	37.1699	40.8848	44.75
179.5	-1	14.0137	18.1211	23.6992	30.7961	38.0781	41.875	45.7051	-1.00195	11.7637	17.3926	22.8984	30.2813	37.1641	40.8848	44.7539
179.6	-1.00977	14.0156	18.1211	23.6992	30.8059	38.0723	41.8691	45.7012	-1.00586	11.7539	17.3965	22.8984	30.2813	37.1699	40.8848	44.7539
179.7	-1.00977	14	18.1211	23.6992	30.8059	38.0684	41.8691	45.7012	-1.01172	11.7539	17.4023	22.9031	30.2813	37.1699	40.8848	44.7598
179.8	-1.00977	14.0039	18.1211	23.6953	30.8059	38.0625	41.8789	45.6953	-1.01172	11.7578	17.3926	22.9055	30.2668	37.1699	40.8848	44.7598
179.9	-1.00977	14.0098	18.1211	23.6895	30.8059	38.0723	41.8789	45.7012	-1.01172	11.7539	17.3926	22.8887	30.2644	37.1699	40.8848	44.7546
180	-1.00977	14.0098	18.1211	23.6895	30.8059	38.0723	41.8789	45.7051	-1.00781	11.7539	17.3926	22.8887	30.2715	37.1699	40.875	44.7617
180.1	-1.01367	14.0098	18.1211	23.6855	30.8157	38.0684	41.8789	45.7109	-1.00586	11.7637	17.3926	22.8887	30.2715	37.1699	40.875	44.7559
180.2	-1.01953	14.0039	18.1211	23.6797	30.8157	38.0625	41.8887	45.6992	-1.00781	11.7539	17.3926	22.8933	30.2754	37.1641	40.8887	44.7656
180.3	-1.01953	14.0098	18.1211	23.6797	30.8157	38.0625	41.8887	45.6934	-1.00586	11.7539	17.3926	22.8906	30.2813	37.1699	40.8848	44.7754
180.4	-1.01953	14.0098	18.1211	23.6914	30.8157	38.0625	41.8984	45.6992	-1.00781	11.7539	17.3926	22.8906	30.2813	37.1699	40.8848	44.7695
180.5	-1.01953	14.0098	18.1211	23.6914	30.8157	38.0723	41.8945	45.7039	-1.00586	11.7585	17.3809	22.8906	30.2813	37.1699	40.8848	44.7734
180.6	-1.01953	14.0098	18.1172	23.6914	30.8157	38.0723	41.8887	45.7109	-1.01172	11.7656	17.3848	22.8906	30.2695	37.1699	40.8848	44.7832
180.7	-1.02344	14.0137	18.1113	23.6868	30.8157	38.0723	41.9004	45.7012	-1.01172	11.7656	17.3906	22.8906	30.2695	37.1602	40.8945	44.7832
180.8	-1.03516	14.0195	18.125	23.6843	30.8118	38.0723	41.8965	45.7012	-1.01172	11.7695	17.3906	22.8906	30.2734	37.1602	40.8887	44.7832
180.9	-1.0332	14.0195	18.1172	23.6965	30.8098	38.0723	41.8906	45.7051	-1.01172	11.7617	17.3906	22.8809	30.2793	37.1641	40.9004	44.7891
181	-1.03906	14.0195	18.1113	23.6895	30.8215	38.082	41.8906	45.7012	-1.01172	11.7559	17.3906	22.8809	30.291	37.1699	40.8945	44.7839
181.1	-1.0293	14.0195	18.1152	23.6953	30.8157	38.082	41.8906	45.7012	-1.01172	11.7559	17.3906	22.8711	30.2949	37.1699	40.8945	44.7949
181.2	-1.0293	14.0195	18.127	23.6895	30.8157	38.0781	41.8906	45.7051	-1.01172	11.7559	17.3906	22.8711	30.3008	37.1699	40.8945	44.791
181.3	-1.0293	14.0195	18.1211	23.6895	30.8118	38.0723	41.9004	45.7012	-1.01172	11.7559	17.3906	22.8711	30.3008	37.1699	40.8945	44.7813
181.4	-1.0293	14.0117	18.1211	23.6895	30.8157	38.0723	41.9004	45.7012	-1.01172	11.7598	17.3906	22.8711	30.3008	37.1699	40.8945	44.7852
181.5	-1.0332	14.0176	18.1113	23.6992	30.8157	38.0723	41.9004	45.7012	-1.02148	11.7656	17.4023	22.8711	30.2891	37.1699	40.8945	44.7813
181.6	-1.03906	14.0293	18.125	23.6992	30.8157	38.0723	41.9004	45.6953	-1.02148	11.7656	17.3906	22.8711	30.2891	37.1699	40.8945	44.7852
181.7	-1.03906	14.0293	18.127	23.6992	30.8157	38.0723	41.9004	45.7012	-1.02148	11.7656	17.3945	22.8711	30.2891	37.1699	40.8945	44.791
181.8	-1.03906	14.0293	18.1211	23.6953	30.8254	38.0723	41.9004	45.7012	-1.02148	11.7656	17.4004	22.8652	30.2891	37.1602	40.8945	44.7852
181.9	-1.03906	14.0293	18.1211	23.6895	30.8215	38.084	41.9102	45.6953	-1.02539	11.7539	17.4004	22.8711	30.2891	37.1641	40.8945	44.7793
182	-1.03906	14.0176	18.125	23.6992	30.8157	38.0723	41.9063	45.7012	-1.03125	11.7539	17.4004	22.8809	30.2891	37.1699	40.8945	44.7734
182.1	-1.0293	14.0176	18.1309	23.6992	30.8157	38.0723	41.9004	45.7051	-1.03125	11.7539	17.4004	22.8809	30.2891	37.1699	40.8945	44.7832
182.2	-1.0332	14.0293	18.1211	23.6992	30.8157	38.084	41.9102	45.7109	-1.03125	11.7539	17.3906	22.8809	30.2793	37.1699	40.8945	44.7793
182.3	-1.03906	14.0293	18.1211	23.6992	30.8254	38.0801	41.9063	45.7109	-1.01758	11.748	17.3945	22.8711	30.2832	37.1699	40.8906	44.7832
182.4	-1.04297	14.0215	18.1211	23.6992	30.8254	38.0781	41.9102	45.7148	-1.01563	11.7539	17.4004	22.875	30.2891	37.1699	40.8848	44.7839
182.5	-1.03906	14.0273	18.1113	23.6992	30.8254	38.084	41.9102	45.7207	-1.02148	11.7539	17.4004	22.877	30.2891	37.1699	40.8848	44.791
182.6	-1.04883	14.0273	18.1152	23.6992	30.8254	38.0723	41.9055	45.7109	-1.02148	11.7539	17.4004	22.875	30.2891	37.1738	40.8848	44.7852
182.7	-1.03906	14.0273	18.1211	23.6992	30.8215	38.084	41.8984	45.7109	-1.02148	11.7441	17.4004	22.8809	30.2891	37.1797	40.8848	44.7813
182.8	-1.03906	14.0273	18.1211	23.7051	30.8196	38.0723	41.8984	45.7109	-1.02148	11.7441	17.4004	22.8809	30.293	37.1836	40.8809	44.7813
182.9	-1.03906	14.0273	18.1211	23.7031	30.8254	38.0723	41.8984	45.7109	-1.02148	11.7441	17.4004	22.8848	30.2988	37.1895	40.875	44.7852
183	-1.03906	14.0273	18.1211	23.709	30.8215	38.084	41.9082	45.7109	-1.02148	11.748	17.4004	22.8906	30.2988	37.1895	40.875	44.7813
183.1	-1.03906	14.0222	18.1211	23.709	30.8196	38.084	41.9082	45.7109	-1.02148	11.7539	17.4004	22.8906	30.2988	37.1895	40.8652	44.7852
183.2	-1.03906	14.0293	18.1211	23.709	30.8254	38.084	41.9043	45.7109	-1.02148	11.7539	17.4004	22.8906	30.2988	37.1895	40.8652	44.791
183.3	-1.03906	14.0293	18.1211	23.709	30.8254	38.084	41.8984	45.7109	-1.02148	11.7441	17.4004	22.8906	30.3027	37.1777	40.8652	44.7813
183.4	-1.03906	14.0293	18.1211	23.709	30.8254	38.084	41.9082	45.7031	-1.00977	11.7441	17.4004	22.8945	30.3086	37.1777	40.8652	44.7813
183.5	-1.03906	14.0195	18.1211	23.7148	30.8254	38.084	41.8945	45.7207	-1.00977	11.7441	17.4004	22.9004	30.3086	37.1824	40.875	44.7754
183.6	-1.04883	14.0195	18.1211	23.709	30.8254	38.0801	41.8984	45.7207	-1.00977	11.7441	17.4102	22.9004	30.3086	37.1895	40.875	44.7852
183.7	-1.04883	14.0195	18.1211	23.709	30.8254	38.0742	41.8984	45.7207	-1.00977	11.7383	17.4102	22.9004	30.3086	37.1895	40.8691	44.7793
183.8	-1.04883	14.0195	18.1211	23.7051	30.8254	38.0742	41.8984	45.7207	-1.00977	11.7441	17.4102	22.9004	30.3086	37.1895	40.8848	44.7832
183.9	-1.05273	14.0195	18.125	23.7031	30.8254	38.0742	41.8984	45.7207	-1	11.7441	17.4102	22.9004	30.3086	37.1934	40.875	44.7832
184	-1.04492	14.0098	18.1309	23.7148	30.8254	38.0742	41.8984	45.7207	-1.00977	11.7441	17.4102	22.9004	30.3086	37.1953	40.875	44.7891
184.1	-1.03906	14.0137	18.1309	23.709	30.8254	38.0742	41.8984	45.7207	-1.00391	11.748	17.4102	22.9102	30.3125	37.1895	40.875	44.7891
184.2	-1.03906	14.0195	18.1309	23.709	30.8254	38.0781	41.9043	45.7207	-1.00977	11.7441	17.4102	22.9004	30.3184	37.1895	40.875	44.7832
184.3	-1.0293	14.0195	18.1309	23.7168	30.8254	38.0801	41.8984	45.7253	-1.00977	11.7441	17.4102	22.9004	30.3184	37.1895	40.8789	44.7793
184.4	-1.03906	14.0195	18.1309	23.7109	30.8254	38.0742	41.8945	45.7324	-1.00977	11.7441	17.4102	22.9004	30.3184	37.1934	40.8848	44.7839
184.5	-1.03906	14.0156	18.1309	23.7148	30.8215	38.0742	41.8887	45.7324	-1.00977	11.7441	17.4102	22.8965	30.3184	37.1992	40.875	44.791
184.6	-1.0332	14.0137	18.1309	23.7168	30.8157	38.0742	41.8926	45.7324	-1.00977	11.7383	17.4102	22.8945	30.3086	37.1992	40.875	44.7949
184.7	-1.03906	14.0195	18.1309	23.7109	30.8274	38.0742	41.8984	45.7324	-1.00977	11.7441	17.4102	22.9004	30.3086	37.1992	40.875	44.791
184.8	-1.03906	14.0195	18.1309	23.7109	30.8274	38.0742	41.8984	45.7246	-1.00977	11.7441	17.4102	22.9004	30.3132	37.1992	40.875	44.7949
184.9	-1.03906	14.0195	18.1211	23.7168	30.8274	38.0742	41.8945	45.7305	-1.00977	11.7441	17.4102	22.9004	30.3203	37.2109	40.875	44.8008
185	-1.03906	14.0195	18.1211	23.7109	30.8274	38.0742	41.8926	45.7305	-1.00977	11.7344	17.4102	22.9004	30.3203	37.1992	40.875	44.8008
185.1	-1.03906	14.0195	18.125	23.7109	30.8274	38.0742	41.8984	45.7305	-1.00977	11.7344	17.4102	22.9004	30.3203	37.2031	40.875	44.7949
185.2	-1.03906	14.0195	18.127	23.7109	30.8118	38.0742	41.8984	45.7305	-1.01367	11.7344	17.4102	22.9004	30.3203	37.209	40.875	44.8008
185.3	-1.04297	14.0195	18.1113	23.7109	30.8176	38.0742	41.8984	45.7344	-1.01563	11.7344	17.4141	22.8926	30.3203	37.209	40.8711	44.8008
185.4	-1.04883	14.0195	18.1113	23.7109	30.8176	38.0742	41.8984	45.7402	-1.01367	11.7344	17.4199	22.8984	30.3203	37.209	40.8691	44.8047
185.5	-1.04883	14.0195	18.1152	23.7109	30.8176	38.0742	41.8945	45.7402	-1.00977	11.7266	17.4199	22.9102	30.3203	37.209	40.875	44.8008
185.6	-1.04883	14.0098	18.1211	23.7109	30.8176	38.0742	41.8887	45.752	-1.01953	11.7324	17.4199	22.9102	30.3242	37.209	40.875	44.8047
185.7	-1.04297	14.0137	18.1211	23.7207	30.8176	38.0742	41.8887	45.752	-1.00586	11.7371	17.4199	22.9102	30.3301	37.209	40.8848	44.8008
185.8	-1.04883	14.0293	18.1211	23.7207	30.8059	38.0879	41.8887	45.7402	-1	11.7441	17.4199	22.9102	30.3301	37.209	40.8848	44.8008
185.9	-1.04883	14.0293	18.1257	23.7207	30.8059	38.0801	41.8848	45.7402	-1	11.7441	17.4199	22.9141	30.334	37.209	40.8809	44.8047
186	-1.04883	14.0195	18.1328	23.7207	30.8059	38.0742	41.8887	45.7402	-1	11.7441	17.4199	22.9199	30.3359	37.209	40.8789	44.8105
186.1	-1.04883	14.0195	18.1328	23.7207	30.8059	38.0742	41.8887	45.7402	-1	11.7441	17.4141	22.9199	30.334	37.2051	40.8848	44.8105
186.2	-1.03906	14.0195	18.1328	23.7168	30.8059	38.084	41.8887	45.752	-1	11.7383	17.4258	22.9199	30.3398	37.2031	40.8848	44.8145
186.3	-1.03516	14.0254	18.1328	23.7109	30.802	38.0742	41.8887	45.752	-1	11.7539	17.4238	22.9199	30.3398	37.209	40.8809	44.8203
186.4	-1.0293	14.0137	18.1328	23.7109	30.7961	38.084	41.8887	45.752	-1	11.7441	17.4297	22.9199	30.3398	37.2168	40.8789	44.8086
186.5	-1.0293	14.0293	18.123	23.7148	30.7961	38.0742	41.8887	45.752	-1	11.748	17.4297	22.9199	30.3496	37.2109	40.8848	44.8086
186.6	-1.0293	14.0293	18.123	23.7207	30.7961	38.0742	41.8887	45.7402	-1	11.7539	17.4297	22.9199	30.3496	37.2109	40.8906	44.8132
186.7	-1.0293	14.0254	18.123	23.7207	30.7961	38.084	41.8887	45.7402	-1	11.7539	17.4258	22.9238	30.3496	37.2109	40.8848	44.8203
186.8	-1.0293	14.0195	18.123	23.7168	30.7922	38.084	41.8887	45.7441	-1	11.75	17.4199	22.9297	30.3496	37.2109	40.8848	44.8203
186.9	-1.0293	14.0195	18.1172	23.7109	30.7981	38.084	41.8887	45.7617	-0.996094	11.7441	17.4199	22.9297	30.3457	37.2109	40.8848	44.8105
187	-1.0293	14.0137	18.123	23.7109	30.7981	38.084	41.8887	45.7617	-0.994141	11.7441	17.4141	22.9297	30.3398	37.2109	40.875	44.8242
187.1	-1.0293	14.0195	18.123	23.7109	30.7942	38.0742	41.8887	45.7617	-1.00977	11.748	17.4199	22.9297	30.3398	37.2109	40.8887	44.8203
187.2	-1.0293	14.0195	18.123	23.7109	30.7883	38.0742	41.8887	45.7617	-1.00977	11.7539	17.4102	22.9297	30.3398	37.2109	40.8945	44.834
187.3	-1.03906	14.0195	18.123	23.7109	30.7883	38.084	41.8887	45.7617	-1	11.7539	17.4102	22.9297	30.3398	37.2109	40.8945	44.8301
187.4	-1.03906	14.0156	18.123	23.7109	30.7883	38.084	41.8887	45.7715	-1	11.7539	17.4102	22.9297	30.3301	37.2148	40.8945	44.8301
187.5	-1.03516	14.0098	18.1191	23.7063	30.7883	38.084	41.8887	45.7715	-1	11.7441	17.4102	22.9297	30.3301	37.2207	40.8945	44.834
187.6	-1.0293	14.0098	18.1133	23.6992	30.7883	38.084	41.9004	45.7715	-1	11.7441	17.4102	22.9297	30.3301	37.2168	40.8945	44.8398
187.7	-1.0332	14.0098	18.1016	23.6992	30.7883	38.0801	41.9004	45.7813	-1	11.7441	17.4063	22.9297	30.3301	37.2148	40.8848	44.8398
187.8	-1.03906	14.0098	18.1016	23.6992	30.7883	38.0781	41.9004	45.7813	-1	11.7441	17.4004	22.9297	30.3301	37.2207	40.8848	44.8398
187.9	-1.03906	14.0098	18.1016	23.6992	30.7766	38.084	41.9063	45.7813	-1	11.748	17.4004	22.9297	30.3301	37.2207	40.8945	44.8398
188	-1.03906	14	18.1055	23.6992	30.7766	38.084	41.9004	45.7813	-0.990234	11.7441	17.4004	22.9297	30.334	37.2168	40.8984	44.8398
188.1	-1.0293	14	18.1074	23.6953	30.7766	38.0801	41.9004	45.7813	-1	11.7441	17.4004	22.9297	30.3398	37.2148	40.8945	44.8398
188.2	-1.03906	14	18.1016	23.6992	30.7766	38.0742	41.9004	45.791	-1.00391	11.7441	17.4004	22.9297	30.3398	37.2207	40.8945	44.8438
188.3	-1.03516	14	18.1133	23.6992	30.7766	38.0742	41.9004	45.7871	-1.00977	11.7441	17.4004	22.9297	30.3398	37.2207	40.8945	44.8496
188.4	-1.0293	14	18.1133	23.6992	30.7766	38.0742	41.9004	45.7852	-1.00977	11.7383	17.4004	22.918	30.3359	37.2207	40.8945	44.8496
188.5	-1.0293	14	18.123	23.6992	30.7766	38.0742	41.9102	45.791	-1.00977	11.7441	17.4004	22.918	30.3301	37.2207	40.8945	44.8594
188.6	-1.0293	14	18.123	23.6992	30.7766	38.0742	41.9063	45.791	-1.00977	11.7441	17.4004	22.9343	30.3301	37.2207	40.8984	44.8594
188.7	-1.0332	14	18.123	23.6992	30.7766	38.0696	41.9102	45.8008	-1.00977	11.7441	17.4004	22.9297	30.3262	37.2168	40.9043	44.8594
188.8	-1.03906	14	18.1184	23.709	30.7766	38.0625	41.9102	45.8008	-1.00977	11.748	17.3965	22.9368	30.3203	37.2109	40.9043	44.8594
188.9	-1.03516	14	18.1113	23.7051	30.7766	38.0723	41.9102	45.7969	-1.00977	11.7441	17.3848	22.9343	30.3203	37.2109	40.9141	44.8496
189	-1.0332	13.9961	18.1113	23.6992	30.7766	38.0723	41.9102	45.8008	-1.00977	11.7441	17.3867	22.9414	30.3203	37.2109	40.9141	44.8535
189.1	-1.03906	13.9902	18.1113	23.6992	30.7668	38.0625	41.9153	45.8047	-1.00977	11.7441	17.3848	22.9414	30.3301	37.2109	40.9141	44.8633
189.2	-1.03906	13.9902	18.1113	23.6953	30.772	38.0586	41.9128	45.8066	-1.00977	11.7441	17.3906	22.9414	30.3301	37.2148	40.9141	44.8691
189.3	-1.03906	13.9902	18.1016	23.6895	30.7649	38.0527	41.9199	45.8105	-1.01367	11.748	17.3906	22.9297	30.3301	37.2207	40.9141	44.8691
189.4	-1.03906	13.9902	18.1016	23.6992	30.7649	38.0566	41.9153	45.8105	-1.01563	11.7441	17.377	22.9297	30.3301	37.2168	40.9238	44.8691
189.5	-1.03906	13.9902	18.1113	23.7031	30.7766	38.0625	41.9082	45.8105	-1.00977	11.7441	17.3711	22.9414	30.3301	37.2148	40.9238	44.8691
189.6	-1.0332	14.0039	18.1074	23.709	30.7766	38.0586	41.9082	45.8105	-1.00977	11.7441	17.3711	22.9414	30.3301	37.2207	40.9238	44.8789
189.7	-1.03906	14.0098	18.1016	23.7227	30.7766	38.0625	41.9082	45.8203	-1.00391	11.748	17.3711	22.9414	30.3301	37.2207	40.9238	44.8789
189.8	-1.03906	14.0059	18.1016	23.7246	30.7766	38.0527	41.918	45.8203	-1.00977	11.7441	17.375	22.9297	30.3301	37.2207	40.9238	44.8789
189.9	-1.03906	14	18.1016	23.7148	30.7766	38.0625	41.918	45.832	-1.00977	11.7441	17.3809	22.9297	30.3301	37.209	40.9238	44.8789
190	-1.04883	14	18.1016	23.7129	30.7766	38.0625	41.918	45.832	-1.01563	11.748	17.3711	22.9336	30.3254	37.2129	40.9199	44.8789
190.1	-1.03906	14	18.0977	23.7148	30.7766	38.0625	41.918	45.832	-1.01367	11.7539	17.3711	22.9395	30.3184	37.2188	40.9141	44.875
190.2	-1.03906	14	18.0918	23.7188	30.7766	38.0625	41.9277	45.8418	-1.01953	11.7683	17.3711	22.9395	30.3184	37.2188	40.9238	44.8691
190.3	-1.03906	14	18.0918	23.7188	30.7766	38.0586	41.9238	45.8418	-1.01953	11.7656	17.3711	22.9395	30.3184	37.2188	40.9238	44.8691
190.4	-1.03906	14	18.0918	23.7188	30.7766	38.0527	41.9277	45.8379	-1.00977	11.7656	17.3711	22.9395	30.3184	37.2227	40.9238	44.8691
190.5	-1.03906	14	18.0918	23.7188	30.7727	38.0527	41.9277	45.832	-1.01367	11.7656	17.3711	22.9395	30.3281	37.2285	40.9238	44.8691
190.6	-1.0437	14	18.0918	23.7148	30.7668	38.0566	41.9277	45.8379	-1.01953	11.7656	17.3711	22.9395	30.3281	37.2285	40.9238	44.8809
190.7	-1.04614	13.9902	18.0918	23.709	30.7668	38.0625	41.9277	45.8418	-1.01953	11.7754	17.3613	22.9395	30.3281	37.2324	40.9238	44.8809
190.8	-1.03906	13.9902	18.0879	23.7129	30.7668	38.0625	41.9277	45.8418	-1.01953	11.7754	17.3613	22.9395	30.3281	37.2383	40.9336	44.8809
190.9	-1.03906	13.9902	18.0781	23.7148	30.7668	38.0723	41.9395	45.8418	-1.01953	11.7754	17.3613	22.9395	30.3398	37.2285	40.9336	44.8809
191	-1.0437	13.9902	18.0723	23.709	30.7668	38.0723	41.9355	45.8469	-1.02344	11.7793	17.3613	22.9395	30.3359	37.2285	40.9336	44.8809
191.1	-1.03638	13.9902	18.0723	23.709	30.7668	38.0723	41.9297	45.8398	-1.0293	11.7852	17.3613	22.9395	30.3301	37.2324	40.9375	44.8906
191.2	-1.0293	13.9902	18.082	23.709	30.7668	38.0723	41.9395	45.8398	-1.0293	11.7852	17.3516	22.9395	30.3301	37.2383	40.9531	44.8867
191.3	-1.0293	13.9902	18.0781	23.7051	30.7766	38.0723	41.9395	45.8496	-1.0293	11.7754	17.3516	22.9512	30.3301	37.2383	40.9531	44.8809
191.4	-1.0293	13.9902	18.0762	23.7109	30.7766	38.0723	41.9531	45.8542	-1.03394	11.7715	17.3555	22.9512	30.3301	37.2422	40.957	44.8906
191.5	-1.0293	13.9941	18.0781	23.7109	30.7766	38.0723	41.9551	45.8711	-1.04102	11.7656	17.3613	22.9395	30.3398	37.248	40.959	44.8906
191.6	-1.0293	14	18.0723	23.7109	30.7766	38.0723	41.9492	45.8665	-1.04102	11.7656	17.3613	22.9395	30.3398	37.248	40.9648	44.8906
191.7	-1.0293	14	18.0781	23.7109	30.7805	38.0723	41.959	45.8691	-1.04102	11.7656	17.3613	22.9395	30.3398	37.248	40.9648	44.9004
191.8	-1.0293	13.9961	18.0723	23.707	30.7961	38.0723	41.959	45.8691	-1.04102	11.7656	17.3613	22.9395	30.3457	37.248	40.9531	44.9004
191.9	-1.0293	13.9902	18.0625	23.7012	30.7961	38.0723	41.959	45.8809	-1.04102	11.7539	17.3496	22.9395	30.3398	37.2527	40.957	44.9004
192	-1.0293	13.9902	18.0625	23.7012	30.7961	38.0723	41.959	45.8809	-1.04102	11.7539	17.3496	22.9551	30.3359	37.2598	40.9629	44.9004
192.1	-1.03394	13.9902	18.0625	23.7109	30.7961	38.0723	41.9648	45.8809	-1.04102	11.7578	17.3613	22.957	30.3398	37.2598	40.9629	44.9004
192.2	-1.04102	13.9941	18.0625	23.7109	30.7961	38.0723	41.959	45.8906	-1.04492	11.75	17.3496	22.9395	30.3398	37.2598	40.9746	44.9102
192.3	-1.04102	14	18.0625	23.7207	30.8059	38.082	41.959	45.8906	-1.04688	11.748	17.3496	22.9395	30.3398	37.2598	40.9746	44.9102
192.4	-1.04492	14	18.0586	23.7207	30.8105	38.082	41.9688	45.8906	-1.04102	11.7539	17.3496	22.9395	30.3398	37.2598	40.9746	44.9199
192.5	-1.05078	14	18.0527	23.7168	30.8176	38.082	41.9688	45.9004	-1.04102	11.7539	17.3496	22.9395	30.3398	37.2598	40.9746	44.9199
192.6	-1.05078	14	18.0625	23.7109	30.8274	38.082	41.9688	45.9004	-1.04102	11.7539	17.3542	22.9355	30.3398	37.2598	40.9746	44.9199
192.7	-1.05078	14	18.0625	23.7207	30.8274	38.082	41.9746	45.9004	-1.04102	11.748	17.3567	22.9297	30.3398	37.2598	40.9746	44.9297
192.8	-1.05078	14	18.0625	23.7109	30.8274	38.082	41.9688	45.8965	-1.04102	11.7539	17.3542	22.9297	30.3398	37.2637	40.9844	44.9297
192.9	-1.03906	14	18.0579	23.7161	30.8274	38.0918	41.9785	45.8906	-1.03125	11.7539	17.3613	22.9297	30.3496	37.2695	40.9844	44.9297
193	-1.05469	14	18.0554	23.709	30.8274	38.0918	41.9785	45.9004	-1.03125	11.7578	17.3613	22.9199	30.3496	37.2695	40.9844	44.9336
193.1	-1.04883	14	18.0625	23.709	30.8274	38.0918	41.9902	45.9004	-1.03125	11.7598	17.3613	22.9297	30.3496	37.2695	40.9844	44.9492
193.2	-1.04883	14	18.0625	23.7188	30.8274	38.0918	41.9863	45.9102	-1.03125	11.7441	17.3613	22.9336	30.3496	37.2793	40.9844	44.9492
193.3	-1.04883	14	18.0625	23.7188	30.8274	38.0918	41.9805	45.9102	-1.03125	11.7441	17.3613	22.9395	30.3594	37.2793	40.9844	44.9492
193.4	-1.05273	14	18.0625	23.7188	30.8372	38.0918	41.9902	45.9102	-1.03125	11.7441	17.3613	22.9355	30.3555	37.2793	40.9805	44.9453
193.5	-1.05859	14	18.0625	23.7188	30.8372	38.0918	41.9863	45.9199	-1.03125	11.7441	17.3613	22.9297	30.3496	37.2793	40.9844	44.9551
193.6	-1.05859	14	18.0625	23.7285	30.8372	38.0957	41.9805	45.9199	-1.03125	11.7344	17.3613	22.9297	30.3594	37.2793	40.9844	44.9609
193.7	-1.05859	14	18.0625	23.7285	30.8372	38.0977	41.9805	45.9199	-1.02148	11.7383	17.373	22.9297	30.3555	37.2793	40.9844	44.9609
193.8	-1.0625	14	18.0625	23.7246	30.8372	38.1016	41.9766	45.9199	-1.02148	11.7441	17.373	22.925	30.3633	37.2793	40.9941	44.9707
193.9	-1.06836	14	18.0625	23.7227	30.8372	38.0957	41.9805	45.9258	-1.03125	11.748	17.373	22.9297	30.3691	37.291	40.9941	44.9707
194	-1.06836	14	18.0625	23.7344	30.8469	38.1016	41.9805	45.9199	-1.03125	11.7539	17.373	22.9343	30.3652	37.291	40.9941	44.9707
194.1	-1.06836	14	18.0723	23.7285	30.8469	38.1113	41.9805	45.9238	-1.03125	11.7539	17.3613	22.9414	30.3594	37.291	40.9941	44.9707
194.2	-1.07227	14	18.0579	23.7285	30.8567	38.1113	41.9902	45.9258	-1.03125	11.7441	17.3613	22.9368	30.3594	37.2793	41	44.9707
194.3	-1.07813	14	18.0508	23.7246	30.8567	38.1113	41.9863	45.9199	-1.02148	11.7441	17.3613	22.9343	30.3691	37.2793	40.9941	44.9668
194.4	-1.06836	14	18.0508	23.7188	30.8567	38.1211	41.9805	45.9297	-1.02148	11.7441	17.3613	22.9465	30.3691	37.2832	40.9941	44.9648
194.5	-1.07227	14	18.0508	23.7285	30.8567	38.1211	41.9805	45.9297	-1.02148	11.7539	17.3613	22.9395	30.3691	37.2891	40.9941	44.9805
194.6	-1.07813	14	18.0508	23.7285	30.8567	38.1211	41.9941	45.9258	-1.02148	11.7441	17.3652	22.9395	30.3691	37.2891	41.0039	44.9805
194.7	-1.07813	14	18.0508	23.7285	30.8665	38.1211	42	45.9297	-1.02148	11.7441	17.3711	22.9355	30.3691	37.2891	41.0039	44.9902
194.8	-1.07813	14	18.0508	23.7285	30.8665	38.1211	42.0059	45.9297	-1.02148	11.7539	17.3672	22.9297	30.3809	37.2969	41.0039	45.0039
194.9	-1.07813	14.0098	18.0508	23.7246	30.8665	38.1328	42	45.9297	-1.02148	11.7539	17.377	22.9297	30.3809	37.291	41.0039	45
195	-1.06836	14.0098	18.0508	23.7188	30.8618	38.1328	42	45.9297	-1.02148	11.7539	17.3789	22.9297	30.3848	37.291	41.0039	44.9961
195.1	-1.06836	14.0098	18.0508	23.7285	30.8665	38.1328	42.0098	45.9414	-1.02148	11.7441	17.373	22.9297	30.3965	37.291	41.0039	44.9941
195.2	-1.06836	14.0098	18.0508	23.7285	30.8665	38.1328	42.0195	45.9414	-1.02539	11.7441	17.373	22.9355	30.3906	37.291	41.0137	45.0098
195.3	-1.06836	14.0098	18.0508	23.7246	30.8665	38.1328	42.0195	45.9414	-1.03125	11.7441	17.373	22.9297	30.3906	37.2793	41.0137	45.0098
195.4	-1.06836	14.0098	18.0508	23.7188	30.8665	38.1426	42.0195	45.9473	-1.03125	11.7441	17.377	22.9297	30.3906	37.2793	41.0137	45.0156
195.5	-1.06836	14.0098	18.0508	23.7148	30.8665	38.1426	42.0293	45.9414	-1.03125	11.7441	17.3789	22.9395	30.3906	37.2793	41.0098	45.0098
195.6	-1.06836	14.0098	18.0508	23.709	30.8665	38.1426	42.0293	45.9414	-1.03125	11.7441	17.373	22.9355	30.3906	37.2793	41.0039	45.0137
195.7	-1.06836	14.0098	18.041	23.709	30.8665	38.1523	42.0293	45.9414	-1.03516	11.7441	17.3828	22.9297	30.3906	37.291	41.0039	45.0293
195.8	-1.0625	14.0098	18.041	23.709	30.8723	38.1523	42.0364	45.9512	-1.04102	11.7402	17.3828	22.9297	30.3867	37.291	41.0137	45.0293
195.9	-1.06836	14.0098	18.0508	23.7207	30.8704	38.1523	42.0293	45.9512	-1.05078	11.7246	17.3828	22.9297	30.3945	37.2793	41.0137	45.0293
196	-1.06836	14.0098	18.0508	23.7168	30.8762	38.1523	42.0293	45.9473	-1.04102	11.7285	17.3828	22.9297	30.4004	37.2793	41.0254	45.0293
196.1	-1.06836	14.0195	18.0508	23.7109	30.8723	38.1621	42.0293	45.9414	-1.04102	11.7344	17.3828	22.9355	30.4004	37.2793	41.0254	45.043
196.2	-1.05859	14.0195	18.0508	23.7109	30.8762	38.1621	42.0391	45.9512	-1.03711	11.7344	17.3828	22.9297	30.4004	37.291	41.0254	45.0488
196.3	-1.05859	14.0195	18.0554	23.7109	30.8762	38.1621	42.0391	45.9512	-1.03516	11.7344	17.3828	22.9297	30.4004	37.2871	41.0215	45.0535
196.4	-1.05859	14.0195	18.0625	23.7168	30.8762	38.1621	42.0391	45.9609	-1.03711	11.7344	17.3828	22.9297	30.4004	37.2695	41.0254	45.0605
196.5	-1.05859	14.0195	18.0579	23.7109	30.8762	38.1719	42.0391	45.9609	-1.03125	11.7344	17.3828	22.9297	30.3965	37.2813	41.0254	45.0605
196.6	-1.05347	14.0195	18.0508	23.7109	30.886	38.1719	42.0449	45.9609	-1.03125	11.7246	17.3828	22.9297	30.3906	37.2813	41.0254	45.0645
196.7	-1.06055	14.0195	18.0554	23.7207	30.886	38.168	42.0391	45.9648	-1.03125	11.7246	17.3828	22.9395	30.3906	37.2813	41.0352	45.0605
196.8	-1.06055	14.0195	18.0579	23.7207	30.8958	38.166	42.0391	45.9805	-1.03125	11.7246	17.3828	22.9355	30.3906	37.2813	41.0352	45.0605
196.9	-1.06055	14.0195	18.0508	23.7168	30.8958	38.168	42.0391	45.9805	-1.03125	11.7148	17.3926	22.9297	30.3906	37.2813	41.0352	45.0645
197	-1.06055	14.0195	18.0508	23.7109	30.8918	38.1719	42.0488	45.9902	-1.03125	11.7285	17.3879	22.9297	30.3867	37.2813	41.0352	45.0703
197.1	-1.06445	14.0195	18.0508	23.7207	30.886	38.1719	42.0488	45.9863	-1.03125	11.7246	17.3711	22.9258	30.3848	37.291	41.0352	45.0703
197.2	-1.06055	14.0195	18.0508	23.7207	30.8958	38.1816	42.0488	45.9805	-1.02734	11.7344	17.3809	22.9297	30.3906	37.291	41.0313	45.0742
197.3	-1.06055	14.0195	18.0508	23.7161	30.8958	38.1816	42.0586	45.9902	-1.01172	11.7246	17.3809	22.9297	30.3906	37.291	41.0352	45.0703
197.4	-1.06055	14.0195	18.0508	23.709	30.8958	38.1816	42.0586	45.9863	-1.01563	11.7344	17.3809	22.9297	30.3906	37.291	41.0352	45.0801
197.5	-1.05078	14.0195	18.0508	23.709	30.8918	38.1816	42.0586	45.9805	-1.02148	11.7246	17.3809	22.9297	30.3906	37.2864	41.0352	45.0801
197.6	-1.05078	14.0156	18.0508	23.7188	30.8958	38.1875	42.0684	45.9922	-1.02148	11.7246	17.3809	22.9258	30.3906	37.2793	41.0352	45.0801
197.7	-1.05078	14.0137	18.0605	23.7148	30.8918	38.1816	42.0684	45.9922	-1.02148	11.7246	17.3809	22.9199	30.3906	37.2793	41.0449	45.0801
197.8	-1.05469	14.0195	18.0508	23.709	30.886	38.1855	42.0684	45.9883	-1.02148	11.7344	17.3809	22.9199	30.3867	37.2793	41.0449	45.084
197.9	-1.05078	14.0293	18.0605	23.709	30.886	38.1875	42.0684	45.9961	-1.01172	11.7305	17.3809	22.9153	30.3848	37.2839	41.0508	45.0898
198	-1.05078	14.0195	18.0605	23.7051	30.886	38.1816	42.0684	46.002	-1.01563	11.7148	17.3809	22.9128	30.3906	37.3008	41.0449	45.0898
198.1	-1.05078	14.0293	18.0566	23.6992	30.8918	38.1816	42.0684	46.0117	-1.02539	11.7246	17.3809	22.9199	30.3906	37.3008	41.041	45.0898
198.2	-1.05469	14.0156	18.0508	23.6992	30.886	38.1914	42.0781	46.0215	-1.03516	11.7148	17.377	22.9297	30.4004	37.3008	41.0352	45.0898
198.3	-1.04883	14.0098	18.0508	23.6992	30.886	38.1914	42.0781	46.0176	-1.04102	11.7148	17.3711	22.9297	30.3965	37.3008	41.0449	45.0801
198.4	-1.04883	14.0195	18.0605	23.709	30.8938	38.1914	42.0742	46.0117	-1.04102	11.7148	17.3711	22.9297	30.3906	37.3008	41.0449	45.084
198.5	-1.04883	14.0195	18.0605	23.709	30.8879	38.1914	42.0781	46.0215	-1.04102	11.7148	17.3711	22.9414	30.3906	37.3008	41.0547	45.0898
198.6	-1.04883	14.0195	18.0566	23.709	30.8879	38.1914	42.0781	46.0215	-1.03125	11.7148	17.3809	22.9414	30.386	37.3008	41.0508	45.0898
198.7	-1.04883	14.0195	18.0508	23.7051	30.8879	38.1914	42.0781	46.0313	-1.03125	11.7188	17.3711	22.9368	30.3789	37.291	41.0352	45.0801
198.8	-1.05273	14.0195	18.0508	23.6992	30.8879	38.1914	42.0742	46.0313	-1.03125	11.7207	17.3809	22.9297	30.3789	37.3047	41.0352	45.0801
198.9	-1.05859	14.0195	18.0566	23.6992	30.8879	38.1875	42.0684	46.0266	-1.03516	11.7188	17.3711	22.9297	30.3789	37.3066	41.0449	45.0801
199	-1.04883	14.0234	18.0508	23.709	30.8879	38.1934	42.0684	46.0195	-1.04102	11.7207	17.3672	22.9297	30.3789	37.3008	41.0449	45.084
199.1	-1.04883	14.0391	18.0508	23.7051	30.8938	38.1934	42.0684	46.0293	-1.04492	11.7031	17.3613	22.9395	30.3789	37.3105	41.0449	45.0898
199.2	-1.04883	14.0352	18.0605	23.6992	30.8879	38.1934	42.0684	46.0293	-1.03906	11.7031	17.3613	22.9355	30.3887	37.3008	41.0449	45.0898
199.3	-1.04883	14.0332	18.0566	23.6992	30.8977	38.1934	42.0762	46.0352	-1.03906	11.707	17.3613	22.9297	30.3887	37.3008	41.0547	45.0898
199.4	-1.03906	14.0352	18.0508	23.6992	30.8977	38.2031	42.0703	46.0293	-1.03906	11.7129	17.3574	22.9297	30.3887	37.3047	41.0547	45.084
199.5	-1.03906	14.0293	18.0508	23.709	30.8931	38.2031	42.0801	46.0293	-1.03906	11.7129	17.3516	22.9297	30.3887	37.3105	41.0547	45.0898
199.6	-1.0293	14.0293	18.0586	23.709	30.8958	38.2031	42.0801	46.041	-1.04297	11.7168	17.3516	22.9297	30.3887	37.3105	41.0547	45.0898
199.7	-1.0293	14.0391	18.0527	23.7051	30.8958	38.2031	42.0801	46.041	-1.03906	11.7227	17.3516	22.9297	30.3887	37.3105	41.0664	45.0898
199.8	-1.0293	14.0391	18.0527	23.6992	30.8958	38.2031	42.0801	46.0508	-1.03906	11.7188	17.3516	22.9297	30.3887	37.3105	41.0664	45.0898
199.9	-1.0293	14.0391	18.0527	23.7109	30.9055	38.2031	42.0801	46.0508	-1.04297	11.7129	17.3516	22.9297	30.3887	37.3105	41.0664	45.0898
[truncated: 1,011 more rows]
