# Supplementary material for: Ubiquilin-2 liquid droplets catalyze α-synuclein fibril formation
Source: EMBO J. 2025 Oct 14;44(22):6527–55. doi: 10.1038/s44318-025-00591-1 (PMC12623503; doi:10.1038/s44318-025-00591-1)
Supplement: Supplementary file 9 — EV Figures Source Data [file 44318_2025_591_MOESM9_ESM.zip › EMBOJ-2025-121908R1_SourceDataForEV/Expanded View Figure 4/EV4A/(b)_Numerical data.xlsx]

## Sheet: UBQLN4
Cycle=4_Fc=2-1_X	Cycle=4_Fc=2-1_Y	Cycle=5_Fc=2-1_Y	Cycle=6_Fc=2-1_Y	Cycle=7_Fc=2-1_Y	Cycle=8_Fc=2-1_Y	Cycle=9_Fc=2-1_Y	Cycle=10_Fc=2-1_Y	Cycle=11_Fc=2-1_Y	Cycle=12_Fc=2-1_Y	Cycle=13_Fc=2-1_Y	Cycle=14_Fc=2-1_Y	Cycle=15_Fc=2-1_Y	Cycle=16_Fc=2-1_Y	Cycle=17_Fc=2-1_Y	Cycle=18_Fc=2-1_Y	Cycle=19_Fc=2-1_Y
0.1	-0.210938	-0.140625	-0.179688	-0.248047	-0.0175781	-0.150391	-0.255127	0.0410156	-0.0605469	-0.185547	-0.0871582	0.240234	-0.0859375	-0.248047	0.00976563	0.0488281
0.2	-0.210938	-0.140625	-0.25	-0.287109	-0.0273438	-0.138672	-0.22583	0.0820313	0	-0.0664063	-0.128174	0.140625	-0.166016	-0.167969	0	0.0292969
0.3	-0.250732	-0.141357	-0.234375	-0.24292	-0.0273438	-0.156982	-0.163696	0.0637207	-0.0437012	-0.0976563	-0.112549	0.0754395	-0.162109	-0.159424	-0.026123	0.0390625
0.4	-0.300781	-0.169922	-0.21875	-0.214111	-0.0332031	-0.150391	-0.0852051	0.0195313	-0.0578613	-0.119141	-0.083252	0.036377	-0.167969	-0.132813	-0.101563	0.0585938
0.5	-0.364014	-0.179688	-0.199219	-0.177734	-0.0351563	-0.126953	-0.0917969	-0.0332031	-0.0515137	-0.138672	-0.083252	-0.00195313	-0.169922	-0.0957031	-0.115234	0.0644531
0.6	-0.386719	-0.179688	-0.183594	-0.174561	-0.0175781	-0.122314	-0.124268	-0.0280762	-0.0390625	-0.108643	-0.0754395	-0.03125	-0.160156	-0.0527344	-0.0898438	0.0410156
0.7	-0.380859	-0.160156	-0.197998	-0.212891	-0.0253906	-0.103516	-0.135986	-0.0292969	-0.0351563	-0.104248	-0.0898438	-0.0449219	-0.148438	-0.0410156	-0.0742188	0.0324707
0.8	-0.361328	-0.140625	-0.201172	-0.210938	-0.0175781	-0.0925293	-0.13208	-0.0371094	-0.0625	-0.0917969	-0.116455	-0.0371094	-0.140625	-0.03125	-0.0664063	0.0195313
0.9	-0.339844	-0.129639	-0.201172	-0.189453	-0.0222168	-0.0949707	-0.106689	-0.0488281	-0.0546875	-0.0742188	-0.110596	-0.0449219	-0.134766	-0.0449219	-0.0527344	0.0195313
1	-0.335938	-0.15625	-0.201172	-0.199219	-0.0234375	-0.0878906	-0.102783	-0.0351563	-0.0566406	-0.0898438	-0.106689	-0.0429688	-0.138672	-0.0507813	-0.0703125	0.0253906
1.1	-0.324219	-0.15625	-0.185547	-0.189453	-0.0195313	-0.0925293	-0.118408	-0.0332031	-0.0761719	-0.103516	-0.10083	-0.0339355	-0.144531	-0.046875	-0.0742188	0.015625
1.2	-0.316406	-0.169922	-0.189453	-0.185547	-0.0175781	-0.103516	-0.118408	-0.0332031	-0.0625	-0.113281	-0.106689	-0.0449219	-0.144531	-0.0410156	-0.0839844	0.00976563
1.3	-0.305908	-0.181641	-0.205078	-0.179688	-0.0332031	-0.0957031	-0.132813	-0.0332031	-0.0683594	-0.133545	-0.106689	-0.0546875	-0.134766	-0.041748	-0.0898438	0.00585938
1.4	-0.279297	-0.189453	-0.205078	-0.183594	-0.0429688	-0.09375	-0.145752	-0.0429688	-0.0632324	-0.144531	-0.110596	-0.0742188	-0.148438	-0.0488281	-0.0820313	-0.00976563
1.5	-0.293701	-0.197266	-0.210938	-0.189453	-0.0390625	-0.0898438	-0.149658	-0.057373	-0.0703125	-0.160156	-0.106689	-0.0742188	-0.154297	-0.0527344	-0.0917969	-0.0136719
1.6	-0.294922	-0.191406	-0.210938	-0.193359	-0.0332031	-0.0800781	-0.155518	-0.0605469	-0.0703125	-0.160156	-0.110596	-0.0664063	-0.158936	-0.0507813	-0.0925293	-0.00976563
1.7	-0.294922	-0.185547	-0.210938	-0.199219	-0.0390625	-0.0800781	-0.145752	-0.0507813	-0.0605469	-0.166016	-0.116455	-0.0527344	-0.179688	-0.0566406	-0.0996094	-0.00976563
1.8	-0.304688	-0.191406	-0.214844	-0.199219	-0.0390625	-0.0742188	-0.145752	-0.0546875	-0.0605469	-0.160156	-0.116455	-0.0585938	-0.189453	-0.0605469	-0.0996094	-0.0175781
1.9	-0.310547	-0.195313	-0.217529	-0.199219	-0.0371094	-0.0800781	-0.139893	-0.0605469	-0.0605469	-0.169922	-0.116455	-0.0625	-0.189453	-0.0664063	-0.09375	-0.0195313
2	-0.300781	-0.191406	-0.230469	-0.193359	-0.0488281	-0.0742188	-0.145752	-0.0644531	-0.0644531	-0.166016	-0.10083	-0.0683594	-0.185547	-0.0703125	-0.103516	-0.0234375
2.1	-0.292969	-0.191406	-0.220703	-0.199219	-0.041748	-0.0800781	-0.139893	-0.0605469	-0.0703125	-0.158203	-0.116455	-0.0683594	-0.189453	-0.0664063	-0.0996094	-0.0292969
2.2	-0.298828	-0.191406	-0.220703	-0.191406	-0.0390625	-0.0839844	-0.149658	-0.0605469	-0.0664063	-0.168701	-0.111328	-0.0722656	-0.185547	-0.0566406	-0.103516	-0.0339355
2.3	-0.292969	-0.184326	-0.224609	-0.197266	-0.0429688	-0.0898438	-0.155518	-0.0644531	-0.0605469	-0.179688	-0.118408	-0.0722656	-0.179688	-0.0605469	-0.109375	-0.03125
2.4	-0.289063	-0.195313	-0.220703	-0.191406	-0.0390625	-0.0898438	-0.159424	-0.0605469	-0.0644531	-0.175781	-0.108643	-0.078125	-0.179688	-0.0605469	-0.0996094	-0.0214844
2.5	-0.292969	-0.201172	-0.220703	-0.201172	-0.0292969	-0.0898438	-0.165283	-0.0605469	-0.0605469	-0.169922	-0.112549	-0.072998	-0.185547	-0.0664063	-0.103516	-0.0214844
2.6	-0.298828	-0.205078	-0.210938	-0.207031	-0.0332031	-0.09375	-0.155518	-0.0644531	-0.0605469	-0.175781	-0.118408	-0.0800781	-0.179688	-0.0664063	-0.109375	-0.015625
2.7	-0.292969	-0.214844	-0.214844	-0.201172	-0.0351563	-0.0996094	-0.155518	-0.0625	-0.0546875	-0.169922	-0.118408	-0.0703125	-0.185547	-0.0605469	-0.0996094	-0.0253906
2.8	-0.298828	-0.210938	-0.220703	-0.207031	-0.0332031	-0.0898438	-0.155518	-0.0683594	-0.0605469	-0.179688	-0.110596	-0.0742188	-0.18042	-0.0664063	-0.0996094	-0.03125
2.9	-0.293701	-0.210938	-0.220703	-0.21167	-0.0292969	-0.09375	-0.149658	-0.0625	-0.0644531	-0.175781	-0.116455	-0.0800781	-0.191406	-0.0566406	-0.103516	-0.03125
3	-0.300781	-0.214844	-0.210938	-0.21875	-0.0332031	-0.0878906	-0.155518	-0.0722656	-0.0605469	-0.179688	-0.120361	-0.0800781	-0.197266	-0.0612793	-0.109375	-0.0253906
3.1	-0.294922	-0.220703	-0.224609	-0.212891	-0.0292969	-0.0917969	-0.149658	-0.0683594	-0.0644531	-0.185547	-0.120361	-0.0800781	-0.189453	-0.0585938	-0.113281	-0.03125
3.2	-0.300781	-0.214844	-0.230469	-0.212891	-0.0332031	-0.0878906	-0.155518	-0.0722656	-0.0703125	-0.189453	-0.130127	-0.0742188	-0.199219	-0.0625	-0.119141	-0.0351563
3.3	-0.291016	-0.220703	-0.220703	-0.21875	-0.0292969	-0.0925293	-0.155518	-0.078125	-0.0644531	-0.189453	-0.126221	-0.0800781	-0.195313	-0.0585938	-0.113281	-0.03125
3.4	-0.294922	-0.214844	-0.214844	-0.21875	-0.0332031	-0.0996094	-0.147705	-0.0827637	-0.0703125	-0.185547	-0.130127	-0.0839844	-0.195313	-0.0527344	-0.119141	-0.0351563
3.5	-0.300781	-0.220703	-0.224609	-0.222656	-0.0292969	-0.0996094	-0.153564	-0.0800781	-0.0742188	-0.190186	-0.126221	-0.0800781	-0.189453	-0.0625	-0.119141	-0.0449219
3.6	-0.291016	-0.224609	-0.230469	-0.228516	-0.0332031	-0.09375	-0.153564	-0.0839844	-0.0703125	-0.191406	-0.120361	-0.0800781	-0.195313	-0.0566406	-0.123779	-0.0507813
3.7	-0.285156	-0.230469	-0.224609	-0.228516	-0.0273438	-0.0996094	-0.158203	-0.0839844	-0.0703125	-0.197266	-0.126221	-0.0839844	-0.189453	-0.0605469	-0.121094	-0.0546875
3.8	-0.291016	-0.235107	-0.230469	-0.228516	-0.03125	-0.103516	-0.155518	-0.09375	-0.0605469	-0.191406	-0.130859	-0.0898438	-0.199219	-0.0605469	-0.121094	-0.0488281
3.9	-0.294922	-0.242188	-0.234375	-0.228516	-0.0273438	-0.109375	-0.155518	-0.0898438	-0.0644531	-0.197266	-0.137939	-0.0800781	-0.205078	-0.0664063	-0.113281	-0.0534668
4	-0.289063	-0.236328	-0.240234	-0.228516	-0.0273438	-0.113281	-0.159424	-0.09375	-0.0742188	-0.201172	-0.13208	-0.0800781	-0.208984	-0.0605469	-0.119141	-0.0605469
4.1	-0.292969	-0.242188	-0.244141	-0.222656	-0.0222168	-0.109375	-0.165283	-0.0898438	-0.0761719	-0.195313	-0.137939	-0.0800781	-0.209717	-0.0664063	-0.123047	-0.0507813
4.2	-0.292969	-0.242188	-0.240234	-0.232422	-0.0292969	-0.109375	-0.155518	-0.09375	-0.0742188	-0.195313	-0.128174	-0.0839844	-0.220703	-0.0703125	-0.128906	-0.0546875
4.3	-0.298828	-0.246094	-0.240234	-0.228516	-0.0292969	-0.109375	-0.159424	-0.103516	-0.072998	-0.189453	-0.128174	-0.0800781	-0.216797	-0.0664063	-0.132813	-0.0507813
4.4	-0.292969	-0.251953	-0.240234	-0.232422	-0.0292969	-0.113281	-0.169189	-0.109375	-0.0800781	-0.195313	-0.122314	-0.0839844	-0.220703	-0.0703125	-0.138672	-0.0546875
4.5	-0.298828	-0.251953	-0.244873	-0.238281	-0.0234375	-0.119141	-0.165283	-0.113281	-0.0800781	-0.199219	-0.128174	-0.0898438	-0.220703	-0.0761719	-0.142578	-0.0605469
4.6	-0.303467	-0.246094	-0.251953	-0.242188	-0.0292969	-0.113281	-0.169189	-0.109375	-0.0839844	-0.205078	-0.13208	-0.0800781	-0.226563	-0.0664063	-0.142578	-0.0644531
4.7	-0.310547	-0.251953	-0.244141	-0.238281	-0.0292969	-0.119141	-0.175049	-0.114014	-0.0898438	-0.195313	-0.137939	-0.0839844	-0.216797	-0.0710449	-0.148438	-0.0703125
4.8	-0.300781	-0.251953	-0.25	-0.24292	-0.0332031	-0.113281	-0.165283	-0.111328	-0.0800781	-0.199219	-0.130127	-0.0898438	-0.205078	-0.0683594	-0.142578	-0.0742188
4.9	-0.294922	-0.255859	-0.25	-0.238281	-0.0390625	-0.119141	-0.165283	-0.111328	-0.0839844	-0.205078	-0.139893	-0.0827637	-0.208984	-0.0722656	-0.138672	-0.0703125
5	-0.300781	-0.251953	-0.240234	-0.246094	-0.0332031	-0.123047	-0.169189	-0.111328	-0.0800781	-0.199219	-0.145752	-0.0898438	-0.222656	-0.0683594	-0.138672	-0.0644531
5.1	-0.308594	-0.251953	-0.240234	-0.248047	-0.0292969	-0.119141	-0.175049	-0.115234	-0.0800781	-0.195313	-0.135986	-0.0898438	-0.224609	-0.0722656	-0.142578	-0.0703125
5.2	-0.320313	-0.25	-0.248047	-0.248047	-0.0332031	-0.123779	-0.175049	-0.109375	-0.0839844	-0.195313	-0.135986	-0.0898438	-0.21875	-0.0820313	-0.138672	-0.0742188
5.3	-0.314453	-0.261719	-0.263672	-0.255859	-0.0429688	-0.134766	-0.165283	-0.117188	-0.09375	-0.189453	-0.148438	-0.0800781	-0.214844	-0.078125	-0.138672	-0.0839844
5.4	-0.320313	-0.265625	-0.259766	-0.271484	-0.0488281	-0.140625	-0.169189	-0.128906	-0.0898438	-0.199951	-0.167236	-0.0742188	-0.208984	-0.0820313	-0.147217	-0.088623
5.5	-0.314453	-0.264404	-0.259766	-0.267578	-0.0527344	-0.130859	-0.183594	-0.119141	-0.09375	-0.207031	-0.161377	-0.0878906	-0.214844	-0.0917969	-0.150391	-0.105469
5.6	-0.320313	-0.271484	-0.263672	-0.271484	-0.0488281	-0.134766	-0.186768	-0.123047	-0.103516	-0.197266	-0.167236	-0.0898438	-0.209717	-0.0898438	-0.154297	-0.101563
5.7	-0.320313	-0.275391	-0.269531	-0.271484	-0.0488281	-0.140625	-0.190674	-0.128906	-0.113281	-0.197266	-0.171143	-0.0898438	-0.216797	-0.104248	-0.164063	-0.105469
5.8	-0.310547	-0.275391	-0.263672	-0.281982	-0.0527344	-0.132813	-0.200439	-0.132813	-0.109375	-0.201172	-0.171143	-0.09375	-0.207031	-0.111328	-0.169922	-0.101563
5.9	-0.310547	-0.28125	-0.273438	-0.283203	-0.0488281	-0.138672	-0.196533	-0.138672	-0.114014	-0.207031	-0.180908	-0.0898438	-0.210938	-0.117188	-0.173828	-0.0917969
6	-0.302734	-0.271484	-0.269531	-0.279297	-0.0534668	-0.142578	-0.196533	-0.128906	-0.121094	-0.207031	-0.186768	-0.09375	-0.220703	-0.111328	-0.179688	-0.0957031
6.1	-0.308594	-0.275391	-0.269531	-0.283203	-0.0605469	-0.148438	-0.200439	-0.142578	-0.111328	-0.207031	-0.180908	-0.0996094	-0.226563	-0.121094	-0.173828	-0.101563
6.2	-0.308594	-0.28125	-0.264404	-0.279297	-0.0605469	-0.148438	-0.196533	-0.142578	-0.115234	-0.207031	-0.190674	-0.0996094	-0.220703	-0.117188	-0.179688	-0.0898438
6.3	-0.308594	-0.28125	-0.271484	-0.283203	-0.0488281	-0.152344	-0.200439	-0.148438	-0.121094	-0.201172	-0.186768	-0.103516	-0.226563	-0.111328	-0.183594	-0.09375
6.4	-0.302734	-0.275391	-0.271484	-0.289063	-0.0488281	-0.162109	-0.206299	-0.153076	-0.115234	-0.207031	-0.190674	-0.0996094	-0.214844	-0.117188	-0.179688	-0.0996094
6.5	-0.3125	-0.28125	-0.275391	-0.279297	-0.0527344	-0.158203	-0.206299	-0.150391	-0.125	-0.207031	-0.196533	-0.0996094	-0.21875	-0.111328	-0.183594	-0.09375
6.6	-0.304688	-0.275391	-0.271484	-0.283203	-0.0585938	-0.162109	-0.210205	-0.154297	-0.134766	-0.207031	-0.190674	-0.09375	-0.224609	-0.117188	-0.189453	-0.0996094
6.7	-0.302734	-0.285156	-0.275391	-0.289063	-0.0488281	-0.167969	-0.216064	-0.160156	-0.130859	-0.207031	-0.206299	-0.09375	-0.21875	-0.107422	-0.177734	-0.09375
6.8	-0.308594	-0.291016	-0.28125	-0.28125	-0.0527344	-0.162109	-0.219971	-0.164063	-0.134766	-0.207031	-0.196533	-0.0996094	-0.224609	-0.111328	-0.181641	-0.103516
6.9	-0.308594	-0.285156	-0.275391	-0.287109	-0.0585938	-0.177734	-0.22583	-0.164063	-0.140625	-0.210938	-0.201172	-0.0878906	-0.228516	-0.121094	-0.1875	-0.0996094
7	-0.313232	-0.291016	-0.28125	-0.291016	-0.0625	-0.167969	-0.229736	-0.169922	-0.144531	-0.216797	-0.198486	-0.0878906	-0.234375	-0.126953	-0.1875	-0.104248
7.1	-0.315674	-0.294922	-0.273438	-0.296875	-0.0683594	-0.172607	-0.223877	-0.173828	-0.154297	-0.216797	-0.212158	-0.078125	-0.220703	-0.131592	-0.192139	-0.111328
7.2	-0.298828	-0.300781	-0.279297	-0.300781	-0.0585938	-0.183594	-0.21875	-0.166016	-0.144531	-0.205078	-0.212158	-0.0925293	-0.21875	-0.128906	-0.189453	-0.115234
7.3	-0.289063	-0.300781	-0.283203	-0.310547	-0.0625	-0.179688	-0.22583	-0.150391	-0.138672	-0.208984	-0.218018	-0.0898438	-0.224609	-0.128906	-0.189453	-0.115234
7.4	-0.289063	-0.291016	-0.292969	-0.306641	-0.0683594	-0.183594	-0.219971	-0.154297	-0.132813	-0.205078	-0.212158	-0.0898438	-0.214844	-0.121094	-0.189453	-0.130859
7.5	-0.289063	-0.295654	-0.298828	-0.306641	-0.0625	-0.183594	-0.22583	-0.160156	-0.138672	-0.205078	-0.221924	-0.0898438	-0.21875	-0.121094	-0.193359	-0.125
7.6	-0.293701	-0.292969	-0.302734	-0.296875	-0.0722656	-0.189453	-0.229736	-0.164063	-0.143311	-0.205078	-0.231689	-0.09375	-0.224609	-0.126953	-0.193359	-0.134766
7.7	-0.291016	-0.296875	-0.303467	-0.301514	-0.078125	-0.183594	-0.229736	-0.160156	-0.150391	-0.208984	-0.229736	-0.0996094	-0.214844	-0.121094	-0.203125	-0.130859
7.8	-0.291016	-0.302734	-0.310547	-0.3125	-0.0722656	-0.193359	-0.235596	-0.164063	-0.140625	-0.205078	-0.235596	-0.103516	-0.214844	-0.130859	-0.212891	-0.134766
7.9	-0.28125	-0.294922	-0.304688	-0.3125	-0.078125	-0.195313	-0.239502	-0.169922	-0.144531	-0.208984	-0.235596	-0.103516	-0.219482	-0.126953	-0.208984	-0.144531
8	-0.285156	-0.304688	-0.294922	-0.3125	-0.0820313	-0.193359	-0.249268	-0.173828	-0.150391	-0.214844	-0.229736	-0.113281	-0.216797	-0.130859	-0.212891	-0.144531
8.1	-0.291016	-0.310547	-0.291016	-0.3125	-0.0878906	-0.199219	-0.259033	-0.175781	-0.154297	-0.214844	-0.22583	-0.109375	-0.207031	-0.130859	-0.199219	-0.150391
8.2	-0.28125	-0.304688	-0.285156	-0.3125	-0.0827637	-0.199219	-0.259033	-0.162109	-0.150391	-0.214844	-0.216064	-0.109375	-0.201172	-0.126953	-0.193359	-0.155029
8.3	-0.277344	-0.310547	-0.28125	-0.308594	-0.0742188	-0.193359	-0.268799	-0.154297	-0.150391	-0.214844	-0.210938	-0.103516	-0.197266	-0.121094	-0.193359	-0.140625
8.4	-0.271484	-0.304688	-0.275391	-0.298828	-0.0703125	-0.197998	-0.269531	-0.142578	-0.150391	-0.21875	-0.212158	-0.0996094	-0.185547	-0.126953	-0.189453	-0.128906
8.5	-0.271484	-0.308594	-0.273438	-0.285156	-0.0742188	-0.210938	-0.271973	-0.138672	-0.130859	-0.214844	-0.212158	-0.09375	-0.175781	-0.121094	-0.172607	-0.134766
8.6	-0.259766	-0.300781	-0.283203	-0.287109	-0.0722656	-0.210938	-0.269531	-0.132813	-0.125	-0.219482	-0.212158	-0.0983887	-0.162109	-0.109375	-0.169922	-0.123047
8.7	-0.255127	-0.289795	-0.292969	-0.281982	-0.0527344	-0.205078	-0.270752	-0.128906	-0.134766	-0.226563	-0.210205	-0.115234	-0.160156	-0.0820313	-0.173828	-0.101563
8.8	-0.252686	-0.292969	-0.297607	-0.279297	-0.0585938	-0.198486	-0.280518	-0.133545	-0.123047	-0.226563	-0.223877	-0.113281	-0.169922	-0.0664063	-0.169922	-0.0917969
8.9	-0.25	-0.268799	-0.298096	-0.270752	-0.0500488	-0.175781	-0.248535	-0.118408	-0.119141	-0.198486	-0.219971	-0.109375	-0.173828	-0.0507813	-0.157471	-0.0793457
9	-0.247314	-0.244141	-0.277344	-0.240234	-0.0371094	-0.171875	-0.208252	-0.103516	-0.0996094	-0.171875	-0.196533	-0.0773926	-0.179688	-0.0234375	-0.138672	-0.0507813
9.1	-0.21875	-0.216797	-0.279297	-0.198486	-0.0371094	-0.150391	-0.204346	-0.109375	-0.0917969	-0.160156	-0.182861	-0.0332031	-0.146484	-0.0078125	-0.125	-0.046875
9.2	-0.208984	-0.173096	-0.279297	-0.167969	-0.0371094	-0.154297	-0.19458	-0.113281	-0.0703125	-0.154297	-0.156738	0.00976563	-0.150391	-0.0078125	-0.115234	-0.0332031
9.3	-0.205078	-0.150391	-0.279297	-0.154297	-0.0273438	-0.148438	-0.189453	-0.115234	-0.0703125	-0.158203	-0.130127	0.0195313	-0.152344	-0.0078125	-0.0878906	-0.0429688
9.4	-0.208984	-0.146484	-0.251953	-0.148438	-0.0273438	-0.119141	-0.190674	-0.109375	-0.0644531	-0.164063	-0.122314	0.0253906	-0.15625	0.0065918	-0.0500488	-0.0449219
9.5	-0.203125	-0.150391	-0.192627	-0.140625	-0.0371094	-0.0859375	-0.150879	-0.0878906	-0.0703125	-0.168701	-0.114502	0.0273438	-0.151611	0.0175781	-0.0195313	-0.0292969
9.6	-0.164063	-0.138672	-0.175781	-0.132813	-0.0332031	-0.0351563	-0.090332	-0.0664063	-0.0664063	-0.175781	-0.0969238	0.046875	-0.132813	0.03125	-0.0078125	-0.0175781
9.7	-0.0949707	-0.083252	-0.144531	-0.0949707	-0.00390625	0.0319824	-0.0480957	-0.0402832	-0.0507813	-0.153564	-0.0930176	0.0632324	-0.0996094	0.0527344	0.0222168	0.0065918
9.8	-0.0195313	-0.0129395	-0.0531006	0.0250244	0.0612793	0.15979	0.012085	0.0300293	-0.0507813	-0.0706787	-0.0484619	0.0898438	-0.067627	0.072998	0.0827637	0.0351563
9.9	0.0679932	0.323486	0.278931	0.348389	0.248047	0.519897	0.296387	0.0898438	-0.0090332	0.0651855	0.220215	0.141357	-0.0187988	0.115234	0.116455	0.072998
10	0.0378418	0.376587	0.311279	0.356201	0.405884	0.595703	0.297607	-0.0140381	0.0855713	0.339478	0.237793	0.214844	-0.102783	0.0667725	0.0898438	0.0406494
10.1	-0.155029	-0.239502	-0.172607	-0.197632	0.171509	0.0598145	-0.166504	-0.205811	0.0718994	0.339844	-0.146973	0.156616	-0.237549	-0.0437012	-0.0198975	-0.127686
10.2	-0.296509	-0.355469	-0.369141	-0.418335	-0.164063	-0.138672	-0.332031	-0.299561	-0.100342	-0.162842	-0.428223	0.0644531	-0.317627	-0.213257	-0.282471	-0.265259
10.3	-0.548828	-0.81604	-0.826904	-0.704346	-0.566406	-0.501221	-0.824219	-0.560181	-0.375366	-0.415649	-0.908203	-0.109375	-0.752686	-0.493408	-0.697998	-0.478882
10.4	-0.84729	-1.17773	-1.11133	-0.957764	-0.922241	-0.797241	-1.09497	-0.93042	-0.795654	-0.943359	-0.974609	-0.50708	-1.05933	-0.783569	-0.976563	-0.753174
10.5	-1.0144	-1.17969	-1.09692	-1.01367	-1.06055	-0.927734	-1.04541	-1	-0.879639	-1.17114	-1.02466	-0.771118	-1.03442	-0.923828	-0.976563	-0.939453
10.6	-0.997314	-1.1438	-0.987549	-0.950439	-1.00037	-0.844971	-0.969238	-0.952393	-0.915283	-1.08911	-1.02075	-0.910889	-0.920288	-0.872314	-0.971924	-0.919922
10.7	-0.869507	-0.987915	-0.879272	-0.872314	-0.862549	-0.685913	-0.882446	-0.848877	-0.807007	-0.997314	-0.956665	-0.908569	-0.779663	-0.787476	-0.838257	-0.842163
10.8	-0.704346	-0.795288	-0.745361	-0.765991	-0.730835	-0.541382	-0.734863	-0.736694	-0.641846	-0.863647	-0.738281	-0.732788	-0.66333	-0.655518	-0.675049	-0.721924
10.9	-0.62146	-0.675049	-0.647705	-0.651611	-0.616455	-0.445313	-0.633301	-0.618408	-0.53833	-0.731689	-0.462524	-0.583252	-0.583252	-0.567627	-0.568726	-0.635986
11	-0.520752	-0.573486	-0.571533	-0.557861	-0.544922	-0.38208	-0.547363	-0.530518	-0.448486	-0.639893	-0.269165	-0.497314	-0.503174	-0.488281	-0.446533	-0.571533
11.1	-0.419189	-0.457397	-0.501221	-0.468018	-0.469116	-0.321533	-0.461426	-0.456299	-0.368408	-0.591797	-0.190674	-0.41333	-0.427734	-0.422241	-0.337158	-0.483643
11.2	-0.327393	-0.349609	-0.435547	-0.405518	-0.366455	-0.251221	-0.354004	-0.360596	-0.28833	-0.520752	-0.210205	-0.331299	-0.349976	-0.347656	-0.260986	-0.405518
11.3	-0.276611	-0.278564	-0.376221	-0.311768	-0.320313	-0.142944	-0.27002	-0.245361	-0.190674	-0.428955	-0.162598	-0.25708	-0.28125	-0.294189	-0.19458	-0.361328
11.4	-0.234375	-0.235596	-0.323486	-0.25	-0.300781	-0.078125	-0.221191	-0.151611	-0.110596	-0.354736	-0.118408	-0.153564	-0.229736	-0.279297	-0.134766	-0.330078
11.5	-0.207031	-0.201172	-0.291016	-0.242188	-0.28125	-0.0488281	-0.180908	-0.103516	-0.0800781	-0.280518	-0.0930176	-0.0793457	-0.213623	-0.263672	-0.0949707	-0.284424
11.6	-0.214844	-0.195313	-0.267578	-0.230469	-0.249268	-0.0527344	-0.184814	-0.113281	-0.078125	-0.242188	-0.0871582	-0.0390625	-0.221924	-0.25	-0.0827637	-0.239502
11.7	-0.224609	-0.179688	-0.25	-0.21875	-0.197266	-0.0410156	-0.180908	-0.119141	-0.0839844	-0.222656	-0.0910645	-0.0410156	-0.214844	-0.234375	-0.0898438	-0.193359
11.8	-0.240234	-0.162109	-0.25	-0.21875	-0.167236	-0.0507813	-0.184814	-0.123047	-0.0859375	-0.216797	-0.0969238	-0.0332031	-0.219482	-0.216064	-0.0949707	-0.143799
11.9	-0.246094	-0.162109	-0.246094	-0.210938	-0.136719	-0.0546875	-0.184814	-0.132813	-0.0839844	-0.212891	-0.0969238	-0.0390625	-0.226563	-0.185547	-0.0827637	-0.0976563
12	-0.25	-0.162109	-0.240234	-0.195313	-0.115234	-0.0703125	-0.186768	-0.134766	-0.0944824	-0.207031	-0.0969238	-0.0351563	-0.221924	-0.15625	-0.0898438	-0.0800781
12.1	-0.241455	-0.162109	-0.231689	-0.189453	-0.105469	-0.0761719	-0.175049	-0.128906	-0.111328	-0.207031	-0.0773926	-0.0195313	-0.205078	-0.135986	-0.0898438	-0.0761719
12.2	-0.224609	-0.167969	-0.21875	-0.175049	-0.0917969	-0.0664063	-0.184814	-0.119141	-0.102783	-0.207031	-0.083252	-0.0292969	-0.205078	-0.105469	-0.0898438	-0.0703125
12.3	-0.224609	-0.162109	-0.205078	-0.172607	-0.0754395	-0.0559082	-0.190674	-0.123047	-0.0859375	-0.203125	-0.0734863	-0.015625	-0.201172	-0.0800781	-0.0898438	-0.0800781
12.4	-0.214844	-0.150391	-0.195313	-0.179688	-0.0605469	-0.0488281	-0.180908	-0.121094	-0.0800781	-0.203125	-0.0734863	-0.0136719	-0.191406	-0.0722656	-0.0800781	-0.0761719
12.5	-0.205078	-0.128174	-0.185547	-0.175049	-0.0390625	-0.0449219	-0.171143	-0.109375	-0.0664063	-0.193359	-0.0773926	-0.0195313	-0.181641	-0.0703125	-0.0800781	-0.0703125
12.6	-0.207031	-0.121094	-0.179688	-0.167969	-0.03125	-0.0351563	-0.165283	-0.115234	-0.0527344	-0.182861	-0.0825195	-0.0214844	-0.175781	-0.0441895	-0.0754395	-0.0859375
12.7	-0.207031	-0.117188	-0.171875	-0.164063	-0.015625	-0.0253906	-0.160645	-0.105469	-0.0273438	-0.185547	-0.0812988	-0.0234375	-0.181641	-0.0371094	-0.0683594	-0.0722656
12.8	-0.202393	-0.121094	-0.169922	-0.167969	-0.00585938	-0.0253906	-0.175049	-0.10083	-0.00976563	-0.177734	-0.0871582	-0.0253906	-0.171875	-0.0371094	-0.0585938	-0.0722656
12.9	-0.185547	-0.121094	-0.166016	-0.160156	0.00390625	-0.0253906	-0.171143	-0.0878906	-0.0117188	-0.162109	-0.0969238	-0.0253906	-0.166016	-0.0253906	-0.0644531	-0.0722656
13	-0.183594	-0.126953	-0.171875	-0.158203	-0.00390625	-0.0253906	-0.175049	-0.0976563	-0.0117188	-0.148438	-0.0969238	-0.015625	-0.175781	-0.0214844	-0.0625	-0.0800781
13.1	-0.191406	-0.126953	-0.181641	-0.164063	-0.0195313	-0.015625	-0.184814	-0.114014	0.0175781	-0.136719	-0.10083	-0.0234375	-0.175781	-0.03125	-0.0683594	-0.0917969
13.2	-0.179688	-0.121094	-0.181641	-0.158203	-0.0253906	-0.0234375	-0.180908	-0.126221	0.0437012	-0.146484	-0.106689	-0.0371094	-0.167969	-0.0371094	-0.0605469	-0.0917969
13.3	-0.175781	-0.126953	-0.1875	-0.158203	-0.0195313	-0.0390625	-0.175049	-0.123779	0.0605469	-0.136719	-0.106689	-0.0488281	-0.160156	-0.0292969	-0.0449219	-0.0839844
13.4	-0.166016	-0.130859	-0.181641	-0.164063	-0.0195313	-0.0292969	-0.165283	-0.130859	0.0820313	-0.136719	-0.0930176	-0.0351563	-0.157471	-0.0273438	-0.0351563	-0.0559082
13.5	-0.169922	-0.126953	-0.177002	-0.154297	-0.0136719	-0.0332031	-0.175049	-0.130859	0.125	-0.132813	-0.083252	-0.0332031	-0.14917	-0.0234375	-0.0332031	-0.0534668
13.6	-0.166016	-0.134766	-0.169922	-0.148438	-0.015625	-0.0390625	-0.161377	-0.116455	0.168701	-0.118408	-0.0617676	-0.03125	-0.146484	-0.0273438	-0.0429688	-0.0546875
13.7	-0.15625	-0.136719	-0.169922	-0.134766	-0.00976563	-0.0253906	-0.147705	-0.105469	0.171143	-0.101563	-0.0559082	-0.0117188	-0.150391	-0.0273438	-0.0527344	-0.0644531
13.8	-0.150391	-0.130859	-0.166016	-0.124268	-0.00976563	-0.015625	-0.13208	-0.0957031	0.13208	-0.0957031	-0.0598145	-0.00390625	-0.154297	-0.03125	-0.0722656	-0.0644531
13.9	-0.136719	-0.117188	-0.152344	-0.113281	-0.00512695	-0.00976563	-0.126221	-0.0898438	0.0578613	-0.105469	-0.0598145	-0.00976563	-0.169922	-0.0410156	-0.078125	-0.0839844
14	-0.126953	-0.103516	-0.132813	-0.0996094	0.00976563	-0.00976563	-0.116455	-0.0898438	-0.0163574	-0.105469	-0.0695801	-0.0175781	-0.169922	-0.046875	-0.078125	-0.0898438
14.1	-0.112549	-0.0871582	-0.117188	-0.0742188	0.0214844	0	-0.120361	-0.0859375	-0.0827637	-0.0957031	-0.0754395	-0.0292969	-0.166016	-0.0507813	-0.0827637	-0.0839844
14.2	-0.0957031	-0.0800781	-0.107422	-0.0683594	0.0214844	0	-0.116455	-0.0839844	-0.182373	-0.0957031	-0.0800781	-0.0332031	-0.15625	-0.0566406	-0.0898438	-0.0898438
14.3	-0.0859375	-0.0800781	-0.101563	-0.0742188	0.0175781	0	-0.104736	-0.078125	-0.292603	-0.0996094	-0.10083	-0.0429688	-0.15625	-0.0566406	-0.0898438	-0.103516
14.4	-0.0800781	-0.0703125	-0.0969238	-0.0683594	0.0214844	-0.00390625	-0.108643	-0.0820313	-0.406982	-0.0957031	-0.0969238	-0.0488281	-0.160156	-0.0612793	-0.0800781	-0.0996094
14.5	-0.0761719	-0.0703125	-0.0898438	-0.0683594	0.0273438	-0.00976563	-0.104736	-0.0878906	-0.504639	-0.0957031	-0.0969238	-0.0527344	-0.166016	-0.0637207	-0.0800781	-0.0898438
14.6	-0.0703125	-0.0605469	-0.0898438	-0.0585938	0.03125	-0.00976563	-0.104736	-0.078125	-0.574951	-0.0859375	-0.0969238	-0.0488281	-0.154297	-0.0566406	-0.0800781	-0.0898438
14.7	-0.0566406	-0.0605469	-0.0800781	-0.0585938	0.03125	-0.00976563	-0.104736	-0.078125	-0.587891	-0.0859375	-0.0871582	-0.0585938	-0.150391	-0.0566406	-0.0800781	-0.0898438
14.8	-0.0507813	-0.0605469	-0.0761719	-0.0585938	0.03125	-0.00390625	-0.0949707	-0.078125	-0.552002	-0.0859375	-0.0871582	-0.0488281	-0.144531	-0.0566406	-0.0703125	-0.0898438
14.9	-0.046875	-0.0605469	-0.0703125	-0.0449219	0.0429688	-0.00585938	-0.098877	-0.0820313	-0.529297	-0.0905762	-0.083252	-0.0488281	-0.144531	-0.0566406	-0.0703125	-0.0800781
15	-0.0410156	-0.0566406	-0.0703125	-0.0390625	0.0429688	0.00585938	-0.104736	-0.0878906	-0.518311	-0.0930176	-0.0773926	-0.0488281	-0.144531	-0.0664063	-0.0703125	-0.0839844
15.1	-0.0410156	-0.0507813	-0.0703125	-0.0390625	0.03125	-0.00976563	-0.10083	-0.0839844	-0.519531	-0.0859375	-0.067627	-0.0488281	-0.138672	-0.0664063	-0.0703125	-0.0800781
15.2	-0.0507813	-0.0507813	-0.0742188	-0.0390625	0.046875	0	-0.0949707	-0.0742188	-0.509766	-0.0820313	-0.0773926	-0.0488281	-0.138672	-0.0625	-0.0703125	-0.0800781
15.3	-0.0546875	-0.0410156	-0.0761719	-0.0390625	0.0527344	0	-0.0949707	-0.0683594	-0.494141	-0.0761719	-0.0812988	-0.0488281	-0.139404	-0.0605469	-0.0703125	-0.0839844
15.4	-0.0605469	-0.0410156	-0.0742188	-0.0390625	0.0566406	0	-0.0949707	-0.0683594	-0.5	-0.0722656	-0.0773926	-0.0390625	-0.140625	-0.0664063	-0.0703125	-0.0898438
15.5	-0.0507813	-0.0410156	-0.0703125	-0.0390625	0.0625	0	-0.0852051	-0.0683594	-0.496094	-0.0664063	-0.0773926	-0.0429688	-0.140625	-0.0664063	-0.0703125	-0.0898438
15.6	-0.0605469	-0.0371094	-0.0703125	-0.0390625	0.0664063	0	-0.0852051	-0.0644531	-0.482422	-0.0625	-0.0812988	-0.0449219	-0.146484	-0.0761719	-0.0742188	-0.0847168
15.7	-0.0703125	-0.03125	-0.0703125	-0.0351563	0.0722656	0	-0.0754395	-0.0488281	-0.458252	-0.0605469	-0.0871582	-0.0390625	-0.148438	-0.0722656	-0.0917969	-0.103516
15.8	-0.0664063	-0.0273438	-0.0703125	-0.0253906	0.0722656	0	-0.0754395	-0.0488281	-0.453125	-0.0546875	-0.0910645	-0.0488281	-0.172607	-0.0566406	-0.107422	-0.132813
15.9	-0.0605469	-0.0214844	-0.0664063	-0.0195313	0.0722656	0.00976563	-0.0656738	-0.0527344	-0.457031	-0.0585938	-0.0930176	-0.0527344	-0.201172	-0.0566406	-0.141357	-0.178467
16	-0.0605469	-0.0214844	-0.0605469	-0.0195313	0.0683594	0.00585938	-0.0559082	-0.0585938	-0.453125	-0.0644531	-0.0852051	-0.0546875	-0.224609	-0.0690918	-0.189453	-0.192627
16.1	-0.0566406	-0.0175781	-0.0605469	-0.0195313	0.0722656	0.00585938	-0.0500488	-0.0488281	-0.458984	-0.0605469	-0.0891113	-0.0488281	-0.203125	-0.0957031	-0.186768	-0.177734
16.2	-0.0507813	-0.0117188	-0.0488281	-0.0195313	0.0722656	0	-0.0461426	-0.0527344	-0.423096	-0.0449219	-0.119141	-0.057373	-0.214844	-0.128906	-0.1875	-0.162109
16.3	-0.0507813	-0.00195313	-0.0488281	-0.00976563	0.0722656	-0.00390625	-0.0461426	-0.0585938	-0.376221	-0.0390625	-0.141846	-0.0722656	-0.226563	-0.132813	-0.185547	-0.147705
16.4	-0.0410156	-0.00195313	-0.0488281	-0.00512695	0.0722656	0	-0.0500488	-0.0546875	-0.325439	-0.0534668	-0.180908	-0.0820313	-0.230469	-0.140625	-0.201172	-0.146484
16.5	-0.0546875	-0.00195313	-0.0488281	-0.00268555	0.078125	0	-0.052002	-0.0429688	-0.277344	-0.0585938	-0.216064	-0.103516	-0.223877	-0.154297	-0.216064	-0.148438
16.6	-0.0507813	-0.00195313	-0.0488281	-0.00512695	0.0722656	0	-0.0664063	-0.0476074	-0.251221	-0.0800781	-0.233643	-0.113281	-0.222656	-0.146484	-0.220703	-0.148438
16.7	-0.0507813	-0.00195313	-0.0449219	0.00195313	0.0722656	-0.0078125	-0.102783	-0.0585938	-0.229736	-0.115234	-0.243408	-0.130859	-0.228516	-0.143799	-0.234375	-0.124268
16.8	-0.0507813	0.00195313	-0.046875	-0.00268555	0.0722656	-0.0163574	-0.143799	-0.0683594	-0.208984	-0.136719	-0.254395	-0.140625	-0.237549	-0.162109	-0.238281	-0.125
16.9	-0.0507813	0.0175781	-0.0710449	-0.0117188	0.0734863	-0.03125	-0.167236	-0.0703125	-0.175049	-0.162109	-0.255127	-0.152344	-0.232422	-0.181641	-0.233643	-0.106689
17	-0.0507813	0.0175781	-0.0996094	-0.0449219	0.0605469	-0.0332031	-0.171143	-0.078125	-0.126221	-0.181641	-0.251221	-0.171875	-0.210205	-0.165283	-0.173096	-0.00427246
17.1	-0.0605469	0.0234375	-0.145264	-0.0651855	0.0117188	-0.046875	-0.180908	-0.078125	-0.0930176	-0.195313	-0.248535	-0.175049	-0.199219	-0.10083	-0.0570068	0.0925293
17.2	-0.0722656	0.0253906	-0.150391	-0.0722656	-0.0214844	-0.0722656	-0.204346	-0.0957031	-0.101563	-0.232422	-0.234863	-0.175781	-0.154663	-0.0441895	0.0738525	0.160889
17.3	-0.0976563	0.0175781	-0.183594	-0.0722656	-0.0351563	-0.101563	-0.237549	-0.130859	-0.0898438	-0.261719	-0.160645	-0.197266	-0.0452881	0.0222168	0.208618	0.233154
17.4	-0.115967	-0.0144043	-0.205078	-0.0703125	-0.0371094	-0.115234	-0.242676	-0.146484	-0.0559082	-0.260986	-0.050415	-0.160522	0.0777588	0.104248	0.349243	0.311279
17.5	-0.130859	-0.015625	-0.192627	-0.0898438	-0.0410156	-0.134766	-0.251221	-0.167236	-0.020752	-0.25	0.0804443	-0.0793457	0.214478	0.166748	0.417969	0.380493
17.6	-0.126953	-0.0390625	-0.203125	-0.122314	-0.0441895	-0.152344	-0.213379	-0.169922	0.0319824	-0.193726	0.157715	0.0269775	0.337524	0.235107	0.405029	0.455078
17.7	-0.126953	-0.0566406	-0.214844	-0.132813	-0.0566406	-0.147705	-0.120728	-0.183594	0.169556	-0.0784912	0.231934	0.123779	0.40625	0.272217	0.372314	0.433594
17.8	-0.150391	-0.078125	-0.208984	-0.160156	-0.0566406	-0.154297	-0.0336914	-0.187866	0.308228	0.0437012	0.320679	0.199951	0.394531	0.292969	0.341797	0.388672
17.9	-0.181641	-0.0871582	-0.200439	-0.175781	-0.052002	-0.141846	0.0726318	-0.0823975	0.464478	0.122681	0.39209	0.275024	0.355469	0.313232	0.314453	0.373047
18	-0.196533	-0.103516	-0.161377	-0.177002	-0.0410156	-0.172607	0.155762	0.041748	0.582764	0.215576	0.390625	0.358154	0.316406	0.344482	0.314453	0.376953
18.1	-0.207031	-0.103516	-0.128906	-0.167969	0.00158691	-0.208984	0.219482	0.134399	0.595703	0.300415	0.346436	0.406982	0.262939	0.373047	0.314453	0.377686
18.2	-0.197266	-0.125	-0.104736	-0.157471	0.127686	-0.163696	0.233887	0.192139	0.510132	0.413696	0.342529	0.400391	0.237061	0.361328	0.315186	0.384766
18.3	-0.207031	-0.130127	-0.0198975	-0.138672	0.247681	0.0793457	0.272949	0.233154	0.352783	0.486328	0.331543	0.375	0.226563	0.355469	0.3125	0.373047
18.4	-0.208252	-0.0578613	0.116821	-0.0234375	0.379272	0.370361	0.331543	0.304321	0.264893	0.457031	0.338623	0.357422	0.251953	0.360107	0.303955	0.359375
18.5	-0.139038	0.0640869	0.249634	0.305908	0.530884	0.548828	0.379639	0.361328	0.162476	0.40625	0.330811	0.335938	0.28125	0.355469	0.300781	0.359375
18.6	-0.0335693	0.171509	0.374634	0.582397	0.632813	0.517578	0.354248	0.326172	0.036377	0.360596	0.340576	0.351563	0.289063	0.367188	0.283203	0.361328
18.7	0.0788574	0.276123	0.487061	0.673096	0.593018	0.466797	0.347168	0.282471	-0.0273438	0.348389	0.362061	0.364014	0.287109	0.369141	0.287109	0.354736
18.8	0.141357	0.350342	0.503906	0.56958	0.519531	0.423828	0.352295	0.217529	-0.0476074	0.324219	0.362061	0.392578	0.291016	0.355469	0.277344	0.337891
18.9	0.190186	0.389404	0.462891	0.496094	0.486328	0.392578	0.358154	0.210938	-0.0480957	0.316406	0.356201	0.423828	0.287109	0.339844	0.277344	0.330078
19	0.282837	0.444092	0.400391	0.453125	0.466797	0.347656	0.348389	0.214844	-0.0351563	0.333984	0.344482	0.429688	0.271484	0.329346	0.271484	0.314453
19.1	0.367188	0.447266	0.376953	0.394531	0.463623	0.341797	0.342529	0.248047	-0.0515137	0.332031	0.345703	0.429688	0.261719	0.318359	0.267578	0.300781
19.2	0.354248	0.404297	0.335205	0.359375	0.474609	0.357422	0.358154	0.276123	-0.0917969	0.339844	0.334717	0.421875	0.247314	0.318359	0.275391	0.289063
19.3	0.330078	0.359375	0.321045	0.341797	0.478516	0.387451	0.378418	0.296143	-0.125	0.333984	0.319092	0.416016	0.230469	0.308594	0.294922	0.296875
19.4	0.310547	0.361328	0.339844	0.355469	0.494141	0.398438	0.386719	0.303467	-0.134766	0.34375	0.301514	0.427734	0.228516	0.292969	0.310547	0.322266
19.5	0.310547	0.367188	0.364014	0.388672	0.492188	0.414063	0.373779	0.327393	-0.146484	0.349609	0.283936	0.417236	0.248779	0.3125	0.310547	0.339844
19.6	0.324219	0.351563	0.384766	0.414063	0.482422	0.425781	0.375732	0.316406	-0.136719	0.361328	0.297607	0.402344	0.255859	0.316406	0.316406	0.341797
19.7	0.306641	0.356201	0.410156	0.427734	0.466797	0.423828	0.360107	0.316406	-0.124268	0.351563	0.317139	0.386719	0.270752	0.335938	0.306641	0.326172
19.8	0.330811	0.369141	0.407471	0.423828	0.457031	0.403564	0.354248	0.320313	-0.0703125	0.341797	0.328857	0.394531	0.269531	0.351563	0.296143	0.326172
19.9	0.365234	0.378906	0.384766	0.421875	0.458252	0.40625	0.346436	0.316406	-0.0234375	0.355469	0.309326	0.408203	0.259766	0.351563	0.300781	0.316406
20	0.371094	0.376953	0.371094	0.410156	0.447266	0.386719	0.348389	0.310547	0.0183105	0.363281	0.313232	0.429688	0.259766	0.347656	0.289063	0.310547
20.1	0.347656	0.398438	0.365234	0.398438	0.4375	0.376953	0.358154	0.310547	0.0488281	0.380859	0.309326	0.431641	0.25	0.337891	0.289063	0.310547
20.2	0.337158	0.394531	0.355469	0.388672	0.427734	0.373047	0.373779	0.328125	0.0878906	0.371094	0.303467	0.416016	0.244141	0.328125	0.289063	0.314453
20.3	0.322266	0.388672	0.345703	0.378174	0.425781	0.375	0.369873	0.353516	0.111328	0.356689	0.298828	0.412109	0.244141	0.322266	0.289063	0.324219
20.4	0.310547	0.388672	0.330078	0.363281	0.445313	0.384766	0.360107	0.359375	0.153076	0.34375	0.291748	0.400391	0.248047	0.326172	0.30542	0.34375
20.5	0.298828	0.384766	0.34375	0.383545	0.455078	0.414063	0.365967	0.359375	0.227295	0.357422	0.296387	0.400391	0.257813	0.335938	0.3125	0.353516
20.6	0.285156	0.375	0.359375	0.402344	0.470703	0.429688	0.362061	0.365234	0.307373	0.359375	0.307373	0.390625	0.267578	0.332031	0.3125	0.359375
20.7	0.279297	0.369141	0.367188	0.412109	0.466797	0.431641	0.351563	0.365234	0.378906	0.349609	0.326904	0.394531	0.273438	0.345703	0.3125	0.363281
20.8	0.292969	0.376953	0.361328	0.412109	0.457031	0.419922	0.350342	0.359375	0.432373	0.333984	0.332764	0.414063	0.273438	0.355469	0.3125	0.369141
20.9	0.306641	0.392578	0.366455	0.407471	0.447266	0.429688	0.334717	0.359375	0.481201	0.337891	0.33667	0.419922	0.273438	0.361328	0.296143	0.365234
21	0.326172	0.404297	0.359375	0.396484	0.441406	0.429688	0.334717	0.371094	0.523438	0.34375	0.352295	0.423828	0.287109	0.365967	0.293701	0.359375
21.1	0.316406	0.394531	0.359375	0.400391	0.441406	0.429688	0.338623	0.371094	0.516846	0.333984	0.356201	0.429688	0.285156	0.363281	0.296143	0.359375
21.2	0.316406	0.388672	0.359375	0.400391	0.431641	0.425781	0.344482	0.375	0.456299	0.333984	0.362061	0.433594	0.273438	0.367188	0.30542	0.369141
21.3	0.310547	0.384766	0.359375	0.396484	0.435547	0.423828	0.354248	0.373047	0.40625	0.337891	0.373779	0.439453	0.273438	0.378906	0.3125	0.375
21.4	0.306641	0.378906	0.364014	0.390625	0.445313	0.433594	0.358887	0.395264	0.367188	0.34375	0.369873	0.435547	0.279297	0.373047	0.316406	0.369141
21.5	0.300781	0.369141	0.375	0.40625	0.455078	0.429688	0.365967	0.402344	0.352783	0.34375	0.364014	0.439453	0.285156	0.382813	0.322266	0.369141
21.6	0.300781	0.369141	0.380859	0.416016	0.460938	0.443359	0.379639	0.390625	0.328125	0.348389	0.373779	0.439453	0.285156	0.378174	0.326172	0.378906
21.7	0.300781	0.373047	0.380859	0.426514	0.457031	0.449219	0.385498	0.402344	0.3125	0.35083	0.373779	0.435547	0.289063	0.387451	0.345703	0.378906
21.8	0.304688	0.382813	0.367188	0.433594	0.447266	0.449219	0.385498	0.40625	0.292969	0.348389	0.373779	0.429688	0.294922	0.389893	0.345703	0.382813
21.9	0.304688	0.392578	0.361328	0.443359	0.4375	0.453125	0.381592	0.412109	0.266846	0.35083	0.373779	0.425781	0.298828	0.387451	0.351563	0.388672
22	0.310547	0.398438	0.356689	0.447266	0.427734	0.458984	0.375732	0.416016	0.255859	0.34375	0.373779	0.429688	0.318359	0.394531	0.355469	0.392578
22.1	0.314453	0.412109	0.354248	0.458984	0.425781	0.470703	0.371094	0.421875	0.238281	0.348389	0.387451	0.429688	0.324219	0.398438	0.361328	0.402344
22.2	0.320313	0.417969	0.361328	0.453125	0.445313	0.470703	0.373779	0.427734	0.204346	0.355469	0.397217	0.433594	0.328857	0.414063	0.365234	0.408203
22.3	0.320313	0.414063	0.375	0.453125	0.455078	0.480469	0.373779	0.425781	0.164063	0.369141	0.403076	0.439453	0.335938	0.414063	0.371094	0.408203
22.4	0.324219	0.412109	0.384766	0.453125	0.464844	0.476563	0.369873	0.427734	0.125	0.375	0.406982	0.443359	0.339844	0.417969	0.371094	0.408203
22.5	0.326172	0.417969	0.394531	0.448486	0.470703	0.470703	0.36792	0.421875	0.0969238	0.375	0.422607	0.449219	0.359375	0.423828	0.375	0.421875
22.6	0.330078	0.417969	0.414063	0.455811	0.475342	0.470703	0.383545	0.431641	0.078125	0.378906	0.416748	0.449219	0.365234	0.433594	0.380859	0.432373
22.7	0.330078	0.417969	0.423828	0.462891	0.496094	0.474609	0.383545	0.431641	0.0625	0.384766	0.422607	0.453125	0.369141	0.4375	0.380859	0.439453
22.8	0.326172	0.417969	0.433594	0.466797	0.496094	0.484375	0.388184	0.441406	0.046875	0.388672	0.427246	0.458984	0.375	0.443359	0.380859	0.434814
22.9	0.320313	0.417969	0.447998	0.476563	0.505859	0.5	0.395264	0.441406	0.0507813	0.398438	0.438232	0.462891	0.384766	0.443359	0.380859	0.427734
23	0.320313	0.421875	0.470703	0.482422	0.515625	0.504639	0.405029	0.445313	0.0546875	0.404297	0.457764	0.46875	0.371094	0.447266	0.390625	0.423828
23.1	0.333984	0.4375	0.478516	0.496094	0.525391	0.511719	0.408936	0.455078	0.0742188	0.408203	0.463623	0.483154	0.378906	0.453125	0.395264	0.421875
23.2	0.339844	0.441406	0.494141	0.505859	0.535156	0.515625	0.414795	0.460938	0.0800781	0.414063	0.463623	0.494141	0.384766	0.453125	0.402344	0.427734
23.3	0.34375	0.447266	0.5	0.515625	0.544922	0.521484	0.414795	0.460938	0.09375	0.414063	0.463623	0.5	0.384766	0.449219	0.40625	0.427734
23.4	0.359375	0.451172	0.503906	0.521484	0.550781	0.525391	0.418701	0.464844	0.109375	0.414063	0.463623	0.5	0.388672	0.453125	0.412109	0.439453
23.5	0.359375	0.457031	0.503906	0.525391	0.550781	0.53125	0.424561	0.470703	0.109375	0.417969	0.463623	0.5	0.394531	0.453125	0.416016	0.444092
23.6	0.364014	0.460938	0.513672	0.544922	0.550781	0.535156	0.424561	0.484375	0.113281	0.427734	0.463623	0.511719	0.398438	0.453125	0.425781	0.451172
23.7	0.371094	0.466797	0.519531	0.544922	0.550781	0.544922	0.424561	0.480469	0.132813	0.438232	0.467529	0.5	0.417969	0.453125	0.435547	0.455078
23.8	0.375	0.466797	0.519531	0.550781	0.550781	0.550781	0.424561	0.494141	0.142578	0.449219	0.473389	0.5	0.423828	0.443359	0.441406	0.460938
23.9	0.380859	0.471436	0.519531	0.560547	0.55542	0.546875	0.43042	0.490234	0.148438	0.458984	0.477295	0.503906	0.427734	0.447266	0.441406	0.460938
24	0.380859	0.482422	0.523438	0.550781	0.5625	0.541016	0.424561	0.490234	0.147217	0.46875	0.49292	0.521484	0.447266	0.453125	0.445313	0.464844
24.1	0.384766	0.492188	0.533936	0.565186	0.566406	0.541016	0.424561	0.490234	0.160156	0.474609	0.49292	0.525391	0.453125	0.457031	0.451172	0.466797
24.2	0.390625	0.494141	0.541016	0.572266	0.576172	0.541016	0.424561	0.5	0.169922	0.474609	0.496826	0.53125	0.457764	0.466797	0.451172	0.460938
24.3	0.400391	0.492188	0.554688	0.572266	0.585938	0.541016	0.424561	0.5	0.169922	0.478516	0.502686	0.535156	0.464844	0.46875	0.451172	0.457031
24.4	0.390625	0.494141	0.564453	0.576172	0.595703	0.554688	0.428467	0.5	0.173828	0.488281	0.502686	0.541016	0.464844	0.466797	0.447266	0.451172
24.5	0.386719	0.488281	0.574219	0.582031	0.601563	0.560547	0.434326	0.509766	0.179688	0.494141	0.502686	0.541016	0.464844	0.482422	0.441406	0.446533
24.6	0.380859	0.492188	0.59375	0.585938	0.615234	0.564453	0.434326	0.509766	0.185547	0.498047	0.502686	0.541016	0.464844	0.482422	0.441406	0.439453
24.7	0.384766	0.498047	0.589844	0.595703	0.621094	0.570313	0.434326	0.513672	0.183594	0.513672	0.506592	0.541016	0.460205	0.478516	0.441406	0.439453
24.8	0.390625	0.501953	0.589844	0.611328	0.625	0.574219	0.444092	0.523438	0.189453	0.513672	0.522217	0.541016	0.453125	0.472656	0.441406	0.439453
24.9	0.390625	0.511719	0.59375	0.615234	0.634766	0.574219	0.434326	0.529297	0.189453	0.513672	0.522217	0.550781	0.449219	0.482422	0.4375	0.439453
25	0.404297	0.521484	0.603516	0.621094	0.630859	0.580078	0.438232	0.533936	0.201172	0.517578	0.522217	0.541016	0.443359	0.486328	0.441406	0.449219
25.1	0.414063	0.539063	0.609375	0.625	0.630859	0.580078	0.447998	0.536377	0.201172	0.523438	0.522217	0.544922	0.443359	0.501953	0.441406	0.445313
25.2	0.419922	0.539063	0.613281	0.630859	0.630859	0.584717	0.463623	0.533936	0.197266	0.527344	0.531982	0.550781	0.443359	0.501953	0.445313	0.439453
25.3	0.419922	0.542969	0.619141	0.630859	0.626953	0.591797	0.463623	0.541016	0.179688	0.533203	0.531982	0.550781	0.443359	0.501953	0.460938	0.449219
25.4	0.419922	0.544922	0.615234	0.630859	0.621094	0.591797	0.463623	0.541016	0.179688	0.523438	0.531982	0.560547	0.453125	0.507813	0.460938	0.445313
25.5	0.419922	0.542969	0.609375	0.630859	0.630859	0.591797	0.463623	0.541016	0.179688	0.523438	0.541748	0.560547	0.453125	0.511719	0.470703	0.439453
25.6	0.419922	0.548828	0.605469	0.640625	0.626953	0.591797	0.463623	0.550781	0.179688	0.523438	0.541748	0.560547	0.453125	0.511719	0.466797	0.435547
25.7	0.419922	0.548828	0.599609	0.644531	0.621094	0.591797	0.463623	0.541016	0.179688	0.533203	0.537842	0.570313	0.453125	0.511719	0.460938	0.429688
25.8	0.419922	0.548828	0.599609	0.650391	0.621094	0.591797	0.475342	0.544922	0.175781	0.533203	0.541748	0.570313	0.458984	0.519531	0.470703	0.429688
25.9	0.423828	0.544922	0.599609	0.650391	0.621094	0.591797	0.475342	0.556641	0.181641	0.533203	0.541748	0.570313	0.453125	0.513672	0.470703	0.435547
26	0.429688	0.539063	0.599609	0.650391	0.626953	0.591797	0.475342	0.554688	0.169922	0.547607	0.537842	0.570313	0.462891	0.523438	0.480469	0.429688
26.1	0.429688	0.548828	0.595703	0.664063	0.621094	0.591797	0.475342	0.560547	0.181641	0.554688	0.531982	0.570313	0.462891	0.519531	0.480469	0.429688
26.2	0.429688	0.548828	0.589844	0.666016	0.630859	0.605469	0.471436	0.560547	0.177002	0.554688	0.531982	0.566406	0.462891	0.523438	0.490234	0.429688
26.3	0.429688	0.548828	0.589844	0.660156	0.630859	0.611328	0.465576	0.560547	0.169922	0.554688	0.543701	0.560547	0.470703	0.523438	0.490234	0.425781
26.4	0.443359	0.5625	0.599609	0.664063	0.636719	0.607422	0.475342	0.560547	0.169922	0.558594	0.543701	0.560547	0.464844	0.523438	0.496094	0.429688
26.5	0.449219	0.568359	0.599609	0.669922	0.630859	0.601563	0.475342	0.556641	0.179688	0.574219	0.539795	0.570313	0.464844	0.529297	0.490234	0.429688
26.6	0.453125	0.578125	0.599609	0.669922	0.630859	0.601563	0.485107	0.560547	0.179688	0.583984	0.533936	0.570313	0.464844	0.523438	0.501953	0.429688
26.7	0.458984	0.578125	0.599609	0.669922	0.640625	0.601563	0.485107	0.560547	0.179688	0.583984	0.543701	0.570313	0.464844	0.519531	0.498047	0.439453
26.8	0.46875	0.574219	0.605469	0.666016	0.640625	0.601563	0.481201	0.555908	0.179688	0.583984	0.543701	0.580078	0.474609	0.523438	0.501953	0.435547
26.9	0.46875	0.578125	0.599609	0.660156	0.648438	0.611328	0.475342	0.548828	0.189453	0.59375	0.539795	0.576172	0.474609	0.523438	0.507813	0.429688
27	0.46875	0.578125	0.599609	0.671875	0.642578	0.611328	0.485107	0.558594	0.189453	0.59375	0.533936	0.580078	0.470703	0.519531	0.501953	0.429688
27.1	0.464844	0.574219	0.595703	0.671875	0.642578	0.611328	0.481201	0.563232	0.189453	0.59375	0.533936	0.580078	0.474609	0.523438	0.50708	0.435547
27.2	0.46875	0.568359	0.599609	0.671875	0.648438	0.621094	0.475342	0.570313	0.195313	0.605469	0.530029	0.580078	0.474609	0.523438	0.5	0.429688
27.3	0.46875	0.578125	0.599609	0.667969	0.642578	0.616455	0.479248	0.570313	0.189453	0.605469	0.533936	0.589844	0.470703	0.523438	0.509766	0.434814
27.4	0.478516	0.578125	0.599609	0.662109	0.642578	0.619141	0.494873	0.565674	0.189453	0.615234	0.533936	0.589844	0.464844	0.518799	0.509766	0.427734
27.5	0.478516	0.578125	0.605469	0.662109	0.638672	0.619141	0.494873	0.558594	0.189453	0.615234	0.530029	0.585938	0.474609	0.511719	0.519531	0.439453
27.6	0.478516	0.574219	0.599609	0.671875	0.642578	0.615234	0.494873	0.558594	0.189453	0.615234	0.52417	0.589844	0.474609	0.511719	0.525391	0.439453
27.7	0.486328	0.578125	0.595703	0.671875	0.642578	0.619141	0.504639	0.558594	0.199219	0.625	0.529297	0.589844	0.470703	0.521484	0.519531	0.435547
27.8	0.480469	0.578125	0.589844	0.671875	0.637939	0.619141	0.500732	0.566406	0.199219	0.625	0.518311	0.589844	0.464844	0.521484	0.525391	0.439453
27.9	0.490234	0.578125	0.589844	0.671875	0.630859	0.619141	0.494873	0.560547	0.195313	0.634766	0.518311	0.597656	0.474609	0.521484	0.519531	0.435547
28	0.496094	0.578125	0.596924	0.681641	0.640625	0.630859	0.500732	0.560547	0.189453	0.634766	0.512451	0.601563	0.470703	0.517578	0.515625	0.439453
28.1	0.490234	0.574219	0.589844	0.677734	0.640625	0.630859	0.494873	0.560547	0.199219	0.634766	0.512451	0.601563	0.464844	0.521484	0.521484	0.435547
28.2	0.490234	0.578125	0.589844	0.671875	0.636719	0.626953	0.494873	0.560547	0.199219	0.644531	0.518311	0.601563	0.464844	0.521484	0.521484	0.439453
28.3	0.490234	0.578125	0.589844	0.667969	0.630859	0.630859	0.5	0.570313	0.195313	0.644531	0.508545	0.607422	0.464844	0.527344	0.517578	0.439453
28.4	0.5	0.574219	0.585938	0.662109	0.640625	0.626953	0.49292	0.566406	0.189453	0.644531	0.512451	0.601563	0.470703	0.521484	0.521484	0.449219
28.5	0.5	0.580078	0.589844	0.662109	0.636719	0.621094	0.49292	0.560547	0.199219	0.650391	0.512451	0.611328	0.464844	0.517578	0.517578	0.445313
28.6	0.5	0.580078	0.589844	0.662109	0.640625	0.630859	0.49292	0.566406	0.195313	0.644531	0.518311	0.616455	0.464844	0.523438	0.511719	0.439453
28.7	0.505859	0.576172	0.585938	0.658203	0.640625	0.630859	0.489014	0.560547	0.199219	0.644531	0.508545	0.609375	0.474609	0.519531	0.507813	0.439453
28.8	0.5	0.580078	0.580078	0.658203	0.646484	0.630859	0.494873	0.560547	0.199219	0.658203	0.510498	0.605469	0.474609	0.523438	0.511719	0.445313
28.9	0.5	0.580078	0.580078	0.652344	0.636719	0.626953	0.494873	0.556641	0.195313	0.660156	0.504639	0.599609	0.469971	0.523438	0.521484	0.439453
29	0.509766	0.580078	0.585938	0.658203	0.640625	0.630859	0.490967	0.560547	0.189453	0.654297	0.5	0.609375	0.462891	0.519531	0.517578	0.449219
29.1	0.509766	0.575439	0.580078	0.652344	0.646484	0.630859	0.489014	0.556641	0.189453	0.654297	0.502686	0.605469	0.462891	0.523438	0.521484	0.449219
29.2	0.515625	0.578125	0.589844	0.652344	0.640625	0.630859	0.500732	0.550781	0.185547	0.659424	0.508545	0.599609	0.46875	0.519531	0.516846	0.445313
29.3	0.509766	0.578125	0.589844	0.647705	0.640625	0.636719	0.504639	0.556641	0.191406	0.656982	0.512451	0.599609	0.462891	0.519531	0.519531	0.449219
29.4	0.509766	0.587891	0.595703	0.650391	0.636719	0.630859	0.500732	0.550781	0.191406	0.664063	0.512451	0.605469	0.462891	0.523438	0.515625	0.449219
29.5	0.509766	0.587891	0.589844	0.650391	0.642578	0.630859	0.504639	0.550781	0.191406	0.664063	0.518311	0.599609	0.458984	0.518799	0.519531	0.455078
29.6	0.509766	0.59375	0.585938	0.660156	0.642578	0.640625	0.504639	0.556641	0.201172	0.664063	0.522217	0.605469	0.464844	0.521484	0.515625	0.449219
29.7	0.509766	0.587891	0.580078	0.65625	0.648438	0.636719	0.504639	0.546875	0.201172	0.664063	0.518311	0.599609	0.460938	0.521484	0.509766	0.457031
29.8	0.509766	0.59375	0.576172	0.650391	0.642578	0.630859	0.500732	0.541016	0.201172	0.675781	0.508545	0.599609	0.455078	0.517578	0.505859	0.460938
29.9	0.519531	0.587891	0.580078	0.660156	0.652344	0.636719	0.504639	0.541016	0.210938	0.675781	0.508545	0.595703	0.460938	0.517578	0.509766	0.460938
30	0.519531	0.583984	0.580078	0.65625	0.647705	0.630859	0.510498	0.536377	0.197266	0.671143	0.508545	0.595703	0.455078	0.511719	0.505859	0.466064
30.1	0.519531	0.587891	0.580078	0.650391	0.640625	0.626221	0.504639	0.525391	0.201172	0.664063	0.514404	0.589844	0.455078	0.507813	0.511719	0.458984
30.2	0.53125	0.587891	0.585938	0.650391	0.636719	0.619141	0.510498	0.529297	0.201172	0.668701	0.510498	0.601563	0.464844	0.511719	0.507813	0.46875
30.3	0.527344	0.583984	0.580078	0.646484	0.640625	0.619141	0.500732	0.525391	0.201172	0.675781	0.500732	0.597656	0.464844	0.507813	0.507813	0.464844
30.4	0.521484	0.587891	0.580078	0.652344	0.640625	0.625	0.5	0.525391	0.210938	0.675781	0.504639	0.591797	0.460938	0.509766	0.498047	0.455078
30.5	0.53125	0.587891	0.589844	0.652344	0.650391	0.615234	0.502686	0.519531	0.206299	0.671143	0.5	0.587891	0.464844	0.503906	0.501953	0.458984
30.6	0.53125	0.597656	0.589844	0.648438	0.646484	0.621094	0.498779	0.527344	0.203857	0.673828	0.49292	0.591797	0.464844	0.503906	0.497314	0.458984
30.7	0.537109	0.59375	0.585205	0.642578	0.636719	0.617188	0.49292	0.517578	0.206299	0.673828	0.498779	0.587158	0.470703	0.513672	0.496094	0.464844
30.8	0.53125	0.599609	0.587891	0.642578	0.626953	0.611328	0.500732	0.517578	0.199219	0.673828	0.49292	0.585938	0.464844	0.509766	0.490234	0.458984
30.9	0.541016	0.599609	0.583984	0.648438	0.630859	0.617188	0.490967	0.511719	0.208984	0.683594	0.498779	0.580078	0.460938	0.5	0.486328	0.455078
31	0.541016	0.605469	0.578125	0.638672	0.626953	0.611328	0.494873	0.517578	0.213623	0.683594	0.49292	0.576172	0.460205	0.490234	0.486328	0.449219
31.1	0.546143	0.599609	0.585938	0.642578	0.617188	0.607422	0.494873	0.511719	0.216064	0.683594	0.489014	0.580078	0.453125	0.494141	0.476563	0.455078
31.2	0.539063	0.595703	0.580078	0.638672	0.621094	0.611328	0.500732	0.50708	0.208984	0.693359	0.49292	0.576172	0.453125	0.489502	0.470703	0.458984
31.3	0.548828	0.589844	0.589844	0.632813	0.617188	0.611328	0.490967	0.5	0.208984	0.693359	0.498779	0.570313	0.458984	0.492188	0.476563	0.455078
31.4	0.548828	0.595703	0.585938	0.638672	0.611328	0.611328	0.485107	0.509766	0.213623	0.693359	0.49292	0.576172	0.449219	0.488281	0.470703	0.460938
31.5	0.544922	0.589844	0.576172	0.628174	0.621094	0.617188	0.490967	0.505859	0.216064	0.703125	0.498779	0.570313	0.453125	0.482422	0.466797	0.460938
31.6	0.548828	0.589844	0.570313	0.626953	0.616455	0.617188	0.485107	0.509766	0.223389	0.699219	0.49292	0.576172	0.453125	0.488281	0.460938	0.466797
31.7	0.548828	0.599609	0.576172	0.621094	0.609375	0.607422	0.490967	0.505859	0.22583	0.693359	0.498779	0.570313	0.449219	0.478516	0.466797	0.470703
31.8	0.544922	0.594971	0.570313	0.617188	0.617188	0.611328	0.485107	0.5	0.21875	0.693359	0.49292	0.576172	0.451172	0.472656	0.466797	0.466064
31.9	0.548828	0.59375	0.576172	0.611328	0.611328	0.616455	0.481201	0.505859	0.21875	0.699219	0.498779	0.570313	0.445313	0.478516	0.460938	0.46875
32	0.544922	0.587891	0.570313	0.617188	0.607422	0.609375	0.485107	0.5	0.228516	0.693359	0.488281	0.576172	0.441406	0.472656	0.466064	0.464844
32.1	0.546875	0.583984	0.566406	0.611328	0.601563	0.605469	0.480469	0.505859	0.228516	0.693359	0.49292	0.565674	0.445313	0.46875	0.455078	0.464844
32.2	0.541016	0.578125	0.560547	0.607422	0.597656	0.599609	0.479248	0.5	0.228516	0.699219	0.502686	0.570313	0.441406	0.462891	0.449219	0.464844
32.3	0.537109	0.583984	0.565674	0.607422	0.591797	0.609375	0.473389	0.509766	0.228516	0.693359	0.502686	0.566406	0.441406	0.46875	0.457031	0.458984
32.4	0.53125	0.578125	0.558594	0.601563	0.597656	0.615234	0.469482	0.505859	0.228516	0.693359	0.508545	0.560547	0.445313	0.458984	0.451172	0.464844
32.5	0.541016	0.583984	0.558594	0.607422	0.587891	0.605469	0.473389	0.507813	0.228516	0.693359	0.508545	0.566406	0.440674	0.462891	0.457031	0.455078
32.6	0.541016	0.574219	0.554688	0.601563	0.578125	0.595703	0.469482	0.501953	0.224609	0.693359	0.502686	0.556641	0.429688	0.462891	0.447266	0.458984
32.7	0.546875	0.578125	0.558594	0.609375	0.582031	0.601563	0.471436	0.511719	0.228516	0.703125	0.498779	0.550781	0.423828	0.458252	0.451172	0.455078
32.8	0.541016	0.585938	0.554688	0.603516	0.578125	0.597656	0.471436	0.507813	0.228516	0.703125	0.498779	0.546875	0.433594	0.458984	0.447266	0.460938
32.9	0.537109	0.580078	0.544922	0.598877	0.568359	0.597656	0.465576	0.511719	0.224609	0.699219	0.49292	0.546875	0.433594	0.453125	0.4375	0.457031
33	0.541016	0.580078	0.548828	0.591797	0.572266	0.591797	0.46167	0.50708	0.21875	0.693359	0.49292	0.550781	0.429688	0.453125	0.431641	0.451172
33.1	0.541016	0.576172	0.544922	0.597656	0.572266	0.587891	0.46167	0.505859	0.230469	0.693359	0.498779	0.546875	0.419922	0.462891	0.4375	0.456299
33.2	0.550781	0.580078	0.539063	0.591797	0.567627	0.582031	0.455811	0.5	0.230469	0.689453	0.49292	0.541016	0.423828	0.46875	0.431641	0.458984
33.3	0.546875	0.580078	0.539063	0.601563	0.570313	0.587158	0.460938	0.505859	0.230469	0.695313	0.49292	0.546875	0.419922	0.462891	0.427002	0.455078
33.4	0.541016	0.585205	0.535156	0.597656	0.566406	0.580078	0.463623	0.509766	0.230469	0.695313	0.489014	0.541016	0.414063	0.46875	0.429688	0.458984
33.5	0.541016	0.578125	0.535156	0.591797	0.566406	0.576172	0.459717	0.509766	0.230469	0.695313	0.49292	0.536377	0.410156	0.458984	0.425781	0.455078
33.6	0.541016	0.587891	0.529297	0.597656	0.560547	0.576172	0.453857	0.505859	0.230469	0.691406	0.489014	0.539063	0.404297	0.462891	0.419922	0.458984
33.7	0.550781	0.59375	0.537109	0.591797	0.566406	0.570313	0.463623	0.509766	0.230469	0.685547	0.49292	0.539063	0.410156	0.462891	0.416016	0.455078
33.8	0.546143	0.587891	0.53125	0.587891	0.560547	0.576172	0.459717	0.509766	0.226563	0.685547	0.49292	0.535156	0.414063	0.458984	0.419922	0.449219
33.9	0.539063	0.583984	0.537109	0.591797	0.570313	0.566406	0.459717	0.515625	0.230469	0.691406	0.49292	0.535156	0.410156	0.462891	0.416016	0.455078
34	0.535156	0.583984	0.53125	0.587891	0.566406	0.570313	0.453857	0.509766	0.230469	0.689453	0.5	0.535156	0.414063	0.458984	0.419922	0.445313
34.1	0.529297	0.578125	0.536377	0.591797	0.560547	0.566406	0.459717	0.519531	0.230469	0.695313	0.49292	0.529297	0.410156	0.453125	0.416016	0.449219
34.2	0.535156	0.574219	0.529297	0.591797	0.568359	0.560547	0.453857	0.519531	0.236328	0.695313	0.502686	0.529297	0.416016	0.462891	0.416016	0.445313
34.3	0.529297	0.578125	0.525391	0.597656	0.5625	0.556641	0.46167	0.515625	0.234375	0.695313	0.502686	0.537109	0.416016	0.462891	0.40625	0.445313
34.4	0.525391	0.574219	0.519531	0.591797	0.558594	0.556641	0.451904	0.509766	0.236328	0.705078	0.498779	0.527344	0.421143	0.472656	0.408203	0.449219
34.5	0.519531	0.568359	0.525391	0.591797	0.5625	0.550781	0.455811	0.521484	0.230469	0.695313	0.49292	0.521484	0.423828	0.472656	0.402344	0.445313
34.6	0.519531	0.574219	0.519531	0.597656	0.558594	0.555908	0.451904	0.517578	0.230469	0.705078	0.49292	0.527344	0.419922	0.46875	0.397705	0.451172
34.7	0.519531	0.580078	0.529297	0.591797	0.5625	0.548828	0.455811	0.511719	0.230469	0.705078	0.489014	0.517578	0.414063	0.472656	0.400391	0.451172
34.8	0.515625	0.576172	0.525391	0.587158	0.5625	0.548828	0.455811	0.521484	0.230469	0.705078	0.483154	0.511719	0.419922	0.472656	0.396484	0.456299
34.9	0.519531	0.570313	0.529297	0.589844	0.557861	0.556641	0.451172	0.517578	0.240234	0.705078	0.479248	0.517578	0.414063	0.484375	0.400391	0.449219
35	0.525391	0.575439	0.525391	0.589844	0.560547	0.546875	0.453857	0.511719	0.240234	0.705078	0.473389	0.511719	0.410156	0.484375	0.396484	0.458984
35.1	0.515625	0.564453	0.519531	0.585938	0.556641	0.537109	0.449951	0.521484	0.240234	0.705078	0.473389	0.511719	0.414063	0.479736	0.390625	0.455078
35.2	0.521484	0.558594	0.519531	0.580078	0.550781	0.527344	0.444092	0.521484	0.240234	0.705078	0.483154	0.521484	0.419922	0.472656	0.400391	0.458984
35.3	0.517578	0.554688	0.525391	0.587891	0.550781	0.53125	0.449951	0.517578	0.240234	0.701172	0.483154	0.516846	0.414063	0.482422	0.396484	0.455078
35.4	0.516846	0.554688	0.519531	0.582031	0.556641	0.527344	0.444092	0.511719	0.25	0.695313	0.483154	0.509766	0.410156	0.488281	0.400391	0.449219
35.5	0.509766	0.548828	0.515625	0.578125	0.541016	0.53125	0.449951	0.521484	0.25	0.705078	0.483154	0.505859	0.414063	0.482422	0.40625	0.458984
35.6	0.515625	0.558594	0.509766	0.572266	0.546875	0.527344	0.444092	0.521484	0.25	0.705078	0.479248	0.5	0.414063	0.482422	0.400391	0.464844
35.7	0.505859	0.554688	0.519531	0.568359	0.541016	0.53125	0.444092	0.521484	0.25	0.705078	0.483154	0.509766	0.419922	0.488281	0.400391	0.458984
35.8	0.509766	0.558594	0.515625	0.572266	0.546875	0.53125	0.440186	0.521484	0.259766	0.705078	0.483154	0.505859	0.414063	0.482422	0.410156	0.455078
35.9	0.509766	0.558594	0.509766	0.572266	0.541016	0.537109	0.444092	0.516846	0.255859	0.708984	0.479248	0.509766	0.410156	0.492188	0.410156	0.455078
36	0.505859	0.554688	0.521484	0.572266	0.541016	0.53125	0.444092	0.519531	0.25	0.714844	0.473389	0.509766	0.404297	0.492188	0.416016	0.449219
36.1	0.496094	0.544922	0.516846	0.568359	0.546875	0.53125	0.440186	0.519531	0.246094	0.714844	0.469482	0.509766	0.416016	0.492188	0.410156	0.449219
36.2	0.5	0.548828	0.509766	0.5625	0.541016	0.527344	0.434326	0.519531	0.240234	0.714844	0.473389	0.505859	0.411377	0.492188	0.421875	0.455078
36.3	0.5	0.544922	0.509766	0.572266	0.541016	0.53125	0.444092	0.515625	0.240234	0.714844	0.473389	0.5	0.404297	0.498047	0.417969	0.449219
36.4	0.5	0.548828	0.509766	0.572266	0.546875	0.53125	0.440186	0.509766	0.25	0.714844	0.473389	0.5	0.410156	0.488281	0.412109	0.445313
36.5	0.496094	0.548828	0.515625	0.568359	0.537109	0.53125	0.444092	0.519531	0.25	0.724609	0.469482	0.509766	0.404297	0.482422	0.421875	0.446533
36.6	0.5	0.548828	0.505859	0.572266	0.541016	0.536377	0.444092	0.519531	0.25	0.724609	0.463623	0.505859	0.414063	0.482422	0.417969	0.439453
36.7	0.496094	0.548828	0.5	0.568359	0.541016	0.529297	0.444092	0.519531	0.255859	0.724609	0.463623	0.5	0.410156	0.492188	0.412109	0.435547
36.8	0.490234	0.554688	0.5	0.5625	0.536377	0.525391	0.444092	0.529297	0.25	0.720703	0.473389	0.5	0.414063	0.492188	0.421875	0.439453
36.9	0.490234	0.548828	0.509766	0.5625	0.529297	0.529297	0.444092	0.525391	0.25	0.71875	0.473389	0.5	0.414063	0.488281	0.417969	0.435547
37	0.486328	0.544189	0.505859	0.568359	0.529297	0.525391	0.455811	0.519531	0.25	0.724609	0.469482	0.496094	0.414063	0.492188	0.412109	0.425781
37.1	0.480469	0.537109	0.5	0.5625	0.537109	0.527344	0.455811	0.519531	0.259766	0.720703	0.463623	0.490234	0.410156	0.492188	0.407471	0.419922
37.2	0.490234	0.546875	0.5	0.5625	0.53125	0.521484	0.455811	0.515625	0.259766	0.714844	0.467529	0.490234	0.414063	0.492188	0.410156	0.425781
37.3	0.47583	0.542969	0.509766	0.5625	0.537109	0.521484	0.455811	0.519531	0.259766	0.714844	0.469482	0.496094	0.414063	0.488281	0.410156	0.419922
37.4	0.478516	0.548828	0.509766	0.5625	0.53125	0.53125	0.465576	0.519531	0.271484	0.714844	0.463623	0.494141	0.419922	0.494141	0.416016	0.416016
37.5	0.478516	0.544922	0.505859	0.572266	0.541016	0.53125	0.465576	0.515625	0.271484	0.714844	0.473389	0.496094	0.414063	0.482422	0.410156	0.419922
37.6	0.478516	0.539063	0.5	0.567627	0.537109	0.53125	0.46167	0.521484	0.271484	0.728516	0.473389	0.490234	0.423828	0.482422	0.40625	0.419922
37.7	0.478516	0.548828	0.509766	0.560547	0.541016	0.53125	0.465576	0.517578	0.271484	0.734375	0.473389	0.490234	0.423828	0.490234	0.400391	0.425781
37.8	0.484375	0.548828	0.505859	0.560547	0.541016	0.527344	0.465576	0.511719	0.271484	0.734375	0.473389	0.490234	0.423828	0.484375	0.400391	0.419922
37.9	0.478516	0.548828	0.503906	0.560547	0.550781	0.521484	0.465576	0.511719	0.28125	0.734375	0.473389	0.490234	0.419922	0.480469	0.410156	0.419922
38	0.478516	0.544922	0.515625	0.570313	0.550781	0.527344	0.471436	0.507813	0.28125	0.734375	0.478516	0.480469	0.423828	0.474609	0.410156	0.429688
38.1	0.478516	0.548828	0.509766	0.570313	0.546875	0.521484	0.465576	0.511719	0.28125	0.734375	0.471436	0.490234	0.423828	0.484375	0.40625	0.425781
38.2	0.478516	0.544922	0.519531	0.566406	0.550781	0.521484	0.460938	0.511719	0.28125	0.734375	0.471436	0.490234	0.435547	0.484375	0.404297	0.419922
38.3	0.474609	0.539063	0.515625	0.570313	0.550781	0.521484	0.463623	0.507813	0.28125	0.744141	0.471436	0.486328	0.431641	0.484375	0.410156	0.425049
38.4	0.46875	0.539063	0.509766	0.570313	0.550781	0.521484	0.463623	0.501953	0.285156	0.744141	0.471436	0.480469	0.425781	0.494141	0.416016	0.417969
38.5	0.476563	0.539063	0.509766	0.570313	0.556641	0.521484	0.463623	0.501953	0.291016	0.744141	0.471436	0.480469	0.431641	0.489502	0.410156	0.417969
38.6	0.458984	0.539063	0.519531	0.566406	0.546875	0.521484	0.463623	0.501953	0.300781	0.744141	0.471436	0.490234	0.425781	0.482422	0.410156	0.427734
38.7	0.470703	0.539063	0.519531	0.560547	0.541016	0.53125	0.463623	0.501953	0.300781	0.748047	0.471436	0.490234	0.435547	0.478516	0.416016	0.423828
38.8	0.470703	0.544922	0.519531	0.560547	0.550781	0.53125	0.463623	0.501953	0.300781	0.753906	0.467529	0.490234	0.430908	0.472656	0.410156	0.417969
38.9	0.470703	0.542969	0.519531	0.556641	0.550781	0.527344	0.473389	0.511719	0.304688	0.753906	0.465576	0.480469	0.433594	0.478516	0.410156	0.429688
39	0.466797	0.548828	0.529297	0.550781	0.558594	0.521484	0.473389	0.511719	0.310547	0.757813	0.471436	0.47583	0.433594	0.472656	0.410156	0.425781
39.1	0.470703	0.544922	0.529297	0.558594	0.552734	0.521484	0.469482	0.50708	0.316406	0.763672	0.471436	0.478516	0.439453	0.472656	0.410156	0.419922
39.2	0.474609	0.539063	0.525391	0.552734	0.548828	0.521484	0.463623	0.5	0.310547	0.763672	0.483154	0.478516	0.443359	0.482422	0.419922	0.419922
39.3	0.480469	0.539063	0.519531	0.552734	0.542969	0.521484	0.459717	0.5	0.310547	0.763672	0.483154	0.478516	0.443359	0.478516	0.419922	0.429688
39.4	0.480469	0.539063	0.519531	0.552734	0.542969	0.527344	0.463623	0.5	0.310547	0.767578	0.483154	0.478516	0.449219	0.472656	0.416016	0.429688
39.5	0.476563	0.535156	0.53125	0.558594	0.548096	0.521484	0.463623	0.505859	0.320313	0.773438	0.483154	0.474609	0.443359	0.472656	0.410156	0.425781
39.6	0.480469	0.539063	0.53125	0.552734	0.541016	0.521484	0.463623	0.5	0.320313	0.773438	0.483154	0.46875	0.443359	0.472656	0.421875	0.429688
39.7	0.480469	0.539063	0.53125	0.5625	0.550781	0.521484	0.473389	0.5	0.324219	0.773438	0.479248	0.46875	0.449219	0.472656	0.421875	0.429688
39.8	0.480469	0.548828	0.53125	0.5625	0.546875	0.521484	0.469482	0.496094	0.339844	0.787109	0.473389	0.46875	0.443359	0.472656	0.417969	0.429688
39.9	0.480469	0.548828	0.53125	0.558594	0.550781	0.53125	0.463623	0.490234	0.339844	0.792969	0.473389	0.46875	0.443359	0.472656	0.421875	0.435547
40	0.480469	0.548828	0.53125	0.552734	0.550781	0.526611	0.463623	0.490234	0.339844	0.792969	0.483154	0.46875	0.453125	0.46875	0.421875	0.429688
40.1	0.480469	0.548828	0.541016	0.548828	0.550781	0.519531	0.475342	0.496094	0.339844	0.792969	0.479248	0.46875	0.449219	0.462891	0.421875	0.429688
40.2	0.480469	0.554688	0.541016	0.552734	0.556641	0.529297	0.459717	0.490234	0.339844	0.792969	0.473389	0.46875	0.443359	0.46875	0.421875	0.435547
40.3	0.480469	0.548828	0.541016	0.552734	0.550781	0.529297	0.465576	0.486328	0.349609	0.792969	0.473389	0.46875	0.443359	0.462891	0.421875	0.429688
40.4	0.490234	0.548828	0.546143	0.5625	0.546875	0.529297	0.465576	0.490234	0.349609	0.792969	0.473389	0.46875	0.455078	0.462891	0.421875	0.425781
40.5	0.490234	0.548828	0.539063	0.557861	0.541016	0.535156	0.46167	0.490234	0.349609	0.792969	0.473389	0.480469	0.451172	0.462891	0.417969	0.419922
40.6	0.490234	0.548828	0.539063	0.550781	0.537109	0.529297	0.455811	0.490234	0.349609	0.802734	0.473389	0.480469	0.455078	0.46875	0.412109	0.429688
40.7	0.490234	0.548828	0.535156	0.550781	0.53125	0.529297	0.455811	0.490234	0.345703	0.802734	0.473389	0.490234	0.455078	0.462891	0.412109	0.425781
40.8	0.490234	0.558594	0.529297	0.546875	0.541016	0.529297	0.469482	0.5	0.349609	0.802734	0.473389	0.486328	0.451172	0.462891	0.421875	0.419922
40.9	0.490234	0.558594	0.529297	0.550781	0.53125	0.539063	0.475342	0.496094	0.349609	0.802734	0.479248	0.476563	0.445313	0.462891	0.421875	0.429688
41	0.490234	0.553955	0.529297	0.550781	0.541016	0.539063	0.485107	0.490234	0.349609	0.802734	0.473389	0.470703	0.455078	0.472656	0.421875	0.425781
41.1	0.494141	0.551514	0.525391	0.556641	0.537109	0.539063	0.485107	0.486328	0.345703	0.814453	0.473389	0.480469	0.451172	0.46875	0.431641	0.419922
41.2	0.509766	0.565674	0.529297	0.550781	0.537109	0.535156	0.481201	0.480469	0.351563	0.814453	0.473389	0.480469	0.445313	0.462891	0.427002	0.419922
41.3	0.509766	0.558594	0.529297	0.550781	0.53125	0.529297	0.475342	0.486328	0.351563	0.818359	0.473389	0.480469	0.445313	0.458252	0.419922	0.419922
41.4	0.509766	0.558594	0.529297	0.550781	0.541016	0.537109	0.485107	0.480469	0.351563	0.833984	0.479248	0.486328	0.441406	0.462891	0.429688	0.425049
41.5	0.509766	0.558594	0.529297	0.556641	0.537109	0.541016	0.481201	0.480469	0.355469	0.833984	0.473389	0.480469	0.435547	0.462891	0.429688	0.427734
41.6	0.5	0.568359	0.529297	0.546875	0.53125	0.537109	0.475342	0.47583	0.361328	0.833984	0.473389	0.476563	0.445313	0.462891	0.425781	0.427734
41.7	0.503906	0.568359	0.535156	0.541016	0.53125	0.541016	0.475342	0.46875	0.361328	0.833984	0.473389	0.480469	0.445313	0.458984	0.419922	0.423828
41.8	0.509766	0.568359	0.529297	0.552734	0.526611	0.537109	0.485107	0.480469	0.361328	0.833984	0.473389	0.476563	0.445313	0.449219	0.419922	0.429688
41.9	0.509766	0.574219	0.529297	0.548828	0.519531	0.541016	0.485107	0.476563	0.361328	0.833984	0.479248	0.480469	0.440674	0.443359	0.425781	0.429688
42	0.505859	0.558594	0.539063	0.552734	0.519531	0.537109	0.485107	0.470703	0.371094	0.833984	0.473389	0.480469	0.443359	0.439453	0.419922	0.429688
42.1	0.5	0.568359	0.535156	0.552734	0.53125	0.53125	0.494873	0.470703	0.371094	0.833984	0.469482	0.490234	0.439453	0.433594	0.416016	0.425781
42.2	0.509766	0.568359	0.529297	0.548828	0.53125	0.541016	0.490967	0.470703	0.371094	0.833984	0.463623	0.490234	0.433594	0.443359	0.410156	0.429688
42.3	0.505859	0.568359	0.529297	0.548828	0.53125	0.541016	0.494873	0.476563	0.375	0.837891	0.473389	0.496094	0.433594	0.443359	0.410156	0.425781
42.4	0.503906	0.574219	0.529297	0.542969	0.53125	0.537109	0.490234	0.460938	0.380859	0.84375	0.473389	0.490234	0.429688	0.439453	0.410156	0.419922
42.5	0.509766	0.568359	0.539063	0.542969	0.527344	0.541016	0.483154	0.470703	0.380859	0.853516	0.469482	0.501953	0.423828	0.443359	0.40625	0.429688
42.6	0.509766	0.578125	0.539063	0.53833	0.521484	0.536377	0.483154	0.466797	0.380859	0.84375	0.473389	0.501953	0.433594	0.439453	0.400391	0.419922
42.7	0.509766	0.574219	0.548828	0.53125	0.517578	0.539063	0.489014	0.460938	0.380859	0.84375	0.46875	0.497314	0.429688	0.433594	0.400391	0.425781
42.8	0.515625	0.572266	0.544922	0.541016	0.521484	0.535156	0.483154	0.460938	0.384766	0.84375	0.46167	0.5	0.433594	0.429688	0.410156	0.419922
42.9	0.509766	0.587891	0.539063	0.541016	0.521484	0.535156	0.483154	0.457031	0.386719	0.853516	0.46167	0.5	0.429688	0.433594	0.40625	0.416016
43	0.509766	0.587891	0.539063	0.541016	0.521484	0.529297	0.494873	0.451172	0.384766	0.853516	0.46167	0.509766	0.423828	0.433594	0.410156	0.419922
43.1	0.509766	0.59375	0.550781	0.541016	0.521484	0.537109	0.490967	0.451172	0.390625	0.853516	0.467529	0.509766	0.423828	0.439453	0.410156	0.419922
43.2	0.519531	0.587891	0.546875	0.546875	0.517578	0.53125	0.485107	0.451172	0.390625	0.858154	0.46167	0.505859	0.423828	0.433594	0.410156	0.416016
43.3	0.519531	0.583984	0.541016	0.541016	0.511719	0.537109	0.485107	0.457031	0.390625	0.875	0.467529	0.509766	0.429688	0.438721	0.421875	0.410156
43.4	0.519531	0.578125	0.541016	0.537109	0.507813	0.527344	0.485107	0.451172	0.390625	0.865234	0.46167	0.505859	0.419922	0.431641	0.421875	0.40625
43.5	0.519531	0.578125	0.550781	0.541016	0.501953	0.53125	0.490967	0.451172	0.390625	0.875	0.457764	0.5	0.414063	0.441406	0.421875	0.410156
43.6	0.515625	0.587891	0.546875	0.541016	0.511719	0.527344	0.485107	0.457031	0.390625	0.865234	0.451904	0.505859	0.425781	0.441406	0.417969	0.410156
43.7	0.509766	0.583984	0.541016	0.546875	0.511719	0.527344	0.485107	0.451172	0.386719	0.865234	0.459717	0.5	0.425781	0.4375	0.421875	0.415283
43.8	0.519531	0.578125	0.541016	0.541016	0.507813	0.521484	0.481201	0.451172	0.384766	0.875	0.453857	0.509766	0.421875	0.441406	0.421875	0.408203
43.9	0.519531	0.585938	0.537109	0.537109	0.498047	0.53125	0.485107	0.447266	0.390625	0.875	0.453857	0.505859	0.416016	0.4375	0.421875	0.417969
44	0.515625	0.580078	0.53125	0.541016	0.492188	0.527344	0.485107	0.441406	0.390625	0.878906	0.459717	0.505859	0.421143	0.431641	0.431641	0.417969
44.1	0.513672	0.580078	0.53125	0.537109	0.492188	0.526611	0.485107	0.441406	0.390625	0.884766	0.453857	0.5	0.414063	0.441406	0.427734	0.417969
44.2	0.515625	0.585938	0.526611	0.53125	0.488281	0.525391	0.481201	0.451172	0.390625	0.884766	0.449951	0.509766	0.414063	0.441406	0.431641	0.414063
44.3	0.521484	0.580078	0.519531	0.527344	0.492188	0.515625	0.475342	0.447266	0.390625	0.884766	0.453857	0.505859	0.419922	0.441406	0.427002	0.414063
44.4	0.521484	0.580078	0.529297	0.53125	0.492188	0.515625	0.485107	0.441406	0.400391	0.884766	0.449951	0.511719	0.410156	0.449219	0.419922	0.408203
44.5	0.521484	0.589844	0.529297	0.53125	0.492188	0.521484	0.481201	0.436768	0.390625	0.884766	0.439453	0.507813	0.404297	0.439453	0.425781	0.404297
44.6	0.527344	0.585205	0.525391	0.53125	0.492188	0.517578	0.475342	0.429688	0.396484	0.894531	0.442139	0.501953	0.400391	0.439453	0.419922	0.398438
44.7	0.521484	0.578125	0.529297	0.527344	0.497314	0.521484	0.485107	0.435547	0.394531	0.890625	0.451904	0.511719	0.404297	0.429688	0.419922	0.40625
44.8	0.521484	0.578125	0.525391	0.533203	0.490234	0.523438	0.481201	0.429688	0.400391	0.884766	0.447998	0.507813	0.404297	0.429688	0.425781	0.400391
44.9	0.517578	0.583984	0.529297	0.533203	0.490234	0.511719	0.475342	0.429688	0.396484	0.884766	0.438232	0.511719	0.400391	0.423828	0.416016	0.396484
45	0.511719	0.574219	0.525391	0.529297	0.486328	0.517578	0.485107	0.425781	0.390625	0.884766	0.438232	0.511719	0.390625	0.429688	0.419922	0.392578
45.1	0.511719	0.578125	0.529297	0.523438	0.480469	0.511719	0.485107	0.425781	0.390625	0.894531	0.428467	0.516846	0.394531	0.423828	0.416016	0.380859
45.2	0.511719	0.587891	0.529297	0.533203	0.476563	0.516846	0.494873	0.419922	0.400391	0.894531	0.428467	0.515625	0.390625	0.419189	0.419922	0.385986
45.3	0.50708	0.583984	0.535156	0.528564	0.470703	0.505859	0.494873	0.425781	0.400391	0.889893	0.422607	0.505859	0.390625	0.417969	0.431641	0.378906
45.4	0.509766	0.587891	0.529297	0.53125	0.476563	0.509766	0.490234	0.419922	0.396484	0.897217	0.432373	0.505859	0.384766	0.417969	0.427734	0.375
45.5	0.509766	0.583984	0.535156	0.53125	0.470703	0.505859	0.483154	0.419922	0.394531	0.899658	0.428467	0.496094	0.389893	0.408203	0.421875	0.369141
45.6	0.509766	0.578125	0.529297	0.527344	0.466797	0.505859	0.483154	0.429688	0.396484	0.892578	0.418701	0.486328	0.382813	0.398438	0.421875	0.375
45.7	0.519531	0.583984	0.537109	0.521484	0.470703	0.496094	0.49292	0.425781	0.390625	0.892578	0.408936	0.486328	0.378906	0.398438	0.417969	0.369141
45.8	0.515625	0.574219	0.527344	0.527344	0.480469	0.5	0.498779	0.419922	0.390625	0.888672	0.403076	0.480469	0.369141	0.398438	0.417969	0.365234
45.9	0.519531	0.568359	0.521484	0.521484	0.486328	0.496094	0.489014	0.416016	0.390625	0.882813	0.410156	0.476563	0.373047	0.395752	0.408203	0.365234
46	0.519531	0.564453	0.526611	0.527344	0.480469	0.5	0.483154	0.421875	0.390625	0.882813	0.39917	0.466064	0.369141	0.382813	0.407471	0.359375
46.1	0.525391	0.558594	0.519531	0.517578	0.488281	0.496094	0.490967	0.417969	0.390625	0.892578	0.403076	0.458984	0.359375	0.382813	0.400391	0.365234
46.2	0.515625	0.564453	0.515625	0.507813	0.478516	0.498047	0.481201	0.412109	0.400391	0.892578	0.39917	0.455078	0.353516	0.378906	0.40625	0.355469
46.3	0.505859	0.558594	0.505859	0.507813	0.478516	0.487549	0.481201	0.417236	0.400391	0.888672	0.403076	0.458984	0.361328	0.378906	0.396484	0.349609
46.4	0.496094	0.553955	0.509766	0.501953	0.472656	0.490234	0.475342	0.410156	0.400391	0.882813	0.408936	0.455078	0.351563	0.369141	0.396484	0.355469
46.5	0.492188	0.546875	0.505859	0.498047	0.482422	0.486328	0.475342	0.416016	0.400391	0.882813	0.39917	0.458984	0.345703	0.369141	0.396484	0.349609
46.6	0.47583	0.554688	0.509766	0.487549	0.477783	0.486328	0.481201	0.40625	0.410156	0.890625	0.39917	0.455078	0.351563	0.369141	0.386719	0.345703
46.7	0.46875	0.548828	0.505859	0.490234	0.466797	0.480469	0.475342	0.396484	0.40625	0.884766	0.389404	0.445313	0.341797	0.363281	0.390625	0.349609
46.8	0.464844	0.544922	0.5	0.490234	0.470703	0.480469	0.481201	0.390625	0.410156	0.884766	0.389404	0.439453	0.341064	0.363281	0.386719	0.344971
46.9	0.455078	0.548828	0.496094	0.496094	0.466797	0.486328	0.471436	0.400391	0.410156	0.894531	0.378906	0.447266	0.34375	0.369141	0.380859	0.333984
47	0.445313	0.544922	0.5	0.490234	0.470703	0.480469	0.475342	0.40625	0.410156	0.890625	0.377686	0.4375	0.339844	0.363281	0.380859	0.328125
47.1	0.445313	0.539063	0.505859	0.490234	0.476563	0.486328	0.470703	0.400391	0.410156	0.884766	0.36792	0.427734	0.339844	0.359375	0.386719	0.339844
47.2	0.435547	0.544922	0.5	0.498047	0.466797	0.480469	0.469482	0.396484	0.414063	0.880859	0.36792	0.427002	0.34375	0.358643	0.376221	0.335938
47.3	0.439453	0.539063	0.496094	0.488281	0.470703	0.476563	0.459717	0.400391	0.419922	0.875	0.362061	0.416016	0.349609	0.347656	0.375	0.339844
47.4	0.435547	0.535156	0.485596	0.482422	0.476563	0.476563	0.449951	0.396484	0.429688	0.884766	0.369873	0.419922	0.339844	0.347656	0.369141	0.335938
47.5	0.441406	0.535156	0.488281	0.492188	0.466797	0.466797	0.453857	0.400391	0.429688	0.880859	0.360107	0.416016	0.339844	0.347656	0.369141	0.335938
47.6	0.447266	0.535156	0.488281	0.488281	0.472656	0.470703	0.449951	0.396484	0.425781	0.880859	0.364014	0.416016	0.330078	0.337891	0.376953	0.326172
47.7	0.441406	0.524658	0.484375	0.482422	0.478516	0.466797	0.440186	0.385986	0.419922	0.875	0.365967	0.416016	0.333984	0.34375	0.367188	0.326172
47.8	0.446533	0.517578	0.484375	0.488281	0.468018	0.470703	0.43042	0.384766	0.419922	0.884766	0.354248	0.40625	0.333984	0.339844	0.357422	0.316406
47.9	0.435547	0.523438	0.484375	0.482422	0.470703	0.466064	0.43042	0.386719	0.427002	0.880859	0.355469	0.40625	0.341797	0.330078	0.357422	0.320313
48	0.435547	0.513672	0.478516	0.478516	0.476563	0.470703	0.419922	0.380859	0.416016	0.884766	0.342529	0.396484	0.341064	0.316406	0.34375	0.315674
48.1	0.429688	0.503906	0.486328	0.478516	0.476563	0.466797	0.420654	0.376953	0.419922	0.880127	0.348389	0.391846	0.333984	0.309814	0.327393	0.318359
48.2	0.425781	0.503906	0.476563	0.468018	0.466797	0.457031	0.410889	0.376953	0.416016	0.869141	0.338623	0.375	0.339844	0.298828	0.326172	0.314453
48.3	0.425781	0.494141	0.466797	0.460938	0.462891	0.460938	0.410889	0.380859	0.419922	0.869141	0.342529	0.371094	0.330078	0.302734	0.326172	0.318359
48.4	0.425781	0.494141	0.470703	0.466797	0.460938	0.453125	0.401123	0.373047	0.416016	0.863281	0.348389	0.355469	0.330078	0.298828	0.316406	0.314453
48.5	0.416016	0.484375	0.476563	0.457031	0.466797	0.4375	0.401123	0.367188	0.416016	0.855469	0.342529	0.361328	0.324219	0.292969	0.316406	0.314453
48.6	0.416016	0.478516	0.466797	0.460938	0.472656	0.4375	0.395264	0.367188	0.410156	0.865234	0.338623	0.357422	0.330078	0.298828	0.310547	0.304688
48.7	0.410156	0.473877	0.466064	0.457031	0.473877	0.431641	0.401123	0.361328	0.416016	0.880859	0.338623	0.361328	0.320313	0.289063	0.316406	0.304688
48.8	0.40625	0.478516	0.458984	0.457031	0.466797	0.427734	0.391357	0.371094	0.410156	0.884766	0.328857	0.357422	0.314453	0.279297	0.302734	0.294922
48.9	0.405518	0.474609	0.460938	0.447266	0.457031	0.421875	0.390625	0.366455	0.410156	0.900391	0.328857	0.361328	0.320313	0.279297	0.296875	0.285156
49	0.398438	0.464844	0.445313	0.447266	0.457031	0.427002	0.383545	0.369141	0.416016	0.914063	0.318359	0.352783	0.320313	0.279297	0.291016	0.286377
49.1	0.394531	0.474609	0.449219	0.4375	0.460938	0.419922	0.383545	0.375	0.40625	0.923828	0.307373	0.349609	0.309814	0.273438	0.296143	0.285156
49.2	0.384766	0.464844	0.445313	0.443359	0.457031	0.429688	0.389404	0.365234	0.40625	0.949219	0.297607	0.345703	0.298828	0.268799	0.296875	0.279297
49.3	0.375	0.46875	0.439453	0.439453	0.447266	0.425781	0.389404	0.355469	0.400391	0.966797	0.299561	0.345703	0.302734	0.267578	0.287109	0.285156
49.4	0.376953	0.464844	0.445313	0.433594	0.447266	0.419922	0.383545	0.357422	0.405518	0.978516	0.299561	0.335938	0.298828	0.267578	0.287109	0.279297
49.5	0.371094	0.46875	0.435547	0.433594	0.451172	0.425781	0.389404	0.347656	0.404297	0.994141	0.293701	0.335938	0.300781	0.257813	0.277344	0.285156
49.6	0.380859	0.464844	0.435547	0.438721	0.447266	0.416016	0.391357	0.347656	0.410156	1.01172	0.299561	0.326172	0.294922	0.257813	0.277344	0.275391
49.7	0.376953	0.455078	0.436768	0.427734	0.447266	0.416016	0.381592	0.337891	0.419922	1.03711	0.303467	0.326172	0.300781	0.248047	0.271484	0.279297
49.8	0.380859	0.445313	0.425781	0.431641	0.436768	0.40625	0.381592	0.341797	0.416016	1.06055	0.299561	0.330078	0.294922	0.253906	0.277344	0.275391
49.9	0.376953	0.44458	0.425781	0.427734	0.421875	0.410156	0.371826	0.346924	0.416016	1.11401	0.299561	0.330078	0.300781	0.246094	0.271484	0.265625
50	0.376953	0.443359	0.425781	0.417969	0.419922	0.40625	0.371826	0.335938	0.419922	1.12427	0.289063	0.337891	0.300781	0.244141	0.28125	0.269531
50.1	0.366455	0.433594	0.416016	0.417969	0.416016	0.408203	0.361328	0.339844	0.416016	0.965576	0.287842	0.337158	0.291016	0.244141	0.287109	0.265625
50.2	0.355469	0.433594	0.419922	0.421875	0.417969	0.402344	0.354248	0.345703	0.416016	0.686279	0.281982	0.339844	0.291016	0.253906	0.276611	0.265625
50.3	0.359375	0.423828	0.425781	0.417969	0.408203	0.407471	0.360107	0.335938	0.416016	0.396118	0.287842	0.332031	0.280518	0.245361	0.279297	0.264893
50.4	0.355469	0.425781	0.419922	0.425781	0.408203	0.400391	0.360107	0.332031	0.40625	0.259766	0.270264	0.326172	0.283203	0.242188	0.28125	0.261719
50.5	0.355469	0.416016	0.429688	0.441406	0.408203	0.40625	0.354248	0.330078	0.410156	0.227783	0.258545	0.320313	0.285156	0.238281	0.273438	0.246094
50.6	0.351563	0.416016	0.429688	0.441406	0.397705	0.400391	0.360107	0.326172	0.405518	0.214844	0.260498	0.326172	0.269531	0.238281	0.253906	0.242188
50.7	0.339844	0.415283	0.435547	0.451172	0.400391	0.40625	0.364014	0.326172	0.408203	0.236328	0.259766	0.322266	0.255859	0.234375	0.243408	0.232422
50.8	0.339844	0.408203	0.421143	0.457031	0.396484	0.414063	0.360107	0.315674	0.412109	0.25	0.254639	0.306641	0.246094	0.224609	0.236328	0.22583
50.9	0.349609	0.404297	0.414063	0.443359	0.390625	0.412109	0.356201	0.320313	0.402344	0.298828	0.248779	0.306641	0.229736	0.208984	0.232422	0.224609
51	0.349609	0.408203	0.404297	0.438721	0.396484	0.40625	0.354248	0.3125	0.396484	0.304688	0.235107	0.305908	0.234375	0.204346	0.212891	0.210938
51.1	0.345703	0.404297	0.390625	0.431641	0.396484	0.396484	0.350342	0.306641	0.382813	0.320313	0.233154	0.294922	0.226563	0.199219	0.203125	0.201172
51.2	0.351563	0.400391	0.386719	0.441406	0.386719	0.382813	0.339844	0.292969	0.368408	0.333984	0.235107	0.291016	0.220703	0.189453	0.178955	0.181641
51.3	0.347656	0.398438	0.382813	0.4375	0.390625	0.380859	0.340576	0.287109	0.347656	0.359375	0.219482	0.279297	0.207031	0.185547	0.162109	0.165283
51.4	0.361328	0.404297	0.376953	0.429688	0.396484	0.386719	0.33667	0.287109	0.318359	0.365234	0.21875	0.262939	0.201172	0.175781	0.146484	0.160156
51.5	0.366455	0.404297	0.376221	0.417969	0.382813	0.376221	0.321045	0.277344	0.298096	0.386719	0.213623	0.251953	0.196533	0.159424	0.142578	0.150391
51.6	0.365234	0.394531	0.361328	0.408203	0.374268	0.382813	0.317139	0.268799	0.277344	0.38208	0.194092	0.242188	0.175781	0.154297	0.136719	0.142578
51.7	0.369141	0.393799	0.355469	0.408203	0.353516	0.367188	0.296875	0.255859	0.247314	0.359375	0.190186	0.232422	0.169922	0.134766	0.126221	0.126953
51.8	0.384766	0.394531	0.351563	0.399658	0.337891	0.363281	0.276123	0.251953	0.230469	0.351563	0.18042	0.212158	0.169922	0.128906	0.121094	0.126953
51.9	0.380859	0.394531	0.341797	0.373047	0.333984	0.348877	0.266357	0.232422	0.210938	0.335938	0.175781	0.205078	0.15625	0.125	0.113281	0.116455
52	0.376953	0.380859	0.331299	0.363281	0.328125	0.332031	0.246826	0.221924	0.203125	0.325439	0.158936	0.201172	0.146484	0.108643	0.09375	0.111328
52.1	0.359375	0.375	0.320313	0.34375	0.318359	0.3125	0.227295	0.212891	0.192627	0.296875	0.155029	0.191406	0.130127	0.111328	0.0878906	0.105469
52.2	0.343018	0.371094	0.300781	0.333252	0.313721	0.306641	0.220703	0.193359	0.177734	0.273438	0.135498	0.179688	0.125	0.103516	0.083252	0.0917969
52.3	0.328125	0.360596	0.28833	0.324219	0.302734	0.296875	0.205811	0.183594	0.152344	0.243408	0.125732	0.153564	0.105469	0.0976563	0.0585938	0.0722656
52.4	0.302734	0.339844	0.271484	0.314453	0.283203	0.292236	0.196045	0.177002	0.146484	0.222656	0.115234	0.142578	0.0996094	0.0839844	0.046875	0.0656738
52.5	0.296875	0.326172	0.261719	0.304688	0.277344	0.28125	0.176514	0.162109	0.142578	0.210938	0.104248	0.132813	0.101563	0.0644531	0.0429688	0.0644531
52.6	0.278564	0.305908	0.242188	0.280518	0.262939	0.267578	0.174561	0.148438	0.13208	0.206299	0.0847168	0.118408	0.0871582	0.0605469	0.0371094	0.0546875
52.7	0.261719	0.283203	0.232422	0.259766	0.255859	0.238281	0.162109	0.123047	0.111328	0.181641	0.0788574	0.0917969	0.0703125	0.0598145	0.0227051	0.0507813
52.8	0.242188	0.279297	0.221924	0.235596	0.251953	0.216064	0.145264	0.112549	0.0976563	0.166016	0.0690918	0.0859375	0.0664063	0.0488281	0.0117188	0.0351563
52.9	0.236328	0.275391	0.207031	0.199219	0.232422	0.189453	0.141357	0.0917969	0.0859375	0.150391	0.0644531	0.0683594	0.0605469	0.0488281	0.00585938	0.03125
53	0.231689	0.261719	0.1875	0.179688	0.208252	0.16333	0.123779	0.0859375	0.067627	0.135986	0.057373	0.0422363	0.0605469	0.0488281	-0.00390625	0.0148926
53.1	0.220703	0.237549	0.157471	0.16333	0.193359	0.138672	0.107422	0.0820313	0.0410156	0.121094	0.0476074	0.03125	0.0566406	0.0449219	-0.0136719	0.00390625
53.2	0.208984	0.216797	0.140625	0.134766	0.173828	0.123047	0.0905762	0.0625	0.03125	0.0996094	0.041748	0.0214844	0.0402832	0.0292969	-0.0117188	0.00390625
53.3	0.183594	0.197266	0.121094	0.0949707	0.164063	0.113281	0.0866699	0.0559082	0.0109863	0.0957031	0.0300293	0.00195313	0.0292969	0.0292969	-0.0175781	-0.00976563
53.4	0.165283	0.180908	0.112549	0.0683594	0.144531	0.102783	0.0671387	0.0410156	0.00195313	0.0800781	0.0300293	-0.00390625	0.015625	0.0246582	-0.0222168	-0.0136719
53.5	0.132813	0.160156	0.101563	0.0546875	0.124268	0.0820313	0.0429688	0.0332031	-0.00390625	0.0703125	0.015625	-0.0065918	0	0.0078125	-0.0234375	-0.0234375
53.6	0.123047	0.146484	0.078125	0.0305176	0.117188	0.0722656	0.0300293	0.0234375	-0.00390625	0.0656738	0.00854492	-0.0234375	0	0.0117188	-0.0292969	-0.0273438
53.7	0.112549	0.130859	0.0625	0.00976563	0.103516	0.0585938	0.0300293	0.0129395	-0.00390625	0.0605469	0.00854492	-0.0234375	-0.00976563	0.0175781	-0.0292969	-0.0351563
53.8	0.0917969	0.120361	0.052002	-0.00195313	0.0976563	0.0461426	0.0163574	-0.00390625	0	0.0507813	0.00854492	-0.0292969	-0.0195313	0.0078125	-0.0234375	-0.0234375
53.9	0.0820313	0.0996094	0.03125	-0.0195313	0.09375	0.0390625	0.010498	-0.00390625	-0.0078125	0.0410156	0.0124512	-0.0273438	-0.0195313	-0.00195313	-0.0292969	-0.0195313
54	0.0722656	0.0800781	0.0253906	-0.03125	0.0773926	0.0175781	0.0065918	-0.0136719	-0.0136719	0.0410156	0.0144043	-0.0292969	-0.0253906	-0.0078125	-0.0292969	-0.0241699
54.1	0.0617676	0.0605469	0.0214844	-0.041748	0.0722656	0.0175781	-0.00976563	-0.0175781	-0.0195313	0.0351563	-0.0012207	-0.0292969	-0.0300293	0.00390625	-0.0429688	-0.0266113
54.2	0.0625	0.0500488	0.00585938	-0.046875	0.0664063	0.0214844	-0.00708008	-0.0292969	-0.00976563	0.0410156	0.00463867	-0.0195313	-0.03125	0.0136719	-0.0351563	-0.0144043
54.3	0.0429688	0.0253906	0.0012207	-0.0625	0.0664063	0.0175781	0.000732422	-0.0332031	-0.0144043	0.03125	0.00463867	-0.00976563	-0.0332031	0.0136719	-0.0292969	-0.0214844
54.4	0.0234375	0.0078125	-0.00585938	-0.0625	0.0488281	0.0175781	-0.0090332	-0.0332031	-0.0214844	0.0305176	-5.00222e-12	-0.0136719	-0.0273438	0.0136719	-0.0195313	-0.0214844
54.5	0.0129395	0.015625	-0.015625	-0.0722656	0.036377	0.00708008	-0.0148926	-0.0390625	-0.0214844	0.0332031	0.00268555	-0.00976563	-0.03125	0.0136719	-0.0234375	-0.0214844
54.6	0.00585938	0.00195313	-0.0136719	-0.0683594	0.0253906	-0.00390625	-0.0148926	-0.0332031	-0.0214844	0.0332031	0.00268555	-0.00976563	-0.0214844	0.0136719	-0.0195313	-0.0117188
54.7	0.00585938	-0.00390625	-0.00976563	-0.0625	0.015625	-0.00585938	-0.0090332	-0.0390625	-0.015625	0.0292969	0.00854492	-0.00390625	-0.015625	0.0234375	-0.0195313	-0.0117188
54.8	-0.00390625	-0.00463867	-0.0136719	-0.0585938	0.0175781	0.00585938	-0.00512695	-0.0339355	-0.0214844	0.0234375	-0.0012207	-0.00585938	-0.0195313	0.0195313	-0.0195313	-0.015625
54.9	-0.00976563	-0.0195313	-0.0195313	-0.0585938	0.0117188	0	-0.0090332	-0.0410156	-0.0214844	0.0332031	0.00268555	-0.0136719	-0.015625	0.00976563	-0.0136719	-0.0214844
55	-0.0136719	-0.0214844	-0.00976563	-0.0625	0.0117188	0	-0.0148926	-0.03125	-0.0175781	0.0292969	0.00268555	-0.0195313	-0.0117188	0.0078125	-0.0195313	-0.0117188
55.1	-0.00976563	-0.0253906	-0.0136719	-0.0683594	0.0175781	0.00976563	-0.0187988	-0.03125	-0.0117188	0.0234375	0.00268555	-0.0195313	-0.00976563	0.0195313	-0.0195313	-0.0117188
55.2	-0.00976563	-0.0214844	-0.0195313	-0.0566406	0.0078125	0.00585938	-0.0148926	-0.03125	0	0.0234375	0.0124512	-0.00976563	-0.0117188	0.0136719	-0.0195313	-0.0117188
55.3	0	-0.03125	-0.00976563	-0.0612793	0.015625	0.00976563	-0.0187988	-0.03125	0	0.0332031	0.00854492	-0.0136719	0	0.0136719	-0.0195313	-0.0117188
55.4	-0.00390625	-0.0214844	0	-0.0585938	0.0175781	0.00976563	-0.0148926	-0.0351563	0	0.0332031	0.0124512	-0.0195313	-0.00585938	0.0136719	-0.00976563	-0.00195313
55.5	-0.00976563	-0.0253906	-0.00390625	-0.0625	0.0214844	0.00976563	-0.0148926	-0.0292969	0	0.0332031	0.0124512	-0.00976563	-0.00585938	0.0090332	-0.0136719	-0.00585938
55.6	0	-0.0351563	0.00390625	-0.0683594	0.0214844	0.015625	-0.00512695	-0.0292969	0	0.0429688	0.00854492	-0.00976563	-0.00585938	0.00195313	-0.0195313	-0.0117188
55.7	0	-0.0410156	0.00976563	-0.0625	0.0214844	0.0136719	-0.0090332	-0.0195313	0.00585938	0.0429688	0.0124512	-0.00976563	-0.00976563	0.0117188	-0.0195313	-0.0117188
55.8	0	-0.03125	0.00976563	-0.0644531	0.03125	0.015625	-0.0148926	-0.0195313	0	0.0429688	0.0124512	-0.00976563	-0.00585938	0.0117188	-0.0195313	-0.0117188
55.9	0.00585938	-0.03125	0.0195313	-0.0488281	0.03125	0.0195313	-0.00512695	-0.0234375	0	0.0390625	0.0124512	-0.0144043	-0.00585938	0.0117188	-0.0195313	-0.0117188
56	0	-0.0214844	0.0292969	-0.0527344	0.0273438	0.015625	-0.00512695	-0.0292969	0	0.0410156	0.0124512	-0.0214844	-0.00585938	0.0117188	-0.0195313	-0.0117188
56.1	0.00585938	-0.0214844	0.015625	-0.0449219	0.0214844	0.00976563	-0.00512695	-0.0195313	0	0.0351563	0.0124512	-0.0214844	-0.00976563	0.0117188	-0.00976563	-0.00390625
56.2	-0.00463867	-0.0117188	0.0195313	-0.0390625	0.0273438	0.00976563	-0.00976563	-0.0195313	0.00585938	0.0351563	0.0124512	-0.0214844	-0.015625	0.0117188	-0.0136719	-0.00976563
56.3	0	-0.015625	0.015625	-0.0332031	0.0214844	0.00976563	-0.0168457	-0.0195313	0	0.0351563	0.00854492	-0.00976563	-0.00585938	0.0214844	-0.0195313	-0.00976563
56.4	0	-0.0117188	0.00976563	-0.0390625	0.0273438	0.00976563	-0.00708008	-0.00976563	0	0.03125	0.0124512	-0.00976563	-0.00585938	0.0175781	-0.0195313	-0.00976563
56.5	0	-0.0117188	0.00976563	-0.0390625	0.0117188	0.0214844	-0.00708008	-0.0136719	0	0.0351563	0.0124512	-0.00976563	-0.00585938	0.0117188	-0.0195313	-0.00976563
56.6	0	-0.0117188	0.0195313	-0.0292969	0.0214844	0.0175781	-0.0012207	-0.00976563	0	0.0351563	0.0124512	-0.00976563	-0.00585938	0.015625	-0.0195313	-0.0136719
56.7	0	-0.0117188	0.0148926	-0.0332031	0.0214844	0.0117188	0.00463867	-0.0136719	0.00976563	0.0351563	0.0124512	-0.00976563	0	0.0214844	-0.0195313	-0.00976563
56.8	0	-0.0117188	0.0078125	-0.0390625	0.0168457	0.0117188	0.000732422	-0.00585938	0.00585938	0.0351563	0.0124512	-0.00390625	-0.00585938	0.0175781	-0.0078125	-0.00976563
56.9	-0.00390625	-0.0117188	0.0078125	-0.0292969	0.0195313	0.0117188	-0.00512695	-0.00390625	0	0.0449219	0.0241699	-0.00976563	-0.00976563	0.0117188	-0.0078125	-0.00976563
57	-0.00976563	-0.0117188	0.0078125	-0.0292969	0.015625	0.0117188	-0.0090332	-0.00976563	-0.00390625	0.0449219	0.0202637	-0.00976563	-0.00585938	0.0117188	-0.0078125	-0.00976563
57.1	-0.00976563	0	0.0078125	-0.0332031	0.00976563	0.0117188	-0.0148926	-0.00976563	0	0.0410156	0.0144043	-0.00976563	-0.00585938	0.0117188	-0.0078125	-0.00976563
57.2	0	0	0.0195313	-0.0390625	0.0214844	0.0078125	-0.00512695	0	0	0.0351563	0.0144043	-0.00976563	-0.00585938	0.0117188	-0.0117188	-0.00976563
57.3	-0.0136719	0	0.0195313	-0.0390625	0.0214844	0.00195313	-0.00512695	-0.00390625	0	0.0351563	0.0144043	-0.00976563	-0.00585938	0.0175781	-0.0175781	-0.0136719
57.4	-0.00976563	0	0.015625	-0.0273438	0.0214844	0.00195313	-0.0090332	-0.00976563	0	0.0351563	0.0241699	-0.0136719	-0.00585938	0.0117188	-0.0136719	-0.00976563
57.5	-0.00976563	0	0.00976563	-0.0273438	0.0175781	0.0117188	-0.00512695	0	0	0.0351563	0.0202637	-0.0195313	0	0.0117188	-0.0078125	-0.00976563
57.6	-0.00976563	0	0.00976563	-0.0273438	0.0214844	0.0117188	-0.0090332	-0.00390625	0	0.0351563	0.0144043	-0.0195313	-0.00585938	0.0175781	-0.0117188	-0.00585938
57.7	-0.0136719	0.00976563	0.00976563	-0.0175781	0.0214844	0.0078125	-0.0148926	0.00195313	0.00976563	0.0351563	0.0144043	-0.00976563	-0.00585938	0.0117188	-0.0175781	-0.00390625
57.8	-0.00976563	0.00585938	0.00585938	-0.0175781	0.0175781	0.0117188	-0.00512695	0.00195313	0.00976563	0.03125	0.0144043	-0.00976563	-0.00976563	0.0234375	-0.0175781	0
57.9	-0.00976563	0	0	-0.0214844	0.0117188	0.0117188	-0.00512695	0.00195313	0.00976563	0.0253906	0.010498	-0.00976563	-0.015625	0.0195313	-0.0078125	0
58	-0.0136719	0	0	-0.0175781	0.0078125	0.0117188	-0.00512695	0.00195313	0.00976563	0.020752	0.00854492	-0.00976563	-0.0202637	0.0136719	-0.0124512	0
58.1	-0.0195313	0	0.00976563	-0.0175781	0.0117188	0.0117188	0.000732422	0.0117188	0.00976563	0.0136719	0.0202637	-0.00390625	-0.0227051	0.0136719	-0.0195313	0
58.2	-0.0195313	0	0	-0.0175781	0.0117188	0.00708008	-0.00512695	0.0078125	0.00585938	0.0234375	0.0144043	-0.00976563	-0.00390625	0.0136719	-0.0195313	0
58.3	-0.00976563	0	0.00585938	-0.0117188	0.0078125	0	-0.00512695	0.0117188	0	0.0195313	0.0144043	-0.00976563	-0.00854492	0.00976563	-0.00976563	0
58.4	-0.00976563	0	0	-0.0175781	0.00195313	0.00976563	0.000732422	0.0117188	0.00976563	0.0136719	0.0144043	-0.00976563	-0.015625	0.00390625	-0.00976563	0.00585938
58.5	-0.00390625	0.00976563	-0.00585938	-0.0078125	0.0117188	0.00976563	-0.00512695	0.0117188	0.00976563	0.0136719	0.0144043	-0.0136719	-0.015625	0.00390625	0	0
58.6	-0.00976563	0.00976563	0.00585938	-0.00195313	0.0117188	0.00585938	-0.00512695	0.0117188	0.00585938	0.00976563	0.0144043	-0.0195313	-0.015625	0.00390625	0.00585938	0
58.7	0	0.00976563	0	-0.0078125	0.0117188	0	0.00463867	0.0168457	0.00976563	0.00390625	0.0144043	-0.0195313	-0.015625	0.0136719	0	0
58.8	-0.00390625	0.00976563	0.00976563	-0.0078125	0.0078125	-0.00390625	0.00463867	0.00976563	0	0.00390625	0.0144043	-0.0136719	-0.015625	0.0136719	0	0
58.9	-0.00976563	0.00976563	0.00976563	-0.0078125	0.0117188	0	0.000732422	0.00976563	0.00976563	0.0136719	0.0144043	-0.00976563	-0.015625	0.00976563	0	0.00976563
59	-0.00976563	0.00976563	0.00976563	-0.0078125	0.0078125	0	0.00463867	0.00585938	0.00976563	0.0136719	0.00463867	-0.00976563	-0.00585938	-0.00585938	0.00585938	0.00585938
59.1	-0.00390625	0.00976563	0.00976563	-0.00268555	0.00195313	0	0.00463867	0	0.00585938	0.00976563	0.00463867	-0.00976563	0.00390625	0	0	0
59.2	-0.00976563	0	0.00976563	-0.00976563	-0.00268555	0.00585938	0.00463867	0	0	0.00390625	0.00463867	0	0.00390625	-0.00195313	0	0
59.3	-0.00976563	0.00976563	0.00585938	-0.00976563	-0.00976563	0	0.00463867	0	0	0.00390625	-5.00222e-12	0	0.00390625	0.00390625	0.00585938	0
59.4	0	0	0	0	0	0	-5.00222e-12	0	0.00708008	0.00390625	-0.00708008	0	0	0	0	0
59.5	0	0	0	0	0	-0.00390625	-0.00708008	0.00976563	0	0	-0.00708008	0	-0.00585938	-0.00585938	0	0
59.6	-0.00463867	0	0	0	0	0.00390625	0.00463867	0.00976563	0	-0.00195313	-0.00708008	0	0.00390625	0	0.00585938	0.00976563
59.7	-0.0117188	0	-0.00390625	0.0078125	-0.00390625	0.00585938	0.000732422	0.00585938	0	0.00976563	0.00268555	0.00976563	0.00390625	-0.00585938	0	0.00976563
59.8	-0.0117188	0	-0.00976563	0.00195313	-0.00976563	0	-0.00512695	0	0	0.00390625	-0.0109863	0.00585938	0.00390625	-0.00585938	0.00976563	0.00976563
59.9	-0.0117188	0.00976563	0	0.00195313	-0.0136719	0.00976563	-0.00512695	0.00976563	0	0.00390625	-0.0129395	0	0.00390625	-0.00585938	0.00976563	0.00976563
60	-0.00390625	0.0148926	-0.00390625	0.00195313	-0.0136719	0.00976563	0.00463867	0.00585938	0	0.00390625	0.00268555	0.00390625	0.00390625	-0.00585938	0.00585938	0.00512695
60.1	-0.00976563	0.0078125	-0.00976563	0.0117188	-0.0195313	0.00976563	0.00463867	-0.00390625	0	0	-0.00708008	0.0214844	0.00390625	0.00390625	0	-0.00195313
60.2	-0.00976563	0.0078125	-0.00976563	0.00195313	-0.0195313	0.00976563	0.010498	-0.00976563	0.00976563	-0.00585938	-0.00708008	0.0214844	0.00390625	0.00390625	0	-0.00195313
60.3	-0.00976563	0.0078125	-0.00976563	0.0117188	-0.0195313	0.00976563	0.00463867	0	0.00976563	-0.00585938	-0.00708008	0.0214844	0.00390625	0.00390625	0	0.0078125
60.4	-0.00976563	0.0078125	-0.00976563	0.0117188	-0.0136719	0.0214844	0.00463867	0	0.015625	-0.00585938	0.00268555	0.0214844	0.00390625	0.00390625	0	0.0078125
60.5	-0.0136719	0.0078125	0	0.0117188	-0.0195313	0.0175781	0.0144043	0	0.00976563	-0.00585938	0.00268555	0.0273438	0.0136719	0.00390625	0	0.0078125
60.6	-0.0195313	0.0078125	0	0.0117188	-0.0195313	0.0117188	0.0144043	0.00976563	0.00976563	-0.00585938	0.00268555	0.0214844	0.00976563	0.00390625	0.0117188	0.0078125
60.7	-0.0195313	0.0078125	-0.00390625	0.0117188	-0.0195313	0.0117188	0.010498	0	0.0195313	-0.00585938	0.00268555	0.0214844	0.00390625	0.0136719	0.0117188	0.0078125
60.8	-0.00976563	0.0136719	0	0.0214844	-0.0195313	0.0117188	0.00463867	0	0.0195313	-0.00585938	0.00268555	0.03125	0.00390625	0.0136719	0.0117188	0.0078125
60.9	-0.0195313	0.0078125	0	0.0214844	-0.0117188	0.0117188	0.0144043	0.00585938	0.0195313	-0.00585938	0.00268555	0.03125	0.00390625	0.0136719	0.0117188	0.0078125
61	-0.0195313	0.0078125	0	0.0175781	-0.0175781	0.0214844	0.0144043	0	0.0195313	0	-0.0012207	0.03125	0.00390625	0.0090332	0.0175781	0.0195313
61.1	-0.0234375	0.0175781	-0.00390625	0.0117188	-0.0136719	0.0214844	0.0202637	-0.00390625	0.0195313	-0.00585938	-0.00708008	0.03125	0.00390625	0.00195313	0.0117188	0.0195313
61.2	-0.0292969	0.0175781	-0.00976563	0.0117188	-0.0117188	0.0214844	0.0144043	-0.00976563	0.015625	-0.00585938	-0.00708008	0.03125	0.0136719	0.0117188	0.0117188	0.0195313
61.3	-0.0195313	0.0175781	-0.00976563	0.0214844	-0.0078125	0.0214844	0.0144043	0.00195313	0.00976563	-0.00976563	-0.00708008	0.03125	0.0136719	0.0117188	0.0117188	0.0195313
61.4	-0.0292969	0.0175781	-0.00976563	0.0175781	-0.0078125	0.0214844	0.0241699	-0.00976563	0.0195313	-0.015625	0.00268555	0.03125	0.0136719	0.0078125	0.0078125	0.0195313
61.5	-0.0195313	0.0175781	-0.00976563	0.0117188	-0.0117188	0.0214844	0.0241699	0.00195313	0.0195313	-0.015625	0.00268555	0.0371094	0.0136719	0.0117188	0.00195313	0.0292969
61.6	-0.015625	0.0175781	-0.00976563	0.00195313	-0.0175781	0.0214844	0.0241699	0.00195313	0.0195313	-0.015625	-0.0012207	0.0410156	0.0136719	0.0117188	0.00195313	0.0339355
61.7	-0.00976563	0.03125	-0.00976563	0.00195313	-0.0175781	0.03125	0.0339355	0.00195313	0.0195313	-0.015625	-0.00708008	0.0410156	0.0234375	0.0117188	0.00195313	0.0410156
61.8	-0.00976563	0.0371094	-0.00976563	0.00195313	-0.0175781	0.03125	0.0300293	-0.00195313	0.0195313	-0.00585938	-0.00708008	0.0410156	0.0195313	0.0117188	-0.00195313	0.036377
61.9	-0.0136719	0.0371094	-0.0144043	0.0078125	-0.0117188	0.0214844	0.0358887	-0.0078125	0.0195313	-0.00585938	-0.00708008	0.0410156	0.0136719	0.0078125	-0.0078125	0.0390625
62	-0.0195313	0.0332031	-0.00708008	0.00195313	-0.0175781	0.03125	0.0358887	-0.0078125	0.0195313	-0.00585938	-0.00708008	0.0410156	0.0136719	0.00585938	-0.0078125	0.0390625
62.1	-0.00976563	0.0273438	0	0.00195313	-0.0175781	0.03125	0.0358887	-0.0078125	0.0234375	-0.00585938	-0.00708008	0.0507813	0.0234375	0.0078125	-0.0078125	0.0390625
62.2	-0.00976563	0.0273438	0	-0.00195313	-0.0175781	0.03125	0.0358887	0.00195313	0.0253906	0	-0.0109863	0.0507813	0.0234375	0.00195313	0.00195313	0.0390625
62.3	-0.00976563	0.0273438	0	-0.0078125	-0.0175781	0.03125	0.0358887	0.00195313	0.0195313	-0.00195313	-0.00708008	0.0507813	0.0136719	0.00195313	-0.00268555	0.0339355
62.4	-0.00976563	0.0273438	-0.00463867	-0.0078125	-0.0136719	0.03125	0.0358887	-0.0124512	0.0195313	0.00390625	-0.00708008	0.0507813	0.0136719	0.00195313	-0.00976563	0.0507813
62.5	-0.00976563	0.0273438	-0.00195313	-0.0078125	-0.0078125	0.03125	0.0358887	-0.0195313	0.0195313	0.00390625	-0.00708008	0.0559082	0.0234375	0.00195313	-0.0136719	0.0461426
62.6	-0.00976563	0.0371094	-0.00195313	-0.0078125	-0.00195313	0.0410156	0.0358887	-0.0195313	0.0292969	0.00390625	-0.00708008	0.0488281	0.0234375	0.0117188	-0.0195313	0.0390625
62.7	-0.0136719	0.0371094	-0.00195313	-0.0078125	-0.00390625	0.0410156	0.0358887	-0.0195313	0.0292969	0.00390625	0.00268555	0.0488281	0.0234375	0.0117188	-0.0195313	0.0534668
62.8	-0.0195313	0.0332031	-0.00195313	0.00195313	0.00195313	0.0410156	0.0358887	-0.0195313	0.0195313	0.0117188	0.00268555	0.0488281	0.0332031	0.0078125	-0.00976563	0.0605469
62.9	-0.0195313	0.0273438	0.00976563	-0.00195313	-0.0078125	0.0410156	0.0456543	-0.0195313	0.0292969	-0.00585938	0.00268555	0.0488281	0.0332031	0.00195313	-0.00976563	0.0605469
63	-0.00976563	0.0273438	0.00585938	-0.0078125	-0.0078125	0.0410156	0.041748	-0.0195313	0.0292969	-0.00585938	0.00268555	0.0488281	0.0332031	0.00195313	-0.0136719	0.0559082
63.1	-0.00976563	0.0273438	0	0.00195313	0.00195313	0.0410156	0.0358887	-0.0195313	0.0292969	0.00585938	0.00268555	0.0488281	0.0332031	0.00195313	-0.0195313	0.0488281
63.2	-0.0195313	0.0273438	0	0.00195313	0.00195313	0.0371094	0.0358887	-0.0195313	0.0292969	0.015625	0.00268555	0.0585938	0.0332031	0.00195313	-0.00976563	0.0585938
63.3	-0.00976563	0.0234375	0	0.00195313	-0.0078125	0.0351563	0.0358887	-0.0195313	0.0292969	0.00585938	0.0124512	0.0585938	0.0332031	0.00195313	-0.00976563	0.0585938
63.4	-0.00976563	0.0175781	0	0.00195313	0.00195313	0.0507813	0.0358887	-0.0195313	0.0332031	0.015625	0.0124512	0.0585938	0.0449219	0.00195313	-0.00976563	0.0585938
63.5	-0.0136719	0.0292969	0	0.00195313	0.00195313	0.046875	0.0358887	-0.0234375	0.0390625	0.015625	0.0124512	0.0546875	0.0449219	0.0136719	-0.00976563	0.0585938
63.6	-0.0195313	0.0292969	-0.00390625	0.00195313	0.00195313	0.0410156	0.0358887	-0.0292969	0.0390625	0.020752	0.0124512	0.0527344	0.0449219	0.0136719	-0.00976563	0.0585938
63.7	-0.00976563	0.0292969	0	0.00195313	0.00195313	0.0410156	0.041748	-0.0292969	0.0390625	0.0136719	0.0124512	0.0585938	0.0449219	0.0136719	-0.00390625	0.0585938
63.8	-0.00976563	0.0292969	0	0.00195313	0.00195313	0.0410156	0.0358887	-0.0292969	0.0390625	0.00976563	0.00854492	0.0546875	0.0449219	0.0136719	-0.00976563	0.0585938
63.9	-0.00976563	0.0292969	0.00976563	0.00195313	0.00195313	0.0449219	0.0456543	-0.0332031	0.0449219	0.00390625	0.0124512	0.0488281	0.0449219	0.0136719	-0.00976563	0.0585938
64	-0.00976563	0.0390625	0.00976563	-0.0078125	0.0117188	0.0507813	0.0554199	-0.0390625	0.0390625	0.0136719	0.0124512	0.0605469	0.0449219	0.0136719	-0.00976563	0.0683594
64.1	-0.0136719	0.0390625	0.0195313	-0.0117188	0.0117188	0.0605469	0.0554199	-0.0390625	0.0527344	0.0136719	0.0124512	0.0605469	0.0546875	0.0175781	-0.0136719	0.078125
64.2	-0.015625	0.0390625	0.0195313	-0.0136719	0.0078125	0.0605469	0.0554199	-0.0390625	0.0585938	0.0136719	0.0163574	0.0605469	0.0585938	0.0332031	-0.0195313	0.078125
64.3	-0.00976563	0.0390625	0.015625	-0.0078125	0.0117188	0.0605469	0.0554199	-0.0429688	0.0585938	0.0136719	0.0183105	0.0605469	0.0644531	0.0332031	-0.0195313	0.078125
64.4	-0.00976563	0.0449219	0.00976563	-0.0175781	0.00585938	0.0644531	0.0507813	-0.0488281	0.0585938	0.0234375	0.0163574	0.0605469	0.0644531	0.0234375	-0.0195313	0.078125
64.5	-0.00976563	0.0390625	0.00976563	-0.0175781	0.0117188	0.0703125	0.0534668	-0.0488281	0.0625	0.0273438	0.0280762	0.0605469	0.0605469	0.0332031	-0.0195313	0.078125
64.6	-0.00976563	0.0488281	0.0195313	-0.0175781	0.0214844	0.0605469	0.0534668	-0.0488281	0.0683594	0.0429688	0.0222168	0.0605469	0.0546875	0.0390625	-0.0195313	0.078125
64.7	-0.00976563	0.0488281	0.0195313	-0.0175781	0.0175781	0.0644531	0.0534668	-0.0488281	0.0683594	0.0429688	0.0378418	0.0605469	0.0644531	0.0332031	-0.0195313	0.0878906
64.8	-0.00976563	0.0546875	0.0195313	-0.0175781	0.015625	0.0703125	0.0678711	-0.0527344	0.0632324	0.0390625	0.0437012	0.0605469	0.0644531	0.0332031	-0.0195313	0.0878906
64.9	-0.00976563	0.0390625	0.0292969	-0.0175781	0.0253906	0.0703125	0.0749512	-0.0585938	0.0656738	0.0429688	0.0437012	0.0605469	0.0742188	0.0332031	-0.0195313	0.0878906
65	-0.00585938	0.0390625	0.0292969	-0.0214844	0.03125	0.0742188	0.0651855	-0.0546875	0.072998	0.0429688	0.0534668	0.0566406	0.0742188	0.0332031	-0.0195313	0.0878906
65.1	0.00585938	0.0390625	0.0292969	-0.0175781	0.03125	0.0761719	0.0605469	-0.0488281	0.0703125	0.0527344	0.0495605	0.046875	0.0800781	0.0429688	-0.0234375	0.102295
65.2	0	0.0429688	0.0292969	-0.0175781	0.03125	0.0703125	0.0632324	-0.0390625	0.0656738	0.0527344	0.0437012	0.0410156	0.0839844	0.0390625	-0.0332031	0.109375
65.3	-0.00976563	0.0585938	0.0292969	-0.0117188	0.03125	0.0703125	0.0534668	-0.0332031	0.0585938	0.0644531	0.0534668	0.0410156	0.0839844	0.0332031	-0.0390625	0.104736
65.4	0	0.0488281	0.0292969	-0.0175781	0.03125	0.0703125	0.0632324	-0.0488281	0.0585938	0.0605469	0.0632324	0.0507813	0.09375	0.0332031	-0.0390625	0.109375
65.5	0	0.0488281	0.0253906	-0.0078125	0.03125	0.0703125	0.0632324	-0.0546875	0.0585938	0.0546875	0.0632324	0.0605469	0.103516	0.0371094	-0.0527344	0.105469
65.6	0	0.0488281	0.0292969	-0.0078125	0.0273438	0.0703125	0.072998	-0.0488281	0.072998	0.0605469	0.0632324	0.0566406	0.111328	0.0429688	-0.0449219	0.0996094
65.7	0	0.0546875	0.0292969	0.00585938	0.0214844	0.0703125	0.0776367	-0.0429688	0.0656738	0.0546875	0.072998	0.0507813	0.101563	0.0332031	-0.0292969	0.109375
65.8	-0.00390625	0.078125	0.0253906	0.0117188	0.03125	0.0742188	0.0800781	-0.0488281	0.072998	0.0644531	0.102295	0.0507813	0.105469	0.0332031	-0.0195313	0.109375
65.9	-0.0136719	0.0957031	0.0195313	0.0117188	0.03125	0.0859375	0.072998	-0.0527344	0.0898438	0.0644531	0.123779	0.0507813	0.0957031	0.0332031	-0.0195313	0.119141
66	-0.015625	0.119141	0.0214844	0.0078125	0.0292969	0.0800781	0.0651855	-0.0585938	0.0852051	0.0644531	0.14917	0.0566406	0.105469	0.0429688	-0.0234375	0.119141
66.1	0.0175781	0.142578	0.0461426	0.015625	0.0703125	0.0761719	0.0534668	-0.0722656	0.0898438	0.0605469	0.176514	0.0410156	0.105469	0.0390625	-0.00976563	0.125
66.2	0.0566406	0.175781	0.072998	0.0664063	0.101563	0.0761719	0.057373	-0.0683594	0.0944824	0.0507813	0.213623	0.046875	0.128906	0.0429688	0.00195313	0.134766
66.3	0.0800781	0.199219	0.108643	0.101563	0.136719	0.0800781	0.0944824	-0.0683594	0.0969238	0.0507813	0.246826	0.03125	0.164063	0.0527344	0.0078125	0.123047
66.4	0.121094	0.228516	0.125	0.136719	0.162109	0.0917969	0.135498	-0.0722656	0.104248	0.0559082	0.27417	0.03125	0.197266	0.0976563	0.0117188	0.121094
66.5	0.164063	0.267578	0.164063	0.185547	0.197266	0.134766	0.164795	-0.0644531	0.111328	0.0234375	0.283936	0.0507813	0.234375	0.166016	0.0422363	0.103516
66.6	0.201172	0.294922	0.191406	0.21875	0.21875	0.201172	0.203857	-0.0625	0.121094	0.0253906	0.307373	0.0644531	0.292969	0.236328	0.0847168	0.113281
66.7	0.249268	0.3125	0.204346	0.265625	0.223877	0.275391	0.231201	0.0078125	0.214844	0.101563	0.338623	0.128906	0.331299	0.289063	0.147705	0.132813
66.8	0.273438	0.349609	0.21875	0.326172	0.236328	0.34375	0.262451	0.13208	0.321533	0.134766	0.322266	0.195313	0.359375	0.337891	0.191406	0.21875
66.9	0.28125	0.378906	0.221924	0.355469	0.267578	0.463623	0.373413	0.206299	0.400391	0.259766	0.309326	0.266846	0.412842	0.40625	0.246094	0.276611
67	0.300781	0.384033	0.227295	0.302368	0.283203	0.568359	0.290161	0.150757	0.480469	0.375	0.09021	0.308594	0.432861	0.512451	0.286377	0.302002
67.1	-0.0706787	-0.0152588	-0.123413	-0.176147	-0.111694	0.153076	-0.293457	-0.230103	0.230469	0.0230713	-0.515259	-0.043335	-0.0383301	0.147217	-0.148804	-0.0543213
67.2	-0.689087	-0.659424	-0.747681	-0.75	-0.767212	-0.594971	-0.662109	-0.634033	-0.371826	-0.623413	-0.797363	-0.675415	-0.658203	-0.628174	-0.754639	-0.557373
67.3	-0.658203	-0.774658	-0.755127	-0.710938	-0.857056	-0.6875	-0.646484	-0.537842	-0.583984	-0.606689	-0.667969	-0.725342	-0.638306	-0.689819	-0.755493	-0.486328
67.4	-0.587891	-0.701172	-0.623779	-0.667969	-0.897705	-0.59375	-0.610596	-0.609375	-0.494141	-0.572266	-0.692627	-0.659424	-0.652344	-0.489014	-0.741455	-0.498779
67.5	-0.601563	-0.725342	-0.628906	-0.654297	-0.755859	-0.597656	-0.618408	-0.664795	-0.506592	-0.587891	-0.72583	-0.623047	-0.611328	-0.490967	-0.692627	-0.542969
67.6	-0.627686	-0.762939	-0.693359	-0.709717	-0.794189	-0.650391	-0.6875	-0.826172	-0.583984	-0.721436	-0.818359	-0.744141	-0.671875	-0.525391	-0.703125	-0.658203
67.7	-0.697266	-0.791016	-0.787109	-0.741455	-0.824219	-0.707031	-0.742676	-0.904297	-0.648438	-0.808594	-0.877441	-0.775391	-0.719971	-0.509766	-0.735596	-0.703125
67.8	-0.740601	-0.78833	-0.809814	-0.727783	-0.81958	-0.707397	-0.748535	-0.885132	-0.705078	-0.885986	-0.861816	-0.760132	-0.700439	-0.595703	-0.716064	-0.731689
67.9	-0.746094	-0.719971	-0.778564	-0.731689	-0.774658	-0.650391	-0.693848	-0.81958	-0.699585	-0.876221	-0.838379	-0.757813	-0.689453	-0.629272	-0.71875	-0.692627
68	-0.803101	-0.684814	-0.774658	-0.742188	-0.755127	-0.659424	-0.691895	-0.814453	-0.658203	-0.837158	-0.822754	-0.760986	-0.690674	-0.660156	-0.723877	-0.691406
68.1	-0.786377	-0.671143	-0.810547	-0.733643	-0.745361	-0.641846	-0.648926	-0.802002	-0.634033	-0.762939	-0.755493	-0.740234	-0.673096	-0.778564	-0.728516	-0.696533
68.2	-0.698853	-0.594971	-0.859375	-0.696533	-0.677002	-0.570679	-0.585571	-0.796875	-0.576538	-0.642944	-0.67627	-0.695679	-0.588257	-0.903564	-0.678101	-0.639038
68.3	-0.581299	-0.552734	-0.919922	-0.592163	-0.557007	-0.47583	-0.506348	-0.810547	-0.516846	-0.526611	-0.628174	-0.60083	-0.483643	-0.857788	-0.594971	-0.528564
68.4	-0.506592	-0.589844	-0.972656	-0.616821	-0.581665	-0.504639	-0.567261	-0.916016	-0.498047	-0.52417	-0.725464	-0.669556	-0.548828	-0.77417	-0.706665	-0.596436
68.5	-0.567993	-0.637451	-0.96167	-0.758545	-0.769165	-0.661743	-0.672729	-0.920654	-0.567993	-0.662842	-0.856323	-0.781982	-0.584717	-0.78479	-0.811279	-0.692993
68.6	-0.640259	-0.763306	-0.900391	-0.866821	-0.886353	-0.807007	-0.805542	-0.908936	-0.78479	-0.763306	-0.97937	-0.845337	-0.658569	-0.925415	-0.886353	-0.844116
68.7	-0.723022	-0.947998	-0.883545	-0.998413	-0.993774	-0.910889	-0.895386	-0.966431	-0.927368	-0.873413	-1.12073	-0.991455	-0.85083	-1.02112	-0.966431	-1.01794
68.8	-0.883545	-1.18591	-0.919556	-1.0719	-1.12073	-0.978882	-1.08289	-1.05237	-1.06799	-1.00745	-1.2063	-1.08472	-1.06091	-1.08167	-1.17419	-1.13708
68.9	-0.994873	-1.39331	-0.994873	-1.22229	-1.23792	-1.01685	-1.23718	-1.11206	-1.15979	-1.12964	-1.22351	-1.07104	-1.16016	-1.21252	-1.39099	-1.28784
69	-0.919189	-1.4812	-0.955811	-1.29102	-1.3219	-1.00903	-1.32617	-1.08948	-1.28003	-1.13354	-1.25	-1.09644	-1.0387	-1.30933	-1.44458	-1.13794
69.1	-0.906982	-1.54175	-0.974609	-1.18823	-1.35425	-1.13123	-1.1438	-1.27539	-1.2937	-1.02808	-1.39966	-1.23755	-1.3949	-1.23279	-1.34961	-1.17188
69.2	-1.35938	-1.56836	-1.49536	-1.30981	-1.43628	-1.41602	-1.57031	-1.32068	-1.26331	-1.20898	-1.20593	-1.58716	-1.47229	-1.45435	-1.66089	-1.50427
69.3	-1.02893	-1.01489	-1.17896	-1.28479	-0.965576	-1.00464	-0.78479	-0.266357	-1.3219	-1.26245	-0.727783	-0.0960693	-0.948853	-0.637939	-0.373047	-0.0648193
69.4	-0.208618	0.0621338	-0.438721	-0.271851	-0.387451	-0.161743	-0.757446	-2.10864	-1.2074	-0.90979	-9.71021	-1.39063	-5.50037	-1.8324	-2.63318	-8.86719
69.5	-0.363281	0.256592	-0.945313	-0.671143	-2.1012	-1.56287	-4.51135	-5.93982	-1.09302	-3.80933	-25.3574	-16.389	-27.1602	-19.5973	-31.821	-44.527
69.6	-0.601929	-0.0976563	-1.89331	-1.94727	-3.39417	-3.63013	-6.56445	-7.09412	-6.68628	-11.7109	-28.104	-28.0969	-43.4625	-40.7164	-64.9235	-70.377
69.7	-0.679321	-0.424194	-1.50708	-1.95471	-2.98206	-3.28516	-5.44775	-5.04492	-13.152	-13.9879	-20.6626	-25.7731	-42.491	-44.0671	-71.5144	-70.4301
69.8	-0.714844	-0.687134	-1.00549	-1.18481	-1.15784	-1.64063	-2.18994	-1.86169	-13.0579	-10.4625	-10.095	-16.1031	-30.4578	-33.6667	-57.6047	-53.6941
69.9	-0.71167	-0.765625	0.0808105	-0.0999756	0.476929	0.0195313	0.756592	1.15979	-8.37769	-4.53357	-0.351196	-5.5188	-15.5222	-18.7535	-35.8887	-31.8875
70	-0.739014	-0.739502	0.918335	0.896118	1.77222	1.72034	3.30078	3.40161	-2.65198	0.677002	6.29956	2.89185	-2.81018	-4.89136	-15.0746	-11.7336
70.1	-0.759766	-0.6875	1.53552	1.45349	2.79651	2.78198	4.72925	4.83081	2.24255	4.50977	10.5386	8.45313	6.44604	5.16052	1.12537	3.39844
70.2	-0.742188	-0.699219	1.82153	1.90747	3.38708	3.48206	5.63977	5.81714	5.83008	7.07263	13.0511	12.0437	12.429	11.6477	11.9851	13.4753
70.3	-0.728516	-0.712891	2.21912	2.19177	3.98669	3.96521	6.396	6.28394	7.81958	8.80664	14.6722	14.0231	15.8972	15.3871	18.4899	19.4343
70.4	-0.712891	-0.707031	2.50317	2.40552	4.19177	4.26013	7.04993	6.79651	9.29492	9.97656	15.5625	15.1664	17.7953	17.691	22.1628	23.0078
70.5	-0.686768	-0.681641	2.70239	2.57544	4.42029	4.57739	7.35583	7.13159	10.2195	10.5664	16.3496	16.0481	19.1204	19.0856	24.3395	24.8336
70.6	-0.675781	-0.681641	2.82739	2.72974	4.75903	4.83167	7.62732	7.42224	10.6777	11.0398	16.6191	16.675	20.1254	19.9652	25.7887	26.0406
70.7	-0.669922	-0.677734	2.93286	2.90356	4.96216	4.9856	7.83508	7.74731	11.1511	11.4636	17.28	17.0715	20.5891	20.5433	26.4867	26.9196
70.8	-0.660156	-0.666016	3.04883	3.02856	5.0824	5.1156	8.07336	8.01794	11.6609	11.8551	17.5027	17.4746	20.9355	21	26.9203	27.4703
70.9	-0.644531	-0.667969	3.18677	3.17773	5.25708	5.26294	8.33704	8.27966	11.9929	12.1746	17.8542	17.8352	21.3704	21.4011	27.4469	27.9098
71	-0.619141	-0.65625	3.30591	3.27856	5.42114	5.40942	8.55774	8.52576	12.2625	12.4391	18.1316	18.1589	21.709	21.8105	27.9066	28.3129
71.1	-0.599609	-0.662109	3.42505	3.38208	5.57153	5.57544	8.7804	8.69373	12.5172	12.7195	18.4429	18.4434	22.0906	22.1699	28.3278	28.6332
71.2	-0.599609	-0.654297	3.5293	3.51172	5.70044	5.74731	9.01086	8.84497	12.8004	12.9996	18.7827	18.6641	22.4238	22.5398	28.5551	28.9762
71.3	-0.595703	-0.630859	3.65942	3.60864	5.86646	5.88403	9.19446	9.03552	13.066	13.2457	19.0542	18.95	22.7156	22.8269	28.7809	29.2308
71.4	-0.589844	-0.621094	3.75	3.70508	6.0481	6.02856	9.3175	9.19263	13.2164	13.4254	19.2777	19.236	23.0078	23.1199	28.9867	29.5414
71.5	-0.589844	-0.601563	3.86841	3.802	6.15942	6.18555	9.46289	9.37537	13.3981	13.5953	19.5347	19.4675	23.2351	23.407	29.2203	29.7992
71.6	-0.599609	-0.601563	3.9668	3.89648	6.29419	6.3645	9.60852	9.51294	13.5641	13.7906	19.7397	19.7418	23.5055	23.6726	29.4551	30.0258
71.7	-0.595703	-0.601563	4.05859	3.97583	6.38477	6.47192	9.7179	9.69763	13.6949	13.9332	19.9418	19.9781	23.7507	23.9109	29.718	30.2532
71.8	-0.59375	-0.591797	4.15356	4.05664	6.48364	6.58594	9.8418	9.89185	13.8512	14.1019	20.182	20.1832	23.9586	24.1316	29.9301	30.4633
71.9	-0.599609	-0.582031	4.22461	4.1106	6.5813	6.677	9.95618	10.0433	14.0121	14.2535	20.4222	20.3621	24.1676	24.3746	30.1321	30.6429
72	-0.599609	-0.572266	4.29419	4.20898	6.68677	6.75708	10.0898	10.1516	14.193	14.4047	20.5785	20.5328	24.3903	24.5817	30.3645	30.8274
72.1	-0.599609	-0.5625	4.37109	4.29028	6.76172	6.84692	10.1973	10.2317	14.3977	14.5277	20.723	20.725	24.609	24.7429	30.5726	31.0355
72.2	-0.595703	-0.5625	4.45044	4.36328	6.84692	6.93945	10.3047	10.3207	14.6273	14.684	20.8715	20.9254	24.8054	24.8727	30.7532	31.2454
72.3	-0.589844	-0.5625	4.48828	4.41602	6.93555	7.03442	10.4054	10.418	14.8558	14.8207	21.0148	21.1031	25.0055	25.1008	30.9602	31.4387
72.4	-0.603516	-0.554688	4.55273	4.46997	7.01489	7.12109	10.5137	10.5277	15.0648	14.9535	21.1703	21.2699	25.2133	25.3152	31.1282	31.6371
72.5	-0.605469	-0.560547	4.63403	4.51953	7.11646	7.19336	10.6211	10.6223	15.1301	15.0883	21.3195	21.4762	25.4508	25.4941	31.3011	31.7786
72.6	-0.603516	-0.560547	4.6875	4.57813	7.17578	7.30981	10.6992	10.7422	15.2191	15.2415	21.4711	21.6371	25.6097	25.7809	31.4778	31.9661
72.7	-0.599609	-0.560547	4.76172	4.63477	7.27075	7.38477	10.7891	10.8441	15.3226	15.3773	21.632	21.775	25.7711	25.8785	31.6536	32.134
72.8	-0.599609	-0.560547	4.82739	4.69458	7.33594	7.46411	10.9102	10.927	15.4622	15.5012	21.7628	21.8988	25.8988	25.9996	31.8137	32.2981
72.9	-0.599609	-0.572266	4.87695	4.76758	7.40747	7.54102	11.002	11.0156	15.5707	15.6429	21.9152	22.0179	26.0433	26.1293	31.9739	32.4583
73	-0.609375	-0.572266	4.94141	4.83398	7.46021	7.6106	11.0859	11.1438	15.6829	15.764	22.0597	22.1683	26.2133	26.2653	32.1321	32.5911
73.1	-0.609375	-0.560547	4.98169	4.86719	7.52539	7.66406	11.1484	11.2571	15.7855	15.8821	22.2003	22.2836	26.35	26.3929	32.3027	32.7532
73.2	-0.599609	-0.560547	5.04688	4.91406	7.5957	7.71606	11.2402	11.3489	15.8871	15.9926	22.3253	22.4066	26.5062	26.5199	32.4543	32.8879
73.3	-0.609375	-0.560547	5.06836	4.97388	7.66919	7.77539	11.332	11.4329	15.9856	16.093	22.4425	22.5258	26.6625	26.6761	32.595	32.9993
73.4	-0.609375	-0.560547	5.11255	5.03711	7.71094	7.8313	11.4023	11.5247	16.1078	16.1761	22.548	22.6566	26.7828	26.8304	32.7063	33.1321
73.5	-0.609375	-0.560547	5.15234	5.08789	7.7688	7.88013	11.4656	11.5911	16.2102	16.2903	22.673	22.7797	26.9164	27.0012	32.8274	33.2551
73.6	-0.609375	-0.560547	5.17578	5.1582	7.80469	7.9375	11.5332	11.6719	16.3606	16.4066	22.7784	22.8949	27.0442	27.1429	32.9329	33.3997
73.7	-0.609375	-0.560547	5.20313	5.20313	7.85474	8.00977	11.6309	11.7375	16.4379	16.4954	22.8917	23.0101	27.1781	27.2719	33.0422	33.5254
73.8	-0.605469	-0.560547	5.24146	5.24805	7.9043	8.06567	11.7097	11.8157	16.5247	16.5813	22.9668	23.0969	27.3344	27.4055	33.1633	33.6458
73.9	-0.599609	-0.560547	5.26758	5.29492	7.94849	8.10938	11.7578	11.8918	16.6125	16.6761	23.0812	23.2172	27.4672	27.5355	33.2825	33.7512
74	-0.603516	-0.560547	5.30664	5.32739	7.98828	8.15942	11.8359	11.9485	16.6859	16.7571	23.1621	23.3402	27.5774	27.6653	33.3945	33.8547
74.1	-0.609375	-0.550781	5.37695	5.37695	8.0293	8.21875	11.9004	12	16.7747	16.845	23.2667	23.3851	27.7133	27.7875	33.4875	33.9609
74.2	-0.609375	-0.554688	5.43164	5.42773	8.06958	8.26953	11.9734	12.0364	16.8508	16.9211	23.3741	23.468	27.8578	27.8899	33.593	34.0598
74.3	-0.609375	-0.560547	5.44849	5.47266	8.13867	8.32544	12.0508	12.1055	16.97	16.9945	23.4688	23.6	27.9485	28.0004	33.6855	34.1594
74.4	-0.609375	-0.560547	5.49609	5.50781	8.16528	8.35938	12.0898	12.1731	17.0208	17.0676	23.5723	23.679	28.0394	28.1106	33.7942	34.2773
74.5	-0.609375	-0.560547	5.54102	5.54028	8.22852	8.4082	12.1648	12.2063	17.095	17.1575	23.6895	23.7551	28.1536	28.2211	33.9004	34.3899
74.6	-0.609375	-0.560547	5.5625	5.57617	8.26953	8.46997	12.2305	12.2656	17.1761	17.2375	23.7999	23.8754	28.2688	28.3118	34.0149	34.4922
74.7	-0.613281	-0.560547	5.59497	5.61328	8.33398	8.51172	12.2871	12.3137	17.2063	17.2844	23.8926	23.9934	28.3704	28.4027	34.1504	34.6047
74.8	-0.609375	-0.560547	5.64063	5.6582	8.40356	8.5293	12.3398	12.3469	17.2747	17.3665	23.9785	24.1204	28.4739	28.509	34.2551	34.707
74.9	-0.609375	-0.564453	5.66602	5.68359	8.45898	8.58325	12.405	12.4094	17.3411	17.4407	24.084	24.2336	28.5844	28.6047	34.3555	34.8118
75	-0.609375	-0.560547	5.71484	5.71875	8.5	8.63281	12.4512	12.4648	17.4133	17.5129	24.1925	24.3235	28.6731	28.6781	34.4407	34.9016
75.1	-0.609375	-0.560547	5.74609	5.75708	8.54028	8.68359	12.5046	12.5149	17.4915	17.5793	24.2891	24.4105	28.7649	28.7532	34.5391	34.9785
75.2	-0.609375	-0.560547	5.76563	5.78711	8.57813	8.72266	12.5469	12.5605	17.5774	17.6516	24.3594	24.5071	28.8274	28.8519	34.6204	35.0696
75.3	-0.603516	-0.560547	5.79224	5.82617	8.62817	8.77271	12.5762	12.6243	17.6399	17.7258	24.423	24.6028	28.929	28.9211	34.709	35.1738
75.4	-0.619141	-0.560547	5.82422	5.85742	8.66797	8.83203	12.5938	12.6797	17.6985	17.7922	24.5105	24.675	29.0266	29.0032	34.8157	35.2688
75.5	-0.619141	-0.560547	5.8457	5.88281	8.70898	8.88672	12.6492	12.7297	17.7883	17.8469	24.5929	24.7551	29.1223	29.0813	34.8789	35.3613
75.6	-0.619141	-0.554688	5.87109	5.89453	8.73438	8.92969	12.6895	12.7668	17.8352	17.9336	24.6426	24.8333	29.2141	29.177	34.9641	35.4426
75.7	-0.619141	-0.564453	5.90234	5.91797	8.76294	8.96802	12.7312	12.8027	17.9023	18.0227	24.707	24.8949	29.3079	29.2551	35.0293	35.5059
75.8	-0.623047	-0.570313	5.92578	5.95825	8.80859	8.99219	12.7598	12.8574	17.9797	18.0461	24.8008	24.9563	29.3782	29.3508	35.0852	35.584
75.9	-0.619141	-0.560547	5.9668	5.99219	8.83398	9.04883	12.7949	12.9114	18.052	18.0735	24.8945	25.0188	29.468	29.4368	35.1621	35.6575
76	-0.619141	-0.570313	6.00513	6.00391	8.86255	9.07349	12.8386	12.9453	18.093	18.134	24.9531	25.0833	29.55	29.5149	35.2441	35.7227
76.1	-0.619141	-0.570313	6.02148	6.02734	8.89844	9.10156	12.8672	12.9993	18.1282	18.1848	24.9961	25.1204	29.6516	29.6289	35.3254	35.7942
76.2	-0.623779	-0.565186	6.04492	6.05859	8.92969	9.13867	12.8855	13.041	18.1614	18.2305	25.0508	25.1477	29.7532	29.7219	35.3945	35.8438
76.3	-0.626221	-0.577393	6.08203	6.10474	8.96411	9.17383	12.9375	13.0774	18.1953	18.2668	25.1289	25.2122	29.8489	29.7981	35.4543	35.9036
76.4	-0.623779	-0.570313	6.10547	6.11719	8.99805	9.20239	12.9929	13.1106	18.261	18.3235	25.2148	25.2786	29.9016	29.8704	35.5176	35.9512
76.5	-0.621094	-0.570313	6.12695	6.14648	9.00977	9.23828	13.0535	13.1445	18.3176	18.3665	25.2617	25.3333	29.9778	29.9504	35.5852	36.041
76.6	-0.621094	-0.574951	6.14575	6.17773	9.03833	9.25977	13.1094	13.1855	18.3606	18.4199	25.3289	25.3918	30.0422	30.0247	35.668	36.1289
76.7	-0.621094	-0.577393	6.17188	6.20703	9.06836	9.27271	13.1628	13.2356	18.4172	18.4836	25.4121	25.4524	30.1086	30.095	35.7422	36.2063
76.8	-0.625	-0.580078	6.21484	6.21484	9.12695	9.28906	13.209	13.2864	18.4414	18.5305	25.4551	25.5032	30.1672	30.1738	35.8184	36.3066
76.9	-0.630859	-0.570313	6.23633	6.22852	9.1543	9.32227	13.2644	13.3242	18.4817	18.5891	25.5234	25.5579	30.2395	30.2688	35.8801	36.377
77	-0.630859	-0.570313	6.25195	6.24731	9.18286	9.34888	13.3027	13.3645	18.5364	18.636	25.5859	25.5872	30.3254	30.343	35.9395	36.4485
77.1	-0.621094	-0.570313	6.27539	6.26367	9.22266	9.36523	13.3523	13.418	18.5938	18.6738	25.6621	25.6477	30.3879	30.3938	36.009	36.5078
77.2	-0.625	-0.570313	6.29614	6.27734	9.25	9.41211	13.3945	13.459	18.6809	18.7473	25.739	25.7051	30.4309	30.4531	36.0723	36.5586
77.3	-0.630859	-0.570313	6.32422	6.29688	9.2688	9.43945	13.4285	13.5149	18.7512	18.8066	25.8203	25.7864	30.4863	30.5266	36.123	36.6477
77.4	-0.626953	-0.580078	6.35547	6.33789	9.29883	9.45825	13.448	13.5266	18.8059	18.845	25.8945	25.8586	30.5364	30.5996	36.1797	36.7109
77.5	-0.625	-0.580078	6.37695	6.36719	9.32227	9.47266	13.4688	13.5488	18.832	18.8938	25.9453	25.9016	30.5969	30.707	36.2297	36.7676
77.6	-0.630859	-0.570313	6.38672	6.37891	9.36328	9.49805	13.4929	13.5793	18.8567	18.9531	26.0125	25.9758	30.6594	30.7883	36.2656	36.8274
77.7	-0.634766	-0.570313	6.40234	6.39844	9.38989	9.5332	13.5137	13.6035	18.8821	18.9875	26.0625	26.0391	30.7246	30.8723	36.3281	36.8867
77.8	-0.630859	-0.570313	6.41528	6.41724	9.42188	9.54224	13.5574	13.6445	18.9153	18.9875	26.0996	26.1262	30.8274	30.9629	36.373	36.9375
77.9	-0.630859	-0.570313	6.44531	6.43359	9.44336	9.57227	13.5918	13.6692	18.9707	19.0508	26.1582	26.1914	30.9102	31.0266	36.4329	36.9915
78	-0.630859	-0.570313	6.45508	6.45703	9.47461	9.5918	13.6433	13.7188	19.0208	19.0891	26.1836	26.2375	30.97	31.0481	36.4883	37.0371
78.1	-0.630859	-0.570313	6.4707	6.47852	9.50708	9.62305	13.668	13.759	19.0559	19.1348	26.2234	26.3176	31.009	31.1028	36.543	37.0918
78.2	-0.619141	-0.574951	6.48633	6.48828	9.5332	9.64966	13.698	13.7871	19.1055	19.179	26.2734	26.3945	31.0657	31.1829	36.6028	37.1614
78.3	-0.623047	-0.582031	6.50586	6.50781	9.57227	9.66211	13.7429	13.8242	19.1165	19.2109	26.3386	26.4648	31.123	31.2402	36.6484	37.2207
78.4	-0.628906	-0.567627	6.53247	6.5293	9.62305	9.69336	13.7891	13.8625	19.1399	19.2454	26.3633	26.511	31.2043	31.2942	36.7031	37.2617
78.5	-0.628906	-0.565186	6.54492	6.55786	9.65356	9.72192	13.8289	13.9141	19.1614	19.2981	26.4082	26.5793	31.2852	31.3352	36.7441	37.3086
78.6	-0.632813	-0.572266	6.57422	6.56641	9.66797	9.74219	13.8633	13.9395	19.2012	19.334	26.4578	26.6211	31.3508	31.3625	36.7961	37.377
78.7	-0.638672	-0.572266	6.5918	6.58789	9.69336	9.77148	13.9031	13.9622	19.2598	19.3977	26.5234	26.6614	31.3977	31.4043	36.8418	37.427
78.8	-0.642578	-0.572266	6.61523	6.60742	9.72266	9.80273	13.9539	13.998	19.3098	19.4434	26.573	26.7305	31.4434	31.4329	36.8926	37.4512
78.9	-0.648438	-0.576172	6.63672	6.62695	9.7395	9.82422	13.9824	14.0051	19.3489	19.4934	26.627	26.761	31.4836	31.468	36.9473	37.5117
79	-0.652344	-0.572266	6.64185	6.64844	9.76367	9.85864	14.0027	14.0313	19.377	19.5469	26.6934	26.8059	31.5313	31.5059	37.0039	37.5618
79.1	-0.648438	-0.572266	6.66406	6.67188	9.78711	9.87305	13.998	14.0449	19.4238	19.6204	26.7488	26.8301	31.5657	31.5813	37.052	37.6152
79.2	-0.648438	-0.572266	6.67578	6.70898	9.80273	9.89258	14.0222	14.0676	19.4543	19.6348	26.7832	26.884	31.6184	31.6543	37.0918	37.6504
79.3	-0.648438	-0.572266	6.69141	6.71875	9.82349	9.91919	14.0437	14.0977	19.5039	19.6887	26.8184	26.9238	31.6582	31.7227	37.1191	37.7051
79.4	-0.638672	-0.585938	6.69531	6.73755	9.8418	9.95313	14.0664	14.1191	19.5579	19.7285	26.8503	26.97	31.7083	31.7493	37.1465	37.7617
79.5	-0.643311	-0.587891	6.7168	6.75781	9.86328	9.98242	14.0886	14.1536	19.6035	19.7649	26.9082	27.0305	31.7676	31.7949	37.1926	37.7852
79.6	-0.650391	-0.576172	6.73242	6.77734	9.88281	9.99219	14.1023	14.1816	19.634	19.7903	26.946	27.0703	31.7988	31.8665	37.2227	37.8411
79.7	-0.650391	-0.582031	6.7356	6.77734	9.9082	10.0071	14.1387	14.2188	19.6875	19.8086	26.9922	27.1204	31.8391	31.9238	37.2734	37.8652
79.8	-0.644531	-0.582031	6.75977	6.78711	9.91724	10.041	14.1531	14.2422	19.7239	19.8215	27.0359	27.1641	31.8789	31.9778	37.3359	37.9121
79.9	-0.650391	-0.582031	6.78125	6.80859	9.93555	10.0527	14.1934	14.2688	19.7539	19.8672	27.084	27.1868	31.929	32.0371	37.373	37.9648
80	-0.654297	-0.582031	6.78516	6.82227	9.96289	10.082	14.2175	14.2988	19.7852	19.9082	27.1277	27.2102	31.9785	32.0911	37.4133	38.0156
80.1	-0.660156	-0.582031	6.80664	6.85352	9.97266	10.0977	14.2273	14.3274	19.8137	19.9524	27.168	27.248	32.0286	32.1328	37.4629	38.0664
80.2	-0.660156	-0.582031	6.83594	6.85938	9.99414	10.1172	14.2422	14.3613	19.8391	19.9727	27.196	27.3242	32.0742	32.1731	37.5117	38.1055
80.3	-0.660156	-0.582031	6.85547	6.87305	10.0227	10.1536	14.2722	14.3887	19.9004	20.0227	27.2441	27.3743	32.1223	32.1926	37.543	38.1653
80.4	-0.664063	-0.582031	6.87231	6.88794	10.0332	10.1621	14.2937	14.4199	19.9277	20.0371	27.2722	27.4238	32.179	32.2207	37.593	38.1816
80.5	-0.669922	-0.582031	6.88477	6.89648	10.043	10.1875	14.3125	14.4426	19.9543	20.082	27.3184	27.468	32.2188	32.2734	37.6426	38.2207
80.6	-0.669922	-0.585938	6.9043	6.9082	10.0645	10.2129	14.3367	14.4688	19.9902	20.1321	27.3679	27.5098	32.2571	32.3137	37.6816	38.2617
80.7	-0.669922	-0.591797	6.91602	6.91797	10.0781	10.2336	14.3621	14.4824	20.0286	20.168	27.3965	27.5305	32.3086	32.343	37.7227	38.2969
80.8	-0.669922	-0.578125	6.92188	6.9375	10.0969	10.2461	14.3809	14.4993	20.0527	20.2168	27.4324	27.5645	32.345	32.3711	37.7676	38.3496
80.9	-0.669922	-0.576172	6.92969	6.94727	10.123	10.2617	14.4128	14.5176	20.1074	20.259	27.4668	27.5891	32.3887	32.4121	37.8137	38.4016
81	-0.669922	-0.582031	6.94141	6.94727	10.1426	10.2656	14.4363	14.543	20.1575	20.2988	27.5117	27.6211	32.425	32.4426	37.8555	38.4258
81.1	-0.669922	-0.582031	6.9563	6.96875	10.1641	10.2871	14.4492	14.5579	20.207	20.343	27.5417	27.6653	32.4688	32.4622	37.8965	38.4551
81.2	-0.673828	-0.582031	6.97461	6.97778	10.1875	10.3027	14.4519	14.582	20.2532	20.3672	27.5664	27.7051	32.5012	32.5059	37.9219	38.4824
81.3	-0.679688	-0.582031	6.98438	6.98633	10.2043	10.3098	14.4636	14.5977	20.2871	20.4114	27.6257	27.7336	32.5625	32.5215	37.9531	38.5059
81.4	-0.669922	-0.582031	6.99219	6.99805	10.2227	10.3125	14.4824	14.6035	20.3242	20.4414	27.6777	27.7598	32.6016	32.5579	37.9973	38.5469
81.5	-0.673828	-0.572266	7.00586	7.01758	10.2363	10.3223	14.5066	14.6282	20.3684	20.4785	27.7	27.7883	32.6379	32.593	38.0254	38.5852
81.6	-0.679688	-0.582031	7.00586	7.02734	10.25	10.334	14.5437	14.6387	20.386	20.509	27.7566	27.8379	32.6582	32.6211	38.0625	38.6152
81.7	-0.669922	-0.582031	7.02539	7.03711	10.2676	10.3469	14.5566	14.6523	20.4121	20.5215	27.7773	27.884	32.7024	32.6575	38.0957	38.6719
81.8	-0.669922	-0.582031	7.04688	7.03906	10.2844	10.3652	14.5652	14.6731	20.4648	20.5715	27.8113	27.9141	32.7422	32.6797	38.1426	38.6953
81.9	-0.669922	-0.585938	7.05591	7.05273	10.2891	10.373	14.5925	14.6914	20.5012	20.5977	27.8574	27.9446	32.7629	32.7317	38.168	38.7246
82	-0.669922	-0.591797	7.06836	7.07349	10.3066	10.3965	14.6133	14.6992	20.5371	20.6282	27.8835	27.9883	32.7969	32.7695	38.1875	38.7461
82.1	-0.673828	-0.591797	7.0957	7.07617	10.3281	10.4121	14.6257	14.7219	20.5586	20.6621	27.9004	28.0254	32.8281	32.8105	38.2122	38.7813
82.2	-0.675781	-0.595703	7.10547	7.08789	10.3477	10.4277	14.6472	14.7422	20.5989	20.6777	27.9363	28.0579	32.8547	32.8372	38.2422	38.7961
82.3	-0.673828	-0.601563	7.12109	7.09766	10.3665	10.4329	14.657	14.7715	20.6211	20.7161	27.9707	28.0938	32.8867	32.8711	38.2637	38.834
82.4	-0.679688	-0.605469	7.125	7.10742	10.3828	10.4453	14.698	14.7891	20.6543	20.7578	28.0007	28.1184	32.929	32.9414	38.2871	38.8613
82.5	-0.679688	-0.601563	7.13281	7.11719	10.3867	10.4668	14.7168	14.8118	20.6614	20.7825	28.0164	28.1543	32.9727	32.9954	38.3137	38.8848
82.6	-0.669922	-0.605469	7.13599	7.14258	10.4023	10.4863	14.7429	14.8418	20.6875	20.8047	28.0566	28.1711	33.0227	33.0176	38.3457	38.916
82.7	-0.669922	-0.611328	7.14453	7.1543	10.4043	10.5137	14.7664	14.8477	20.7227	20.8118	28.0652	28.1934	33.0723	33.0645	38.3652	38.9512
82.8	-0.673828	-0.606201	7.16992	7.1582	10.4075	10.5273	14.8066	14.877	20.7571	20.8379	28.1316	28.218	33.0918	33.1106	38.4063	38.9661
82.9	-0.669922	-0.613281	7.18555	7.17188	10.4316	10.5364	14.8152	14.8977	20.7676	20.8555	28.1816	28.2246	33.1125	33.1504	38.4219	38.9941
83	-0.674561	-0.617188	7.19531	7.17505	10.4473	10.5449	14.8328	14.9277	20.7871	20.8879	28.2156	28.2539	33.1523	33.1907	38.4609	39.0254
83.1	-0.681641	-0.623047	7.19531	7.17773	10.4629	10.5625	14.8601	14.9473	20.7883	20.9121	28.241	28.2786	33.1777	33.2246	38.4824	39.0605
83.2	-0.681641	-0.623047	7.2168	7.1875	10.4668	10.5664	14.8965	14.9824	20.8184	20.9316	28.2754	28.3145	33.2258	33.2852	38.5071	39.0859
83.3	-0.681641	-0.623047	7.22656	7.20117	10.4844	10.5938	14.9011	15.0129	20.8477	20.9622	28.2976	28.3391	33.2637	33.332	38.5254	39.1152
83.4	-0.681641	-0.611328	7.23169	7.2168	10.4934	10.6074	14.9363	15.0313	20.8684	20.9961	28.325	28.3789	33.2825	33.3645	38.5664	39.1321
83.5	-0.681641	-0.615234	7.23828	7.22852	10.502	10.627	14.9675	15.0625	20.8984	21.0234	28.3477	28.3997	33.3027	33.3848	38.5957	39.1641
83.6	-0.669922	-0.621094	7.25391	7.23242	10.5176	10.6438	14.9812	15.082	20.918	21.0618	28.3914	28.4082	33.3379	33.4316	38.623	39.2109
83.7	-0.669922	-0.621094	7.26563	7.24414	10.5234	10.6563	15.0039	15.1125	20.9426	21.0957	28.4219	28.459	33.3625	33.4863	38.6465	39.2246
83.8	-0.673828	-0.625	7.28125	7.24731	10.5325	10.6719	15.0125	15.1328	20.9805	21.1465	28.4558	28.4856	33.3789	33.511	38.6738	39.2617
83.9	-0.679688	-0.630859	7.28516	7.25781	10.5469	10.6875	15.0281	15.1621	21.0078	21.1731	28.4558	28.5039	33.4016	33.5547	38.6965	39.2754
84	-0.669922	-0.630859	7.29688	7.26758	10.5664	10.707	15.0469	15.1719	21.0371	21.1914	28.502	28.5383	33.4512	33.5918	38.7363	39.3066
84.1	-0.683594	-0.634766	7.30664	7.27734	10.582	10.7122	15.0554	15.2024	21.0891	21.2227	28.53	28.5684	33.4961	33.6243	38.7754	39.3313
84.2	-0.689453	-0.640625	7.31641	7.28711	10.5879	10.7305	15.071	15.2109	21.1074	21.2317	28.5417	28.6094	33.541	33.6602	38.8027	39.3457
84.3	-0.689453	-0.630859	7.32544	7.30273	10.6074	10.752	15.0964	15.2285	21.1426	21.252	28.5957	28.6379	33.5774	33.6641	38.8164	39.3848
84.4	-0.689453	-0.630859	7.33594	7.31836	10.6125	10.7754	15.1121	15.2539	21.1614	21.2688	28.6296	28.668	33.6016	33.7148	38.8379	39.4258
84.5	-0.689453	-0.630859	7.3457	7.32813	10.627	10.7832	15.1367	15.2668	21.1777	21.2773	28.6707	28.6895	33.6328	33.7512	38.8672	39.4551
84.6	-0.679688	-0.630859	7.35547	7.33789	10.6328	10.7969	15.1453	15.2813	21.1816	21.2969	28.7012	28.718	33.6672	33.7852	38.8977	39.4863
84.7	-0.679688	-0.630859	7.36523	7.34692	10.6426	10.802	15.1667	15.3027	21.218	21.3118	28.7	28.7637	33.6855	33.8105	38.916	39.5254
84.8	-0.683594	-0.634766	7.375	7.34766	10.6484	10.8164	15.1863	15.3164	21.2207	21.3223	28.7351	28.7629	33.709	33.8196	38.9316	39.5559
84.9	-0.699219	-0.640625	7.38672	7.35742	10.668	10.8359	15.1875	15.3281	21.2383	21.3418	28.7715	28.8047	33.7258	33.8711	38.9766	39.5742
85	-0.689453	-0.640625	7.38672	7.36719	10.6777	10.8516	15.2	15.3372	21.2617	21.3333	28.7937	28.8281	33.7422	33.8945	39.0078	39.6016
85.1	-0.689453	-0.644531	7.39575	7.38086	10.6926	10.8672	15.2253	15.3613	21.2825	21.3613	28.821	28.8625	33.7715	33.9309	39.043	39.625
85.2	-0.693359	-0.650391	7.4043	7.38672	10.7168	10.877	15.241	15.373	21.2969	21.373	28.8203	28.877	33.7922	33.9434	39.0559	39.6523
85.3	-0.708984	-0.650391	7.41602	7.39844	10.7363	10.8965	15.2664	15.3926	21.3027	21.3879	28.8308	28.9082	33.8066	33.9648	39.0801	39.6758
85.4	-0.708984	-0.644531	7.42578	7.4082	10.7441	10.9082	15.2773	15.4133	21.3274	21.3965	28.8679	28.929	33.8516	33.9805	39.1016	39.7012
85.5	-0.708984	-0.650391	7.43945	7.42188	10.748	10.9172	15.2898	15.4355	21.3359	21.4121	28.8652	28.9629	33.8625	34.0247	39.1172	39.7356
85.6	-0.708984	-0.660156	7.44531	7.4375	10.7532	10.9355	15.3191	15.4473	21.3574	21.4329	28.8914	28.9824	33.8809	34.0547	39.1465	39.7539
85.7	-0.712891	-0.660156	7.4668	7.43945	10.7559	10.9453	15.3464	15.4629	21.3691	21.4551	28.9148	28.9973	33.8965	34.0762	39.1738	39.7754
85.8	-0.71875	-0.660156	7.47656	7.44849	10.7676	10.957	15.3699	15.4766	21.3723	21.4629	28.9551	29.0215	33.9329	34.095	39.1973	39.8047
85.9	-0.71875	-0.650391	7.48633	7.46094	10.7773	10.9727	15.3875	15.4973	21.3867	21.4817	28.991	29.0391	33.9648	34.125	39.2168	39.8145
86	-0.71875	-0.654297	7.5	7.47656	10.793	10.9766	15.4004	15.5156	21.4121	21.502	29.0105	29.0481	33.9961	34.1738	39.2375	39.8457
86.1	-0.708984	-0.660156	7.50513	7.47656	10.8066	10.998	15.4265	15.5313	21.4316	21.5129	29.0352	29.0684	34.0156	34.1895	39.2598	39.8652
86.2	-0.708984	-0.660156	7.51563	7.47656	10.804	11.0071	15.4363	15.5469	21.4622	21.5352	29.0535	29.0918	34.0325	34.1907	39.2969	39.8867
86.3	-0.712891	-0.660156	7.52539	7.48828	10.8164	11.0059	15.4597	15.5723	21.4824	21.5625	29.0847	29.1133	34.0703	34.1934	39.3223	39.9063
86.4	-0.708984	-0.660156	7.53906	7.49805	10.8359	11.0215	15.4871	15.5977	21.5117	21.5859	29.1121	29.1594	34.0957	34.2246	39.3477	39.9297
86.5	-0.708984	-0.660156	7.54102	7.50781	10.8477	11.0156	15.5007	15.6125	21.543	21.6223	29.1406	29.1777	34.1133	34.2402	39.377	39.9661
86.6	-0.699219	-0.660156	7.54492	7.51758	10.8535	11.0332	15.5215	15.6328	21.5579	21.6367	29.1648	29.1934	34.136	34.2512	39.4102	39.9844
86.7	-0.699219	-0.664795	7.54688	7.52344	10.8574	11.0508	15.5457	15.6426	21.5684	21.6699	29.2019	29.2317	34.1465	34.2754	39.4336	40.0156
86.8	-0.703125	-0.671875	7.55664	7.53442	10.873	11.0618	15.571	15.6523	21.582	21.6934	29.2292	29.2578	34.1719	34.3008	39.4707	40.0352
86.9	-0.708984	-0.671875	7.56641	7.54102	10.8782	11.0664	15.5867	15.6633	21.6028	21.7063	29.2656	29.2832	34.1875	34.3313	39.4973	40.0586
87	-0.708984	-0.667236	7.58008	7.55664	10.8926	11.0859	15.6062	15.6758	21.6406	21.7324	29.28	29.3125	34.2063	34.3438	39.5156	40.0859
87.1	-0.712891	-0.664795	7.58521	7.55664	10.8965	11.0957	15.6211	15.6914	21.6621	21.7559	29.2957	29.3391	34.2324	34.375	39.5371	40.1055
87.2	-0.71875	-0.671875	7.59961	7.55859	10.9063	11.1074	15.6492	15.7031	21.6914	21.7668	29.3145	29.3652	34.2598	34.3848	39.5664	40.1211
87.3	-0.713623	-0.671875	7.61523	7.5625	10.9277	11.1211	15.6667	15.7129	21.7024	21.791	29.3445	29.3926	34.2825	34.4055	39.5859	40.136
87.4	-0.720703	-0.675781	7.625	7.57813	10.9336	11.1328	15.6765	15.7375	21.7168	21.8164	29.364	29.4297	34.2852	34.4336	39.6074	40.1484
87.5	-0.720703	-0.681641	7.625	7.58789	10.9368	11.1367	15.6902	15.752	21.7285	21.832	29.3914	29.4524	34.3164	34.4453	39.6367	40.1738
87.6	-0.720703	-0.681641	7.64648	7.60156	10.957	11.1465	15.707	15.7656	21.7415	21.8567	29.4207	29.4688	34.3359	34.4746	39.668	40.1953
87.7	-0.720703	-0.681641	7.64648	7.60742	10.9668	11.1621	15.7292	15.7715	21.752	21.8906	29.4414	29.4922	34.377	34.4954	39.6868	40.2383
87.8	-0.714844	-0.671875	7.65625	7.60864	10.9766	11.1672	15.7468	15.7871	21.7715	21.916	29.4441	29.5032	34.3958	34.5234	39.6992	40.2656
87.9	-0.720703	-0.671875	7.66602	7.61719	10.9824	11.1816	15.7605	15.8125	21.7813	21.9434	29.4656	29.5176	34.416	34.5508	39.7363	40.2949
88	-0.724609	-0.671875	7.66528	7.61719	10.998	11.1758	15.7722	15.8274	21.802	21.9602	29.4609	29.543	34.4434	34.5645	39.7461	40.3262
88.1	-0.730469	-0.671875	7.66406	7.61719	11.0078	11.1875	15.782	15.832	21.8145	21.9922	29.4812	29.5723	34.4563	34.595	39.7754	40.3457
88.2	-0.720703	-0.671875	7.67969	7.62305	11.0032	11.1973	15.8008	15.8555	21.832	22.0059	29.4949	29.5969	34.4766	34.625	39.8008	40.3691
88.3	-0.734375	-0.671875	7.68555	7.62891	11.0098	11.2109	15.8152	15.877	21.8418	22.0176	29.5156	29.6074	34.4961	34.6543	39.8262	40.3867
88.4	-0.730469	-0.671875	7.69531	7.62891	11.0234	11.2266	15.8308	15.8965	21.8633	22.0559	29.5437	29.6367	34.5156	34.666	39.8359	40.4199
88.5	-0.740234	-0.671875	7.70508	7.64258	11.0273	11.2266	15.8464	15.9238	21.8723	22.0762	29.5554	29.6621	34.5461	34.6809	39.8574	40.4426
88.6	-0.730469	-0.671875	7.7168	7.64844	11.0469	11.2375	15.8503	15.927	21.8945	22.082	29.571	29.679	34.5664	34.6992	39.8672	40.4688
88.7	-0.730469	-0.671875	7.7207	7.66211	11.0566	11.2363	15.8672	15.9258	21.9121	22.0977	29.5957	29.6914	34.5898	34.7188	39.8867	40.4941
88.8	-0.720703	-0.671875	7.73633	7.66724	11.0781	11.2461	15.8796	15.9453	21.9219	22.1262	29.6199	29.7129	34.6172	34.7402	39.9023	40.5059
88.9	-0.720703	-0.671875	7.74023	7.66797	11.0879	11.2559	15.8894	15.9629	21.9434	22.1328	29.6355	29.7266	34.6328	34.7454	39.9172	40.5195
89	-0.720703	-0.662109	7.74609	7.67773	11.0969	11.2656	15.8972	15.9629	21.9426	22.1367	29.6453	29.752	34.6458	34.7676	39.9355	40.5352
89.1	-0.724609	-0.671875	7.75513	7.6875	11.1035	11.2773	15.9207	15.9668	21.9551	22.1458	29.666	29.7727	34.6621	34.7813	39.9453	40.5547
89.2	-0.730469	-0.662109	7.75781	7.69141	11.0977	11.2871	15.9265	15.9758	21.9824	22.166	29.6746	29.7773	34.6836	34.7988	39.9668	40.5664
89.3	-0.734375	-0.662109	7.77539	7.70703	11.1035	11.2871	15.9414	15.9961	21.9922	22.1816	29.6882	29.793	34.6907	34.8262	39.9863	40.5859
89.4	-0.740234	-0.666016	7.78516	7.69727	11.1211	11.3008	15.9558	16.0156	22.0059	22.1797	29.7058	29.8215	34.7051	34.8352	40	40.6055
89.5	-0.740234	-0.681641	7.78516	7.71289	11.123	11.3223	15.9695	16.0254	22.0364	22.2024	29.7305	29.8516	34.7227	34.8438	40.0273	40.6309
89.6	-0.740234	-0.667969	7.78516	7.71875	11.1282	11.3274	15.991	16.043	22.0547	22.2148	29.7351	29.8711	34.7402	34.8691	40.0469	40.6602
89.7	-0.744141	-0.666016	7.79492	7.73242	11.1465	11.3359	16.0066	16.043	22.082	22.2324	29.7546	29.8926	34.7629	34.8945	40.0566	40.675
89.8	-0.740234	-0.671875	7.81055	7.73828	11.1563	11.3496	16.0203	16.0469	22.0957	22.2559	29.782	29.9121	34.7891	34.9055	40.0774	40.7051
89.9	-0.740234	-0.671875	7.82617	7.74731	11.166	11.3555	16.032	16.0559	22.1152	22.2766	29.7949	29.9231	34.8164	34.918	40.0898	40.7188
90	-0.740234	-0.671875	7.83594	7.74609	11.1777	11.3672	16.0508	16.0664	22.123	22.2852	29.7937	29.9453	34.832	34.9473	40.1055	40.7344
90.1	-0.740234	-0.671875	7.83594	7.76172	11.1777	11.377	16.0593	16.0723	22.1367	22.3008	29.8152	29.9688	34.8469	34.9648	40.1367	40.7559
90.2	-0.744141	-0.671875	7.85156	7.76758	11.1738	11.377	16.0769	16.0859	22.1516	22.3262	29.825	29.9583	34.8555	34.9824	40.1563	40.7695
90.3	-0.75	-0.671875	7.85669	7.77734	11.177	11.377	16.0808	16.0977	22.166	22.3418	29.8496	29.9707	34.8613	35.0156	40.1797	40.7949
90.4	-0.738281	-0.671875	7.86523	7.77734	11.1895	11.3867	16.1003	16.1074	22.1855	22.3567	29.864	29.9922	34.877	35.0352	40.1973	40.8066
90.5	-0.738281	-0.671875	7.86523	7.78125	11.1973	11.4004	16.1101	16.1172	22.2012	22.375	29.8757	30.0117	34.8899	35.0598	40.2168	40.8164
90.6	-0.738281	-0.671875	7.87891	7.78711	11.2109	11.4082	16.1316	16.1309	22.2129	22.3965	29.8855	30.0273	34.916	35.0977	40.2363	40.8398
90.7	-0.75	-0.671875	7.89453	7.79883	11.2266	11.4121	16.1602	16.1458	22.2258	22.4063	29.9043	30.0618	34.9395	35.125	40.252	40.8457
90.8	-0.75	-0.671875	7.90625	7.80273	11.2227	11.427	16.1667	16.1563	22.2461	22.4231	29.9148	30.0781	34.9531	35.1445	40.2773	40.8665
90.9	-0.738281	-0.671875	7.90625	7.80859	11.2266	11.4355	16.1707	16.1758	22.2559	22.4355	29.9285	30.0957	34.9661	35.1563	40.2961	40.8789
91	-0.738281	-0.671875	7.91602	7.81763	11.2266	11.4355	16.1863	16.1855	22.2852	22.4473	29.9519	30.1133	34.9902	35.1946	40.3203	40.8945
91.1	-0.74292	-0.671875	7.92969	7.81641	11.2383	11.4473	16.2019	16.1973	22.3027	22.4766	29.9656	30.1321	35.0117	35.209	40.3359	40.9043
91.2	-0.740234	-0.671875	7.93091	7.82617	11.248	11.4609	16.2117	16.2031	22.3066	22.4856	29.9863	30.1523	35.0195	35.2246	40.3516	40.9297
91.3	-0.740234	-0.671875	7.92969	7.82813	11.2617	11.4766	16.2305	16.2207	22.3359	22.4922	30.0183	30.168	35.0371	35.2598	40.3711	40.9551
91.4	-0.740234	-0.671875	7.94922	7.8418	11.2668	11.4902	16.239	16.248	22.3469	22.5059	30.0242	30.1777	35.0605	35.2949	40.3867	40.9648
91.5	-0.740234	-0.671875	7.95508	7.84766	11.2773	11.4961	16.2605	16.2571	22.3613	22.5313	30.0457	30.1887	35.0872	35.3157	40.416	40.9766
91.6	-0.730469	-0.671875	7.95508	7.85742	11.2871	11.5117	16.2703	16.2695	22.375	22.5364	30.0645	30.1914	35.0957	35.3281	40.4316	40.9902
91.7	-0.730469	-0.662109	7.96875	7.86133	11.3008	11.5273	16.2898	16.291	22.3926	22.5566	30.0847	30.2129	35.1172	35.3555	40.457	41.0156
91.8	-0.724609	-0.662109	7.98633	7.86719	11.3027	11.5313	16.3054	16.2969	22.3926	22.5762	30.1042	30.2227	35.1309	35.3848	40.4668	41.0352
91.9	-0.730469	-0.666016	7.98633	7.87305	11.3105	11.5469	16.3171	16.3164	22.416	22.5762	30.1257	30.2434	35.136	35.3984	40.4922	41.0508
92	-0.730469	-0.671875	7.99023	7.88867	11.3184	11.5461	16.3347	16.3262	22.4465	22.5872	30.1445	30.2617	35.1602	35.4297	40.5176	41.0657
92.1	-0.730469	-0.671875	8.00586	7.88867	11.3281	11.5566	16.3406	16.3477	22.4609	22.5859	30.1589	30.2676	35.1758	35.4583	40.5313	41.0742
92.2	-0.730469	-0.671875	8.00977	7.89258	11.3379	11.5664	16.3523	16.3574	22.4727	22.5957	30.1843	30.293	35.1973	35.4844	40.5461	41.0879
92.3	-0.730469	-0.671875	8.02539	7.90234	11.3469	11.5762	16.3613	16.3809	22.4863	22.6211	30.198	30.3157	35.207	35.4941	40.5664	41.1055
92.4	-0.734375	-0.675781	8.02539	7.91724	11.3555	11.5898	16.3796	16.3965	22.5059	22.6367	30.2156	30.332	35.2297	35.5098	40.5859	41.1152
92.5	-0.740234	-0.681641	8.01953	7.92188	11.3672	11.6074	16.3933	16.4172	22.5273	22.6575	30.2351	30.3613	35.2461	35.5156	40.6074	41.125
92.6	-0.740234	-0.681641	8.03638	7.92773	11.377	11.6074	16.407	16.4355	22.552	22.6602	30.25	30.373	35.2695	35.5247	40.6172	41.1387
92.7	-0.740234	-0.681641	8.03906	7.93164	11.3867	11.6172	16.4011	16.4492	22.5645	22.6895	30.2605	30.3821	35.2871	35.5391	40.6309	41.1563
92.8	-0.740234	-0.681641	8.04492	7.9375	11.3906	11.6211	16.4207	16.4668	22.5859	22.707	30.2683	30.3926	35.3008	35.5547	40.6465	41.166
92.9	-0.740234	-0.685547	8.05469	7.94141	11.4043	11.6367	16.4304	16.4727	22.6016	22.7168	30.2859	30.4023	35.3262	35.5684	40.6563	41.1895
93	-0.740234	-0.691406	8.05859	7.94727	11.3984	11.6406	16.4421	16.4863	22.6133	22.7297	30.2996	30.4121	35.3411	35.5859	40.668	41.2051
93.1	-0.744141	-0.691406	8.06445	7.96094	11.4075	11.6477	16.4512	16.4863	22.6262	22.7559	30.3301	30.4329	35.3594	35.5989	40.6672	41.2168
93.2	-0.736328	-0.691406	8.07031	7.9707	11.4199	11.6563	16.4636	16.498	22.6309	22.7559	30.3445	30.4551	35.375	35.625	40.6797	41.2305
93.3	-0.730469	-0.691406	8.07617	7.98242	11.4258	11.6602	16.4753	16.5071	22.6465	22.7695	30.3542	30.4727	35.3906	35.6348	40.6953	41.25
93.4	-0.730469	-0.691406	8.08594	7.98828	11.4336	11.6758	16.491	16.5098	22.6523	22.7813	30.366	30.4824	35.416	35.6387	40.707	41.2649
93.5	-0.740234	-0.691406	8.08984	8.00195	11.4414	11.6855	16.5007	16.5254	22.6563	22.7961	30.375	30.4922	35.4368	35.6699	40.7207	41.2891
93.6	-0.730469	-0.691406	8.0957	8.00781	11.457	11.6855	16.5007	16.5352	22.6719	22.7949	30.3835	30.4817	35.4492	35.6855	40.7461	41.3086
93.7	-0.740234	-0.691406	8.0957	8.00781	11.4668	11.7109	16.5105	16.5469	22.6868	22.7988	30.3914	30.4961	35.4707	35.7083	40.7598	41.3242
93.8	-0.730469	-0.691406	8.09961	8.01172	11.4707	11.7168	16.5203	16.5605	22.6914	22.8164	30.3992	30.5215	35.4902	35.7246	40.7773	41.3398
93.9	-0.734375	-0.695313	8.11133	8.01758	11.4883	11.7305	16.5313	16.5762	22.7109	22.8262	30.405	30.5215	35.5195	35.7383	40.7871	41.3555
94	-0.740234	-0.701172	8.11719	8.02344	11.498	11.7363	16.5535	16.5762	22.7168	22.8372	30.416	30.5332	35.5313	35.748	40.8105	41.375
94.1	-0.740234	-0.701172	8.11133	8.02856	11.5078	11.748	16.5691	16.5859	22.7324	22.8496	30.4246	30.5422	35.5469	35.7656	40.8262	41.3887
94.2	-0.740234	-0.701172	8.12622	8.03125	11.5168	11.748	16.5769	16.5879	22.7454	22.8691	30.4382	30.541	35.5559	35.7793	40.8477	41.4102
94.3	-0.744141	-0.701172	8.11523	8.03711	11.5156	11.7617	16.5808	16.5969	22.7559	22.8809	30.4558	30.5469	35.5762	35.7981	40.8613	41.416
94.4	-0.75	-0.691406	8.11523	8.04102	11.5313	11.7668	16.5906	16.6191	22.7754	22.8965	30.4648	30.5625	35.5898	35.8086	40.8665	41.4297
94.5	-0.75	-0.691406	8.11914	8.04688	11.5469	11.7754	16.6042	16.625	22.7715	22.9004	30.4812	30.5762	35.6074	35.8145	40.8789	41.4453
94.6	-0.75	-0.695313	8.13477	8.05078	11.5469	11.7871	16.6218	16.6328	22.7852	22.9199	30.5046	30.593	35.6113	35.8379	40.9063	41.459
94.7	-0.75	-0.701172	8.13867	8.06836	11.5605	11.7871	16.6316	16.6406	22.7871	22.9407	30.5183	30.6152	35.6406	35.8555	40.916	41.4805
94.8	-0.753906	-0.701172	8.14648	8.0625	11.5781	11.8008	16.6414	16.6563	22.802	22.9492	30.5359	30.6211	35.6575	35.8789	40.9258	41.4961
94.9	-0.759766	-0.701172	8.14063	8.07813	11.582	11.8164	16.655	16.666	22.8047	22.9648	30.5554	30.6367	35.6699	35.8899	40.9512	41.5
95	-0.759766	-0.701172	8.14648	8.07813	11.5977	11.8164	16.6699	16.6699	22.8105	22.9707	30.5586	30.6563	35.6855	35.9043	40.9668	41.5156
95.1	-0.759766	-0.701172	8.15039	8.08203	11.6074	11.8262	16.6863	16.6836	22.8164	22.9902	30.5886	30.6621	35.7012	35.918	40.9766	41.5266
95.2	-0.759766	-0.691406	8.16602	8.08789	11.6074	11.832	16.6941	16.6914	22.8359	23	30.6042	30.6914	35.707	35.9395	40.9902	41.5391
95.3	-0.759766	-0.691406	8.16016	8.08789	11.6067	11.8477	16.7097	16.707	22.8418	23.0168	30.614	30.7161	35.7161	35.959	41.0078	41.5645
95.4	-0.763672	-0.691406	8.16602	8.0918	11.6211	11.8469	16.7214	16.7024	22.8516	23.0195	30.6257	30.7266	35.7305	35.9746	41.0273	41.5781
95.5	-0.769531	-0.691406	8.16528	8.09692	11.627	11.8594	16.7214	16.6953	22.8625	23.0293	30.6394	30.7324	35.75	35.9902	41.041	41.584
95.6	-0.769531	-0.691406	8.16797	8.10156	11.6367	11.8652	16.7312	16.7109	22.8652	23.0391	30.6602	30.7324	35.7656	36.009	41.0684	41.5996
95.7	-0.769531	-0.696045	8.17969	8.10742	11.6465	11.8691	16.741	16.7266	22.875	23.0508	30.6785	30.7461	35.7676	36.0137	41.082	41.6191
95.8	-0.769531	-0.703125	8.17578	8.11133	11.6602	11.8867	16.75	16.7305	22.8848	23.0605	30.6843	30.7461	35.7903	36.0195	41.1028	41.6387
95.9	-0.759766	-0.703125	8.18945	8.11719	11.668	11.8867	16.7644	16.7461	22.9063	23.0801	30.7	30.7629	35.8086	36.0391	41.1094	41.6445
96	-0.759766	-0.703125	8.19531	8.11719	11.668	11.8867	16.78	16.7598	22.916	23.1016	30.7195	30.7754	35.8262	36.0488	41.1367	41.6563
96.1	-0.759766	-0.703125	8.19922	8.12109	11.6719	11.9004	16.7898	16.7676	22.9219	23.1113	30.7449	30.8027	35.8496	36.0547	41.1504	41.666
96.2	-0.759766	-0.703125	8.20508	8.12109	11.6875	11.9004	16.7996	16.7715	22.9368	23.1301	30.7383	30.8164	35.8613	36.0598	41.166	41.6797
96.3	-0.763672	-0.695313	8.21484	8.12695	11.6914	11.916	16.8113	16.7871	22.959	23.1426	30.7644	30.8359	35.877	36.0781	41.1797	41.6992
96.4	-0.769531	-0.701172	8.20898	8.14258	11.6973	11.9316	16.8308	16.7871	22.9805	23.1602	30.7742	30.8574	35.8809	36.0977	41.207	41.7207
96.5	-0.759766	-0.701172	8.22656	8.14258	11.7083	11.9375	16.8406	16.8008	22.9902	23.1758	30.7898	30.8762	35.8899	36.1055	41.2168	41.7266
96.6	-0.759766	-0.705078	8.22656	8.15234	11.707	11.9414	16.8503	16.8176	23.002	23.1836	30.8093	30.8945	35.916	36.1094	41.2168	41.7402
96.7	-0.759766	-0.710938	8.24023	8.1582	11.707	11.957	16.8613	16.8262	23.0059	23.1992	30.8191	30.9082	35.916	36.1328	41.2266	41.7559
96.8	-0.764404	-0.701172	8.25	8.16211	11.7109	11.9563	16.8601	16.8359	23.0156	23.207	30.8359	30.9258	35.9414	36.1602	41.2375	41.7598
96.9	-0.771484	-0.701172	8.25586	8.17188	11.7168	11.9688	16.8796	16.8496	23.0273	23.2012	30.8386	30.9473	35.9473	36.175	41.25	41.7793
97	-0.766846	-0.701172	8.26489	8.17773	11.7305	11.9805	16.8933	16.8652	23.0364	23.2148	30.8542	30.9629	35.9602	36.1777	41.2754	41.7864
97.1	-0.769531	-0.701172	8.26953	8.19141	11.7363	11.9961	16.9109	16.8672	23.0488	23.22	30.8699	30.9758	35.9766	36.1973	41.2871	41.7988
97.2	-0.764404	-0.705078	8.27539	8.19141	11.7363	11.9961	16.9207	16.8711	23.0605	23.2324	30.8894	30.9824	35.9902	36.209	41.2969	41.8145
97.3	-0.771484	-0.710938	8.2793	8.19922	11.748	12.0098	16.9207	16.8867	23.0664	23.2402	30.9089	30.9824	36.0059	36.2285	41.3008	41.8281
97.4	-0.771484	-0.710938	8.29492	8.20313	11.752	12.0059	16.9304	16.8965	23.0762	23.2441	30.9207	30.9902	36.0098	36.2383	41.3262	41.834
97.5	-0.771484	-0.710938	8.29883	8.20898	11.7578	12.0195	16.9304	16.9063	23.0996	23.2598	30.9395	31.0117	36.0266	36.25	41.3359	41.8496
97.6	-0.771484	-0.710938	8.30469	8.21289	11.7715	12.0313	16.9421	16.9075	23.1055	23.2656	30.9441	31.0273	36.0293	36.2598	41.3477	41.8691
97.7	-0.771484	-0.710938	8.30469	8.21802	11.7773	12.0371	16.946	16.916	23.1172	23.2637	30.9597	31.0461	36.0566	36.2695	41.3613	41.8789
97.8	-0.771484	-0.710938	8.31055	8.2207	11.7813	12.0371	16.9609	16.9258	23.1328	23.2813	30.9597	31.0508	36.0605	36.2883	41.377	41.8984
97.9	-0.771484	-0.710938	8.32617	8.22656	11.793	12.041	16.9695	16.9297	23.1406	23.2852	30.9753	31.0566	36.0762	36.2988	41.3906	41.916
98	-0.775391	-0.707031	8.32617	8.23047	11.8079	12.0566	16.9792	16.9453	23.1653	23.3008	30.9734	31.0762	36.0762	36.3086	41.4075	41.9297
98.1	-0.78125	-0.701172	8.33008	8.23633	11.8066	12.0605	16.991	16.9473	23.1758	23.3145	30.9941	31.0957	36.0911	36.3281	41.4102	41.9395
98.2	-0.771484	-0.701172	8.33594	8.24219	11.8066	12.0781	17.0046	16.9609	23.1855	23.3203	30.9949	31.1035	36.0996	36.3379	41.4258	41.959
98.3	-0.771484	-0.701172	8.3457	8.24805	11.8203	12.0723	17.0105	16.9668	23.1953	23.3293	30.9988	31.1165	36.1094	36.3496	41.4355	41.9746
98.4	-0.771484	-0.701172	8.35156	8.25195	11.8262	12.0879	17.0242	16.9766	23.2051	23.334	31.0144	31.1348	36.1191	36.3555	41.4512	41.9785
98.5	-0.775391	-0.701172	8.35669	8.25781	11.8379	12.0918	17.03	16.9902	23.2168	23.3398	31.0203	31.1523	36.1445	36.3684	41.4668	41.9902
98.6	-0.78125	-0.705078	8.36914	8.26172	11.8418	12.1016	17.032	16.9961	23.2363	23.3496	31.0352	31.166	36.1563	36.3711	41.4668	42.0059
98.7	-0.78125	-0.710938	8.36523	8.26758	11.8477	12.1067	17.0457	17.0078	23.2559	23.3535	31.0417	31.1758	36.1738	36.3945	41.4805	42.0156
98.8	-0.785156	-0.697266	8.37891	8.27148	11.8613	12.1094	17.0613	17.0071	23.2668	23.3691	31.0535	31.1836	36.1875	36.4121	41.4863	42.0195
98.9	-0.791016	-0.691406	8.38477	8.27734	11.8672	12.1191	17.0703	17.0195	23.2695	23.3848	31.0593	31.1926	36.1809	36.4238	41.4961	42.0352
99	-0.779297	-0.691406	8.38477	8.2832	11.8672	12.125	17.0691	17.0254	23.2949	23.3906	31.075	31.1953	36.1895	36.4297	41.5117	42.041
99.1	-0.779297	-0.691406	8.38867	8.28906	11.8828	12.1309	17.0847	17.0254	23.3008	23.4004	31.0828	31.2129	36.209	36.4492	41.5313	42.0605
99.2	-0.779297	-0.695313	8.39648	8.29297	11.8879	12.1367	17.0906	17.0371	23.3066	23.4043	31.0984	31.2227	36.2207	36.4629	41.5371	42.0703
99.3	-0.779297	-0.691406	8.39648	8.30273	11.8867	12.1406	17.1003	17.0508	23.3164	23.4102	31.1101	31.2266	36.2402	36.4785	41.5508	42.0859
99.4	-0.779297	-0.691406	8.40625	8.30786	11.8965	12.1465	17.1101	17.0566	23.3359	23.4238	31.1199	31.2363	36.25	36.4895	41.5781	42.0898
99.5	-0.783203	-0.691406	8.40625	8.31055	11.9004	12.1504	17.1101	17.0566	23.3457	23.4316	31.1289	31.2434	36.2598	36.498	41.5918	42.095
99.6	-0.779297	-0.701172	8.41016	8.32617	11.9063	12.1699	17.1257	17.0664	23.3516	23.4414	31.1492	31.2461	36.2813	36.5176	41.6067	42.0996
99.7	-0.779297	-0.695313	8.41528	8.32813	11.918	12.1758	17.1414	17.0703	23.3665	23.4453	31.1589	31.2656	36.2903	36.5293	41.6191	42.1152
99.8	-0.779297	-0.697266	8.42969	8.32227	11.918	12.1816	17.1367	17.0918	23.375	23.4504	31.1687	31.2754	36.2988	36.5391	41.6367	42.1289
99.9	-0.779297	-0.695313	8.43555	8.32813	11.9316	12.1914	17.1238	17.1074	23.3906	23.4629	31.1746	31.2871	36.3164	36.5488	41.6465	42.1348
100	-0.775391	-0.701172	8.44922	8.32813	11.9375	12.2012	17.1394	17.1067	23.3867	23.4688	31.1804	31.3066	36.3203	36.5586	41.6602	42.1484
100.1	-0.773438	-0.701172	8.45508	8.33203	11.9512	12.207	17.1394	17.1152	23.3965	23.4688	31.1855	31.3215	36.3301	36.5801	41.6758	42.1543
100.2	-0.779297	-0.701172	8.45898	8.3418	11.957	12.2109	17.1511	17.1289	23.416	23.4844	31.1843	31.3262	36.3398	36.5938	41.6797	42.1699
100.3	-0.779297	-0.701172	8.46484	8.34766	11.9727	12.2168	17.1511	17.1406	23.4258	23.4941	31.1882	31.332	36.3516	36.6094	41.6875	42.1895
100.4	-0.769531	-0.701172	8.47656	8.35156	11.9778	12.2207	17.1609	17.1426	23.4375	23.5039	31.1941	31.3457	36.3711	36.6184	41.7012	42.1953
100.5	-0.779297	-0.701172	8.48047	8.35742	11.9766	12.2422	17.1746	17.1504	23.4465	23.5195	31.2	31.3672	36.3801	36.6289	41.7207	42.209
100.6	-0.779297	-0.701172	8.48047	8.36133	11.9863	12.252	17.1804	17.1602	23.4551	23.5293	31.2195	31.3828	36.3887	36.6484	41.7266	42.2148
100.7	-0.779297	-0.701172	8.48633	8.36133	12	12.252	17.1902	17.1758	23.4648	23.541	31.2344	31.3965	36.3906	36.6582	41.7402	42.2305
100.8	-0.783203	-0.701172	8.49609	8.36914	12.0059	12.2676	17.1921	17.1758	23.4766	23.541	31.239	31.4172	36.4102	36.6797	41.752	42.2402
100.9	-0.789063	-0.714844	8.5	8.37305	12.0176	12.2617	17.1914	17.1777	23.4863	23.5645	31.2585	31.4258	36.4297	36.6895	41.7676	42.2598
101	-0.785156	-0.707031	8.50977	8.38281	12.0215	12.2668	17.2039	17.1973	23.4961	23.5703	31.2683	31.4453	36.4414	36.7129	41.7813	42.2754
101.1	-0.783203	-0.701172	8.51563	8.38794	12.0273	12.2695	17.2097	17.1965	23.5059	23.5742	31.28	31.457	36.4648	36.7285	41.7871	42.2793
101.2	-0.779297	-0.710938	8.51489	8.39063	12.0371	12.2754	17.2195	17.209	23.5059	23.5911	31.2996	31.4766	36.4766	36.7356	41.8008	42.291
101.3	-0.779297	-0.710938	8.51953	8.39648	12.041	12.2891	17.2234	17.2266	23.5215	23.5938	31.3093	31.5059	36.4915	36.7383	41.8079	42.3066
101.4	-0.775391	-0.714844	8.52539	8.40039	12.0586	12.3008	17.2312	17.2168	23.5364	23.6094	31.323	31.5137	36.5	36.748	41.8301	42.3157
101.5	-0.763672	-0.716797	8.5293	8.40625	12.0488	12.3066	17.2351	17.2305	23.5352	23.6133	31.3406	31.5168	36.5098	36.7578	41.8359	42.3184
101.6	-0.769531	-0.710938	8.53516	8.41211	12.0625	12.3105	17.2507	17.2461	23.5547	23.6289	31.3594	31.5254	36.5098	36.7578	41.8359	42.3281
101.7	-0.769531	-0.710938	8.53906	8.4082	12.0676	12.3164	17.2507	17.2461	23.5547	23.6289	31.3738	31.541	36.5195	36.7695	41.8496	42.3477
101.8	-0.769531	-0.714844	8.54492	8.4082	12.0801	12.3105	17.2644	17.25	23.5625	23.6445	31.3679	31.541	36.5313	36.7891	41.8711	42.3594
101.9	-0.769531	-0.716797	8.53906	8.41211	12.0762	12.3203	17.2703	17.2656	23.5664	23.6504	31.3796	31.5527	36.5508	36.8027	41.8809	42.3652
102	-0.783203	-0.710938	8.54492	8.42188	12.0801	12.3262	17.282	17.2676	23.5762	23.6602	31.3953	31.5566	36.5703	36.8203	41.8965	42.3789
102.1	-0.775391	-0.714844	8.54883	8.42188	12.0977	12.3301	17.2859	17.2715	23.5801	23.6641	31.3992	31.5664	36.5813	36.8293	41.8965	42.3848
102.2	-0.769531	-0.720703	8.56641	8.42773	12.0977	12.3359	17.291	17.2773	23.5852	23.6797	31.4102	31.5872	36.5938	36.8379	41.9102	42.3887
102.3	-0.769531	-0.720703	8.56055	8.43164	12.1074	12.3418	17.2898	17.2871	23.5957	23.6914	31.4187	31.5957	36.6191	36.8477	41.9316	42.4082
102.4	-0.773438	-0.720703	8.56641	8.4375	12.1113	12.3477	17.2996	17.291	23.6094	23.6953	31.4285	31.6055	36.6289	36.8652	41.9375	42.4199
102.5	-0.779297	-0.720703	8.57617	8.44141	12.1211	12.3418	17.3132	17.3008	23.6211	23.7102	31.448	31.6211	36.6406	36.873	41.9414	42.4258
102.6	-0.779297	-0.716797	8.57031	8.44922	12.127	12.3516	17.325	17.3059	23.6289	23.7129	31.4597	31.6172	36.6504	36.8789	41.957	42.4395
102.7	-0.769531	-0.714844	8.57617	8.44336	12.127	12.3574	17.3308	17.3203	23.6367	23.7227	31.4695	31.6367	36.6641	36.8984	41.9707	42.4453
102.8	-0.773438	-0.730469	8.57544	8.44922	12.1309	12.3613	17.3445	17.3301	23.6367	23.7285	31.4832	31.6426	36.6758	36.9102	41.9766	42.4492
102.9	-0.779297	-0.730469	8.57813	8.45313	12.1387	12.3711	17.3503	17.3359	23.6465	23.7402	31.4988	31.636	36.6816	36.9102	41.9922	42.4551
103	-0.779297	-0.730469	8.58594	8.45825	12.1379	12.3762	17.3542	17.3398	23.6465	23.7402	31.5105	31.6465	36.6914	36.9238	42.0071	42.459
103.1	-0.773438	-0.720703	8.58594	8.45117	12.1406	12.3789	17.3601	17.3457	23.6602	23.7402	31.5098	31.6426	36.6907	36.925	42.0098	42.4805
103.2	-0.779297	-0.730469	8.58008	8.45703	12.1563	12.3906	17.364	17.3496	23.6758	23.7441	31.5183	31.6563	36.709	36.9219	42.0195	42.4902
103.3	-0.779297	-0.730469	8.5957	8.46094	12.1563	12.4004	17.3718	17.3555	23.677	23.7598	31.5417	31.666	36.709	36.9336	42.0293	42.5098
103.4	-0.783936	-0.730469	8.58984	8.45703	12.1563	12.4063	17.3718	17.3613	23.6758	23.7637	31.5593	31.6738	36.7207	36.9336	42.0449	42.5195
103.5	-0.791016	-0.730469	8.59961	8.46094	12.1602	12.4102	17.3757	17.377	23.6953	23.7695	31.5691	31.677	36.7305	36.9492	42.0508	42.5391
103.6	-0.791016	-0.730469	8.60547	8.4668	12.168	12.4199	17.3906	17.377	23.6992	23.7754	31.5789	31.6855	36.7402	36.9629	42.0664	42.5449
103.7	-0.791016	-0.734375	8.60938	8.4707	12.1719	12.4297	17.3933	17.377	23.7051	23.7813	31.5847	31.6953	36.75	36.9785	42.0703	42.5508
103.8	-0.791016	-0.740234	8.61523	8.4668	12.1777	12.4355	17.4089	17.377	23.7168	23.7949	31.5886	31.7012	36.7617	36.9785	42.0859	42.5703
103.9	-0.791016	-0.740234	8.61523	8.47266	12.1816	12.4297	17.4148	17.3809	23.7266	23.8047	31.5906	31.6973	36.7754	36.9941	42.0898	42.5703
104	-0.791016	-0.740234	8.62109	8.47852	12.1875	12.4395	17.4304	17.3762	23.7363	23.8105	31.5996	31.707	36.8	37.0098	42.1074	42.5898
104.1	-0.791016	-0.744141	8.61719	8.48242	12.1875	12.4453	17.4304	17.3887	23.75	23.8145	31.6082	31.7168	36.7988	37.009	42.1211	42.5996
104.2	-0.794922	-0.75	8.62109	8.48242	12.1914	12.4512	17.4343	17.3848	23.7676	23.8196	31.6179	31.7258	36.8066	37.0176	42.1309	42.6191
104.3	-0.800781	-0.740234	8.62622	8.48828	12.1965	12.4609	17.446	17.4004	23.7668	23.8301	31.6296	31.7363	36.8145	37.0273	42.1465	42.627
104.4	-0.796875	-0.740234	8.61914	8.49219	12.2012	12.4668	17.4441	17.4102	23.7754	23.8242	31.6296	31.7363	36.8301	37.0293	42.1465	42.6406
104.5	-0.794922	-0.740234	8.63477	8.48828	12.207	12.4609	17.4539	17.4199	23.7852	23.8438	31.6492	31.7461	36.8398	37.043	42.1621	42.6504
104.6	-0.800781	-0.740234	8.62891	8.49219	12.2109	12.4707	17.45	17.4258	23.7949	23.8496	31.6589	31.7461	36.8516	37.0586	42.1719	42.6602
104.7	-0.800781	-0.740234	8.63867	8.49731	12.2168	12.4805	17.4617	17.4297	23.7949	23.8496	31.6746	31.7559	36.8613	37.0684	42.1816	42.6699
104.8	-0.800781	-0.740234	8.64453	8.5	12.2168	12.4863	17.4656	17.4355	23.8008	23.8535	31.6804	31.7773	36.8704	37.0684	42.1973	42.675
104.9	-0.800781	-0.740234	8.63867	8.5	12.2207	12.5	17.4714	17.4395	23.8164	23.8633	31.6992	31.7832	36.8691	37.0801	42.2109	42.6777
105	-0.804688	-0.75	8.64453	8.50781	12.2363	12.4961	17.4753	17.4473	23.8262	23.8711	31.7078	31.7864	36.8906	37.0938	42.2266	42.6895
105.1	-0.810547	-0.740234	8.65039	8.51172	12.2363	12.502	17.4851	17.4609	23.8359	23.8652	31.7136	31.7949	36.8906	37.1086	42.2324	42.6953
105.2	-0.806641	-0.75	8.65039	8.51172	12.2383	12.5117	17.4949	17.457	23.8352	23.8848	31.7195	31.8066	36.9043	37.1113	42.2473	42.6992
105.3	-0.804688	-0.75	8.65625	8.52148	12.2324	12.5215	17.5	17.457	23.8398	23.8809	31.7292	31.8164	36.9199	37.1289	42.2598	42.7188
105.4	-0.810547	-0.75	8.65625	8.52734	12.248	12.5176	17.5144	17.4609	23.8555	23.8945	31.7488	31.8262	36.9258	37.1289	42.2754	42.7285
105.5	-0.810547	-0.744873	8.66016	8.53516	12.248	12.5215	17.5203	17.4766	23.8652	23.9043	31.7605	31.8359	36.9199	37.1387	42.2793	42.7383
105.6	-0.810547	-0.747314	8.65625	8.53711	12.252	12.5313	17.5242	17.4661	23.8652	23.9102	31.7695	31.8438	36.9316	37.1523	42.3008	42.748
105.7	-0.820313	-0.740234	8.65625	8.53125	12.2617	12.5371	17.5339	17.4688	23.875	23.9238	31.7742	31.8372	36.9407	37.1719	42.3105	42.7695
105.8	-0.824219	-0.740234	8.65039	8.54102	12.2668	12.541	17.5496	17.4902	23.877	23.9238	31.7683	31.8496	36.9395	37.1777	42.3262	42.7754
105.9	-0.820313	-0.740234	8.65552	8.54688	12.2773	12.5508	17.5535	17.4863	23.8906	23.9316	31.7859	31.8652	36.959	37.1934	42.3398	42.7793
106	-0.820313	-0.740234	8.6582	8.55078	12.2813	12.5625	17.5613	17.4902	23.9063	23.9355	31.7898	31.8789	36.9609	37.1992	42.3457	42.7891
106.1	-0.820313	-0.740234	8.66406	8.5625	12.2871	12.5723	17.575	17.5059	23.9063	23.9453	31.7996	31.8965	36.9746	37.209	42.3613	42.7988
106.2	-0.820313	-0.740234	8.66992	8.55859	12.2871	12.5676	17.5847	17.5098	23.916	23.9551	31.8047	31.9023	36.9902	37.2129	42.3711	42.8086
106.3	-0.820313	-0.740234	8.66602	8.5625	12.3008	12.5703	17.5808	17.5195	23.9199	23.9602	31.8074	31.9063	37	37.2285	42.3867	42.8281
106.4	-0.824219	-0.740234	8.66992	8.5625	12.3066	12.5762	17.5847	17.5254	23.9368	23.9629	31.8191	31.916	37.0117	37.2402	42.3906	42.8281
106.5	-0.830078	-0.744873	8.67578	8.57227	12.3066	12.5801	17.6003	17.5293	23.9355	23.9727	31.8289	31.9277	37.0117	37.2441	42.4063	42.8496
106.6	-0.830078	-0.751953	8.67969	8.57227	12.3125	12.5859	17.6042	17.541	23.9492	23.9824	31.8386	31.9368	37.0254	37.259	42.4102	42.8594
106.7	-0.830078	-0.751953	8.67578	8.57813	12.3184	12.5801	17.6101	17.5469	23.9648	23.9941	31.8484	31.9355	37.0403	37.2715	42.4277	42.8789
106.8	-0.820313	-0.742188	8.67969	8.58203	12.3223	12.5859	17.6121	17.5508	23.9805	24.0039	31.8562	31.9453	37.0586	37.2891	42.4414	42.8887
106.9	-0.820313	-0.742188	8.68555	8.57813	12.3281	12.5898	17.616	17.5605	23.9863	24.0098	31.8496	31.9551	37.0605	37.293	42.4473	42.8984
107	-0.820313	-0.742188	8.68945	8.58203	12.3372	12.5996	17.6355	17.5664	23.9961	24.0137	31.8582	31.9629	37.0801	37.3086	42.4512	42.9082
107.1	-0.820313	-0.742188	8.68555	8.58203	12.3398	12.6113	17.6406	17.5703	23.9961	24.0234	31.8777	31.9668	37.0898	37.3184	42.4609	42.9199
107.2	-0.820313	-0.742188	8.68555	8.59766	12.3496	12.6074	17.6433	17.5762	24.0059	24.0332	31.8855	31.9766	37.0996	37.3184	42.4778	42.9297
107.3	-0.824219	-0.736328	8.68945	8.5918	12.3555	12.6113	17.6492	17.5801	24.0098	24.043	31.8796	31.9863	37.1016	37.332	42.4902	42.9336
107.4	-0.830078	-0.742188	8.68555	8.60156	12.3574	12.6211	17.6531	17.5918	24.0273	24.0527	31.8855	32.002	37.1113	37.3496	42.5	42.9492
107.5	-0.830078	-0.742188	8.69141	8.60864	12.3613	12.627	17.6609	17.6016	24.0266	24.0645	31.8887	32.0168	37.1204	37.3535	42.5059	42.959
107.6	-0.830078	-0.746094	8.70117	8.60156	12.3672	12.6309	17.6609	17.6074	24.0293	24.0742	31.8875	32.0254	37.1289	37.3691	42.5195	42.9688
107.7	-0.830078	-0.751953	8.7063	8.60742	12.3672	12.6309	17.6746	17.6113	24.0449	24.084	31.8992	32.0352	37.1406	37.3691	42.5254	42.9688
107.8	-0.833984	-0.751953	8.70508	8.60156	12.3711	12.6367	17.6804	17.6172	24.0449	24.0898	31.905	32.0352	37.1504	37.3828	42.541	42.9844
107.9	-0.830078	-0.751953	8.70898	8.62109	12.377	12.6406	17.6804	17.6113	24.0586	24.0938	31.8992	32.0469	37.1504	37.3899	42.5508	42.9785
108	-0.830078	-0.742188	8.70898	8.61719	12.377	12.6406	17.6843	17.6211	24.0664	24.1035	31.905	32.0566	37.1602	37.3984	42.5566	42.9883
108.1	-0.830078	-0.751953	8.71484	8.62109	12.3926	12.6504	17.7019	17.6262	24.0664	24.1133	31.9089	32.0664	37.1797	37.3984	42.5605	43.002
108.2	-0.833984	-0.742188	8.71484	8.63086	12.4023	12.6582	17.7058	17.6406	24.0801	24.123	31.9199	32.0762	37.1816	37.3984	42.5664	43.0195
108.3	-0.839844	-0.742188	8.70898	8.63086	12.4082	12.6621	17.7019	17.6504	24.0859	24.1328	31.9285	32.0918	37.1914	37.4121	42.5703	43.0254
108.4	-0.828125	-0.746094	8.71484	8.63672	12.4121	12.6575	17.7012	17.6563	24.0898	24.1328	31.9285	32.0969	37.2051	37.4297	42.5762	43.0293
108.5	-0.828125	-0.751953	8.7207	8.63477	12.4172	12.6602	17.7039	17.6563	24.1055	24.1445	31.9421	32.1055	37.22	37.4297	42.5879	43.0391
108.6	-0.828125	-0.751953	8.7168	8.64648	12.4199	12.6699	17.7097	17.6602	24.1074	24.1543	31.9597	32.1055	37.2305	37.4395	42.5918	43.0488
108.7	-0.839844	-0.751953	8.7207	8.65234	12.4297	12.6758	17.7195	17.6758	24.1165	24.1641	31.9656	32.1152	37.2305	37.4434	42.5977	43.0586
108.8	-0.828125	-0.742188	8.72656	8.6582	12.4395	12.6699	17.7234	17.666	24.1191	24.1738	31.9597	32.127	37.2402	37.459	42.6113	43.0684
108.9	-0.828125	-0.742188	8.7207	8.66211	12.4473	12.6797	17.7292	17.6699	24.1387	24.1738	31.9792	32.127	37.25	37.468	42.6211	43.0781
109	-0.828125	-0.746094	8.72656	8.6582	12.4512	12.6855	17.7351	17.6797	24.1445	24.1797	31.9883	32.1367	37.2559	37.4727	42.636	43.0898
109.1	-0.828125	-0.751953	8.73047	8.66211	12.4473	12.6895	17.7449	17.6914	24.1445	24.1836	31.989	32.1465	37.2559	37.4785	42.6406	43.0898
109.2	-0.828125	-0.751953	8.7356	8.66211	12.457	12.6895	17.7468	17.6973	24.1504	24.1934	31.989	32.1504	37.2715	37.4824	42.6367	43.0996
109.3	-0.824219	-0.751953	8.73828	8.67188	12.4609	12.6973	17.7449	17.7012	24.1563	24.1934	32.0085	32.1672	37.2708	37.4883	42.6504	43.1055
109.4	-0.822266	-0.751953	8.74805	8.67773	12.4707	12.6914	17.7546	17.707	24.166	24.2031	32.0085	32.1758	37.2793	37.502	42.6504	43.1094
109.5	-0.828125	-0.751953	8.75586	8.67188	12.4766	12.7012	17.7605	17.707	24.1699	24.2148	32.0125	32.1797	37.2793	37.5078	42.6563	43.1191
109.6	-0.828125	-0.755859	8.75	8.67773	12.4805	12.7109	17.7742	17.7109	24.1758	24.2246	32.03	32.1953	37.2891	37.5078	42.6563	43.1289
109.7	-0.828125	-0.751953	8.75586	8.67188	12.4902	12.7109	17.7742	17.7161	24.1895	24.2246	32.03	32.2051	37.3008	37.5098	42.6699	43.1387
109.8	-0.822998	-0.751953	8.75977	8.68164	12.498	12.7168	17.782	17.7305	24.1953	24.2344	32.03	32.207	37.3008	37.5137	42.6758	43.1445
109.9	-0.830078	-0.751953	8.76563	8.68164	12.4922	12.7207	17.7859	17.7305	24.1973	24.2441	32.0391	32.2168	37.3145	37.5293	42.6816	43.1504
110	-0.830078	-0.751953	8.76953	8.69336	12.502	12.7207	17.7957	17.7363	24.2109	24.2539	32.0476	32.2266	37.3164	37.5332	42.6875	43.1602
110.1	-0.830078	-0.751953	8.7793	8.69336	12.5078	12.7305	17.8015	17.7402	24.2168	24.2539	32.0515	32.2266	37.3196	37.5488	42.6973	43.166
110.2	-0.830078	-0.751953	8.78906	8.70313	12.5117	12.7305	17.8054	17.75	24.2305	24.2637	32.0652	32.2266	37.3301	37.5488	42.6914	43.1602
110.3	-0.824219	-0.751953	8.79492	8.71289	12.5176	12.7363	17.8105	17.7598	24.2356	24.2637	32.0691	32.2375	37.3398	37.5547	42.707	43.1797
110.4	-0.826172	-0.751953	8.79883	8.71289	12.5117	12.7402	17.8132	17.7656	24.25	24.2773	32.0828	32.2363	37.3398	37.5696	42.7109	43.1895
110.5	-0.820313	-0.755859	8.79492	8.72266	12.5215	12.7402	17.8191	17.7695	24.2559	24.2832	32.0886	32.2363	37.3438	37.5684	42.7266	43.1992
110.6	-0.820313	-0.761719	8.80078	8.71875	12.5273	12.7461	17.821	17.7754	24.2559	24.293	32.0886	32.25	37.3594	37.5684	42.7422	43.2051
110.7	-0.814453	-0.761719	8.80078	8.71289	12.5313	12.7402	17.825	17.7813	24.2598	24.3047	32.1003	32.2656	37.3711	37.582	42.752	43.2129
110.8	-0.820313	-0.75	8.80664	8.72266	12.5383	12.752	17.8347	17.7773	24.2656	24.3047	32.1101	32.2656	37.3809	37.5879	42.7617	43.2305
110.9	-0.820313	-0.75	8.81055	8.73242	12.5371	12.7578	17.8406	17.7813	24.2793	24.3145	32.1238	32.2656	37.3848	37.5879	42.7668	43.25
111	-0.824219	-0.753906	8.82031	8.74219	12.541	12.7617	17.8445	17.7871	24.2852	24.3242	32.1289	32.2676	37.4004	37.6035	42.7695	43.25
111.1	-0.830078	-0.759766	8.83008	8.73755	12.541	12.7617	17.8503	17.8008	24.2871	24.3242	32.1335	32.2676	37.4102	37.6094	42.7793	43.2598
111.2	-0.830078	-0.759766	8.83594	8.74023	12.5469	12.7715	17.8542	17.8105	24.2871	24.334	32.1394	32.2766	37.4211	37.6133	42.7969	43.2695
111.3	-0.820313	-0.759766	8.83008	8.74609	12.5508	12.7766	17.8601	17.8164	24.3105	24.334	32.1394	32.2891	37.4297	37.6191	42.7969	43.2793
111.4	-0.820313	-0.759766	8.83521	8.75195	12.5566	12.7695	17.8601	17.8203	24.3164	24.3438	32.1531	32.2949	37.4297	37.6328	42.8008	43.2988
111.5	-0.824219	-0.759766	8.83789	8.75195	12.5605	12.7793	17.8621	17.8301	24.3203	24.3438	32.1589	32.2949	37.4395	37.6426	42.8066	43.3105
111.6	-0.830078	-0.763672	8.84961	8.75781	12.5703	12.7891	17.8516	17.8379	24.3352	24.3535	32.1687	32.3066	37.4512	37.6602	42.8105	43.3164
111.7	-0.820313	-0.78125	8.85547	8.76172	12.5781	12.7852	17.8542	17.8418	24.3398	24.3535	32.1707	32.3105	37.4512	37.6543	42.8164	43.3203
111.8	-0.820313	-0.78125	8.84961	8.76172	12.5762	12.7891	17.864	17.8469	24.3457	24.3672	32.1797	32.3262	37.4648	37.6692	42.8203	43.3301
111.9	-0.824219	-0.78125	8.85547	8.77148	12.5918	12.8008	17.8699	17.8496	24.3496	24.373	32.1921	32.3359	37.4707	37.668	42.8301	43.3398
112	-0.830078	-0.769531	8.85938	8.78125	12.5977	12.8008	17.8738	17.8594	24.3594	24.3828	32.2019	32.3359	37.4805	37.6719	42.8379	43.3496
112.1	-0.820313	-0.769531	8.86914	8.77734	12.6016	12.8105	17.8835	17.8652	24.3652	24.3887	32.2175	32.3379	37.4915	37.6875	42.8516	43.3594
112.2	-0.820313	-0.769531	8.86914	8.78125	12.6074	12.8066	17.8894	17.8691	24.3789	24.3828	32.2175	32.3372	37.4941	37.6934	42.8574	43.3691
112.3	-0.820313	-0.769531	8.87891	8.79102	12.6016	12.8105	17.8894	17.875	24.3848	24.3828	32.2195	32.3496	37.5059	37.6992	42.8613	43.377
112.4	-0.814453	-0.769531	8.88867	8.79102	12.6113	12.8203	17.8953	17.8809	24.3867	24.3984	32.2195	32.3652	37.5137	37.6992	42.8809	43.3809
112.5	-0.820313	-0.77417	8.89453	8.79688	12.6211	12.8301	17.8914	17.8867	24.3867	24.4043	32.2234	32.375	37.5293	37.7031	42.8906	43.3906
112.6	-0.824219	-0.78125	8.88867	8.79102	12.627	12.8301	17.8953	17.8867	24.4004	24.4141	32.2429	32.375	37.541	37.7188	42.8965	43.4004
112.7	-0.820313	-0.78125	8.90039	8.80273	12.6172	12.8301	17.905	17.8809	24.4063	24.4141	32.2488	32.3809	37.541	37.7227	42.9023	43.4102
112.8	-0.820313	-0.78125	8.90625	8.80273	12.6211	12.8398	17.9109	17.9004	24.4063	24.4238	32.2488	32.3965	37.5469	37.7383	42.9172	43.4102
112.9	-0.820313	-0.78125	8.90039	8.8125	12.6211	12.8457	17.9246	17.9102	24.4102	24.4336	32.2605	32.4063	37.5598	37.7441	42.9199	43.416
113	-0.824219	-0.78125	8.91016	8.8125	12.6328	12.8398	17.9207	17.9063	24.4153	24.4336	32.2695	32.4063	37.5703	37.7598	42.9297	43.4199
113.1	-0.830078	-0.78125	8.91992	8.82227	12.6379	12.8496	17.9304	17.9063	24.4199	24.4434	32.2781	32.416	37.5801	37.7688	42.9355	43.4297
113.2	-0.830078	-0.785156	8.92578	8.82227	12.6309	12.8496	17.9363	17.9102	24.4258	24.4531	32.2781	32.418	37.5762	37.7761	42.9355	43.4395
113.3	-0.834717	-0.802734	8.92969	8.82813	12.6367	12.8574	17.9316	17.918	24.4355	24.4492	32.2878	32.4172	37.5898	37.7883	42.9395	43.4512
113.4	-0.830078	-0.802734	8.93945	8.82617	12.6406	12.8516	17.9343	17.9219	24.4355	24.4531	32.2996	32.4258	37.5898	37.791	42.957	43.4563
113.5	-0.830078	-0.791016	8.94922	8.83789	12.6406	12.8613	17.9402	17.9316	24.4492	24.4629	32.3132	32.4219	37.6055	37.8125	42.9609	43.459
113.6	-0.830078	-0.791016	8.94531	8.8418	12.6465	12.8711	17.9441	17.9414	24.4551	24.4629	32.3191	32.4258	37.6309	37.8184	42.9805	43.459
113.7	-0.830078	-0.791016	8.94922	8.85156	12.6504	12.877	17.95	17.9473	24.459	24.4746	32.3289	32.4375	37.6406	37.832	42.9902	43.4785
113.8	-0.833984	-0.794922	8.94922	8.85156	12.6602	12.8711	17.9539	17.9414	24.4668	24.4844	32.3328	32.4375	37.6399	37.8379	43.0059	43.4883
113.9	-0.839844	-0.800781	8.96094	8.84766	12.666	12.8809	17.9597	17.9465	24.4668	24.4844	32.3503	32.4473	37.6504	37.8418	43.0117	43.498
114	-0.839844	-0.800781	8.9707	8.85156	12.6602	12.8906	17.9636	17.9492	24.4707	24.4941	32.3503	32.4563	37.6641	37.8477	43.0215	43.5078
114.1	-0.830078	-0.800781	8.98047	8.85156	12.668	12.8906	17.9734	17.9551	24.4863	24.5039	32.3496	32.4551	37.6797	37.8594	43.0313	43.5156
114.2	-0.830078	-0.800781	8.99023	8.86328	12.6582	12.9004	17.9695	17.959	24.4902	24.5137	32.3582	32.4648	37.6797	37.8633	43.041	43.5195
114.3	-0.830078	-0.800781	8.99023	8.85938	12.6621	12.9004	17.9851	17.9551	24.4961	24.5195	32.3621	32.4766	37.6797	37.8691	43.0469	43.5234
114.4	-0.830078	-0.800781	8.99609	8.86719	12.6582	12.9102	17.991	17.9609	24.5071	24.5137	32.3777	32.4863	37.6914	37.8789	43.0605	43.5352
114.5	-0.830078	-0.791016	9	8.86914	12.6621	12.9063	17.9949	17.9707	24.5098	24.5176	32.3894	32.4961	37.7012	37.8828	43.0703	43.543
114.6	-0.833984	-0.791016	9	8.87305	12.6719	12.9102	18.0046	17.9707	24.5156	24.5332	32.3894	32.4961	37.7246	37.9023	43.0801	43.5586
114.7	-0.830078	-0.791016	9.00586	8.87305	12.6777	12.9102	18.0105	17.9805	24.5195	24.543	32.4031	32.5078	37.7305	37.9102	43.0879	43.5586
114.8	-0.833984	-0.791016	9	8.87817	12.6719	12.9219	18.0242	17.9902	24.5254	24.5547	32.4089	32.5071	37.7415	37.9141	43.1016	43.5684
114.9	-0.839844	-0.791016	9.00977	8.88086	12.677	12.9219	18.0359	17.9902	24.5254	24.5547	32.4187	32.5156	37.7402	37.9238	43.0977	43.5781
115	-0.84375	-0.791016	9.00977	8.88086	12.6746	12.9219	18.0457	17.9961	24.5391	24.5645	32.4207	32.5254	37.7441	37.9395	43.1113	43.5781
115.1	-0.849609	-0.791016	9.01685	8.88672	12.6868	12.9277	18.0515	18	24.5469	24.5645	32.4343	32.5391	37.7559	37.9434	43.1211	43.5742
115.2	-0.839844	-0.794922	9.00977	8.88086	12.6895	12.9355	18.0417	18.0098	24.5508	24.5742	32.4492	32.543	37.75	37.9531	43.1309	43.582
115.3	-0.839844	-0.800781	9.01953	8.89063	12.7012	12.9375	18.0457	18.0156	24.5566	24.5879	32.448	32.5469	37.7598	37.9583	43.1477	43.5996
115.4	-0.84375	-0.800781	9.01953	8.90039	12.6973	12.9414	18.0508	18.0215	24.5605	24.6035	32.4617	32.5566	37.7598	37.959	43.1504	43.6094
115.5	-0.849609	-0.800781	9.01563	8.89648	12.7012	12.9414	18.0535	18.0176	24.5664	24.6035	32.4675	32.5605	37.7715	37.9629	43.1602	43.6094
115.6	-0.849609	-0.791016	9.01953	8.90039	12.707	12.9414	18.0593	18.0215	24.5801	24.6133	32.4734	32.5762	37.7708	37.9824	43.1797	43.6152
115.7	-0.849609	-0.791016	9.0293	8.90039	12.7109	12.9512	18.0632	18.0313	24.5859	24.623	32.4792	32.5879	37.7793	37.9883	43.1758	43.623
115.8	-0.849609	-0.791016	9.02539	8.9082	12.7207	12.9512	18.075	18.0371	24.5754	24.623	32.489	32.5969	37.7891	38.002	43.1797	43.6289
115.9	-0.853516	-0.791016	9.0293	8.91211	12.7168	12.957	18.0808	18.0313	24.5781	24.6328	32.4988	32.6055	37.8008	38.0078	43.1992	43.6387
116	-0.859375	-0.791016	9.03906	8.92188	12.7207	12.9609	18.075	18.041	24.5859	24.6426	32.4988	32.6055	37.8008	38.0137	43.2109	43.6484
116.1	-0.849609	-0.791016	9.03516	8.92188	12.7266	12.9609	18.0847	18.041	24.5898	24.6465	32.5027	32.6055	37.8008	38.0234	43.2168	43.6484
116.2	-0.849609	-0.794922	9.03906	8.93164	12.7207	12.9707	18.1003	18.0469	24.5957	24.6602	32.5203	32.627	37.8008	38.0391	43.2266	43.6582
116.3	-0.849609	-0.800781	9.03906	8.9375	12.7305	12.9707	18.1042	18.0508	24.6094	24.6582	32.5293	32.627	37.8145	38.0391	43.2305	43.6628
116.4	-0.849609	-0.791016	9.04492	8.94141	12.7402	12.9778	18.1003	18.0645	24.6152	24.6699	32.5281	32.6367	37.8301	38.043	43.2402	43.675
116.5	-0.849609	-0.791016	9.05078	8.9375	12.7363	12.9707	18.1003	18.0664	24.6191	24.6738	32.5417	32.6367	37.8359	38.0527	43.2461	43.6777
116.6	-0.839844	-0.791016	9.04688	8.93164	12.7422	12.9805	18.1042	18.0723	24.6211	24.6738	32.5476	32.6504	37.8516	38.0586	43.2559	43.6777
116.7	-0.839844	-0.785156	9.05078	8.94141	12.7422	12.9805	18.1101	18.082	24.6094	24.6836	32.5593	32.6672	37.8508	38.0586	43.25	43.6895
116.8	-0.839844	-0.791016	9.05078	8.94141	12.748	12.9863	18.116	18.0872	24.6172	24.6934	32.5691	32.6699	37.8594	38.0645	43.2715	43.6992
116.9	-0.84375	-0.791016	9.06055	8.9375	12.752	12.9805	18.116	18.0898	24.6211	24.7031	32.5691	32.6758	37.873	38.0696	43.2773	43.709
117	-0.849609	-0.791016	9.05664	8.94141	12.7617	12.9805	18.1355	18.0996	24.627	24.7129	32.5691	32.6895	37.875	38.0723	43.291	43.7188
117.1	-0.849609	-0.791016	9.06055	8.95313	12.7676	12.9805	18.1453	18.1094	24.6262	24.7129	32.5789	32.6914	37.8945	38.0781	43.3008	43.7285
117.2	-0.839844	-0.785156	9.06055	8.94922	12.7617	12.9902	18.1414	18.1055	24.625	24.7227	32.5906	32.6953	37.9004	38.082	43.3066	43.7285
117.3	-0.84375	-0.791016	9.07031	8.94336	12.7715	12.9961	18.155	18.1094	24.6348	24.7227	32.5859	32.7012	37.9102	38.0879	43.3105	43.7383
117.4	-0.849609	-0.791016	9.07031	8.95313	12.7773	12.9902	18.1504	18.1191	24.6348	24.7227	32.5886	32.707	37.9102	38.0879	43.3184	43.748
117.5	-0.849609	-0.791016	9.07617	8.95825	12.7766	13	18.1531	18.1191	24.6367	24.7305	32.5886	32.7109	37.9258	38.0918	43.3223	43.7578
117.6	-0.849609	-0.791016	9.07031	8.95117	12.7695	12.9961	18.1628	18.125	24.6406	24.7246	32.5886	32.7266	37.9316	38.1133	43.332	43.7695
117.7	-0.839844	-0.78125	9.08008	8.96094	12.7813	13	18.1707	18.1191	24.6465	24.7344	32.6023	32.7266	37.9453	38.1191	43.3372	43.7695
117.8	-0.839844	-0.78125	9.07544	8.9707	12.791	13	18.1648	18.1309	24.6465	24.7383	32.6062	32.7161	37.9504	38.123	43.3398	43.7793
117.9	-0.839844	-0.78125	9.07813	8.97656	12.7969	13.0059	18.1707	18.1406	24.6465	24.7539	32.6003	32.7285	37.959	38.1289	43.3496	43.7891
118	-0.839844	-0.78125	9.08789	8.98047	12.8008	13.0117	18.1746	18.1406	24.6563	24.75	32.6094	32.7363	37.9629	38.1426	43.3555	43.7988
118.1	-0.839844	-0.78125	9.08789	8.98047	12.8008	13.0117	18.1746	18.1465	24.6602	24.7539	32.6121	32.7363	37.9805	38.1484	43.3594	43.7988
118.2	-0.839844	-0.771484	9.0957	8.98633	12.8066	13.0176	18.1804	18.1406	24.6653	24.7539	32.6277	32.7402	37.9805	38.1543	43.3711	43.8132
118.3	-0.844482	-0.775391	9.08984	8.98047	12.8105	13.0117	18.1843	18.1504	24.6582	24.7637	32.6277	32.7461	37.9805	38.1602	43.377	43.8203
118.4	-0.846924	-0.78125	9.09961	8.98828	12.8105	13.0215	18.1941	18.1602	24.6699	24.7734	32.6394	32.7559	37.9746	38.1641	43.3809	43.8301
118.5	-0.844482	-0.785889	9.0957	8.98242	12.8203	13.0313	18.2	18.1602	24.6758	24.7832	32.6394	32.7598	37.9902	38.1738	43.3945	43.8398
118.6	-0.851563	-0.792969	9.09961	8.99219	12.8262	13.0273	18.2039	18.166	24.6797	24.7832	32.6492	32.7695	37.9902	38.1934	43.4102	43.8496
118.7	-0.851563	-0.783203	9.09961	8.99219	12.8203	13.0313	18.2117	18.1699	24.6855	24.7832	32.6492	32.7871	38	38.1985	43.4199	43.8496
118.8	-0.851563	-0.783203	9.10938	8.99805	12.832	13.0313	18.2156	18.1797	24.6855	24.793	32.6589	32.7969	38.0012	38.2012	43.4258	43.8613
118.9	-0.839844	-0.783203	9.11523	8.99219	12.8379	13.041	18.2117	18.1797	24.6895	24.793	32.6582	32.8008	38	38.207	43.4297	43.8711
119	-0.839844	-0.783203	9.11914	9.00195	12.8418	13.041	18.2156	18.1914	24.6992	24.8047	32.6589	32.8066	38.0098	38.2012	43.4395	43.8711
119.1	-0.839844	-0.783203	9.11914	8.99805	12.8418	13.041	18.2253	18.1875	24.7051	24.8047	32.6628	32.8105	38.0137	38.2188	43.4512	43.8809
119.2	-0.835205	-0.771484	9.11523	9.00195	12.8516	13.0508	18.2351	18.1914	24.707	24.8145	32.6785	32.8164	38.0293	38.2227	43.457	43.8809
119.3	-0.832764	-0.771484	9.11914	9.00195	12.8613	13.0605	18.241	18.1914	24.7012	24.8145	32.6785	32.8157	38.041	38.2324	43.4512	43.8809
119.4	-0.839844	-0.771484	9.125	9.01172	12.8672	13.0605	18.2449	18.2012	24.707	24.8242	32.6882	32.8164	38.0547	38.2383	43.4609	43.8906
119.5	-0.839844	-0.775391	9.11914	9.01172	12.8711	13.0703	18.2402	18.207	24.7207	24.8242	32.6882	32.8203	38.0645	38.2422	43.4668	43.9004
119.6	-0.830078	-0.78125	9.13086	9.01758	12.8711	13.0703	18.2429	18.2012	24.7266	24.8242	32.6902	32.8262	38.0703	38.252	43.4707	43.9004
119.7	-0.830078	-0.771484	9.12695	9.01172	12.8809	13.0781	18.2429	18.2109	24.7305	24.834	32.7	32.8262	38.0703	38.2578	43.4805	43.9102
119.8	-0.830078	-0.771484	9.13086	9.02148	12.877	13.0723	18.2527	18.2207	24.7356	24.834	32.7097	32.8262	38.0703	38.2637	43.4766	43.9199
119.9	-0.833984	-0.771484	9.13086	9.02148	12.8809	13.082	18.2488	18.2305	24.7344	24.8477	32.7136	32.8301	38.082	38.2695	43.4805	43.9297
120	-0.839844	-0.761719	9.13672	9.02148	12.8809	13.0918	18.2546	18.2402	24.7402	24.8535	32.7285	32.8359	38.0859	38.2734	43.4902	43.9434
120.1	-0.839844	-0.761719	9.14063	9.03125	12.8926	13.0918	18.2605	18.2402	24.75	24.8633	32.7292	32.8359	38.1008	38.2793	43.502	43.9609
120.2	-0.839844	-0.761719	9.14575	9.03125	12.9023	13.0969	18.2644	18.252	24.7461	24.8633	32.7292	32.8418	38.0996	38.2832	43.498	43.9707
120.3	-0.839844	-0.765625	9.13867	9.03125	12.8984	13.0996	18.2605	18.252	24.7461	24.873	32.7292	32.8477	38.1035	38.2891	43.502	43.9707
120.4	-0.839844	-0.761719	9.14844	9.04297	12.9023	13.1094	18.2644	18.2617	24.75	24.873	32.739	32.8516	38.1094	38.293	43.5117	43.9805
120.5	-0.84375	-0.765625	9.1582	9.04297	12.9023	13.1094	18.2703	18.2676	24.7559	24.873	32.7429	32.8567	38.1094	38.2988	43.5176	43.9902
120.6	-0.849609	-0.78125	9.1582	9.04297	12.9121	13.1055	18.2644	18.2617	24.7598	24.8789	32.7488	32.8555	38.1094	38.3047	43.5215	43.9902
120.7	-0.849609	-0.78125	9.17578	9.04297	12.9075	13.1133	18.2703	18.2715	24.7695	24.873	32.7585	32.8691	38.1211	38.3098	43.5313	44
120.8	-0.839844	-0.771484	9.16992	9.05273	12.9102	13.1289	18.2742	18.2715	24.7754	24.8828	32.7605	32.875	38.1113	38.3086	43.541	44
120.9	-0.839844	-0.771484	9.16992	9.05273	12.9102	13.1289	18.2839	18.2813	24.7793	24.8828	32.7742	32.877	38.1211	38.3125	43.5461	44.0098
121	-0.839844	-0.771484	9.17969	9.05273	12.916	13.1367	18.2839	18.2813	24.791	24.8945	32.7793	32.8867	38.1152	38.3223	43.5391	44.0098
121.1	-0.84375	-0.765625	9.18555	9.05273	12.9102	13.1309	18.2957	18.2864	24.791	24.8945	32.7781	32.8906	38.1204	38.332	43.5508	44.0195
121.2	-0.849609	-0.771484	9.17969	9.0625	12.9199	13.1367	18.2917	18.2793	24.8066	24.8945	32.7781	32.8965	38.1191	38.3379	43.5605	44.0293
121.3	-0.849609	-0.775391	9.18945	9.05859	12.9199	13.1348	18.2957	18.2988	24.8008	24.9043	32.7781	32.8965	38.1191	38.3418	43.5664	44.0293
121.4	-0.839844	-0.78125	9.19531	9.05273	12.9258	13.1504	18.2957	18.2988	24.8164	24.9141	32.7781	32.9004	38.1191	38.3477	43.5605	44.041
121.5	-0.835938	-0.78125	9.18555	9.05273	12.9316	13.1602	18.3054	18.3086	24.8203	24.9141	32.78	32.916	38.125	38.3496	43.5703	44.041
121.6	-0.839844	-0.78125	9.18945	9.04883	12.9316	13.1602	18.3015	18.3086	24.8301	24.9199	32.7839	32.9219	38.1348	38.3535	43.5762	44.0508
121.7	-0.830078	-0.775391	9.18945	9.05273	12.9277	13.1699	18.3054	18.3203	24.8398	24.918	32.7996	32.9172	38.1367	38.373	43.5801	44.0605
121.8	-0.833984	-0.78125	9.19922	9.0481	12.9355	13.1699	18.3152	18.3203	24.8469	24.9336	32.7996	32.916	38.1348	38.3789	43.5898	44.0605
121.9	-0.835938	-0.78125	9.19922	9.04102	12.9375	13.1699	18.3152	18.3262	24.8496	24.9297	32.8035	32.9199	38.1406	38.3828	43.5996	44.0703
122	-0.830078	-0.785156	9.20898	9.04102	12.9414	13.1758	18.325	18.3203	24.8594	24.9336	32.8184	32.9258	38.1543	38.3887	43.6094	44.0703
122.1	-0.824219	-0.791016	9.21484	9.04102	12.9512	13.1797	18.3308	18.3203	24.8652	24.9336	32.823	32.9355	38.1602	38.3926	43.6172	44.0801
122.2	-0.839844	-0.78125	9.20508	9.05078	12.9512	13.1797	18.325	18.3301	24.8594	24.9395	32.8289	32.9395	38.1614	38.4043	43.6211	44.0898
122.3	-0.839844	-0.785889	9.21094	9.04688	12.957	13.1797	18.325	18.3301	24.8652	24.9336	32.8289	32.9395	38.1543	38.4141	43.6211	44.0898
122.4	-0.839844	-0.792969	9.2207	9.05078	12.9512	13.1895	18.3347	18.3398	24.8691	24.9434	32.8328	32.9453	38.1699	38.4199	43.6309	44.0996
122.5	-0.839844	-0.792969	9.22656	9.05078	12.9609	13.1855	18.3418	18.3457	24.8652	24.9434	32.8386	32.9473	38.1699	38.429	43.6367	44.1035
122.6	-0.839844	-0.792969	9.2207	9.06055	12.9609	13.1914	18.3445	18.3398	24.8691	24.9551	32.8484	32.9512	38.1699	38.4316	43.6406	44.1094
122.7	-0.84375	-0.792969	9.23047	9.06055	12.9707	13.1914	18.3542	18.3496	24.8789	24.9512	32.8425	32.9668	38.1836	38.4375	43.6504	44.1191
122.8	-0.849609	-0.792969	9.22656	9.06055	12.9805	13.1914	18.3503	18.3594	24.8906	24.9551	32.8523	32.9707	38.1855	38.4414	43.6602	44.1309
122.9	-0.849609	-0.796875	9.2207	9.07031	12.9766	13.2012	18.3503	18.3594	24.8965	24.9551	32.8621	32.9766	38.1836	38.4375	43.6699	44.1309
123	-0.849609	-0.802734	9.23047	9.06641	12.9707	13.2109	18.3542	18.3691	24.9004	24.9648	32.8699	32.9805	38.1914	38.4434	43.6699	44.1309
123.1	-0.849609	-0.802734	9.24023	9.06055	12.9824	13.2012	18.3542	18.3691	24.9004	24.9648	32.8738	32.9863	38.1953	38.4492	43.6816	44.1406
123.2	-0.853516	-0.802734	9.24536	9.05664	12.9785	13.2109	18.3601	18.3809	24.9102	24.9746	32.8796	32.9922	38.2051	38.4531	43.6875	44.1406
123.3	-0.859375	-0.802734	9.23828	9.05078	12.9824	13.2109	18.3542	18.3906	24.9199	24.9746	32.8796	32.9875	38.2207	38.459	43.6914	44.1504
123.4	-0.849609	-0.796875	9.24805	9.0625	12.9785	13.2109	18.3601	18.3867	24.9297	24.9844	32.8933	32.9902	38.2207	38.4629	43.7012	44.1543
123.5	-0.859375	-0.802734	9.25977	9.0625	12.9824	13.2207	18.364	18.3906	24.9395	24.9941	32.8992	32.9961	38.2246	38.4824	43.7109	44.1699
123.6	-0.859375	-0.802734	9.25586	9.0625	12.9778	13.2207	18.364	18.3906	24.9453	24.9941	32.9031	33.0059	38.22	38.4883	43.7207	44.1797
123.7	-0.849609	-0.794922	9.25977	9.06836	12.9805	13.2207	18.3601	18.3965	24.9395	25.0039	32.9148	33.0098	38.2188	38.4883	43.7266	44.1797
123.8	-0.849609	-0.800781	9.25977	9.0625	12.9902	13.2305	18.364	18.3906	24.9492	25.0039	32.9199	33.0156	38.2246	38.4941	43.7305	44.1895
123.9	-0.853516	-0.800781	9.26563	9.0625	13	13.2305	18.3718	18.4004	24.9492	25.0137	32.9226	33.0156	38.2305	38.5	43.7422	44.1992
124	-0.855469	-0.804688	9.25586	9.06836	12.9961	13.2402	18.3757	18.4004	24.957	25.0137	32.9285	33.0195	38.2305	38.5039	43.748	44.209
124.1	-0.853516	-0.800781	9.25977	9.07227	12.9961	13.2363	18.3816	18.4063	24.957	25.0254	32.9187	33.0273	38.2441	38.509	43.752	44.209
124.2	-0.859375	-0.800781	9.25977	9.07227	12.9902	13.2344	18.3757	18.4102	24.9609	25.0254	32.9226	33.0313	38.25	38.5176	43.7617	44.209
124.3	-0.859375	-0.800781	9.25977	9.07227	13.0039	13.2461	18.3809	18.4063	24.9707	25.0254	32.9285	33.041	38.2539	38.5117	43.7813	44.2188
124.4	-0.859375	-0.804688	9.26953	9.06836	13.0059	13.2402	18.3738	18.4102	24.9805	25.0313	32.9324	33.0469	38.2598	38.5215	43.7864	44.2188
124.5	-0.859375	-0.810547	9.27539	9.07227	13.0098	13.2461	18.3835	18.4219	24.9766	25.0254	32.9382	33.0508	38.2617	38.5273	43.7891	44.2305
124.6	-0.859375	-0.810547	9.26953	9.07227	13.0098	13.2402	18.3933	18.4219	24.9805	25.0352	32.9402	33.0664	38.2617	38.5332	43.7949	44.2402
124.7	-0.859375	-0.814453	9.27539	9.06836	13.0215	13.25	18.3933	18.4277	24.9902	25.0352	32.9539	33.0605	38.2708	38.5488	43.7891	44.2402
124.8	-0.859375	-0.820313	9.2793	9.07227	13.0176	13.2461	18.3992	18.4316	24.9856	25.0449	32.9597	33.082	38.2734	38.5391	43.8008	44.25
124.9	-0.853516	-0.810547	9.27539	9.07227	13.0273	13.2402	18.4031	18.4316	24.9785	25.0547	32.9636	33.0774	38.2793	38.5391	43.8066	44.25
125	-0.859375	-0.814453	9.27734	9.06763	13.0215	13.252	18.3992	18.4414	25	25.0547	32.9695	33.0801	38.293	38.543	43.8008	44.2598
125.1	-0.859375	-0.820313	9.27148	9.07031	13.0313	13.252	18.405	18.4414	24.9961	25.0605	32.9688	33.0898	38.2988	38.5391	43.8066	44.2695
125.2	-0.859375	-0.820313	9.28125	9.06641	13.0313	13.2617	18.4148	18.4375	25	25.0645	32.9714	33.0996	38.3105	38.5527	43.8105	44.2734
125.3	-0.864014	-0.824219	9.29102	9.07031	13.0371	13.2578	18.4148	18.4414	25.0098	25.0645	32.9773	33.1055	38.3242	38.5586	43.8203	44.2793
125.4	-0.871094	-0.830078	9.28638	9.07031	13.0313	13.2617	18.4207	18.4414	25.0059	25.0645	32.9832	33.1094	38.3301	38.5645	43.8301	44.2793
125.5	-0.871094	-0.830078	9.28906	9.07031	13.041	13.2617	18.4246	18.4512	25.0098	25.0742	32.989	33.1152	38.3438	38.5605	43.8359	44.2891
125.6	-0.871094	-0.830078	9.28906	9.07813	13.0469	13.2617	18.4246	18.4512	25.0195	25.0696	33.0027	33.1191	38.3496	38.5645	43.8301	44.2891
125.7	-0.871094	-0.830078	9.29492	9.07227	13.041	13.2715	18.4304	18.4661	25.0254	25.0723	33.0125	33.127	38.3613	38.5742	43.8398	44.2988
125.8	-0.861328	-0.830078	9.28906	9.07227	13.0469	13.2715	18.4343	18.4688	25.0293	25.0723	33.0183	33.127	38.3652	38.5793	43.8477	44.2988
125.9	-0.861328	-0.830078	9.29883	9.07813	13.0566	13.2813	18.4343	18.4688	25.0391	25.084	33.0222	33.1309	38.3809	38.5781	43.8516	44.2988
126	-0.861328	-0.830078	9.29492	9.07227	13.0625	13.2813	18.4441	18.4648	25.0469	25.084	33.0281	33.1406	38.3848	38.5723	43.8613	44.3086
126.1	-0.861328	-0.830078	9.29883	9.08203	13.0684	13.291	18.4539	18.4707	25.0508	25.084	33.0339	33.1465	38.3899	38.582	43.8711	44.3086
126.2	-0.861328	-0.834717	9.30469	9.08203	13.0723	13.291	18.45	18.4707	25.0469	25.0938	33.0398	33.1504	38.4043	38.5879	43.877	44.3242
126.3	-0.851563	-0.841797	9.29883	9.08789	13.0684	13.2961	18.4558	18.4805	25.0508	25.0938	33.0398	33.1699	38.4102	38.5918	43.8809	44.3301
126.4	-0.851563	-0.841797	9.30469	9.08203	13.0723	13.2891	18.4617	18.4766	25.0566	25.1035	33.0437	33.1758	38.4238	38.5977	43.8906	44.3398
126.5	-0.851563	-0.841797	9.29883	9.08789	13.082	13.2988	18.4617	18.4805	25.0605	25.1133	33.0535	33.1777	38.4297	38.5918	43.9004	44.3398
126.6	-0.839844	-0.841797	9.31055	9.08203	13.082	13.2949	18.4656	18.4805	25.0566	25.1133	33.0593	33.1914	38.4297	38.6035	43.9121	44.3496
126.7	-0.839844	-0.841797	9.31055	9.0918	13.0872	13.3008	18.4707	18.4902	25.0605	25.1133	33.0586	33.1965	38.4297	38.6094	43.9121	44.3496
126.8	-0.839844	-0.841797	9.31641	9.09766	13.0898	13.3008	18.4636	18.4863	25.0657	25.123	33.073	33.1992	38.4434	38.5996	43.918	44.3496
126.9	-0.84375	-0.832031	9.32031	9.0918	13.0859	13.3008	18.4734	18.4902	25.0586	25.123	33.073	33.2051	38.4512	38.6035	43.9121	44.3594
127	-0.861328	-0.832031	9.32031	9.0918	13.0859	13.2969	18.4792	18.4902	25.0684	25.1328	33.0886	33.209	38.4512	38.6094	43.9219	44.3594
127.1	-0.845703	-0.832031	9.33008	9.08789	13.0801	13.291	18.4832	18.4902	25.0781	25.1328	33.0886	33.2188	38.4648	38.6133	43.9316	44.3691
127.2	-0.84375	-0.832031	9.32617	9.0918	13.0918	13.2969	18.489	18.5	25.0859	25.1328	33.0925	33.2266	38.4707	38.623	43.9414	44.3691
127.3	-0.849609	-0.832031	9.32617	9.10156	13.0918	13.291	18.491	18.5059	25.0859	25.1426	33.1121	33.2305	38.4707	38.6289	43.9414	44.3789
127.4	-0.839844	-0.832031	9.32031	9.10156	13.0977	13.3008	18.4949	18.5098	25.0898	25.1426	33.1179	33.2363	38.4797	38.6328	43.9473	44.3789
127.5	-0.839844	-0.832031	9.33008	9.10156	13.0918	13.3008	18.5046	18.5098	25.0957	25.1523	33.1218	33.2402	38.4805	38.6445	43.9512	44.3887
127.6	-0.84375	-0.832031	9.33521	9.09692	13.1016	13.3066	18.5007	18.5176	25.0996	25.1641	33.1296	33.2461	38.4844	38.6399	43.9609	44.3887
127.7	-0.849609	-0.832031	9.32813	9.10156	13.1113	13.3008	18.5046	18.5117	25.1055	25.1641	33.1433	33.2402	38.4902	38.6426	43.9661	44.3984
127.8	-0.849609	-0.832031	9.33789	9.10156	13.1113	13.3105	18.5105	18.5215	25.1094	25.1641	33.1492	33.2461	38.4902	38.6523	43.959	44.4102
127.9	-0.849609	-0.822266	9.33789	9.11133	13.1172	13.3105	18.5007	18.5176	25.1191	25.1641	33.1492	33.25	38.5039	38.6582	43.9707	44.4102
128	-0.853516	-0.832031	9.34961	9.12109	13.1113	13.3203	18.5046	18.5215	25.1152	25.1738	33.1492	33.2676	38.5098	38.6582	43.9805	44.4102
128.1	-0.849609	-0.822266	9.34961	9.12109	13.1113	13.3203	18.5144	18.5215	25.1172	25.1785	33.1589	33.2617	38.5254	38.6523	43.9902	44.4199
128.2	-0.859375	-0.832031	9.35547	9.12695	13.1211	13.3301	18.5105	18.5313	25.1211	25.1953	33.1602	33.2676	38.5215	38.6621	43.9902	44.4199
128.3	-0.849609	-0.826172	9.34961	9.12109	13.1172	13.3262	18.5144	18.5371	25.1211	25.1953	33.1628	33.2715	38.5215	38.6621	44	44.4297
128.4	-0.849609	-0.832031	9.35938	9.13086	13.1211	13.3203	18.5222	18.5313	25.127	25.1953	33.1687	33.2773	38.5352	38.6719	44.0098	44.4297
128.5	-0.839844	-0.832031	9.35547	9.12695	13.1211	13.3301	18.5261	18.541	25.1309	25.1953	33.1785	33.2813	38.541	38.6777	44.0156	44.4297
128.6	-0.839844	-0.832031	9.35938	9.12109	13.127	13.3301	18.5261	18.541	25.136	25.209	33.1785	33.291	38.5403	38.6836	44.0195	44.4355
128.7	-0.839844	-0.835938	9.35938	9.12109	13.1211	13.3418	18.5359	18.5364	25.1387	25.2148	33.1785	33.3008	38.5391	38.6836	44.0195	44.4297
128.8	-0.830078	-0.841797	9.36523	9.12695	13.1309	13.3418	18.5359	18.5391	25.1387	25.2148	33.1902	33.3059	38.543	38.6895	44.0254	44.4395
128.9	-0.833984	-0.841797	9.35547	9.12109	13.1426	13.3477	18.5457	18.5488	25.1543	25.2246	33.1902	33.3086	38.5488	38.6934	44.0195	44.4395
129	-0.839844	-0.832031	9.35352	9.12109	13.1523	13.3516	18.541	18.5449	25.1602	25.2246	33.2	33.3086	38.5645	38.7031	44.0273	44.4434
129.1	-0.830078	-0.832031	9.36523	9.12109	13.1484	13.3477	18.5437	18.5508	25.1563	25.2207	33.2039	33.3164	38.5703	38.7129	44.0313	44.459
129.2	-0.830078	-0.832031	9.35938	9.13086	13.1523	13.3516	18.5398	18.5508	25.1602	25.2148	33.2136	33.3203	38.5742	38.7188	44.041	44.4551
129.3	-0.830078	-0.832031	9.36914	9.13086	13.1523	13.3516	18.5437	18.5566	25.166	25.2246	33.2188	33.3262	38.5762	38.7227	44.0508	44.4531
129.4	-0.833984	-0.835938	9.37891	9.14063	13.1621	13.3574	18.5535	18.5508	25.166	25.2246	33.2312	33.3301	38.5742	38.7188	44.0469	44.459
129.5	-0.839844	-0.841797	9.37891	9.14063	13.1621	13.3555	18.5593	18.5605	25.1699	25.2344	33.2273	33.3359	38.5898	38.7227	44.0508	44.459
129.6	-0.839844	-0.841797	9.38672	9.14063	13.1575	13.3711	18.5652	18.5664	25.1797	25.2344	33.2332	33.3398	38.5957	38.7324	44.0605	44.4688
129.7	-0.839844	-0.837891	9.38086	9.15234	13.1602	13.3711	18.5652	18.5605	25.1758	25.2344	33.2527	33.3457	38.5969	38.7402	44.0664	44.4785
129.8	-0.830078	-0.832031	9.38086	9.15234	13.1602	13.377	18.575	18.5703	25.1758	25.2344	33.2585	33.3457	38.5938	38.7441	44.0703	44.4785
129.9	-0.830078	-0.832031	9.39063	9.14844	13.1699	13.375	18.5808	18.5703	25.1797	25.2441	33.2585	33.3516	38.6035	38.7539	44.082	44.4883
130	-0.833984	-0.832031	9.39063	9.14258	13.1758	13.3809	18.5847	18.5801	25.1895	25.2441	33.2585	33.3477	38.5996	38.759	44.0781	44.4883
130.1	-0.839844	-0.832031	9.39648	9.15234	13.1699	13.3906	18.5808	18.5801	25.2012	25.2441	33.2585	33.3516	38.5996	38.7617	44.082	44.4883
130.2	-0.839844	-0.841797	9.39063	9.15234	13.1699	13.4043	18.5847	18.5801	25.2109	25.2441	33.2585	33.3574	38.6133	38.7617	44.0918	44.4883
130.3	-0.839844	-0.832031	9.38672	9.16211	13.1797	13.4063	18.5906	18.5898	25.2168	25.248	33.2527	33.3613	38.6094	38.7715	44.0977	44.5
130.4	-0.839844	-0.832031	9.39063	9.16211	13.1758	13.4004	18.5945	18.5996	25.2168	25.2617	33.2703	33.3665	38.6094	38.7773	44.1016	44.5039
130.5	-0.84375	-0.832031	9.39063	9.16211	13.1816	13.4121	18.5945	18.5996	25.2207	25.2598	33.2742	33.3691	38.6152	38.7813	44.1113	44.5195
130.6	-0.849609	-0.832031	9.40039	9.17188	13.1816	13.4219	18.6003	18.6094	25.2207	25.2656	33.2793	33.375	38.6309	38.7813	44.1165	44.5195
130.7	-0.849609	-0.822266	9.39648	9.17188	13.1816	13.4219	18.6042	18.6094	25.2305	25.2656	33.282	33.3789	38.6309	38.7891	44.1191	44.5293
130.8	-0.839844	-0.832031	9.39063	9.17188	13.1914	13.4219	18.6042	18.6094	25.2356	25.2656	33.2878	33.3867	38.6309	38.793	44.1191	44.5293
130.9	-0.839844	-0.822266	9.40039	9.18164	13.1875	13.4316	18.6121	18.6172	25.2285	25.2656	33.2976	33.3906	38.6309	38.8027	44.1289	44.5254
131	-0.839844	-0.822266	9.4043	9.18164	13.1914	13.4316	18.6062	18.6113	25.2344	25.2656	33.2996	33.3867	38.6348	38.8086	44.1367	44.5293
131.1	-0.839844	-0.822266	9.41992	9.19141	13.2012	13.4316	18.6113	18.6211	25.2402	25.2656	33.2898	33.3906	38.6399	38.8164	44.1406	44.5293
131.2	-0.849609	-0.822266	9.41602	9.19141	13.2012	13.4414	18.6042	18.627	25.2363	25.2793	33.2937	33.3965	38.6504	38.8281	44.1406	44.5391
131.3	-0.849609	-0.822266	9.41016	9.1875	13.207	13.4414	18.614	18.6211	25.2402	25.2813	33.3035	33.3965	38.6504	38.832	44.1504	44.5352
131.4	-0.839844	-0.822266	9.41992	9.18164	13.2012	13.4414	18.6199	18.627	25.2363	25.2754	33.3093	33.3965	38.6543	38.8418	44.1602	44.5332
131.5	-0.844482	-0.822266	9.41992	9.1875	13.2012	13.4473	18.6238	18.6309	25.2402	25.2852	33.3035	33.4004	38.6602	38.8418	44.1699	44.5488
131.6	-0.851563	-0.822266	9.42969	9.18164	13.2051	13.4414	18.6199	18.6309	25.25	25.2891	33.3191	33.4004	38.6641	38.8496	44.166	44.5586
131.7	-0.851563	-0.8125	9.42969	9.19141	13.207	13.4414	18.6238	18.627	25.2559	25.2949	33.3191	33.4063	38.6797	38.8438	44.166	44.5684
131.8	-0.851563	-0.816406	9.43677	9.19141	13.207	13.4414	18.6199	18.6309	25.2598	25.2949	33.3093	33.4102	38.6699	38.8535	44.1699	44.5684
131.9	-0.855469	-0.822266	9.42969	9.19922	13.2012	13.4512	18.6238	18.636	25.2598	25.2949	33.3086	33.4219	38.6855	38.8594	44.1797	44.5801
132	-0.861328	-0.826172	9.42969	9.19336	13.2109	13.4512	18.6335	18.6387	25.2695	25.2949	33.3113	33.427	38.6816	38.8535	44.1875	44.5898
132.1	-0.861328	-0.832031	9.43945	9.19336	13.2109	13.4512	18.6335	18.6387	25.2754	25.2949	33.3191	33.4258	38.6914	38.8496	44.1816	44.5859
132.2	-0.851563	-0.832031	9.43945	9.19336	13.2109	13.4609	18.6414	18.6504	25.2813	25.3047	33.3191	33.416	38.6953	38.8535	44.1875	44.5801
132.3	-0.851563	-0.820313	9.44531	9.20313	13.2168	13.4609	18.6453	18.6504	25.2871	25.3047	33.3328	33.4199	38.7004	38.8594	44.1875	44.5898
132.4	-0.855469	-0.820313	9.43945	9.20313	13.207	13.4707	18.6453	18.6563	25.2813	25.3047	33.3386	33.4258	38.7031	38.8535	44.1914	44.5996
132.5	-0.861328	-0.820313	9.44922	9.20313	13.2129	13.4707	18.6511	18.6602	25.291	25.3047	33.3328	33.4258	38.7031	38.8633	44.2012	44.5996
132.6	-0.861328	-0.824219	9.44531	9.20313	13.2129	13.4707	18.6453	18.666	25.2969	25.3145	33.3386	33.4258	38.7188	38.8789	44.2109	44.6094
132.7	-0.861328	-0.830078	9.44922	9.21289	13.2129	13.4824	18.655	18.6602	25.291	25.3145	33.3386	33.4297	38.7246	38.8828	44.2109	44.6055
132.8	-0.861328	-0.830078	9.44531	9.20898	13.2129	13.4863	18.6609	18.6563	25.291	25.3145	33.3386	33.4375	38.7305	38.8945	44.2168	44.5996
132.9	-0.861328	-0.820313	9.44922	9.21289	13.2129	13.4922	18.655	18.6602	25.3008	25.3242	33.3406	33.4414	38.7344	38.8899	44.2207	44.6094
133	-0.865234	-0.824219	9.44922	9.20825	13.2227	13.4922	18.6648	18.6699	25.3059	25.3242	33.3347	33.4414	38.7441	38.8926	44.2324	44.6094
133.1	-0.871094	-0.830078	9.45898	9.20117	13.218	13.4922	18.6609	18.666	25.3086	25.3203	33.3398	33.4473	38.75	38.9023	44.2422	44.623
133.2	-0.871094	-0.820313	9.45898	9.20581	13.2207	13.4922	18.6648	18.6699	25.3086	25.3242	33.3386	33.4512	38.7539	38.9121	44.252	44.6289
133.3	-0.871094	-0.820313	9.46484	9.22266	13.2168	13.4922	18.6648	18.6699	25.3184	25.3145	33.3425	33.4609	38.7598	38.918	44.2617	44.6387
133.4	-0.871094	-0.820313	9.4707	9.22266	13.2207	13.502	18.6699	18.6797	25.3281	25.3242	33.3621	33.4668	38.7598	38.9219	44.2766	44.6387
133.5	-0.871094	-0.824219	9.4668	9.22266	13.2207	13.502	18.6628	18.6797	25.3359	25.3242	33.3582	33.4707	38.7637	38.9219	44.2793	44.6387
133.6	-0.875	-0.834717	9.4707	9.22266	13.2305	13.5078	18.6746	18.6758	25.3398	25.3281	33.3621	33.4758	38.7715	38.9277	44.2891	44.6465
133.7	-0.880859	-0.832031	9.48047	9.23242	13.2363	13.502	18.6707	18.6777	25.3496	25.3301	33.3679	33.4766	38.7715	38.9316	44.2891	44.6406
133.8	-0.880859	-0.832031	9.48047	9.23242	13.2305	13.502	18.6746	18.6719	25.3496	25.3242	33.3738	33.4668	38.7754	38.9434	44.2949	44.6445
133.9	-0.880859	-0.832031	9.48633	9.23242	13.2266	13.5117	18.6804	18.6816	25.3594	25.334	33.3796	33.4707	38.7805	38.9434	44.3008	44.6602
134	-0.869141	-0.835938	9.49023	9.23242	13.2305	13.5117	18.6746	18.6777	25.3652	25.3438	33.3835	33.4805	38.7832	38.9531	44.3008	44.6602
134.1	-0.869141	-0.841797	9.49023	9.24219	13.2402	13.5117	18.6804	18.6816	25.3691	25.3438	33.3894	33.4863	38.7891	38.959	44.3105	44.6699
134.2	-0.869141	-0.832031	9.5	9.24219	13.2363	13.5168	18.6746	18.6816	25.3652	25.3438	33.3933	33.4863	38.793	38.9531	44.3164	44.6797
134.3	-0.869141	-0.832031	9.5	9.23755	13.2402	13.5098	18.6804	18.6914	25.3652	25.3516	33.3992	33.4863	38.7988	38.9629	44.3203	44.6797
134.4	-0.869141	-0.832031	9.50977	9.23047	13.2402	13.5144	18.6707	18.6973	25.3691	25.3457	33.3992	33.4902	38.8008	38.9688	44.3203	44.6797
134.5	-0.869141	-0.835938	9.50977	9.24023	13.2402	13.5266	18.6746	18.6914	25.377	25.3457	33.3984	33.5	38.8047	38.9727	44.3301	44.6895
134.6	-0.873047	-0.832031	9.51563	9.24023	13.2402	13.5195	18.6843	18.7012	25.3711	25.3555	33.4011	33.4961	38.8105	38.9688	44.3359	44.6895
134.7	-0.878906	-0.832031	9.50977	9.23633	13.248	13.5195	18.6804	18.7012	25.3906	25.3652	33.4089	33.5	38.8242	38.9727	44.3398	44.6992
134.8	-0.878906	-0.832031	9.52148	9.23047	13.2422	13.5195	18.6843	18.7012	25.3906	25.3652	33.4089	33.5078	38.834	38.9785	44.3398	44.6992
134.9	-0.878906	-0.826172	9.52148	9.24023	13.252	13.5293	18.6941	18.7109	25.3965	25.3691	33.4187	33.502	38.8398	38.9844	44.3496	44.6992
135	-0.878906	-0.832031	9.52661	9.24023	13.2617	13.5293	18.6902	18.7161	25.4004	25.375	33.4089	33.5071	38.8398	38.9902	44.3613	44.6992
135.1	-0.882813	-0.832031	9.51953	9.24023	13.2578	13.5339	18.696	18.709	25.4004	25.375	33.4128	33.5098	38.8457	38.9941	44.3613	44.709
135.2	-0.884766	-0.822266	9.51953	9.23633	13.252	13.5461	18.696	18.7188	25.4063	25.375	33.4285	33.5195	38.8516	38.9895	44.3711	44.7188
135.3	-0.878906	-0.826172	9.5293	9.24219	13.2617	13.5391	18.7058	18.7266	25.4102	25.3848	33.4285	33.5254	38.8555	38.9922	44.377	44.7188
135.4	-0.878906	-0.832031	9.5293	9.24219	13.2617	13.5391	18.7019	18.7305	25.4055	25.3809	33.4343	33.5293	38.8613	39.002	44.3711	44.7285
135.5	-0.878906	-0.835938	9.53516	9.25195	13.2676	13.5508	18.7058	18.7305	25.4199	25.3848	33.4402	33.5391	38.8652	39.0117	44.3809	44.7285
135.6	-0.878906	-0.841797	9.5293	9.24805	13.2617	13.5469	18.7012	18.7363	25.4258	25.3887	33.4402	33.5449	38.8704	39.0215	44.3906	44.7285
135.7	-0.878906	-0.832031	9.53516	9.24219	13.2617	13.541	18.7039	18.7402	25.416	25.4043	33.4395	33.5508	38.873	39.0313	44.3965	44.7402
135.8	-0.878906	-0.832031	9.5293	9.25195	13.2676	13.541	18.7039	18.75	25.4297	25.4004	33.4382	33.5566	38.8789	39.0371	44.4004	44.7402
135.9	-0.882813	-0.835938	9.53906	9.25195	13.2617	13.541	18.7136	18.7461	25.4258	25.3945	33.448	33.5469	38.8828	39.0313	44.4004	44.7402
136	-0.888672	-0.841797	9.54492	9.24805	13.2617	13.541	18.7097	18.75	25.4355	25.4043	33.448	33.5605	38.8906	39.0391	44.4102	44.7402
136.1	-0.888672	-0.830078	9.53906	9.25195	13.2715	13.5508	18.7136	18.75	25.4395	25.4043	33.4539	33.5566	38.8945	39.043	44.4219	44.75
136.2	-0.888672	-0.833984	9.54883	9.24805	13.2668	13.5469	18.7195	18.7559	25.4355	25.4141	33.4597	33.5605	38.9004	39.043	44.4277	44.7598
136.3	-0.892578	-0.839844	9.54883	9.25195	13.2695	13.541	18.7234	18.75	25.4297	25.4258	33.4597	33.5703	38.9043	39.0527	44.4316	44.7598
136.4	-0.898438	-0.844482	9.55859	9.25195	13.2695	13.541	18.7234	18.7598	25.4395	25.4258	33.4539	33.5762	38.9141	39.0586	44.4414	44.7598
136.5	-0.888672	-0.841797	9.55469	9.26172	13.2773	13.5371	18.7195	18.7598	25.4531	25.4355	33.4695	33.5703	38.9297	39.0586	44.4551	44.7734
136.6	-0.888672	-0.841797	9.56055	9.25781	13.2715	13.5313	18.7253	18.7676	25.4668	25.4355	33.4695	33.5762	38.9238	39.0625	44.457	44.7793
136.7	-0.888672	-0.841797	9.56055	9.25195	13.2813	13.5449	18.7312	18.7617	25.4707	25.4355	33.4688	33.582	38.9336	39.0684	44.4609	44.7793
136.8	-0.888672	-0.841797	9.57031	9.25781	13.2813	13.5469	18.7253	18.7715	25.4766	25.4355	33.4714	33.582	38.9414	39.0723	44.4707	44.7891
136.9	-0.888672	-0.832031	9.56641	9.25195	13.2871	13.541	18.7351	18.7813	25.4805	25.4407	33.4773	33.5918	38.9453	39.084	44.4805	44.7988
137	-0.888672	-0.835938	9.57031	9.25195	13.291	13.5469	18.741	18.791	25.4902	25.448	33.4832	33.5969	38.9512	39.0898	44.4805	44.7988
137.1	-0.888672	-0.841797	9.58008	9.26172	13.291	13.541	18.7449	18.7871	25.4961	25.4551	33.489	33.5996	38.9512	39.0898	44.4902	44.7988
137.2	-0.892578	-0.835938	9.58008	9.26172	13.3008	13.5508	18.741	18.7813	25.5	25.4504	33.489	33.6094	38.9551	39.0938	44.498	44.8086
137.3	-0.888672	-0.841797	9.58008	9.26172	13.3066	13.5508	18.7449	18.791	25.5059	25.4434	33.4929	33.6152	38.9602	39.0989	44.4922	44.8086
137.4	-0.888672	-0.845703	9.58984	9.27344	13.3105	13.5469	18.7449	18.7871	25.5117	25.4531	33.4988	33.6094	38.9629	39.1016	44.502	44.8086
137.5	-0.888672	-0.851563	9.58594	9.27344	13.3105	13.541	18.7546	18.7813	25.5168	25.4531	33.4988	33.6191	38.9688	39.1016	44.5117	44.8223
137.6	-0.898438	-0.851563	9.58008	9.27344	13.3164	13.541	18.7546	18.791	25.5195	25.4629	33.4988	33.6289	38.9746	39.1113	44.5117	44.8281
137.7	-0.898438	-0.841797	9.58984	9.2688	13.3223	13.5508	18.7644	18.791	25.5156	25.4629	33.5144	33.625	38.9805	39.1172	44.5215	44.8281
137.8	-0.898438	-0.841797	9.58594	9.27148	13.3223	13.5508	18.7605	18.791	25.5195	25.4727	33.5105	33.6289	38.9805	39.1113	44.5313	44.8398
137.9	-0.898438	-0.841797	9.58984	9.26758	13.332	13.5605	18.7664	18.8008	25.5254	25.4727	33.5098	33.6289	38.9844	39.123	44.541	44.8398
138	-0.898438	-0.845703	9.59961	9.26172	13.332	13.5605	18.7664	18.8008	25.5293	25.4824	33.5125	33.6504	38.9902	39.1289	44.541	44.8398
138.1	-0.888672	-0.841797	9.59961	9.27148	13.3379	13.5605	18.7761	18.8105	25.5352	25.4785	33.5222	33.6465	38.9941	39.123	44.5469	44.8496
138.2	-0.893311	-0.841797	9.60669	9.27148	13.3418	13.5703	18.7761	18.8223	25.5391	25.4844	33.5281	33.6504	39.0039	39.1328	44.541	44.8496
138.3	-0.900391	-0.845703	9.59961	9.28125	13.3516	13.5664	18.7859	18.8223	25.5352	25.4883	33.5281	33.6602	39	39.1426	44.5461	44.8594
138.4	-0.900391	-0.851563	9.59961	9.28125	13.3516	13.5703	18.7813	18.8223	25.541	25.5	33.532	33.666	39.0098	39.1426	44.5391	44.8594
138.5	-0.900391	-0.841797	9.60938	9.28125	13.3613	13.5703	18.7839	18.8274	25.541	25.4941	33.5378	33.6563	39.0039	39.1484	44.5508	44.8691
138.6	-0.900391	-0.845703	9.60938	9.29102	13.3711	13.5781	18.7937	18.8301	25.5508	25.4941	33.5437	33.6602	39.0117	39.1484	44.5469	44.8789
138.7	-0.900391	-0.851563	9.60938	9.29102	13.377	13.582	18.7937	18.8301	25.5566	25.5039	33.5398	33.666	39.0156	39.1523	44.5508	44.8789
138.8	-0.890625	-0.851563	9.61914	9.30078	13.3711	13.5774	18.8035	18.8301	25.5566	25.5039	33.5437	33.666	39.0156	39.1621	44.5566	44.8887
138.9	-0.894531	-0.841797	9.61914	9.29688	13.377	13.5703	18.8093	18.8262	25.5566	25.5039	33.5496	33.6719	39.0208	39.1582	44.5605	44.8887
139	-0.900391	-0.845703	9.625	9.30078	13.3711	13.5801	18.8035	18.8301	25.5508	25.5137	33.5496	33.6816	39.0234	39.1582	44.5703	44.8984
139.1	-0.896484	-0.851563	9.61914	9.29688	13.3828	13.5762	18.8035	18.8398	25.5559	25.5137	33.5496	33.6816	39.0332	39.1523	44.5703	44.9121
139.2	-0.890625	-0.851563	9.61914	9.30078	13.3879	13.5801	18.8132	18.8398	25.5586	25.5137	33.5496	33.6914	39.0391	39.1641	44.5762	44.918
139.3	-0.890625	-0.851563	9.625	9.30078	13.3809	13.5801	18.823	18.8398	25.5684	25.5137	33.5535	33.7012	39.043	39.1699	44.5703	44.918
139.4	-0.890625	-0.839844	9.62891	9.3125	13.3906	13.5801	18.823	18.8398	25.5781	25.5234	33.5535	33.707	39.0488	39.1699	44.5762	44.918
139.5	-0.890625	-0.839844	9.62891	9.3125	13.3906	13.5859	18.8347	18.8496	25.5781	25.5234	33.5632	33.7109	39.0547	39.1641	44.5801	44.9297
139.6	-0.880859	-0.839844	9.63477	9.3125	13.3867	13.5801	18.8347	18.8496	25.5859	25.5332	33.5684	33.7109	39.0605	39.1692	44.5918	44.9395
139.7	-0.880859	-0.833984	9.62891	9.31836	13.3906	13.5801	18.8445	18.8594	25.5859	25.5332	33.5613	33.7207	39.0547	39.1621	44.5918	44.9531
139.8	-0.884766	-0.839844	9.625	9.3125	13.3906	13.5859	18.8406	18.8594	25.5801	25.5332	33.5789	33.7258	39.0605	39.1719	44.6016	44.959
139.9	-0.890625	-0.839844	9.62891	9.32227	13.3906	13.5801	18.8445	18.8691	25.5859	25.5332	33.573	33.7305	39.0605	39.1816	44.6074	44.9688
140	-0.890625	-0.844482	9.64063	9.31836	13.4004	13.5801	18.8542	18.8555	25.5898	25.5332	33.5828	33.7305	39.0645	39.1777	44.6152	44.9785
140.1	-0.894531	-0.841797	9.63672	9.3125	13.4004	13.5898	18.8542	18.8594	25.5957	25.543	33.5886	33.7363	39.0742	39.1816	44.627	44.9785
140.2	-0.900391	-0.841797	9.64063	9.32227	13.4063	13.5898	18.864	18.8594	25.5996	25.543	33.5925	33.7402	39.0801	39.1914	44.6309	44.9844
140.3	-0.904297	-0.841797	9.64063	9.32227	13.4004	13.5898	18.8699	18.8594	25.6055	25.5527	33.6023	33.7363	39.0801	39.1992	44.627	44.9883
140.4	-0.910156	-0.841797	9.63672	9.32227	13.4102	13.5898	18.864	18.8691	25.5996	25.5527	33.5984	33.7363	39.0742	39.1934	44.6309	44.9922
140.5	-0.910156	-0.832031	9.64063	9.33203	13.4199	13.5898	18.864	18.8691	25.6094	25.5527	33.6023	33.7305	39.0859	39.2031	44.6367	45.0078
140.6	-0.910156	-0.841797	9.64063	9.33203	13.4277	13.5898	18.8699	18.8691	25.6172	25.5625	33.6121	33.7402	39.1016	39.1992	44.6406	45.0078
140.7	-0.900391	-0.832031	9.64648	9.3418	13.4219	13.5996	18.864	18.8652	25.6113	25.5625	33.6199	33.7461	39.1055	39.2031	44.6406	45.0176
140.8	-0.900391	-0.832031	9.65039	9.3418	13.4277	13.5957	18.8777	18.8594	25.6211	25.5742	33.6199	33.7461	39.1067	39.2129	44.6523	45.0176
140.9	-0.900391	-0.832031	9.66016	9.33789	13.4219	13.5898	18.8953	18.8594	25.6309	25.5742	33.6238	33.75	39.1133	39.209	44.6621	45.0293
141	-0.900391	-0.835938	9.66016	9.3418	13.4316	13.5898	18.8914	18.8711	25.6309	25.5781	33.6394	33.7559	39.123	39.2129	44.6575	45.0391
141.1	-0.900391	-0.841797	9.66016	9.3418	13.4277	13.5898	18.8855	18.8672	25.6406	25.584	33.6433	33.75	39.1289	39.2227	44.6602	45.0391
141.2	-0.900391	-0.832031	9.66992	9.35156	13.4316	13.6016	18.8953	18.8613	25.6367	25.584	33.6492	33.7617	39.1348	39.2324	44.6602	45.0535
141.3	-0.904297	-0.832031	9.67578	9.3418	13.4316	13.6016	18.9011	18.8613	25.6406	25.5938	33.6433	33.7676	39.1406	39.2422	44.6699	45.0703
141.4	-0.910156	-0.835938	9.66992	9.35156	13.4277	13.6016	18.8992	18.8711	25.6504	25.5938	33.6531	33.7754	39.1406	39.25	44.6797	45.0703
141.5	-0.910156	-0.835938	9.66992	9.34766	13.4316	13.6113	18.9109	18.8711	25.6602	25.5938	33.6602	33.7871	39.1543	39.2539	44.6797	45.0801
141.6	-0.900391	-0.841797	9.67505	9.3418	13.4316	13.6113	18.9148	18.877	25.6653	25.6035	33.6628	33.7813	39.1602	39.25	44.6855	45.0898
141.7	-0.900391	-0.841797	9.66797	9.3418	13.4414	13.6113	18.9246	18.8711	25.6699	25.6035	33.6687	33.7864	39.1641	39.2441	44.6797	45.0898
141.8	-0.904297	-0.835938	9.67578	9.35156	13.4414	13.6211	18.9207	18.8809	25.6758	25.6035	33.6726	33.7891	39.1699	39.25	44.6895	45.0996
141.9	-0.910156	-0.841797	9.66992	9.35156	13.4512	13.6211	18.9148	18.8809	25.666	25.6035	33.6785	33.7949	39.1719	39.2441	44.6992	45.0996
142	-0.910156	-0.832031	9.67578	9.35156	13.457	13.6211	18.9246	18.8809	25.6699	25.6035	33.6726	33.7988	39.1711	39.2539	44.7109	45.1094
142.1	-0.910156	-0.832031	9.66992	9.35156	13.4512	13.6211	18.9343	18.8809	25.666	25.6035	33.6921	33.8105	39.1641	39.259	44.7109	45.1047
142.2	-0.900391	-0.835938	9.67578	9.35156	13.4512	13.627	18.9304	18.8906	25.6699	25.6035	33.6921	33.8066	39.1797	39.252	44.7109	45.1094
142.3	-0.900391	-0.830078	9.66992	9.35156	13.4583	13.625	18.9363	18.8867	25.6797	25.6035	33.698	33.8105	39.1836	39.2664	44.7168	45.1152
142.4	-0.900391	-0.833984	9.66992	9.35864	13.4512	13.6406	18.9363	18.8809	25.6855	25.6133	33.698	33.8203	39.1895	39.2688	44.7207	45.1191
142.5	-0.900391	-0.839844	9.67578	9.35156	13.4609	13.6406	18.946	18.8867	25.6797	25.6133	33.7039	33.8164	39.1895	39.2715	44.7305	45.1191
142.6	-0.900391	-0.84375	9.67969	9.35156	13.4609	13.6367	18.946	18.8809	25.6895	25.623	33.7097	33.8164	39.1934	39.2813	44.7363	45.1289
142.7	-0.900391	-0.849609	9.67969	9.36133	13.4609	13.6406	18.9414	18.8906	25.6895	25.623	33.7097	33.8203	39.2012	39.291	44.7402	45.1289
142.8	-0.904297	-0.849609	9.68945	9.36133	13.457	13.6406	18.9441	18.8958	25.6953	25.623	33.7097	33.8262	39.2051	39.291	44.75	45.1387
142.9	-0.910156	-0.849609	9.68555	9.36133	13.4609	13.6406	18.9539	18.8887	25.6992	25.623	33.7136	33.8301	39.2109	39.2988	44.75	45.1387
143	-0.898438	-0.854248	9.67969	9.36133	13.4609	13.6504	18.9539	18.9004	25.6992	25.6328	33.709	33.8359	39.2148	39.293	44.7461	45.1484
143.1	-0.910156	-0.861328	9.68555	9.36133	13.457	13.6504	18.9636	18.9004	25.7109	25.6328	33.7078	33.8301	39.2305	39.3027	44.75	45.1582
143.2	-0.910156	-0.851563	9.67969	9.37109	13.4609	13.6504	18.9597	18.9004	25.707	25.6328	33.7175	33.8379	39.2305	39.3086	44.7617	45.1582
143.3	-0.90625	-0.851563	9.68555	9.37109	13.4668	13.6504	18.9539	18.9102	25.7109	25.6426	33.7234	33.8372	39.2297	39.3125	44.7715	45.1641
143.4	-0.904297	-0.851563	9.67969	9.3855	13.4609	13.6563	18.9636	18.9102	25.7207	25.6426	33.7292	33.8398	39.2324	39.3125	44.7813	45.1582
143.5	-0.910156	-0.851563	9.67969	9.38794	13.457	13.6543	18.9597	18.916	25.7266	25.6426	33.7292	33.8555	39.25	39.3223	44.7871	45.1582
143.6	-0.898438	-0.845703	9.69141	9.38086	13.457	13.6563	18.9636	18.9102	25.7207	25.6426	33.7292	33.8496	39.25	39.332	44.7871	45.1699
143.7	-0.898438	-0.851563	9.68677	9.39063	13.4512	13.6504	18.9636	18.9102	25.7266	25.6523	33.7332	33.8555	39.2539	39.3281	44.791	45.1738
143.8	-0.898438	-0.851563	9.67969	9.38672	13.4609	13.6621	18.9695	18.9199	25.7207	25.6523	33.7292	33.8594	39.2598	39.332	44.791	45.1855
143.9	-0.898438	-0.851563	9.67969	9.38086	13.4609	13.6621	18.9636	18.916	25.7305	25.6523	33.7292	33.8555	39.2598	39.3418	44.8105	45.1895
144	-0.898438	-0.841797	9.67969	9.38086	13.457	13.6582	18.9695	18.9199	25.7356	25.6523	33.7429	33.8594	39.2598	39.3379	44.8105	45.1895
144.1	-0.898438	-0.851563	9.68555	9.38086	13.4609	13.6523	18.9636	18.9199	25.7285	25.6641	33.7546	33.8691	39.2598	39.3438	44.8105	45.1895
144.2	-0.898438	-0.841797	9.67969	9.39063	13.4609	13.6621	18.9714	18.9297	25.7344	25.6641	33.7605	33.877	39.2656	39.3535	44.8203	45.1992
144.3	-0.898438	-0.845703	9.68945	9.39063	13.457	13.6621	18.9656	18.9258	25.7285	25.6641	33.7598	33.8809	39.2617	39.3496	44.832	45.1992
144.4	-0.898438	-0.851563	9.68945	9.40039	13.4512	13.6621	18.9753	18.9297	25.7402	25.6641	33.7585	33.8867	39.2617	39.3574	44.832	45.209
144.5	-0.898438	-0.851563	9.68555	9.38672	13.4512	13.6575	18.9753	18.9258	25.7363	25.6641	33.7625	33.877	39.261	39.3691	44.832	45.209
144.6	-0.898438	-0.855469	9.68945	9.39453	13.4609	13.6648	18.9812	18.9297	25.7402	25.6641	33.7781	33.877	39.2637	39.373	44.8418	45.2188
144.7	-0.898438	-0.861328	9.68945	9.40039	13.4609	13.6719	18.9753	18.9414	25.7402	25.6785	33.7683	33.8809	39.2695	39.3691	44.8516	45.2148
144.8	-0.898438	-0.861328	9.68945	9.40039	13.4688	13.6672	18.9714	18.9512	25.7461	25.6809	33.7683	33.8867	39.2695	39.373	44.8516	45.2188
144.9	-0.898438	-0.861328	9.69922	9.40625	13.4629	13.6602	18.9656	18.9473	25.7402	25.6738	33.78	33.8809	39.2695	39.3828	44.8574	45.2285
145	-0.898438	-0.871094	9.69531	9.39063	13.4727	13.6699	18.9753	18.9512	25.7363	25.6836	33.7839	33.886	39.2637	39.3828	44.8516	45.2285
145.1	-0.898438	-0.865234	9.68945	9.40039	13.4727	13.6699	18.9753	18.957	25.7363	25.6836	33.78	33.8887	39.2695	39.3926	44.8613	45.2285
145.2	-0.898438	-0.871094	9.69922	9.40039	13.4824	13.6699	18.9812	18.9512	25.7402	25.6836	33.78	33.8965	39.2715	39.4043	44.8613	45.2383
145.3	-0.914063	-0.871094	9.69922	9.40039	13.4875	13.6797	18.9753	18.9609	25.7461	25.6934	33.7793	33.8965	39.2715	39.4004	44.8711	45.2344
145.4	-0.919922	-0.871094	9.69531	9.41211	13.4805	13.6797	18.9851	18.957	25.7402	25.6934	33.7683	33.8906	39.2754	39.4043	44.8711	45.2324
145.5	-0.919922	-0.871094	9.69922	9.4082	13.4863	13.6797	18.9805	18.9512	25.75	25.6934	33.7683	33.8965	39.2715	39.4094	44.8809	45.25
145.6	-0.919922	-0.875	9.69922	9.40234	13.4805	13.6797	18.9734	18.957	25.75	25.6934	33.7722	33.9004	39.2754	39.4023	44.8809	45.2461
145.7	-0.919922	-0.871094	9.69531	9.40234	13.4766	13.6895	18.9734	18.9609	25.7559	25.7031	33.7781	33.8965	39.2805	39.4121	44.8809	45.25
145.8	-0.919922	-0.871094	9.69922	9.40234	13.4805	13.6895	18.9832	18.9563	25.7617	25.7031	33.7683	33.8965	39.2734	39.4219	44.886	45.2559
145.9	-0.919922	-0.875	9.69922	9.41211	13.4766	13.6953	18.9832	18.959	25.7571	25.7129	33.7722	33.8906	39.2832	39.418	44.8906	45.25
146	-0.919922	-0.880859	9.71094	9.41211	13.4707	13.6895	18.9792	18.959	25.7598	25.7129	33.78	33.8965	39.2891	39.4219	44.8906	45.2539
146.1	-0.919922	-0.880859	9.70703	9.41211	13.4766	13.6895	18.9832	18.9688	25.7656	25.7129	33.78	33.8906	39.293	39.4219	44.9004	45.2695
146.2	-0.916016	-0.880859	9.70117	9.41211	13.4707	13.6953	18.9792	18.9648	25.7695	25.709	33.78	33.8965	39.2891	39.4316	44.8965	45.2695
146.3	-0.910156	-0.884766	9.71094	9.41211	13.4766	13.6895	18.9851	18.9707	25.7656	25.7031	33.7839	33.9004	39.293	39.4316	44.9004	45.2754
146.4	-0.910156	-0.880859	9.70703	9.41211	13.4707	13.6895	18.9851	18.9805	25.7656	25.7129	33.7937	33.8958	39.3008	39.4375	44.9102	45.2793
146.5	-0.910156	-0.880859	9.70117	9.42188	13.4824	13.6953	18.9851	18.9805	25.7695	25.7129	33.7988	33.9004	39.3008	39.4316	44.9102	45.2754
146.6	-0.910156	-0.880859	9.71094	9.42188	13.4824	13.6895	18.9949	18.9902	25.7754	25.7227	33.7976	33.9102	39.3047	39.4375	44.9102	45.2734
146.7	-0.914063	-0.885498	9.7063	9.41797	13.4922	13.6895	18.991	18.9902	25.7695	25.7227	33.8015	33.916	39.3145	39.4434	44.916	45.2891
146.8	-0.929688	-0.892578	9.70898	9.41211	13.4922	13.7012	18.9949	19	25.7793	25.7227	33.7976	33.9063	39.3203	39.4531	44.9102	45.2852
146.9	-0.919922	-0.892578	9.70898	9.42188	13.502	13.7012	18.991	18.9961	25.7754	25.7344	33.8035	33.9063	39.3105	39.4629	44.9199	45.2891
147	-0.919922	-0.892578	9.70508	9.42188	13.502	13.7012	18.9851	18.9902	25.7754	25.7305	33.8093	33.9102	39.3145	39.459	44.9297	45.2891
147.1	-0.919922	-0.892578	9.70898	9.42188	13.5078	13.7012	18.9851	18.9902	25.7695	25.7344	33.8035	33.916	39.3242	39.4629	44.9395	45.2891
147.2	-0.919922	-0.892578	9.70898	9.42188	13.502	13.7012	18.991	19	25.7695	25.7344	33.8093	33.9102	39.334	39.4688	44.9512	45.3008
147.3	-0.919922	-0.892578	9.70898	9.42773	13.5117	13.7109	18.9949	19	25.7773	25.7441	33.8093	33.916	39.3418	39.4629	44.957	45.2969
147.4	-0.924561	-0.892578	9.70898	9.42188	13.5117	13.707	18.9949	18.9961	25.7668	25.7441	33.8093	33.9199	39.3457	39.4688	44.9512	45.3047
147.5	-0.931641	-0.892578	9.72852	9.42188	13.5078	13.7109	18.9949	19	25.7695	25.7539	33.8035	33.9258	39.3508	39.4727	44.9609	45.3066
147.6	-0.931641	-0.892578	9.72852	9.43164	13.5117	13.7207	19.0007	19	25.7793	25.75	33.8093	33.9316	39.3535	39.4824	44.957	45.3008
147.7	-0.931641	-0.896484	9.73438	9.43164	13.5071	13.7168	18.9949	19.0098	25.7793	25.7539	33.8132	33.9277	39.3535	39.4941	44.9609	45.3105
147.8	-0.931641	-0.902344	9.72852	9.43164	13.5	13.7207	18.9949	19.0098	25.7852	25.7539	33.8191	33.927	39.3594	39.4902	44.9707	45.3105
147.9	-0.931641	-0.902344	9.73828	9.43164	13.5098	13.7207	18.9949	19.0156	25.7891	25.7637	33.823	33.9199	39.3633	39.4941	44.9805	45.3203
148	-0.931641	-0.902344	9.73828	9.44141	13.5059	13.7305	19.0046	19.0098	25.7949	25.7637	33.8184	33.9297	39.373	39.4902	44.9805	45.3164
148.1	-0.927002	-0.902344	9.73438	9.44141	13.5	13.7305	19.0046	19.0215	25.7891	25.7734	33.8191	33.9355	39.3691	39.4941	44.9863	45.3105
148.2	-0.912842	-0.902344	9.74023	9.45117	13.5098	13.7305	19.0105	19.0176	25.7988	25.7734	33.823	33.9297	39.373	39.4895	44.9902	45.3203
148.3	-0.919922	-0.90625	9.74023	9.44727	13.5059	13.7402	19.0046	19.0117	25.8047	25.7793	33.8289	33.9355	39.3848	39.4883	44.9902	45.3242
148.4	-0.919922	-0.912109	9.74023	9.44141	13.5117	13.7402	19.0164	19.0215	25.7949	25.7734	33.823	33.9395	39.3945	39.4922	44.9902	45.3301
148.5	-0.919922	-0.912109	9.74609	9.45313	13.5078	13.7461	19.0164	19.0215	25.8008	25.7734	33.8289	33.9355	39.3906	39.498	44.9961	45.3398
148.6	-0.923828	-0.902344	9.75	9.45313	13.5117	13.7402	19.0215	19.0215	25.8066	25.7734	33.8328	33.9395	39.3945	39.502	45.002	45.3398
148.7	-0.929688	-0.902344	9.74609	9.45313	13.5215	13.7402	19.0144	19.0313	25.8008	25.7832	33.8386	33.9453	39.4004	39.502	45.002	45.3496
148.8	-0.919922	-0.902344	9.74023	9.46289	13.5215	13.752	19.0242	19.0313	25.8105	25.7832	33.8425	33.9395	39.4043	39.5078	45.0078	45.3496
148.9	-0.919922	-0.902344	9.75	9.46289	13.5176	13.752	19.0203	19.0313	25.8203	25.7949	33.8523	33.9512	39.4141	39.5137	45.002	45.3555
149	-0.919922	-0.90625	9.75	9.46289	13.5215	13.7617	19.0242	19.041	25.8262	25.7949	33.8484	33.957	39.4199	39.5234	45.0078	45.3496
149.1	-0.919922	-0.912109	9.75977	9.46875	13.5215	13.7578	19.0242	19.041	25.8203	25.7949	33.8503	33.9512	39.4238	39.5195	45.0156	45.3496
149.2	-0.910156	-0.902344	9.75977	9.46289	13.5313	13.752	19.0339	19.0371	25.8262	25.8008	33.8445	33.957	39.4336	39.5195	45.0273	45.3613
149.3	-0.914063	-0.902344	9.75977	9.46289	13.5313	13.752	19.0437	19.0449	25.8203	25.7949	33.8503	33.9512	39.4414	39.5234	45.0215	45.3652
149.4	-0.923828	-0.902344	9.76953	9.45898	13.5313	13.7617	19.0398	19.0469	25.8262	25.8047	33.8445	33.957	39.4453	39.5234	45.0313	45.3711
149.5	-0.916016	-0.902344	9.76563	9.45313	13.541	13.7578	19.0437	19.0508	25.8301	25.8047	33.8496	33.9512	39.4414	39.5293	45.041	45.3809
149.6	-0.914063	-0.902344	9.75977	9.46289	13.541	13.7617	19.0437	19.0508	25.8418	25.8008	33.8523	33.957	39.4453	39.5234	45.041	45.3809
149.7	-0.919922	-0.90625	9.76953	9.4668	13.541	13.7617	19.0437	19.0605	25.8469	25.8047	33.8582	33.9609	39.4551	39.5293	45.0461	45.377
149.8	-0.919922	-0.912109	9.76953	9.46875	13.5508	13.7617	19.0437	19.0605	25.8496	25.8047	33.8621	33.9707	39.4648	39.5332	45.0508	45.375
149.9	-0.910156	-0.912109	9.7793	9.46289	13.5508	13.7715	19.0535	19.0605	25.8496	25.8047	33.8679	33.9661	39.4707	39.5383	45.0508	45.3809
150	-0.910156	-0.916016	9.78711	9.46289	13.5605	13.7715	19.0535	19.0703	25.8594	25.8105	33.8679	33.9648	39.4746	39.541	45.0566	45.3906
150.1	-0.910156	-0.921875	9.78125	9.46289	13.5664	13.7715	19.0632	19.0703	25.8652	25.8047	33.8835	33.9707	39.4797	39.541	45.0508	45.4004
150.2	-0.910156	-0.921875	9.79102	9.46802	13.5645	13.7813	19.075	19.0664	25.8691	25.8145	33.8933	33.9805	39.4844	39.5527	45.0605	45.4004
150.3	-0.900391	-0.921875	9.80078	9.46094	13.5781	13.7813	19.0808	19.0723	25.8691	25.8145	33.9089	33.9766	39.4902	39.5625	45.0664	45.4004
150.4	-0.904297	-0.912109	9.80078	9.4707	13.5723	13.7813	19.0847	19.0645	25.875	25.8242	33.8992	33.9805	39.4844	39.5586	45.0605	45.4102
150.5	-0.910156	-0.916016	9.80664	9.4707	13.5723	13.791	19.0847	19.0781	25.8652	25.8301	33.8992	33.9863	39.5039	39.5625	45.0703	45.4141
150.6	-0.914063	-0.910156	9.80078	9.4707	13.5723	13.7864	19.0906	19.0723	25.8691	25.8242	33.8992	33.9902	39.5098	39.5684	45.0801	45.4199
150.7	-0.919922	-0.910156	9.81055	9.4668	13.582	13.7891	19.0945	19.0723	25.8691	25.8359	33.9082	34	39.5039	39.5723	45.0859	45.4199
150.8	-0.910156	-0.910156	9.81055	9.4707	13.5781	13.7891	19.1003	19.0723	25.875	25.8359	33.8972	34.0098	39.5098	39.582	45.0801	45.4238
150.9	-0.910156	-0.904297	9.80591	9.4668	13.582	13.7937	19.0945	19.082	25.8691	25.8359	33.9031	34.0059	39.5234	39.5781	45.0898	45.4297
151	-0.910156	-0.910156	9.80859	9.46094	13.582	13.7961	19.1042	19.082	25.8691	25.8457	33.9089	34.0098	39.5313	39.582	45.0898	45.4395
151.1	-0.904297	-0.910156	9.80859	9.46094	13.582	13.8008	19.114	19.0918	25.8691	25.8457	33.9089	34.0059	39.5254	39.5879	45.0977	45.4395
151.2	-0.910156	-0.914063	9.81836	9.46094	13.582	13.8008	19.1257	19.0918	25.877	25.8457	33.9031	34.0059	39.541	39.5938	45.1016	45.4492
151.3	-0.910156	-0.919922	9.81836	9.46094	13.5918	13.8008	19.1257	19.1016	25.8809	25.8555	33.9089	34.0117	39.541	39.5938	45.1016	45.4492
151.4	-0.902344	-0.919922	9.82813	9.4707	13.5918	13.8105	19.1316	19.1016	25.877	25.8555	33.9089	34.0176	39.5352	39.6035	45.1074	45.4492
151.5	-0.908203	-0.919922	9.82813	9.4707	13.6016	13.8066	19.1355	19.1113	25.8711	25.8555	33.9089	34.0215	39.541	39.5996	45.1016	45.4492
151.6	-0.908203	-0.910156	9.82422	9.4668	13.6016	13.8105	19.1316	19.1165	25.8809	25.8652	33.9226	34.0168	39.5449	39.6035	45.1074	45.459
151.7	-0.912842	-0.910156	9.82227	9.46094	13.6074	13.8105	19.1355	19.1094	25.877	25.8652	33.9343	34.0195	39.55	39.6133	45.1113	45.459
151.8	-0.919922	-0.910156	9.83594	9.4707	13.6016	13.8105	19.1453	19.1094	25.8809	25.875	33.9304	34.0293	39.5527	39.6191	45.1211	45.459
151.9	-0.919922	-0.910156	9.83008	9.4707	13.6113	13.8105	19.1406	19.1191	25.8906	25.875	33.9441	34.0391	39.5547	39.6133	45.1309	45.459
152	-0.919922	-0.910156	9.83008	9.4707	13.6113	13.8203	19.1531	19.1191	25.8906	25.875	33.95	34.0449	39.5547	39.623	45.127	45.459
152.1	-0.919922	-0.900391	9.83984	9.47852	13.6211	13.8203	19.1628	19.1289	25.8958	25.875	33.9492	34.0449	39.5645	39.6289	45.1211	45.459
152.2	-0.910156	-0.905029	9.83984	9.47266	13.6211	13.8203	19.1628	19.1289	25.8984	25.875	33.948	34.0508	39.5703	39.623	45.1309	45.459
152.3	-0.910156	-0.912109	9.84961	9.48242	13.6328	13.8301	19.1707	19.1387	25.9082	25.8848	33.948	34.0508	39.5605	39.6282	45.1406	45.459
152.4	-0.910156	-0.912109	9.8457	9.48242	13.6328	13.8301	19.1648	19.1387	25.9043	25.8848	33.9519	34.0566	39.5703	39.6328	45.1523	45.4688
152.5	-0.910156	-0.902344	9.84375	9.48242	13.6282	13.8301	19.1609	19.1387	25.9102	25.8945	33.9636	34.0605	39.5742	39.6426	45.1523	45.4727
152.6	-0.904297	-0.90625	9.85547	9.49219	13.6309	13.8301	19.1648	19.1465	25.9102	25.8945	33.9695	34.0605	39.5801	39.6387	45.1477	45.4746
152.7	-0.910156	-0.912109	9.84961	9.48828	13.627	13.8301	19.1707	19.1406	25.9199	25.8945	33.9734	34.0664	39.5742	39.6426	45.1504	45.4688
152.8	-0.910156	-0.912109	9.85938	9.48242	13.6211	13.8359	19.1648	19.1504	25.9258	25.8945	33.9695	34.0703	39.5801	39.6426	45.1504	45.4844
152.9	-0.910156	-0.916016	9.85938	9.49219	13.6309	13.8301	19.1746	19.1465	25.9297	25.9043	33.9734	34.0762	39.5859	39.6523	45.1602	45.4902
153	-0.900391	-0.921875	9.85938	9.50195	13.6406	13.8398	19.1843	19.1406	25.9395	25.8997	33.9792	34.0801	39.5911	39.6484	45.1699	45.4902
153.1	-0.900391	-0.912109	9.85938	9.50195	13.6406	13.8398	19.1941	19.1406	25.9355	25.8972	33.9792	34.0859	39.5938	39.6523	45.1758	45.5
153.2	-0.900391	-0.912109	9.86523	9.50195	13.6465	13.8359	19.1902	19.1504	25.9395	25.8997	33.9832	34.0879	39.5898	39.6621	45.1699	45.5
153.3	-0.904297	-0.916016	9.85938	9.49805	13.6406	13.8301	19.1941	19.1504	25.9395	25.8972	34.0027	34.0918	39.5938	39.6719	45.1699	45.5
153.4	-0.900391	-0.912109	9.85938	9.49219	13.6504	13.8301	19.2	19.1504	25.9453	25.916	33.9988	34.1016	39.5996	39.6719	45.1797	45.5
153.5	-0.900391	-0.912109	9.85938	9.49219	13.6504	13.8398	19.1941	19.1504	25.9395	25.916	34	34.1016	39.5996	39.6777	45.1758	45.5098
153.6	-0.900391	-0.902344	9.85938	9.50195	13.6504	13.8398	19.2	19.1563	25.9453	25.916	34.0027	34.1067	39.5938	39.6816	45.1797	45.5098
153.7	-0.900391	-0.902344	9.85938	9.50195	13.6504	13.8398	19.2058	19.1504	25.9512	25.916	34.0085	34.1094	39.5996	39.6816	45.1895	45.5195
153.8	-0.900391	-0.902344	9.86523	9.50781	13.6563	13.8398	19.2058	19.1504	25.957	25.9258	34.0085	34.1094	39.5996	39.6895	45.1973	45.5195
153.9	-0.900391	-0.902344	9.86328	9.50195	13.6504	13.8359	19.2156	19.1602	25.9512	25.9258	34.0125	34.1152	39.6016	39.6934	45.2012	45.5234
154	-0.904297	-0.894531	9.86914	9.50195	13.6602	13.8398	19.2117	19.1699	25.957	25.9258	34.0183	34.1191	39.5957	39.6934	45.2012	45.5391
154.1	-0.90625	-0.900391	9.87891	9.50708	13.6602	13.8398	19.2156	19.166	25.9648	25.9258	34.0222	34.125	39.6055	39.7031	45.207	45.5391
154.2	-0.900391	-0.900391	9.87891	9.5	13.6602	13.8398	19.2253	19.1699	25.9668	25.9355	34.0281	34.1152	39.6152	39.6992	45.2012	45.5391
154.3	-0.900391	-0.900391	9.875	9.5	13.6563	13.8398	19.2214	19.1699	25.9707	25.9355	34.0339	34.1152	39.6113	39.7031	45.2109	45.5449
154.4	-0.900391	-0.890625	9.87891	9.50781	13.6504	13.8516	19.2253	19.1797	25.9758	25.9355	34.0437	34.1211	39.6055	39.6992	45.2168	45.543
154.5	-0.900391	-0.890625	9.87891	9.50195	13.6621	13.8477	19.2253	19.1875	25.9688	25.9453	34.0398	34.1309	39.6113	39.7031	45.2207	45.5488
154.6	-0.904297	-0.890625	9.87891	9.50195	13.6621	13.8457	19.2351	19.1816	25.9648	25.9453	34.0398	34.1367	39.6152	39.7227	45.2207	45.5488
154.7	-0.90625	-0.884766	9.89063	9.50195	13.668	13.8477	19.2351	19.1777	25.9648	25.9453	34.0437	34.1309	39.625	39.7188	45.2305	45.5488
154.8	-0.904297	-0.890625	9.89063	9.50781	13.6582	13.8418	19.2305	19.1816	25.959	25.9453	34.0398	34.1465	39.6204	39.7227	45.2402	45.5586
154.9	-0.910156	-0.890625	9.90039	9.50195	13.6523	13.8418	19.2292	19.1816	25.9688	25.9453	34.0391	34.1406	39.623	39.7305	45.248	45.5586
155	-0.910156	-0.880859	9.89648	9.50195	13.6621	13.8516	19.2234	19.1875	25.9746	25.9551	34.032	34.1465	39.623	39.7246	45.2422	45.5586
155.1	-0.910156	-0.880859	9.89063	9.51172	13.6582	13.8477	19.2234	19.1816	25.9688	25.9551	34.0378	34.1465	39.6328	39.7344	45.248	45.5684
155.2	-0.910156	-0.880859	9.90039	9.50781	13.6484	13.8418	19.2292	19.1914	25.9766	25.9551	34.032	34.1406	39.6426	39.7344	45.252	45.5684
155.3	-0.910156	-0.875	9.89648	9.50195	13.6523	13.8516	19.2351	19.1868	25.9805	25.9551	34.0378	34.1504	39.6387	39.7395	45.2617	45.5684
155.4	-0.910156	-0.880859	9.89063	9.50781	13.6523	13.8516	19.2312	19.1797	25.9863	25.9551	34.0378	34.1575	39.6445	39.7422	45.2571	45.5801
155.5	-0.910156	-0.880859	9.90039	9.50195	13.6477	13.8516	19.2292	19.1855	25.9902	25.9551	34.0437	34.1602	39.6504	39.748	45.2598	45.5801
155.6	-0.914063	-0.871094	9.89648	9.51172	13.6504	13.8516	19.241	19.1797	25.9961	25.9648	34.0437	34.1602	39.6543	39.7422	45.2598	45.5801
155.7	-0.919922	-0.875	9.89063	9.51172	13.6602	13.8516	19.2351	19.1895	25.9863	25.9648	34.0535	34.1699	39.6504	39.748	45.2695	45.5859
155.8	-0.919922	-0.871094	9.90039	9.51758	13.6602	13.8516	19.241	19.1855	25.9902	25.9688	34.0593	34.166	39.6543	39.752	45.2793	45.5801
155.9	-0.910156	-0.871094	9.89575	9.51172	13.6563	13.8516	19.2253	19.1855	25.9961	25.9707	34.0632	34.1699	39.6641	39.748	45.2754	45.5762
156	-0.923828	-0.871094	9.88867	9.51172	13.6504	13.8516	19.2312	19.1797	26	25.9648	34.0632	34.1797	39.6738	39.7422	45.2793	45.5703
156.1	-0.919922	-0.865967	9.88867	9.52148	13.6563	13.8574	19.2292	19.1895	25.9954	25.9648	34.0691	34.1855	39.6699	39.752	45.2793	45.5801
156.2	-0.929688	-0.873047	9.88867	9.52148	13.6504	13.8516	19.2351	19.1855	26	25.9746	34.073	34.1797	39.6738	39.748	45.2852	45.5801
156.3	-0.929688	-0.873047	9.88867	9.52734	13.6563	13.8516	19.241	19.1914	25.9961	25.9785	34.073	34.1895	39.6699	39.7422	45.2793	45.5801
156.4	-0.929688	-0.873047	9.88867	9.52148	13.6504	13.8516	19.2351	19.1875	26	25.9805	34.0789	34.1855	39.6738	39.75	45.2793	45.5859
156.5	-0.929688	-0.873047	9.88867	9.52148	13.6504	13.8613	19.2351	19.1914	26.0059	25.9785	34.0828	34.1895	39.6855	39.7539	45.2871	45.5801
156.6	-0.929688	-0.861328	9.89844	9.5293	13.6602	13.8613	19.241	19.1875	26.0098	25.9805	34.0886	34.1855	39.6855	39.75	45.291	45.5898
156.7	-0.929688	-0.861328	9.89844	9.52344	13.6602	13.8613	19.2351	19.1914	26.0195	25.9785	34.0828	34.1875	39.6914	39.7539	45.2871	45.5859
156.8	-0.933594	-0.861328	9.89453	9.5332	13.6602	13.8613	19.2351	19.1914	26.0195	25.9941	34.0906	34.1914	39.6953	39.7637	45.291	45.5898
156.9	-0.939453	-0.861328	9.88867	9.52856	13.6563	13.8613	19.2351	19.1875	26.0254	25.9902	34.0945	34.1914	39.6953	39.7695	45.291	45.5898
157	-0.929688	-0.861328	9.88867	9.52148	13.6582	13.8613	19.2449	19.1914	26.0293	25.9844	34.0996	34.1914	39.7051	39.7734	45.2969	45.5898
157.1	-0.939453	-0.861328	9.88477	9.53125	13.6523	13.8711	19.241	19.1777	26.0254	25.9844	34.0984	34.2012	39.7051	39.7688	45.291	45.5859
157.2	-0.929688	-0.861328	9.88867	9.53125	13.6621	13.8711	19.2449	19.1816	26.0254	25.9844	34.1023	34.1973	39.7148	39.7715	45.291	45.5898
157.3	-0.929688	-0.851563	9.88867	9.54102	13.6484	13.8711	19.2449	19.1816	26.0195	25.9844	34.1121	34.2012	39.7207	39.7773	45.291	45.5898
157.4	-0.929688	-0.855469	9.89844	9.53711	13.6523	13.8711	19.25	19.1816	26.0313	25.9941	34.1179	34.2012	39.7102	39.7715	45.291	45.5898
157.5	-0.929688	-0.861328	9.89453	9.54102	13.6523	13.8711	19.2429	19.1816	26.0371	25.9941	34.1121	34.2012	39.7129	39.7813	45.2871	45.5996
157.6	-0.929688	-0.865234	9.88867	9.54102	13.6523	13.8711	19.2429	19.1868	26.0313	25.9895	34.1218	34.1973	39.7227	39.7773	45.291	45.5996
157.7	-0.929688	-0.861328	9.88867	9.54102	13.6523	13.8809	19.2429	19.1797	26.0313	25.9824	34.1296	34.2012	39.7188	39.7793	45.3008	45.5996
157.8	-0.929688	-0.861328	9.90039	9.53711	13.6523	13.8809	19.2429	19.1895	26.0371	25.9785	34.1238	34.2012	39.7207	39.7832	45.3008	45.595
157.9	-0.929688	-0.861328	9.90039	9.53125	13.6523	13.8809	19.2546	19.1855	26.0313	25.9727	34.1296	34.2012	39.7109	39.7832	45.2969	45.5996
158	-0.933594	-0.861328	9.90039	9.54102	13.6523	13.8848	19.2546	19.1797	26.041	25.9727	34.1238	34.2012	39.7148	39.793	45.3008	45.6042
158.1	-0.939453	-0.861328	9.90039	9.53711	13.6484	13.8906	19.2546	19.1855	26.0364	25.9727	34.1296	34.2109	39.7207	39.8027	45.3066	45.6067
158.2	-0.939453	-0.855469	9.89648	9.53125	13.6426	13.8906	19.2546	19.1797	26.0293	25.9727	34.1335	34.2063	39.7148	39.7988	45.3008	45.6042
158.3	-0.939453	-0.861328	9.89063	9.53125	13.6426	13.8965	19.2644	19.1855	26.0391	25.9727	34.1394	34.1992	39.7305	39.8027	45.3125	45.6211
158.4	-0.943359	-0.861328	9.89063	9.54102	13.6426	13.8906	19.2605	19.1797	26.0352	25.9688	34.1433	34.209	39.7246	39.8027	45.3125	45.6165
158.5	-0.949219	-0.861328	9.89063	9.54102	13.6426	13.886	19.2546	19.1758	26.0391	25.9629	34.1394	34.2051	39.7305	39.8125	45.3079	45.6191
158.6	-0.958984	-0.861328	9.89063	9.55078	13.6426	13.8789	19.2546	19.1797	26.0488	25.9629	34.1387	34.1992	39.7305	39.8086	45.3105	45.6191
158.7	-0.949219	-0.851563	9.88672	9.55078	13.6426	13.8789	19.2644	19.1797	26.0547	25.9668	34.1316	34.1992	39.7344	39.8125	45.3105	45.6191
158.8	-0.949219	-0.851563	9.88086	9.55078	13.6523	13.8789	19.2644	19.1758	26.0488	25.9688	34.1414	34.209	39.7297	39.8086	45.3164	45.625
158.9	-0.949219	-0.855469	9.89063	9.56055	13.6523	13.8906	19.2644	19.1816	26.0547	25.9629	34.1414	34.209	39.7227	39.8125	45.3105	45.6191
159	-0.949219	-0.861328	9.88672	9.55664	13.6477	13.8906	19.2605	19.1816	26.0488	25.9746	34.1492	34.209	39.7285	39.8086	45.3203	45.6289
159.1	-0.949219	-0.861328	9.88086	9.55469	13.6406	13.8906	19.2546	19.1875	26.0449	25.9746	34.1433	34.2051	39.7227	39.8145	45.3066	45.6289
159.2	-0.953857	-0.851563	9.88086	9.55664	13.6406	13.8906	19.2546	19.1816	26.0508	25.9746	34.1492	34.209	39.7305	39.8098	45.3105	45.6348
159.3	-0.970703	-0.865234	9.87695	9.55078	13.6406	13.8906	19.2546	19.1875	26.0469	25.9746	34.1433	34.209	39.7207	39.8125	45.3066	45.6289
159.4	-0.966064	-0.871094	9.88086	9.5625	13.6504	13.8906	19.2507	19.1914	26.0508	25.9746	34.1492	34.209	39.7246	39.8125	45.3008	45.6387
159.5	-0.963623	-0.871094	9.88086	9.5625	13.6602	13.8906	19.2585	19.1868	26.0605	25.9746	34.1531	34.2051	39.7305	39.8184	45.3105	45.6387
159.6	-0.970703	-0.861328	9.89063	9.5625	13.6504	13.8906	19.2644	19.1797	26.0664	25.9707	34.1628	34.1992	39.7344	39.8223	45.3164	45.6387
159.7	-0.960938	-0.865234	9.89063	9.5625	13.6602	13.8906	19.2605	19.1797	26.0605	25.9648	34.1687	34.2109	39.7402	39.8223	45.3203	45.6348
159.8	-0.960938	-0.871094	9.88599	9.57227	13.6602	13.8906	19.2644	19.1758	26.0605	25.9648	34.1628	34.2109	39.7402	39.8281	45.3301	45.6387
159.9	-0.960938	-0.871094	9.87891	9.57227	13.6563	13.8906	19.2644	19.1699	26.0664	25.9746	34.1726	34.2109	39.7305	39.8184	45.3262	45.6387
160	-0.960938	-0.875	9.87891	9.5625	13.6602	13.8906	19.2742	19.1699	26.0703	25.9746	34.1785	34.2207	39.7344	39.8125	45.332	45.6387
160.1	-0.960938	-0.880859	9.87891	9.5625	13.6602	13.8906	19.2703	19.1758	26.0657	25.9746	34.1726	34.2168	39.7305	39.8223	45.332	45.6445
160.2	-0.964844	-0.880859	9.88867	9.5625	13.6602	13.9004	19.2644	19.1699	26.0586	25.9746	34.1785	34.2109	39.7297	39.8223	45.3418	45.6387
160.3	-0.970703	-0.880859	9.88477	9.5625	13.6602	13.9004	19.2644	19.1699	26.0645	25.9746	34.1726	34.2109	39.7344	39.832	45.3379	45.6504
160.4	-0.960938	-0.885498	9.87891	9.57227	13.6602	13.9004	19.2703	19.1797	26.0586	25.9746	34.1726	34.2109	39.7402	39.832	45.3418	45.6504
160.5	-0.964844	-0.882813	9.87891	9.57227	13.6602	13.9004	19.2644	19.1797	26.0684	25.9746	34.1804	34.2207	39.7305	39.8281	45.3516	45.6602
160.6	-0.966797	-0.882813	9.87891	9.57227	13.6602	13.8965	19.2644	19.1758	26.0762	25.9746	34.1746	34.2207	39.7305	39.832	45.3477	45.6563
160.7	-0.964844	-0.882813	9.875	9.57227	13.6602	13.8906	19.2644	19.1699	26.0703	25.9707	34.1746	34.2207	39.7344	39.832	45.3516	45.6602
160.8	-0.970703	-0.882813	9.87891	9.58203	13.6699	13.9004	19.2742	19.1797	26.0801	25.9648	34.1797	34.2305	39.7402	39.8438	45.3613	45.6563
160.9	-0.970703	-0.886719	9.88281	9.57813	13.666	13.9043	19.2742	19.1758	26.0801	25.9746	34.1824	34.2305	39.7305	39.8398	45.3613	45.6504
161	-0.964844	-0.892578	9.88477	9.57227	13.6602	13.9102	19.2742	19.1797	26.0898	25.9746	34.1824	34.2305	39.7344	39.834	45.3665	45.6563
161.1	-0.966797	-0.892578	9.87891	9.57227	13.6602	13.9102	19.2703	19.1797	26.0957	25.9648	34.1921	34.2402	39.7305	39.834	45.3594	45.6602
161.2	-0.964844	-0.892578	9.87891	9.58203	13.6641	13.9102	19.2742	19.1875	26.0898	25.9746	34.1882	34.2402	39.7305	39.8398	45.3691	45.6602
161.3	-0.970703	-0.892578	9.87891	9.58203	13.6758	13.9102	19.2742	19.1816	26.0996	25.9746	34.1882	34.2363	39.7344	39.834	45.3789	45.6602
161.4	-0.970703	-0.892578	9.87891	9.58203	13.6699	13.9199	19.2703	19.1777	26.1094	25.9688	34.1824	34.2305	39.7297	39.8398	45.3867	45.6699
161.5	-0.970703	-0.892578	9.87891	9.58203	13.6699	13.9199	19.2644	19.1719	26.1055	25.9844	34.1882	34.2363	39.7344	39.8438	45.3906	45.6653
161.6	-0.970703	-0.896484	9.88867	9.58203	13.666	13.9199	19.2644	19.1719	26.1094	25.9844	34.1824	34.2305	39.7402	39.8438	45.3867	45.668
161.7	-0.970703	-0.902344	9.88867	9.58203	13.6602	13.9199	19.2644	19.1719	26.1094	25.9844	34.1921	34.2305	39.7344	39.8535	45.3906	45.6824
161.8	-0.970703	-0.902344	9.88867	9.58203	13.6602	13.9297	19.2761	19.1719	26.1191	25.9746	34.1882	34.2305	39.7402	39.8496	45.3867	45.6895
161.9	-0.970703	-0.902344	9.88867	9.58203	13.6602	13.9297	19.2761	19.1719	26.1152	25.9746	34.1921	34.2305	39.7402	39.8438	45.3906	45.7012
162	-0.970703	-0.902344	9.89844	9.57813	13.6719	13.9297	19.2761	19.1719	26.1211	25.9746	34.1882	34.2363	39.7441	39.8489	45.4004	45.7012
162.1	-0.970703	-0.902344	9.89844	9.58203	13.6719	13.9297	19.2761	19.1719	26.1211	25.9746	34.1941	34.2305	39.75	39.8418	45.4063	45.7109
162.2	-0.970703	-0.902344	9.89844	9.58203	13.668	13.9395	19.2859	19.1816	26.1172	25.9746	34.1902	34.2305	39.7402	39.8516	45.4102	45.7109
162.3	-0.970703	-0.902344	9.91016	9.58203	13.6621	13.9395	19.2761	19.1816	26.1211	25.9746	34.1843	34.2305	39.7441	39.8516	45.4199	45.7207
162.4	-0.970703	-0.902344	9.91016	9.58203	13.6621	13.9395	19.2859	19.1816	26.1309	25.9746	34.1843	34.2305	39.75	39.8477	45.4277	45.7258
162.5	-0.970703	-0.90625	9.91602	9.58203	13.6719	13.9395	19.2813	19.1816	26.127	25.9746	34.1941	34.2402	39.75	39.8516	45.4316	45.7188
162.6	-0.970703	-0.912109	9.91016	9.58203	13.6719	13.9395	19.2742	19.1816	26.1211	25.9746	34.1902	34.2402	39.7395	39.8477	45.4473	45.7285
162.7	-0.970703	-0.912109	9.91016	9.5918	13.6719	13.9492	19.2742	19.1816	26.1406	25.9746	34.1941	34.2473	39.7441	39.8516	45.4473	45.7383
162.8	-0.974609	-0.912109	9.90625	9.5918	13.6719	13.9492	19.2839	19.1914	26.1367	25.9746	34.1902	34.2402	39.7441	39.8594	45.4512	45.748
162.9	-0.980469	-0.916016	9.90039	9.5918	13.6816	13.9492	19.2839	19.1875	26.1406	25.9746	34.1941	34.2402	39.75	39.8535	45.4563	45.7578
163	-0.980469	-0.917969	9.9043	9.57813	13.6816	13.9453	19.2937	19.1914	26.1406	25.9746	34.1941	34.2461	39.7539	39.8535	45.4551	45.7656
163.1	-0.980469	-0.902344	9.91992	9.58203	13.6816	13.9395	19.2937	19.1816	26.1504	25.9785	34.2039	34.2402	39.7539	39.8535	45.4609	45.7598
163.2	-0.980469	-0.902344	9.91992	9.58203	13.6914	13.9395	19.2898	19.1914	26.1602	25.9844	34.209	34.25	39.7598	39.8633	45.457	45.7695
163.3	-0.980469	-0.902344	9.91992	9.58203	13.6914	13.9492	19.2839	19.1914	26.1653	25.9844	34.2019	34.2461	39.7637	39.8691	45.457	45.7793
163.4	-0.980469	-0.902344	9.92969	9.58203	13.6914	13.9492	19.2839	19.1914	26.1582	25.9746	34.2078	34.25	39.7598	39.8633	45.4668	45.7891
163.5	-0.970703	-0.898438	9.92969	9.58203	13.6875	13.9492	19.2839	19.1914	26.166	25.9746	34.2019	34.25	39.7637	39.8691	45.4707	45.7988
163.6	-0.970703	-0.892578	9.92969	9.58203	13.6914	13.9453	19.2937	19.1914	26.1602	25.9883	34.198	34.2559	39.7695	39.873	45.4902	45.7988
163.7	-0.970703	-0.892578	9.92578	9.5918	13.6914	13.9395	19.2937	19.1914	26.166	25.9941	34.1921	34.25	39.7598	39.873	45.4961	45.8086
163.8	-0.970703	-0.896484	9.92969	9.5918	13.6973	13.9512	19.2898	19.1914	26.1699	25.9941	34.198	34.2461	39.7637	39.8789	45.4961	45.8184
163.9	-0.970703	-0.892578	9.92969	9.5918	13.6914	13.9512	19.2937	19.2012	26.1699	25.9941	34.1921	34.2402	39.7754	39.873	45.498	45.8281
164	-0.970703	-0.892578	9.92969	9.5918	13.6914	13.9473	19.2937	19.2012	26.1797	25.9941	34.2039	34.25	39.7715	39.8789	45.502	45.8242
164.1	-0.970703	-0.892578	9.92969	9.5918	13.7012	13.9453	19.2937	19.2012	26.1758	25.998	34.2	34.25	39.7754	39.873	45.5078	45.8281
164.2	-0.970703	-0.896484	9.93945	9.5918	13.7012	13.9473	19.3035	19.2012	26.1797	26.0039	34.2039	34.2559	39.7852	39.8782	45.5071	45.8398
164.3	-0.970703	-0.902344	9.93555	9.5918	13.7109	13.9297	19.3035	19.2109	26.1797	26.0039	34.2039	34.2539	39.7813	39.8828	45.5195	45.8359
164.4	-0.970703	-0.902344	9.92969	9.5918	13.7109	13.9414	19.2996	19.2109	26.1758	26.0039	34.2	34.2656	39.7852	39.8789	45.5293	45.8398
164.5	-0.970703	-0.902344	9.93945	9.5918	13.7227	13.9414	19.2976	19.2063	26.1797	26.0039	34.2039	34.2598	39.791	39.8828	45.5352	45.8496
164.6	-0.958984	-0.902344	9.93945	9.58789	13.7188	13.9453	19.3093	19.1992	26.1895	26.0039	34.2	34.2715	39.7852	39.8926	45.5371	45.8594
164.7	-0.962891	-0.902344	9.93945	9.58203	13.7129	13.9512	19.3035	19.1992	26.1855	26.0085	34.1941	34.2715	39.7903	39.8926	45.5508	45.8594
164.8	-0.964844	-0.902344	9.94531	9.58203	13.7129	13.9512	19.3035	19.209	26.1797	26.0156	34.2	34.2715	39.7832	39.8984	45.5566	45.8594
164.9	-0.958984	-0.90625	9.94336	9.58203	13.7129	13.9512	19.2996	19.209	26.1895	26.0156	34.2039	34.2773	39.7891	39.8926	45.5703	45.8691
165	-0.958984	-0.912109	9.94922	9.58203	13.7129	13.9473	19.3054	19.2188	26.1895	26.0156	34.1992	34.2813	39.7832	39.9023	45.5762	45.8789
165.1	-0.958984	-0.912109	9.94922	9.5918	13.718	13.9414	19.3054	19.209	26.2012	26.0156	34.2019	34.2813	39.7891	39.9121	45.5762	45.8848
165.2	-0.958984	-0.912109	9.95508	9.58716	13.7109	13.9512	19.3054	19.2188	26.2012	26.0156	34.2019	34.2871	39.7949	39.9082	45.582	45.8828
165.3	-0.958984	-0.900391	9.94922	9.58008	13.7109	13.9512	19.3054	19.209	26.2012	26.0254	34.2078	34.2813	39.7949	39.9121	45.5879	45.8945
165.4	-0.962891	-0.900391	9.94922	9.58008	13.7207	13.9473	19.3054	19.2188	26.2109	26.0254	34.2019	34.2813	39.8047	39.9219	45.5879	45.8848
165.5	-0.958984	-0.900391	9.94922	9.57617	13.7168	13.9453	19.3113	19.2188	26.2207	26.0208	34.2117	34.291	39.8105	39.9219	45.5872	45.8906
165.6	-0.958984	-0.900391	9.94922	9.58203	13.7109	13.957	19.2917	19.2188	26.2266	26.0137	34.2175	34.2871	39.8145	39.9297	45.5859	45.8906
165.7	-0.958984	-0.900391	9.96094	9.58203	13.7109	13.9512	19.2859	19.2188	26.2207	26.0183	34.2117	34.291	39.8105	39.9238	45.5898	45.9004
165.8	-0.96875	-0.894531	9.94922	9.58203	13.7207	13.9512	19.2898	19.2305	26.2305	26.0254	34.2195	34.291	39.8145	39.9336	45.5957	45.9102
165.9	-0.96875	-0.896484	9.96094	9.58203	13.7207	13.9512	19.2957	19.2266	26.2305	26.0208	34.2234	34.3008	39.8145	39.9297	45.5996	45.9199
166	-0.958984	-0.894531	9.95703	9.58203	13.7207	13.9473	19.3015	19.2207	26.2305	26.0183	34.2234	34.2961	39.8203	39.9297	45.6055	45.916
166.1	-0.962891	-0.900391	9.96094	9.5918	13.7168	13.9512	19.2957	19.2207	26.2402	26.0352	34.2332	34.2891	39.8145	39.9336	45.6074	45.9199
166.2	-0.96875	-0.900391	9.96094	9.5918	13.7207	13.9512	19.2957	19.2207	26.2363	26.0352	34.2292	34.2949	39.8203	39.9395	45.6113	45.9258
166.3	-0.96875	-0.900391	9.96094	9.58789	13.7207	13.9512	19.3054	19.2305	26.2305	26.0352	34.2332	34.2988	39.8145	39.9336	45.6172	45.9199
166.4	-0.96875	-0.900391	9.95703	9.58203	13.7305	13.9512	19.3054	19.2305	26.2305	26.0352	34.2292	34.2949	39.8203	39.9387	45.6309	45.9297
166.5	-0.978516	-0.900391	9.95117	9.58203	13.7305	13.9512	19.3152	19.2305	26.2402	26.0352	34.2332	34.2891	39.8145	39.9316	45.6367	45.9348
166.6	-0.978516	-0.900391	9.95117	9.5918	13.7402	13.9512	19.3152	19.2305	26.2402	26.0352	34.239	34.2852	39.8242	39.9414	45.627	45.9395
166.7	-0.978516	-0.900391	9.9563	9.5918	13.7402	13.9512	19.325	19.2305	26.2454	26.0352	34.2332	34.291	39.8313	39.9473	45.636	45.9395
166.8	-0.978516	-0.900391	9.95386	9.58789	13.7402	13.9512	19.321	19.2441	26.2383	26.0352	34.2429	34.291	39.8242	39.9512	45.6406	45.9492
166.9	-0.978516	-0.904297	9.9563	9.58203	13.7402	13.9609	19.3152	19.25	26.25	26.0449	34.239	34.2969	39.8301	39.9473	45.6465	45.9492
167	-0.96875	-0.910156	9.95898	9.5918	13.75	13.9609	19.3152	19.2461	26.2461	26.0449	34.2383	34.291	39.8203	39.9414	45.6367	45.9551
167.1	-0.96875	-0.910156	9.95898	9.5918	13.75	13.957	19.3152	19.2402	26.2402	26.0449	34.2429	34.2969	39.8242	39.9492	45.6406	45.959
167.2	-0.96875	-0.910156	9.95508	9.5918	13.75	13.9609	19.3152	19.25	26.25	26.0403	34.2429	34.3008	39.8242	39.9531	45.6465	45.959
167.3	-0.96875	-0.910156	9.95313	9.5918	13.7598	13.9609	19.3113	19.25	26.2461	26.043	34.2488	34.3008	39.8301	39.9629	45.6504	45.9648
167.4	-0.962891	-0.900391	9.96484	9.60156	13.7598	13.9609	19.3152	19.25	26.25	26.043	34.2527	34.3105	39.8242	39.9688	45.666	45.9688
167.5	-0.96875	-0.900391	9.95898	9.60156	13.7598	13.9609	19.3152	19.2559	26.25	26.0391	34.2488	34.3164	39.8301	39.9727	45.666	45.9688
167.6	-0.96875	-0.900391	9.96484	9.60156	13.7559	13.957	19.325	19.2598	26.2598	26.043	34.2527	34.3105	39.834	39.9688	45.668	45.9746
167.7	-0.958984	-0.900391	9.95898	9.60156	13.75	13.9512	19.325	19.2598	26.2598	26.0527	34.2488	34.3066	39.8438	39.9727	45.668	45.9785
167.8	-0.963623	-0.900391	9.95898	9.60156	13.7617	13.9512	19.325	19.2559	26.2656	26.0527	34.2527	34.3105	39.8496	39.9785	45.6621	45.9883
167.9	-0.970703	-0.900391	9.96484	9.61133	13.7617	13.9465	19.325	19.2598	26.2598	26.0527	34.2585	34.3203	39.8516	39.9727	45.668	45.9883
168	-0.970703	-0.890625	9.95898	9.61133	13.7617	13.9395	19.3347	19.2598	26.2695	26.0605	34.2585	34.332	39.8457	39.9824	45.6719	45.9844
168.1	-0.960938	-0.890625	9.95898	9.61133	13.7676	13.9492	19.3301	19.2656	26.2656	26.0547	34.2527	34.3274	39.8516	39.9785	45.6816	45.9902
168.2	-0.960938	-0.890625	9.95898	9.60742	13.7617	13.9492	19.3347	19.2695	26.2695	26.0547	34.2625	34.3203	39.8508	39.9844	45.6868	45.9961
168.3	-0.960938	-0.890625	9.95508	9.60156	13.7578	13.9492	19.3347	19.2656	26.2695	26.0645	34.2703	34.3203	39.8438	39.9941	45.6855	46
168.4	-0.960938	-0.884766	9.94922	9.60156	13.7617	13.9492	19.3347	19.2598	26.2656	26.0645	34.2644	34.3301	39.8633	40	45.6895	46
168.5	-0.964844	-0.890625	9.95508	9.60156	13.7617	13.9492	19.3308	19.2715	26.2598	26.0645	34.2703	34.3359	39.8691	40.0039	45.6992	46.0098
168.6	-0.970703	-0.890625	9.95313	9.61133	13.7617	13.9492	19.3347	19.2676	26.2695	26.0645	34.2742	34.3398	39.8594	40.009	45.7109	46.0156
168.7	-0.960938	-0.890625	9.95898	9.61133	13.7617	13.9551	19.3347	19.2617	26.2695	26.0645	34.2703	34.3398	39.8633	40.002	45.7168	46.0195
168.8	-0.960938	-0.885498	9.95898	9.61133	13.7715	13.9492	19.3347	19.2715	26.2793	26.0742	34.2742	34.3398	39.873	40.0078	45.7207	46.0293
168.9	-0.960938	-0.892578	9.95898	9.62109	13.7676	13.9492	19.3347	19.2773	26.2793	26.0742	34.2839	34.3496	39.8809	40.0117	45.7266	46.0352
169	-0.960938	-0.896484	9.9707	9.63281	13.7715	13.959	19.3445	19.2715	26.2754	26.084	34.2937	34.3594	39.8848	40.0176	45.7305	46.0293
169.1	-0.951172	-0.902344	9.9668	9.63281	13.7676	13.959	19.3445	19.2773	26.2813	26.084	34.2891	34.3594	39.8945	40.0234	45.7305	46.0371
169.2	-0.955078	-0.892578	9.9707	9.62891	13.7617	13.959	19.3406	19.2813	26.2813	26.0801	34.2917	34.3652	39.8906	40.0293	45.7461	46.041
169.3	-0.960938	-0.896484	9.9668	9.62305	13.7578	13.959	19.3445	19.2813	26.2871	26.084	34.2976	34.3691	39.8945	40.0332	45.75	46.0461
169.4	-0.960938	-0.90625	9.96094	9.63281	13.7617	13.9707	19.3445	19.291	26.2813	26.084	34.2878	34.3691	39.9004	40.0332	45.7578	46.0391
169.5	-0.951172	-0.912109	9.9668	9.63281	13.7617	13.9707	19.3406	19.2961	26.2813	26.0898	34.2917	34.3809	39.9043	40.0391	45.7715	46.0449
169.6	-0.955078	-0.912109	9.9707	9.63281	13.7617	13.9707	19.3347	19.2988	26.291	26.084	34.2996	34.377	39.9102	40.043	45.791	46.0449
169.7	-0.970703	-0.912109	9.9707	9.64258	13.7668	13.9766	19.3347	19.2949	26.291	26.084	34.3035	34.3809	39.9141	40.0488	45.7969	46.0488
169.8	-0.960938	-0.90625	9.9707	9.63867	13.7598	13.9707	19.3445	19.3008	26.2961	26.0938	34.3093	34.3867	39.9238	40.0488	45.7969	46.0645
169.9	-0.964844	-0.912109	9.9707	9.64258	13.7598	13.9805	19.3503	19.2969	26.2891	26.0938	34.3132	34.3809	39.9199	40.0527	45.8008	46.0664
170	-0.970703	-0.912109	9.97583	9.64258	13.7695	13.9902	19.3445	19.2969	26.2988	26.0996	34.3093	34.3867	39.9258	40.0488	45.8176	46.0605
170.1	-0.958984	-0.912109	9.96875	9.65234	13.7656	13.9863	19.3542	19.3008	26.2988	26.0938	34.3132	34.3906	39.9355	40.0527	45.8301	46.0664
170.2	-0.962891	-0.904297	9.97852	9.65234	13.7559	13.9805	19.3542	19.2969	26.2949	26.1055	34.3191	34.3965	39.9414	40.0598	45.8359	46.0664
170.3	-0.964844	-0.910156	9.97461	9.6582	13.7617	13.9805	19.3601	19.3008	26.2988	26.1055	34.3191	34.3906	39.9453	40.0586	45.8398	46.0703
170.4	-0.962891	-0.900391	9.97852	9.65234	13.7617	13.9902	19.3542	19.3008	26.3086	26.1016	34.323	34.3965	39.9504	40.0625	45.8594	46.0762
170.5	-0.958984	-0.904297	9.97852	9.65747	13.7715	13.9961	19.3601	19.3066	26.3086	26.1055	34.3184	34.3906	39.9531	40.0684	45.8652	46.0801
170.6	-0.958984	-0.900391	9.97852	9.65039	13.7715	13.9902	19.366	19.3105	26.3086	26.1152	34.323	34.3958	39.959	40.0723	45.8672	46.095
170.7	-0.962891	-0.904297	9.98438	9.65039	13.7813	14	19.366	19.3203	26.3145	26.1152	34.3328	34.3984	39.9629	40.0781	45.8711	46.0977
170.8	-0.96875	-0.90625	9.99023	9.66016	13.7813	14	19.3757	19.3301	26.3086	26.1113	34.3386	34.3984	39.9707	40.0781	45.8906	46.1055
170.9	-0.96875	-0.904297	9.99023	9.65625	13.7813	14.0098	19.3855	19.3262	26.3086	26.1106	34.3386	34.4102	39.9707	40.0781	45.9063	46.1191
171	-0.962891	-0.910156	9.98633	9.66016	13.791	14.0059	19.3914	19.332	26.3047	26.1035	34.3289	34.416	39.9844	40.084	45.9063	46.125
171.1	-0.96875	-0.910156	9.99023	9.66016	13.791	14.0117	19.3953	19.332	26.2988	26.1133	34.3328	34.4102	39.9805	40.0898	45.9102	46.1289
171.2	-0.96875	-0.905029	10	9.66016	13.7871	14.0078	19.405	19.3379	26.3066	26.123	34.3386	34.4297	39.9805	40.0938	45.9277	46.1484
171.3	-0.973389	-0.912109	10	9.65625	13.791	14.0117	19.405	19.3372	26.3008	26.123	34.3425	34.4395	39.9902	40.0996	45.9277	46.1543
171.4	-0.980469	-0.912109	10.0059	9.66211	13.791	14.0117	19.4148	19.3398	26.3008	26.1328	34.3484	34.4395	39.9902	40.1035	45.9414	46.1602
171.5	-0.970703	-0.912109	10	9.66211	13.791	14.0078	19.4148	19.3496	26.3105	26.1387	34.3542	34.4492	39.9961	40.1086	45.9465	46.1699
171.6	-0.970703	-0.902344	10.0098	9.67188	13.7871	14.0156	19.4246	19.3555	26.3203	26.1328	34.3601	34.4551	40.0012	40.1113	45.9453	46.1758
171.7	-0.974609	-0.90625	10.0156	9.67188	13.791	14.0176	19.4199	19.3594	26.3164	26.1426	34.3601	34.459	40.0039	40.1172	45.9492	46.1895
171.8	-0.980469	-0.902344	10.0098	9.67773	13.791	14.0215	19.4246	19.3652	26.3203	26.1387	34.3594	34.4707	40.0039	40.1191	45.957	46.1953
171.9	-0.970703	-0.902344	10.0059	9.67188	13.791	14.0313	19.4246	19.3691	26.3203	26.1328	34.3523	34.4805	40.0195	40.123	45.957	46.1992
172	-0.970703	-0.892578	10.0098	9.68164	13.791	14.0273	19.4246	19.3652	26.3164	26.1445	34.3621	34.4902	40.0195	40.1328	45.9609	46.2168
172.1	-0.970703	-0.896484	10.0156	9.68164	13.7969	14.0313	19.4343	19.3711	26.3105	26.1543	34.3679	34.4961	40.0234	40.1387	45.9805	46.2207
172.2	-0.960938	-0.902344	10.0098	9.68164	13.791	14.041	19.4402	19.377	26.3164	26.1504	34.3621	34.5	40.0332	40.1387	45.9863	46.2266
172.3	-0.964844	-0.896484	10.0195	9.6875	13.791	14.041	19.4441	19.3809	26.3203	26.1543	34.3777	34.4961	40.0391	40.1426	46	46.2305
172.4	-0.970703	-0.902344	10.0195	9.68164	13.8008	14.0508	19.4441	19.377	26.3203	26.1641	34.3718	34.4961	40.041	40.1484	46.0059	46.25
172.5	-0.970703	-0.902344	10.0313	9.69141	13.7969	14.0461	19.45	19.3809	26.3301	26.1641	34.3816	34.5	40.041	40.1523	46.0078	46.2551
172.6	-0.960938	-0.894531	10.0266	9.70117	13.791	14.0508	19.4539	19.3809	26.3301	26.1699	34.3894	34.5098	40.0449	40.1484	46.0078	46.2539
172.7	-0.964844	-0.900391	10.0293	9.69727	13.7988	14.0469	19.4539	19.3867	26.3262	26.1641	34.3796	34.5176	40.0508	40.1523	46.0117	46.2578
172.8	-0.970703	-0.900391	10.0293	9.69141	13.793	14.0508	19.4597	19.3867	26.3301	26.1738	34.3835	34.5117	40.0508	40.1602	46.0273	46.2754
172.9	-0.970703	-0.890625	10.0391	9.70117	13.793	14.0469	19.45	19.3906	26.3301	26.1738	34.3894	34.5215	40.0449	40.1602	46.0266	46.2754
173	-0.970703	-0.894531	10.0391	9.70117	13.7883	14.041	19.4539	19.3958	26.3418	26.1797	34.3933	34.5273	40.0547	40.1641	46.0293	46.2891
173.1	-0.970703	-0.890625	10.0449	9.71289	13.7813	14.0508	19.4656	19.4004	26.3418	26.1875	34.4031	34.5215	40.05	40.1738	46.0352	46.2949
173.2	-0.970703	-0.890625	10.0391	9.71289	13.791	14.0508	19.4753	19.3965	26.3418	26.1895	34.4089	34.5273	40.0586	40.1836	46.0469	46.2988
173.3	-0.970703	-0.894531	10.0488	9.71289	13.791	14.0605	19.4714	19.4004	26.3469	26.1953	34.4128	34.5313	40.0645	40.1887	46.0508	46.3047
173.4	-0.970703	-0.890625	10.0449	9.71875	13.8008	14.0703	19.4753	19.4102	26.3398	26.1953	34.4089	34.541	40.0605	40.1875	46.0566	46.3066
173.5	-0.970703	-0.894531	10.0488	9.71289	13.8008	14.0664	19.4812	19.416	26.3398	26.2051	34.4128	34.5461	40.0645	40.1816	46.0566	46.3105
173.6	-0.980469	-0.900391	10.0488	9.71289	13.8066	14.0703	19.4753	19.4199	26.3398	26.2148	34.4207	34.5449	40.0703	40.1875	46.0664	46.3164
173.7	-0.970703	-0.900391	10.0586	9.71289	13.8008	14.0703	19.4812	19.4297	26.3398	26.2148	34.4148	34.5488	40.0703	40.1934	46.0703	46.3301
173.8	-0.970703	-0.905029	10.0586	9.71875	13.8008	14.0703	19.4707	19.4258	26.3496	26.2207	34.4297	34.5488	40.0703	40.1992	46.0781	46.3359
173.9	-0.980469	-0.902344	10.0547	9.72266	13.8105	14.0801	19.4636	19.4297	26.3457	26.2148	34.4226	34.5566	40.0742	40.1934	46.0781	46.3398
174	-0.980469	-0.902344	10.0586	9.72266	13.8105	14.0801	19.4734	19.4395	26.3398	26.2246	34.4285	34.5605	40.0801	40.1992	46.0676	46.345
174.1	-0.984375	-0.902344	10.0547	9.72266	13.8105	14.0762	19.4792	19.4355	26.3496	26.2344	34.4324	34.5703	40.084	40.1934	46.0664	46.3379
174.2	-0.990234	-0.90625	10.0605	9.71802	13.8203	14.0801	19.4832	19.4414	26.3496	26.2402	34.4382	34.5801	40.1016	40.1992	46.0703	46.3496
174.3	-0.990234	-0.912109	10.0703	9.71094	13.8164	14.0762	19.4929	19.4414	26.3594	26.2344	34.4324	34.5762	40.0918	40.1934	46.0762	46.3555
174.4	-0.980469	-0.912109	10.0664	9.7207	13.8105	14.0703	19.489	19.4473	26.3652	26.2441	34.4382	34.5801	40.1055	40.1992	46.0762	46.3594
174.5	-0.980469	-0.902344	10.0703	9.7207	13.8105	14.0801	19.491	19.4414	26.3594	26.2395	34.4421	34.5859	40.1008	40.2031	46.0762	46.3594
174.6	-0.990234	-0.902344	10.0664	9.7168	13.8164	14.0801	19.4851	19.4473	26.3594	26.2441	34.4421	34.5898	40.0996	40.2031	46.0703	46.3594
174.7	-0.990234	-0.90625	10.0703	9.71094	13.8105	14.0801	19.4851	19.4414	26.3652	26.2441	34.45	34.5957	40.1133	40.2129	46.0762	46.3652
174.8	-0.990234	-0.902344	10.0664	9.71094	13.8105	14.0801	19.491	19.4414	26.3594	26.2539	34.4441	34.5898	40.1094	40.2227	46.0762	46.3691
174.9	-0.990234	-0.902344	10.0605	9.7207	13.8203	14.0879	19.4812	19.4512	26.3594	26.2539	34.45	34.5977	40.1094	40.2305	46.0781	46.3789
175	-0.990234	-0.90625	10.0703	9.7207	13.8203	14.082	19.4851	19.4512	26.3555	26.25	34.4539	34.5879	40.0996	40.2246	46.082	46.375
175.1	-0.990234	-0.912109	10.0664	9.7207	13.8203	14.082	19.4949	19.4512	26.3594	26.2539	34.4597	34.5918	40.1035	40.22	46.0918	46.3789
175.2	-1	-0.912109	10.0703	9.7207	13.8301	14.0918	19.4949	19.4473	26.3594	26.2539	34.4539	34.5969	40.0996	40.2227	46.0872	46.3789
175.3	-1	-0.912109	10.0703	9.7168	13.8262	14.0879	19.5007	19.4512	26.3594	26.2539	34.4597	34.5898	40.0938	40.2285	46.0898	46.3789
175.4	-1	-0.912109	10.0703	9.7207	13.832	14.0918	19.4949	19.4473	26.3652	26.2637	34.4636	34.5996	40.1055	40.2227	46.0957	46.3848
175.5	-1	-0.912109	10.0801	9.7207	13.832	14.0872	19.4949	19.4414	26.3594	26.2598	34.4636	34.6055	40.1016	40.2285	46.0996	46.3789
175.6	-1	-0.912109	10.0801	9.72656	13.8418	14.0801	19.5007	19.4368	26.3594	26.2539	34.4688	34.5996	40.1055	40.2324	46.1055	46.3789
175.7	-0.990234	-0.902344	10.0898	9.7207	13.8418	14.0801	19.4949	19.4395	26.3672	26.2539	34.4617	34.6055	40.1113	40.2461	46.1055	46.3887
175.8	-0.986328	-0.90625	10.0898	9.7207	13.8418	14.0898	19.4949	19.4492	26.3613	26.2637	34.4714	34.5996	40.1152	40.248	46.1113	46.3887
175.9	-0.980469	-0.912109	10.0969	9.7207	13.8516	14.0898	19.4949	19.4492	26.3613	26.2598	34.4675	34.6055	40.125	40.252	46.1074	46.3887
176	-0.980469	-0.912109	10.0898	9.7168	13.8477	14.0898	19.5046	19.4492	26.3711	26.2578	34.4714	34.6094	40.1204	40.2578	46.1113	46.3965
176.1	-0.980469	-0.912109	10.0898	9.72266	13.8418	14.0898	19.5046	19.4492	26.3672	26.2598	34.4832	34.6055	40.123	40.252	46.1172	46.3906
176.2	-0.980469	-0.912109	10.0859	9.71094	13.8418	14.0898	19.5046	19.459	26.3711	26.2637	34.4792	34.6113	40.1191	40.252	46.1074	46.3867
176.3	-0.980469	-0.912109	10.0898	9.71094	13.8516	14.0859	19.5046	19.4551	26.3711	26.2637	34.4832	34.6113	40.123	40.2617	46.1113	46.3906
176.4	-0.984375	-0.912109	10.0898	9.71875	13.8516	14.0801	19.5105	19.459	26.3762	26.2637	34.4929	34.6113	40.1328	40.2734	46.1172	46.3906
176.5	-0.990234	-0.912109	10.0898	9.7168	13.8477	14.0898	19.5046	19.459	26.3691	26.2637	34.4929	34.6172	40.1289	40.2695	46.1074	46.3867
176.6	-0.990234	-0.902344	10.0859	9.71875	13.8516	14.0898	19.5046	19.459	26.3789	26.2695	34.4988	34.6074	40.1348	40.2637	46.1113	46.3906
176.7	-0.990234	-0.902344	10.0801	9.71289	13.8516	14.0898	19.5164	19.459	26.3887	26.2637	34.4929	34.6113	40.1309	40.2734	46.1165	46.3906
176.8	-0.990234	-0.90625	10.0898	9.71289	13.8613	14.0996	19.5164	19.4707	26.3848	26.2637	34.489	34.6074	40.125	40.2734	46.1094	46.3906
176.9	-0.990234	-0.912109	10.0898	9.72266	13.8574	14.0996	19.5117	19.4668	26.3789	26.2637	34.4929	34.5969	40.1348	40.2695	46.1191	46.4004
177	-0.990234	-0.912109	10.0859	9.72266	13.8613	14.0996	19.5046	19.4609	26.3789	26.2637	34.4929	34.5996	40.1309	40.2734	46.1152	46.3958
177.1	-0.990234	-0.912109	10.0801	9.72266	13.8567	14.1055	19.5144	19.4609	26.3848	26.2637	34.4988	34.6094	40.125	40.2734	46.1094	46.3984
177.2	-0.990234	-0.912109	10.0898	9.72266	13.8594	14.0996	19.5144	19.4609	26.3789	26.2734	34.4988	34.6094	40.125	40.2832	46.1211	46.3984
177.3	-0.990234	-0.912109	10.0898	9.72266	13.8711	14.0996	19.5144	19.4668	26.3789	26.2637	34.5027	34.6055	40.1211	40.2793	46.1211	46.3945
177.4	-0.990234	-0.912109	10.0898	9.72266	13.8711	14.1094	19.5144	19.4609	26.3848	26.2734	34.4988	34.6094	40.1211	40.2734	46.127	46.3984
177.5	-0.976563	-0.908203	10.0859	9.72852	13.8711	14.1055	19.5242	19.4609	26.3789	26.2637	34.5046	34.6094	40.1152	40.2734	46.1309	46.3945
177.6	-0.984375	-0.90625	10.0801	9.72266	13.8809	14.0996	19.5242	19.4707	26.3789	26.2637	34.5046	34.6055	40.125	40.2793	46.127	46.3887
177.7	-0.990234	-0.912109	10.0801	9.72266	13.8809	14.0996	19.53	19.4707	26.3789	26.2637	34.5098	34.5996	40.125	40.2734	46.1309	46.3887
177.8	-0.980469	-0.900391	10.0801	9.72266	13.8809	14.0996	19.5242	19.4805	26.3906	26.2637	34.5027	34.6094	40.1289	40.2786	46.1309	46.3848
177.9	-0.990234	-0.900391	10.0801	9.72266	13.8906	14.0996	19.5242	19.4766	26.3906	26.2637	34.5125	34.6094	40.1445	40.2715	46.127	46.3887
178	-0.990234	-0.900391	10.0859	9.72266	13.8867	14.1113	19.53	19.4707	26.3965	26.2734	34.5085	34.6094	40.1445	40.2813	46.125	46.3887
178.1	-0.990234	-0.912109	10.0801	9.72266	13.8809	14.1113	19.5242	19.4707	26.3906	26.2637	34.4988	34.6152	40.1504	40.2813	46.1309	46.3887
178.2	-0.990234	-0.912109	10.0801	9.71875	13.8906	14.1113	19.53	19.4668	26.3906	26.2637	34.5027	34.6094	40.1543	40.2871	46.1367	46.3848
178.3	-0.980469	-0.904297	10.0898	9.71289	13.8906	14.1113	19.5242	19.4707	26.3867	26.2598	34.5027	34.6094	40.1504	40.2813	46.1309	46.3828
178.4	-0.980469	-0.910156	10.0801	9.7168	13.8965	14.1074	19.5242	19.4707	26.3809	26.2539	34.5125	34.6191	40.1543	40.293	46.1309	46.3887
178.5	-0.980469	-0.910156	10.0898	9.72266	13.8906	14.1113	19.5339	19.4707	26.3906	26.2539	34.5222	34.6191	40.1543	40.2891	46.1367	46.3848
178.6	-0.980469	-0.910156	10.0898	9.72266	13.8906	14.1152	19.5339	19.4668	26.3906	26.2539	34.5183	34.6191	40.166	40.2832	46.1309	46.3789
178.7	-0.980469	-0.910156	10.0898	9.72266	13.9043	14.1211	19.5437	19.4609	26.3906	26.2539	34.5222	34.6152	40.1614	40.2832	46.1309	46.3887
178.8	-0.976563	-0.910156	10.0859	9.72266	13.9063	14.1172	19.5398	19.4648	26.3906	26.2539	34.5222	34.6133	40.1543	40.2793	46.1367	46.3887
178.9	-0.970703	-0.914063	10.0762	9.72266	13.9004	14.1211	19.5339	19.4668	26.4004	26.2539	34.5281	34.6152	40.1641	40.2734	46.1309	46.3887
179	-0.974609	-0.919922	10.0801	9.72266	13.9063	14.1211	19.5457	19.4609	26.3965	26.25	34.5183	34.6094	40.1641	40.2793	46.1309	46.3848
179.1	-0.980469	-0.919922	10.084	9.71875	13.9004	14.1211	19.5554	19.4609	26.4004	26.2441	34.5242	34.6094	40.1602	40.2734	46.1406	46.3789
179.2	-0.970703	-0.919922	10.0898	9.71289	13.9004	14.1172	19.5554	19.4609	26.4004	26.2441	34.5203	34.6172	40.1641	40.2832	46.1406	46.375
179.3	-0.970703	-0.916016	10.0859	9.72266	13.9102	14.1113	19.5554	19.457	26.4102	26.2441	34.5144	34.6113	40.1641	40.2832	46.1406	46.3809
179.4	-0.970703	-0.921875	10.0801	9.72266	13.9102	14.1113	19.5554	19.4609	26.4102	26.2441	34.5242	34.5996	40.1602	40.2793	46.1367	46.3809
179.5	-0.970703	-0.921875	10.0801	9.72266	13.9219	14.1113	19.5515	19.4609	26.4199	26.2441	34.53	34.5996	40.1543	40.2832	46.1406	46.3809
179.6	-0.970703	-0.921875	10.0801	9.72266	13.918	14.1211	19.5554	19.4609	26.4199	26.2441	34.5242	34.6113	40.1602	40.2832	46.1406	46.3809
179.7	-0.958984	-0.921875	10.0801	9.72266	13.9121	14.1172	19.5554	19.4563	26.4258	26.2441	34.53	34.6074	40.1543	40.2793	46.1406	46.3867
179.8	-0.962891	-0.921875	10.0801	9.71875	13.9219	14.1113	19.5554	19.459	26.4199	26.248	34.5242	34.6016	40.1641	40.2832	46.1523	46.3809
179.9	-0.96875	-0.921875	10.0801	9.71289	13.9219	14.1113	19.5554	19.4551	26.4199	26.2402	34.5339	34.6016	40.1641	40.2832	46.1477	46.3809
180	-0.96875	-0.921875	10.0801	9.71289	13.9219	14.1113	19.5652	19.4492	26.4199	26.2344	34.5391	34.6074	40.1602	40.2832	46.1406	46.3762
180.1	-0.958984	-0.917969	10.0801	9.72656	13.9316	14.1211	19.5613	19.4492	26.4199	26.2441	34.5417	34.6016	40.1641	40.2891	46.1367	46.3691
180.2	-0.958984	-0.912109	10.0801	9.73242	13.9316	14.1211	19.5652	19.459	26.4316	26.2441	34.5378	34.5977	40.1738	40.2793	46.1309	46.3691
180.3	-0.958984	-0.921875	10.0801	9.74219	13.9316	14.1211	19.5652	19.459	26.4316	26.2344	34.5417	34.6016	40.1699	40.2734	46.1367	46.3691
180.4	-0.958984	-0.912109	10.0898	9.74219	13.9277	14.1211	19.5652	19.4551	26.4414	26.2344	34.5417	34.6016	40.1738	40.2688	46.1348	46.3789
180.5	-0.958984	-0.912109	10.0898	9.74219	13.9258	14.1211	19.5652	19.4492	26.4368	26.2344	34.5476	34.6113	40.1699	40.2715	46.1465	46.3789
180.6	-0.949219	-0.912109	10.0898	9.74219	13.9316	14.1309	19.5652	19.4609	26.4395	26.2344	34.5417	34.6113	40.1738	40.2813	46.1406	46.375
180.7	-0.949219	-0.921875	10.0852	9.75195	13.9414	14.127	19.5613	19.457	26.4395	26.2441	34.5496	34.6113	40.1699	40.2773	46.1367	46.3789
180.8	-0.949219	-0.921875	10.0781	9.75195	13.9414	14.1211	19.5652	19.4512	26.4492	26.2441	34.5437	34.6113	40.1758	40.2715	46.1406	46.3789
180.9	-0.949219	-0.921875	10.0781	9.74805	13.9512	14.1211	19.5652	19.457	26.4492	26.2441	34.5496	34.6211	40.1719	40.2715	46.1406	46.3789
181	-0.953125	-0.921875	10.0781	9.74219	13.9512	14.1113	19.5652	19.4512	26.4492	26.2441	34.5437	34.6211	40.166	40.2793	46.1406	46.3848
181.1	-0.958984	-0.921875	10.0781	9.74219	13.9512	14.1211	19.5605	19.4512	26.459	26.2441	34.5535	34.6165	40.1758	40.2734	46.1367	46.375
181.2	-0.958984	-0.921875	10.0781	9.74609	13.9512	14.1113	19.5535	19.4609	26.459	26.2441	34.5593	34.6094	40.1758	40.2734	46.1309	46.373
181.3	-0.949219	-0.921875	10.0781	9.75195	13.9512	14.1211	19.5535	19.457	26.459	26.2441	34.5535	34.6055	40.1855	40.2734	46.1406	46.3789
181.4	-0.949219	-0.931641	10.0781	9.75195	13.9551	14.1211	19.5535	19.4512	26.459	26.2441	34.5632	34.6094	40.1809	40.2695	46.1406	46.3789
181.5	-0.949219	-0.931641	10.0781	9.75195	13.9609	14.1211	19.5593	19.4512	26.459	26.2539	34.5593	34.6055	40.1836	40.2637	46.1367	46.3789
181.6	-0.949219	-0.931641	10.0781	9.75195	13.9668	14.1211	19.5535	19.4551	26.4648	26.2539	34.5632	34.5957	40.1836	40.2598	46.1309	46.3848
181.7	-0.953125	-0.935547	10.0684	9.74805	13.9609	14.1211	19.5535	19.4707	26.459	26.2539	34.5632	34.5898	40.1895	40.2637	46.1309	46.3789
181.8	-0.958984	-0.9375	10.0781	9.74219	13.9707	14.1165	19.5496	19.4707	26.459	26.2539	34.5593	34.5898	40.1836	40.2637	46.1309	46.375
181.9	-0.958984	-0.931641	10.0781	9.74219	13.9707	14.1094	19.5535	19.4707	26.4688	26.2539	34.5632	34.5996	40.1895	40.2637	46.1406	46.3691
182	-0.958984	-0.935547	10.0781	9.75195	13.9707	14.1191	19.5535	19.4766	26.4688	26.2539	34.5632	34.5996	40.1836	40.2637	46.1406	46.3691
182.1	-0.949219	-0.941406	10.0781	9.75195	13.9805	14.1191	19.5632	19.4707	26.4746	26.2637	34.5684	34.5957	40.1934	40.2734	46.1406	46.3691
182.2	-0.949219	-0.9375	10.0781	9.75195	13.9805	14.1191	19.5632	19.4707	26.4688	26.2637	34.5574	34.5898	40.1992	40.2734	46.1406	46.3652
182.3	-0.962891	-0.935547	10.0781	9.75195	13.9902	14.1238	19.5593	19.4707	26.4688	26.2637	34.5632	34.5898	40.2051	40.2734	46.1504	46.3496
182.4	-0.96875	-0.941406	10.0879	9.75195	13.9863	14.1309	19.5652	19.4668	26.4746	26.2637	34.573	34.5957	40.2012	40.2734	46.1504	46.3496
182.5	-0.96875	-0.941406	10.0879	9.75586	13.9805	14.1262	19.5652	19.4609	26.4688	26.2637	34.5789	34.5898	40.2051	40.2734	46.1504	46.3594
182.6	-0.96875	-0.941406	10.0879	9.77148	13.9805	14.1191	19.5613	19.4668	26.4805	26.2637	34.573	34.5977	40.2148	40.2793	46.1465	46.3594
182.7	-0.96875	-0.941406	10.0879	9.77148	13.9805	14.1289	19.5593	19.4609	26.4805	26.2637	34.5691	34.5801	40.2109	40.2734	46.1504	46.3594
182.8	-0.96875	-0.941406	10.084	9.76758	13.9766	14.1289	19.5652	19.4609	26.4805	26.2637	34.573	34.5762	40.2148	40.2734	46.1504	46.3594
182.9	-0.96875	-0.951172	10.0781	9.76172	13.9746	14.1289	19.571	19.4707	26.4902	26.2637	34.5691	34.582	40.2109	40.2793	46.1582	46.3594
183	-0.96875	-0.955078	10.0781	9.76172	13.9766	14.1289	19.5652	19.4707	26.4863	26.2637	34.573	34.582	40.2148	40.2734	46.1523	46.3594
183.1	-0.973389	-0.960938	10.0781	9.76172	13.9863	14.1191	19.5652	19.4661	26.4902	26.2637	34.5691	34.5774	40.2207	40.2734	46.1477	46.3594
183.2	-0.980469	-0.964844	10.0781	9.76172	13.9922	14.1191	19.5613	19.459	26.4863	26.2637	34.5632	34.5703	40.2148	40.2793	46.1406	46.3594
183.3	-0.980469	-0.970703	10.0781	9.76172	13.9922	14.1191	19.5554	19.459	26.4902	26.2637	34.5632	34.5762	40.22	40.2734	46.1406	46.3594
183.4	-0.980469	-0.980469	10.0781	9.76172	13.9883	14.1289	19.5652	19.459	26.4902	26.2637	34.573	34.5703	40.2227	40.2734	46.1406	46.3691
183.5	-0.980469	-0.980469	10.0898	9.76172	13.9824	14.125	19.5652	19.459	26.4961	26.2754	34.573	34.5664	40.2188	40.2832	46.1504	46.3691
183.6	-0.980469	-0.980469	10.0898	9.76172	13.9922	14.123	19.5613	19.4648	26.5	26.2754	34.5789	34.5703	40.2129	40.2832	46.1465	46.3691
183.7	-0.980469	-0.980469	10.0898	9.76172	13.9883	14.1289	19.5593	19.459	26.5	26.2793	34.573	34.5703	40.209	40.293	46.1504	46.3652
183.8	-0.980469	-0.985107	10.0898	9.76172	13.9824	14.125	19.5613	19.4707	26.5059	26.2852	34.5789	34.5664	40.2109	40.2883	46.1504	46.3633
183.9	-0.980469	-0.992188	10.0996	9.76172	13.9824	14.1191	19.5554	19.4707	26.5098	26.2813	34.573	34.5605	40.2148	40.2813	46.1504	46.3691
184	-0.984375	-0.992188	10.0898	9.77344	13.9824	14.1191	19.5554	19.4707	26.5098	26.2852	34.5847	34.5566	40.2109	40.2813	46.1563	46.3691
184.1	-0.990234	-0.992188	10.0859	9.77344	13.9922	14.1191	19.5652	19.4805	26.5059	26.2852	34.5801	34.5605	40.2051	40.2813	46.1504	46.3652
184.2	-0.990234	-0.992188	10.0898	9.77344	13.9922	14.1191	19.5652	19.4766	26.5117	26.2891	34.573	34.5703	40.2148	40.291	46.1602	46.3594
184.3	-0.990234	-0.992188	10.0898	9.77344	13.9922	14.1191	19.5554	19.4707	26.5215	26.2949	34.5789	34.5703	40.2109	40.291	46.1563	46.3594
184.4	-0.990234	-0.996094	10.0898	9.7688	13.9922	14.1309	19.5554	19.4805	26.5168	26.2891	34.573	34.5801	40.2148	40.291	46.1602	46.3594
184.5	-0.990234	-1.00195	10.0898	9.76172	13.9922	14.1309	19.5613	19.4766	26.5098	26.3047	34.5789	34.5762	40.2207	40.2988	46.1602	46.3555
184.6	-0.990234	-1.00195	10.0898	9.77148	14.002	14.1191	19.5554	19.4707	26.5098	26.2949	34.573	34.5801	40.2109	40.3027	46.166	46.3496
184.7	-0.990234	-1.00195	10.0859	9.77148	14.002	14.1191	19.5554	19.4805	26.5195	26.2949	34.573	34.5859	40.2148	40.3027	46.1563	46.3594
184.8	-0.994141	-1.00586	10.0938	9.76758	13.998	14.1191	19.5554	19.4805	26.5156	26.2988	34.5828	34.5801	40.2102	40.293	46.1504	46.3594
184.9	-1	-1.01172	10.0996	9.77148	13.9922	14.1309	19.5508	19.4805	26.5098	26.3047	34.5828	34.5801	40.2031	40.3027	46.1563	46.3594
185	-1	-1.01172	10.0996	9.77148	13.9922	14.1309	19.5437	19.4902	26.5195	26.3047	34.5886	34.5762	40.209	40.2988	46.1504	46.3594
185.1	-0.996094	-1.01563	10.0957	9.77148	13.9922	14.1309	19.5437	19.4863	26.5156	26.3047	34.5828	34.582	40.2129	40.293	46.1504	46.3594
185.2	-0.994141	-1.02148	10.0898	9.77148	13.9922	14.1309	19.5437	19.4902	26.5059	26.3047	34.5789	34.5918	40.209	40.3027	46.1621	46.3594
185.3	-1	-1.02148	10.0996	9.77734	13.9922	14.1309	19.5437	19.4941	26.5098	26.3086	34.5789	34.5918	40.2129	40.3027	46.1621	46.3594
185.4	-1	-1.02539	10.0996	9.77148	13.9922	14.1309	19.5535	19.5059	26.5059	26.3242	34.573	34.5969	40.209	40.3027	46.168	46.3594
185.5	-1	-1.02148	10.0957	9.77148	13.9922	14.1309	19.5535	19.5	26.5	26.3203	34.5828	34.5898	40.2148	40.3125	46.1621	46.3555
185.6	-1.00391	-1.02148	10.0898	9.77148	13.9922	14.1406	19.5535	19.5137	26.5	26.3145	34.5828	34.5996	40.2148	40.3125	46.1621	46.3535
185.7	-1.00977	-1.02539	10.0898	9.77734	13.9922	14.1406	19.5496	19.5195	26.5059	26.3145	34.5789	34.5996	40.2109	40.3125	46.168	46.3594
185.8	-1.00977	-1.02148	10.0996	9.77148	13.9922	14.1367	19.5535	19.5254	26.4961	26.3145	34.573	34.6055	40.2148	40.3125	46.1719	46.3555
185.9	-1.00977	-1.02539	10.0996	9.76758	13.9922	14.1348	19.5535	19.5195	26.5	26.3184	34.573	34.5996	40.2109	40.3125	46.1719	46.3613
186	-1.00977	-1.03125	10.0996	9.77148	13.9875	14.1504	19.5535	19.5313	26.4961	26.3242	34.5828	34.5996	40.2148	40.3223	46.1816	46.3613
186.1	-1.00977	-1.02148	10.1094	9.75781	13.9805	14.1465	19.5535	19.5273	26.4902	26.3242	34.5789	34.6055	40.2148	40.3223	46.1816	46.3613
186.2	-1.00977	-1.02539	10.1094	9.75195	13.9805	14.1406	19.5535	19.5313	26.4856	26.334	34.5828	34.6035	40.2207	40.3184	46.177	46.3613
186.3	-1.01953	-1.03125	10.1094	9.75195	13.9902	14.1406	19.5496	19.5313	26.4883	26.334	34.5789	34.6094	40.2188	40.3125	46.1699	46.3613
186.4	-1.01953	-1.03589	10.1055	9.76172	13.9902	14.1406	19.5574	19.5273	26.4883	26.334	34.573	34.6055	40.2246	40.3223	46.1699	46.3613
186.5	-1.01563	-1.04297	10.1133	9.75781	13.9902	14.1465	19.5593	19.5313	26.4883	26.334	34.5847	34.5996	40.2305	40.3223	46.1797	46.3613
186.6	-1.01367	-1.04297	10.1152	9.75195	13.9863	14.1406	19.5632	19.5313	26.4961	26.334	34.5847	34.5996	40.2246	40.3223	46.1797	46.3613
186.7	-1.01953	-1.04297	10.1133	9.75195	13.9805	14.1406	19.5632	19.5313	26.4902	26.334	34.5801	34.6094	40.2207	40.3223	46.1855	46.3613
186.8	-1.01953	-1.04297	10.1152	9.76172	13.9766	14.1406	19.5632	19.541	26.4902	26.3379	34.573	34.6094	40.2246	40.332	46.1797	46.3613
186.9	-1.01953	-1.04688	10.1191	9.75781	13.9707	14.1406	19.571	19.541	26.5	26.3438	34.573	34.6191	40.2246	40.332	46.1797	46.3711
187	-1.01953	-1.04297	10.1191	9.75195	13.9746	14.1504	19.5652	19.5371	26.4961	26.3438	34.5691	34.6191	40.2305	40.332	46.1758	46.3613
187.1	-1.01953	-1.04297	10.1191	9.76172	13.9805	14.1465	19.5652	19.5313	26.4902	26.3438	34.573	34.6152	40.2246	40.3281	46.1758	46.3613
187.2	-1.01953	-1.04688	10.1152	9.75708	13.9805	14.1406	19.5652	19.541	26.5	26.3438	34.573	34.6094	40.2344	40.332	46.1699	46.3613
187.3	-1.01953	-1.05273	10.1211	9.75	13.9766	14.1504	19.575	19.5371	26.5	26.3438	34.5691	34.6191	40.2297	40.332	46.1797	46.3665
187.4	-1.02344	-1.05273	10.1211	9.75	13.9805	14.1504	19.575	19.5313	26.5	26.3379	34.573	34.6191	40.2344	40.332	46.1758	46.3594
187.5	-1.02539	-1.04102	10.1211	9.75	13.9805	14.1504	19.571	19.5364	26.5059	26.3438	34.5691	34.6309	40.2344	40.3438	46.1816	46.3594
187.6	-1.02344	-1.04492	10.1211	9.75	13.9766	14.1504	19.5652	19.5293	26.5	26.3438	34.573	34.627	40.2344	40.3398	46.1816	46.3594
187.7	-1.01953	-1.05078	10.1309	9.75	13.9707	14.1465	19.5652	19.5437	26.5	26.3438	34.573	34.6172	40.2441	40.334	46.1914	46.3691
187.8	-1.0293	-1.05078	10.1309	9.74609	13.9609	14.1406	19.575	19.5461	26.4961	26.3535	34.573	34.6211	40.2402	40.334	46.1875	46.3691
187.9	-1.02344	-1.05078	10.127	9.74023	13.9609	14.1406	19.575	19.5391	26.4902	26.3535	34.5789	34.627	40.2344	40.3398	46.1777	46.3691
188	-1.0293	-1.04492	10.1211	9.74023	13.9668	14.1406	19.571	19.5488	26.4902	26.3535	34.573	34.6211	40.2344	40.334	46.1816	46.375
188.1	-1.0293	-1.05078	10.1309	9.75195	13.9512	14.1406	19.5652	19.5449	26.4902	26.3438	34.573	34.6309	40.2305	40.3301	46.1777	46.3691
188.2	-1.0293	-1.06055	10.1309	9.75195	13.9512	14.1406	19.5652	19.5508	26.5	26.3438	34.5828	34.6309	40.2344	40.334	46.1719	46.3789
188.3	-1.0293	-1.06055	10.1309	9.75195	13.9512	14.1406	19.571	19.5508	26.5	26.3438	34.5828	34.6367	40.2344	40.3293	46.177	46.3789
188.4	-1.0293	-1.06445	10.1262	9.75195	13.9512	14.1406	19.5652	19.5469	26.5	26.3438	34.5789	34.6309	40.2441	40.332	46.1699	46.3789
188.5	-1.0293	-1.07031	10.1191	9.74805	13.9512	14.1367	19.5613	19.541	26.5059	26.3438	34.5789	34.6309	40.2441	40.332	46.1699	46.3789
188.6	-1.0293	-1.07031	10.1191	9.75195	13.9551	14.1348	19.5652	19.541	26.5	26.3438	34.573	34.6406	40.25	40.3379	46.1758	46.3887
188.7	-1.0293	-1.07031	10.1289	9.75195	13.9609	14.1406	19.5652	19.5449	26.5	26.3438	34.5828	34.6367	40.2441	40.332	46.1797	46.3887
188.8	-1.02539	-1.06055	10.125	9.75195	13.9609	14.1406	19.5613	19.5508	26.5039	26.3484	34.5828	34.6406	40.2441	40.3418	46.1797	46.3945
188.9	-1.02344	-1.05078	10.123	9.74805	13.9609	14.1406	19.5652	19.5469	26.5156	26.3555	34.5828	34.6458	40.2441	40.3418	46.1797	46.3887
189	-1.0293	-1.05078	10.1289	9.74219	13.9609	14.1406	19.5605	19.5508	26.5098	26.3555	34.5906	34.6387	40.25	40.3477	46.1855	46.3887
189.1	-1.0293	-1.05078	10.1348	9.74219	13.9609	14.1406	19.5535	19.5508	26.5195	26.3555	34.5847	34.6387	40.2441	40.3418	46.1758	46.3945
189.2	-1.0293	-1.05078	10.1289	9.75195	13.957	14.1543	19.5632	19.5508	26.5195	26.3555	34.5898	34.6504	40.2441	40.3418	46.1797	46.3887
189.3	-1.0293	-1.05469	10.1289	9.75195	13.9512	14.1563	19.573	19.5469	26.5195	26.3508	34.5828	34.6465	40.2539	40.3516	46.1758	46.3848
189.4	-1.0332	-1.04688	10.1289	9.74805	13.9609	14.1543	19.5691	19.5508	26.5156	26.3438	34.5886	34.6406	40.25	40.3418	46.1816	46.3887
189.5	-1.03906	-1.04492	10.1387	9.75195	13.9609	14.1563	19.5632	19.5508	26.5195	26.3438	34.5828	34.6504	40.2539	40.3379	46.1875	46.3887
189.6	-1.03906	-1.05078	10.1387	9.75195	13.9609	14.1504	19.575	19.5508	26.5195	26.3438	34.5828	34.6504	40.2539	40.3418	46.1816	46.3887
189.7	-1.03906	-1.04102	10.1387	9.74805	13.9609	14.1504	19.575	19.5605	26.5195	26.3438	34.5886	34.6602	40.2539	40.3418	46.1875	46.3965
189.8	-1.03906	-1.04102	10.1387	9.75195	13.9609	14.1504	19.571	19.5605	26.5195	26.3438	34.5828	34.6563	40.25	40.3418	46.1816	46.4004
189.9	-1.03906	-1.04492	10.1523	9.75195	13.9609	14.1504	19.5652	19.5566	26.5195	26.3438	34.5828	34.6504	40.2559	40.3535	46.1914	46.4102
190	-1.03906	-1.05078	10.1582	9.74805	13.9648	14.1504	19.575	19.5508	26.5273	26.3438	34.5925	34.6563	40.2559	40.3535	46.1875	46.416
190.1	-1.04492	-1.05078	10.1582	9.74219	13.9668	14.1504	19.575	19.5645	26.5215	26.3438	34.5925	34.6543	40.2559	40.3496	46.1816	46.4102
190.2	-1.03906	-1.04102	10.1582	9.75195	13.9707	14.1602	19.575	19.5664	26.5313	26.3535	34.5886	34.666	40.252	40.3535	46.1868	46.4102
190.3	-1.04297	-1.04102	10.168	9.75195	13.9707	14.1602	19.5847	19.5605	26.5313	26.3535	34.5925	34.6699	40.2461	40.3535	46.1895	46.4199
190.4	-1.04883	-1.04102	10.168	9.75195	13.9707	14.1602	19.5906	19.5605	26.5364	26.3535	34.5925	34.6699	40.2559	40.3535	46.1992	46.4199
190.5	-1.04883	-1.04102	10.168	9.76172	13.9668	14.1563	19.5847	19.5566	26.5293	26.3496	34.5984	34.6758	40.2559	40.3594	46.1992	46.4258
190.6	-1.04883	-1.04102	10.168	9.76172	13.9609	14.1504	19.5847	19.5547	26.5293	26.3438	34.5925	34.6699	40.2559	40.3535	46.1992	46.4199
190.7	-1.04883	-1.04102	10.168	9.75781	13.9648	14.1504	19.5945	19.5664	26.5293	26.3535	34.5925	34.6797	40.2656	40.3496	46.2051	46.4297
190.8	-1.04883	-1.04102	10.168	9.75195	13.9668	14.1504	19.5945	19.5605	26.5293	26.3535	34.6023	34.6797	40.2656	40.3535	46.207	46.4297
190.9	-1.05859	-1.03125	10.1797	9.75708	13.9707	14.1504	19.5906	19.5605	26.5391	26.3633	34.6101	34.6914	40.2754	40.3496	46.2012	46.4395
191	-1.05859	-1.03125	10.1797	9.75	13.9707	14.1504	19.5945	19.5605	26.5391	26.3535	34.6082	34.6914	40.2754	40.3535	46.2012	46.4395
191.1	-1.05859	-1.03125	10.1797	9.75	13.9707	14.1504	19.5945	19.5605	26.5488	26.3594	34.6199	34.6875	40.2754	40.3633	46.207	46.4465
191.2	-1.0625	-1.03125	10.1797	9.75	13.9707	14.1504	19.6042	19.5664	26.5391	26.3535	34.6179	34.6914	40.2852	40.3594	46.2012	46.4395
191.3	-1.06836	-1.03125	10.1797	9.75	13.9824	14.1504	19.6042	19.5605	26.5488	26.3438	34.6199	34.6914	40.2805	40.3535	46.207	46.4539
191.4	-1.06836	-1.03125	10.1797	9.74609	13.9824	14.1504	19.6042	19.5605	26.5449	26.3438	34.6238	34.6953	40.2734	40.3535	46.2109	46.4563
191.5	-1.06836	-1.03589	10.1843	9.74023	13.9824	14.1504	19.6003	19.5605	26.5391	26.3438	34.6199	34.707	40.2734	40.3586	46.2207	46.4492
191.6	-1.073	-1.04297	10.1914	9.74414	13.9824	14.1504	19.5945	19.5566	26.5488	26.3535	34.614	34.7012	40.2734	40.3516	46.2168	46.4551
191.7	-1.08008	-1.0332	10.1914	9.75	13.9922	14.1504	19.6042	19.5605	26.5586	26.3535	34.6238	34.707	40.2695	40.3516	46.2207	46.459
191.8	-1.08008	-1.0332	10.1914	9.75	13.9922	14.1465	19.6042	19.5605	26.5586	26.3535	34.6335	34.7109	40.2734	40.3574	46.2168	46.459
191.9	-1.08008	-1.0332	10.1868	9.76172	13.9883	14.1406	19.6042	19.5605	26.5684	26.3496	34.6296	34.7109	40.2734	40.3613	46.2207	46.4688
192	-1.08008	-1.0332	10.1895	9.76172	13.9824	14.1406	19.6042	19.5605	26.5684	26.3438	34.6238	34.7109	40.2734	40.3613	46.2266	46.4785
192.1	-1.08398	-1.02148	10.1895	9.76172	13.9824	14.1406	19.6042	19.5605	26.5801	26.3438	34.6335	34.7109	40.2832	40.373	46.2207	46.4746
192.2	-1.08984	-1.02148	10.1895	9.76172	13.9922	14.1406	19.6101	19.5605	26.5801	26.3438	34.6335	34.7207	40.2832	40.373	46.2266	46.4785
192.3	-1.08984	-1.02148	10.1895	9.77148	13.9883	14.1406	19.6042	19.5605	26.5801	26.3535	34.6335	34.7207	40.2793	40.3691	46.2207	46.4883
192.4	-1.08984	-1.02148	10.1895	9.77148	13.9824	14.1406	19.6042	19.5559	26.5762	26.3535	34.6433	34.7305	40.2734	40.373	46.2278	46.4844
192.5	-1.08398	-1.02148	10.1855	9.77148	13.9922	14.1543	19.6042	19.5605	26.5801	26.3535	34.6433	34.7266	40.2832	40.373	46.2305	46.4902
192.6	-1.08984	-1.01172	10.1797	9.76758	13.9922	14.1563	19.6003	19.5605	26.5801	26.3535	34.6484	34.7207	40.2832	40.3691	46.2363	46.4902
192.7	-1.09375	-1.01172	10.1797	9.76563	14.002	14.1543	19.5984	19.5566	26.5898	26.3535	34.6414	34.7207	40.2832	40.3633	46.2402	46.5
192.8	-1.09961	-1.01172	10.1797	9.77148	13.9973	14.1563	19.6003	19.5508	26.5859	26.3535	34.6511	34.7305	40.2793	40.373	46.25	46.4961
192.9	-1.09961	-1.01172	10.1797	9.77148	13.9902	14.1504	19.5984	19.5645	26.5801	26.3633	34.6511	34.7305	40.2734	40.373	46.2598	46.5
193	-1.09961	-1.00195	10.1797	9.77148	13.9902	14.1543	19.6042	19.5664	26.5898	26.3633	34.6628	34.7402	40.2734	40.3828	46.2559	46.4961
193.1	-1.09961	-1.01172	10.1855	9.77148	14	14.1602	19.6042	19.5703	26.5859	26.3633	34.6628	34.7402	40.2734	40.3789	46.2598	46.5
193.2	-1.09961	-1.01172	10.1797	9.77148	14	14.1602	19.6042	19.5703	26.5898	26.3594	34.6687	34.7402	40.2832	40.373	46.2656	46.5
193.3	-1.09961	-1.00195	10.1797	9.78125	14.0059	14.1602	19.616	19.5703	26.5898	26.3535	34.6628	34.7402	40.2832	40.3828	46.2676	46.5059
193.4	-1.09961	-1.00195	10.1895	9.78125	14	14.1563	19.6121	19.5703	26.5996	26.3535	34.6726	34.752	40.2832	40.3926	46.2676	46.5
193.5	-1.09961	-1.00195	10.1895	9.78125	14	14.1504	19.616	19.5664	26.5996	26.3633	34.6726	34.752	40.2832	40.3926	46.2676	46.5059
193.6	-1.09961	-1.00195	10.1895	9.79102	14	14.1621	19.616	19.5703	26.5957	26.3633	34.6687	34.7617	40.2949	40.3887	46.2715	46.5
193.7	-1.09961	-1.00195	10.1992	9.79102	14.0098	14.1621	19.616	19.5605	26.5996	26.3633	34.6726	34.7617	40.2949	40.3926	46.2715	46.5051
193.8	-1.09961	-1.00195	10.1953	9.79102	14.0098	14.1621	19.6113	19.5566	26.5957	26.3594	34.6726	34.7617	40.2949	40.3926	46.2813	46.498
193.9	-1.10352	-1.00195	10.1895	9.79102	14.0059	14.1621	19.614	19.5605	26.5996	26.3535	34.6824	34.7571	40.2949	40.4023	46.2813	46.5078
194	-1.10938	-1.00195	10.1895	9.79102	13.9961	14.1582	19.614	19.5605	26.5957	26.3535	34.6785	34.75	40.3047	40.4023	46.291	46.5176
194.1	-1.10938	-1.00195	10.1855	9.80078	14.002	14.1523	19.614	19.5605	26.6016	26.3652	34.6824	34.7598	40.3008	40.4023	46.2969	46.5176
194.2	-1.11328	-0.992188	10.1934	9.80078	14.002	14.1621	19.614	19.5664	26.6074	26.3652	34.6824	34.7598	40.2949	40.4023	46.3008	46.5293
194.3	-1.11914	-0.992188	10.1992	9.79688	14.002	14.1621	19.614	19.5703	26.6016	26.3652	34.6785	34.7598	40.2949	40.4023	46.3008	46.5352
194.4	-1.11914	-0.982422	10.1992	9.79102	14.002	14.1719	19.6238	19.5703	26.6016	26.3652	34.6824	34.7695	40.3047	40.4023	46.3079	46.5293
194.5	-1.11914	-0.992188	10.1992	9.80078	14.0078	14.1719	19.6238	19.5703	26.6016	26.3691	34.6824	34.7695	40.3047	40.4141	46.3008	46.5391
194.6	-1.11914	-0.992188	10.2051	9.80078	14.002	14.1719	19.6238	19.5762	26.6067	26.375	34.6824	34.7695	40.3047	40.4102	46.3105	46.5391
194.7	-1.11914	-0.992188	10.1992	9.80078	14.002	14.177	19.6238	19.5703	26.5996	26.3711	34.6882	34.7793	40.3047	40.4043	46.3203	46.5449
194.8	-1.10938	-0.996094	10.1992	9.79688	14.002	14.1699	19.6238	19.5801	26.5996	26.3652	34.6824	34.7793	40.3047	40.4043	46.3203	46.5391
194.9	-1.10938	-0.998047	10.209	9.79492	14.0078	14.1699	19.6335	19.5801	26.5957	26.375	34.6941	34.7754	40.3047	40.4141	46.3262	46.5488
195	-1.10938	-0.992188	10.209	9.80078	14.002	14.1797	19.6335	19.5762	26.5996	26.3711	34.6941	34.7695	40.3145	40.4141	46.3203	46.5488
195.1	-1.10938	-0.992188	10.2051	9.80664	14.002	14.1758	19.6335	19.5801	26.5996	26.3652	34.6941	34.7695	40.3105	40.4141	46.3262	46.5527
195.2	-1.10938	-0.992188	10.1992	9.80078	14.0117	14.1699	19.6335	19.5801	26.5996	26.3652	34.7039	34.7793	40.3047	40.4141	46.3301	46.5684
195.3	-1.11914	-0.982422	10.1953	9.80078	14.0078	14.166	19.6335	19.5801	26.5996	26.375	34.7039	34.7793	40.3145	40.4238	46.3398	46.5742
195.4	-1.11914	-0.982422	10.1895	9.80078	14.002	14.1699	19.6335	19.5801	26.5957	26.375	34.7039	34.7754	40.3145	40.4238	46.3359	46.5684
195.5	-1.10938	-0.982422	10.1895	9.80078	14.0117	14.1699	19.6335	19.5762	26.5996	26.375	34.7136	34.7695	40.3145	40.4336	46.3301	46.5645
195.6	-1.10938	-0.982422	10.1855	9.80078	14.0078	14.166	19.6335	19.5703	26.6055	26.3789	34.7136	34.7754	40.3242	40.4336	46.3359	46.5586
195.7	-1.10938	-0.982422	10.1797	9.80078	14.002	14.1699	19.6433	19.5703	26.5996	26.3945	34.7195	34.7695	40.3242	40.4395	46.3301	46.5684
195.8	-1.10938	-0.982422	10.1758	9.81055	14.002	14.1699	19.6433	19.5703	26.5996	26.3906	34.7175	34.7695	40.3242	40.4336	46.3398	46.5684
195.9	-1.10938	-0.982422	10.1699	9.80664	14.002	14.166	19.6433	19.582	26.5996	26.3848	34.7332	34.7695	40.334	40.4336	46.3359	46.5801
196	-1.10938	-0.982422	10.1797	9.80078	14.0117	14.1602	19.6394	19.582	26.5996	26.3848	34.7292	34.7695	40.334	40.4336	46.3301	46.5801
196.1	-1.11328	-0.982422	10.175	9.79688	14.0117	14.166	19.6433	19.582	26.6094	26.3848	34.7332	34.7754	40.334	40.4434	46.3379	46.5762
196.2	-1.10547	-0.982422	10.168	9.79102	14.0117	14.1602	19.6433	19.5872	26.6094	26.3848	34.7332	34.7695	40.334	40.4434	46.3418	46.5742
196.3	-1.10352	-0.986328	10.168	9.80078	14.0117	14.1602	19.6433	19.5801	26.6055	26.3945	34.7332	34.7813	40.3438	40.4434	46.3418	46.5898
196.4	-1.10938	-0.992188	10.1641	9.80078	14.0117	14.1602	19.6394	19.5847	26.6094	26.3945	34.739	34.7773	40.3438	40.4434	46.3379	46.5859
196.5	-1.10938	-0.992188	10.1582	9.80078	14.0117	14.1602	19.6335	19.6016	26.6055	26.3945	34.7332	34.7715	40.3438	40.4531	46.3418	46.5898
196.6	-1.09961	-0.992188	10.1699	9.80078	14.0117	14.1719	19.6335	19.6016	26.5996	26.3945	34.7332	34.7715	40.3516	40.4531	46.3469	46.5957
196.7	-1.10352	-0.992188	10.166	9.79102	14.0071	14.1719	19.6433	19.5969	26.5957	26.4043	34.7292	34.7715	40.3457	40.4531	46.3398	46.5898
196.8	-1.10938	-0.992188	10.1602	9.80078	14	14.168	19.6335	19.5945	26.5898	26.4082	34.7332	34.7813	40.3457	40.4629	46.3496	46.5996
196.9	-1.10938	-0.996094	10.1563	9.80078	14.0098	14.1621	19.6433	19.5969	26.5898	26.4102	34.7332	34.7813	40.3555	40.4629	46.3496	46.6094
197	-1.10938	-1.00195	10.1504	9.80078	14.0098	14.1621	19.6394	19.5898	26.5957	26.4043	34.7285	34.7813	40.3516	40.4746	46.3555	46.6055
197.1	-1.09961	-1.00195	10.1504	9.80078	14.0098	14.1582	19.6335	19.5996	26.5938	26.4043	34.7214	34.7773	40.3457	40.4746	46.3457	46.6094
197.2	-1.09961	-0.992188	10.1602	9.80078	14.0098	14.1523	19.6335	19.5996	26.5957	26.4043	34.7292	34.7813	40.3594	40.4844	46.3496	46.6055
197.3	-1.09961	-0.992188	10.1563	9.79688	14.0098	14.1621	19.6453	19.5996	26.5898	26.4141	34.7234	34.7773	40.3613	40.4844	46.3594	46.6094
197.4	-1.08984	-0.992188	10.1602	9.79102	14.0059	14.1621	19.6453	19.5996	26.6016	26.4141	34.7332	34.7813	40.3555	40.4844	46.3711	46.6094
197.5	-1.09448	-0.992188	10.1602	9.79102	14	14.1719	19.6453	19.6094	26.5969	26.4102	34.7292	34.7813	40.3652	40.4844	46.3672	46.6094
197.6	-1.10156	-0.996094	10.1602	9.78711	14	14.1719	19.6414	19.5996	26.5945	26.4141	34.7234	34.7766	40.375	40.4844	46.3672	46.6172
197.7	-1.09692	-1.00195	10.166	9.78125	14	14.1719	19.6355	19.6094	26.6016	26.4141	34.7234	34.7695	40.375	40.4844	46.3613	46.6113
197.8	-1.09448	-1.00195	10.1602	9.78125	14	14.1719	19.6453	19.6094	26.5969	26.4141	34.7292	34.7695	40.375	40.4844	46.3711	46.6211
197.9	-1.09692	-1.00195	10.1563	9.78125	14.0098	14.1719	19.6453	19.6094	26.5898	26.418	34.7332	34.7793	40.3801	40.4941	46.3711	46.6211
198	-1.08984	-1.00195	10.1602	9.78125	14.0098	14.1816	19.6453	19.6152	26.5996	26.4238	34.7292	34.7793	40.373	40.4941	46.3711	46.6165
198.1	-1.08008	-1.00195	10.1602	9.77734	14	14.1816	19.6453	19.6094	26.5996	26.4238	34.7332	34.7891	40.373	40.4993	46.3809	46.6191
198.2	-1.08472	-1.00586	10.1602	9.77148	14.0098	14.177	19.6511	19.6094	26.5996	26.4238	34.7332	34.7891	40.3828	40.4922	46.3809	46.6289
198.3	-1.0918	-1.01172	10.166	9.77539	14.0098	14.1699	19.6492	19.6191	26.6055	26.4199	34.739	34.7949	40.3828	40.502	46.3809	46.625
198.4	-1.0918	-1.01172	10.1602	9.77734	14.0098	14.1699	19.655	19.6191	26.5996	26.4141	34.7332	34.7891	40.3789	40.5117	46.3906	46.6289
198.5	-1.0918	-1.01172	10.1699	9.77148	14.0098	14.1797	19.6511	19.6191	26.5996	26.4141	34.7429	34.7891	40.3828	40.5117	46.3906	46.6387
198.6	-1.0918	-1.01563	10.1653	9.77148	14.0195	14.1758	19.6589	19.6191	26.5957	26.4141	34.739	34.7891	40.3945	40.5117	46.3965	46.6387
198.7	-1.08008	-1.02148	10.1582	9.7793	14.0195	14.1699	19.6609	19.6191	26.5898	26.4258	34.7332	34.7949	40.3945	40.5176	46.3906	46.6484
198.8	-1.08008	-1.01172	10.1582	9.77344	14.0195	14.1797	19.6648	19.6289	26.5996	26.4258	34.739	34.7891	40.4043	40.5117	46.4004	46.6445
198.9	-1.08008	-1.01172	10.168	9.77344	14.0195	14.1797	19.6648	19.6289	26.5957	26.4258	34.7332	34.8008	40.4004	40.5215	46.3965	46.6484
199	-1.08008	-1.01563	10.168	9.77344	14.0156	14.1758	19.6648	19.6289	26.5898	26.4258	34.7429	34.8008	40.4043	40.5215	46.4004	46.6484
199.1	-1.07031	-1.02148	10.168	9.7688	14.0098	14.1797	19.6648	19.6289	26.5898	26.4355	34.7383	34.8105	40.4043	40.5176	46.4004	46.6484
199.2	-1.07422	-1.02148	10.168	9.77148	14.0215	14.1797	19.6609	19.6289	26.5996	26.4355	34.7312	34.8105	40.4102	40.5117	46.4121	46.6543
199.3	-1.08008	-1.02148	10.1797	9.77148	14.0215	14.1895	19.655	19.6367	26.5996	26.4355	34.739	34.8066	40.4043	40.5215	46.4082	46.6484
199.4	-1.08008	-1.02148	10.1641	9.76758	14.0176	14.1895	19.6648	19.6309	26.5996	26.4355	34.7429	34.8008	40.4102	40.5215	46.4121	46.6484
199.5	-1.08008	-1.02148	10.1699	9.76172	14.0117	14.1895	19.6609	19.6309	26.6094	26.4453	34.739	34.8008	40.4043	40.5215	46.4121	46.6563
199.6	-1.08008	-1.01563	10.1699	9.76172	14.0117	14.1895	19.655	19.6309	26.6094	26.4453	34.7429	34.8105	40.4043	40.5215	46.418	46.6504
199.7	-1.08008	-1.02148	10.1699	9.76172	14.0156	14.1895	19.6648	19.6406	26.6094	26.4453	34.7429	34.8066	40.4102	40.5332	46.4121	46.6563
199.8	-1.08008	-1.02539	10.1699	9.76172	14.0273	14.2012	19.6648	19.6445	26.6055	26.4551	34.739	34.8105	40.4004	40.5332	46.4219	46.6504
199.9	-1.08008	-1.01953	10.1699	9.76172	14.0215	14.2012	19.6648	19.6504	26.6035	26.4551	34.739	34.8105	40.4043	40.5293	46.4172	46.6602
[truncated: 1,495 more rows]
