# Supplementary material for: Ubiquilin-2 liquid droplets catalyze α-synuclein fibril formation
Source: EMBO J. 2025 Oct 14;44(22):6527–55. doi: 10.1038/s44318-025-00591-1 (PMC12623503; doi:10.1038/s44318-025-00591-1)
Supplement: Supplementary file 9 — EV Figures Source Data [file 44318_2025_591_MOESM9_ESM.zip › EMBOJ-2025-121908R1_SourceDataForEV/Expanded View Figure 4/EV4B/(b)(c)(d)_Numerical data.xlsx]

## Sheet:  (b)
		The number of UBQLN2 liquid droplets						Average area of UBQLN2 liquid droplet
	field	SO286 (0 uM)	SO286 (2 uM)	SO286 (7 uM)	SO286 (20 uM)		field	SO286 (0 uM)	SO286 (2 uM)	SO286 (7 uM)	SO286 (20 uM)
	1	1143	1168	1153	1257		1	0.066	0.065	0.065	0.063
	2	1062	1268	1102	1222		2	0.066	0.071	0.067	0.062
	3	1199	1236	1308	1256		3	0.065	0.062	0.058	0.063
	Average	1134.67	1224	1187.67	1245		Average	0.0656667	0.066	0.0633333	0.0626667
	STDEV	68.8791	51.0686	107.286	19.9249		STDEV	0.00057735	0.00458258	0.00472582	0.00057735

## Sheet: (c)
		The number of UBQLN1 liquid droplets						Average area of UBQLN1 liquid droplet
	field	SO286 (0 uM)	SO286 (2 uM)	SO286 (7 uM)	SO286 (20 uM)		field	SO286 (0 uM)	SO286 (2 uM)	SO286 (7 uM)	SO286 (20 uM)
	1	897	954	953	1039		1	0.068	0.071	0.072	0.083
	2	961	1064	946	1043		2	0,068	0.068	0.067	0.071
	3	1094	898	943	1069		3	0.066	0.074	0.068	0.071
	Average	984	972	947.333	1050.33		Average	0.067	0.071	0.069	0.075
	STDEV	100.494	84.4512	5.1316	16.2891		STDEV	0.00141421	0.003	0.00264575	0.0069282

## Sheet: (d)
		The number of UBQLN4 liquid droplets						Average area of UBQLN4 liquid droplet
	field	SO286 (0 uM)	SO286 (2 uM)	SO286 (7 uM)	SO286 (20 uM)		field	SO286 (0 uM)	SO286 (2 uM)	SO286 (7 uM)	SO286 (20 uM)
	1	2244	2115	2446	2214		1	0.037	0.037	0.038	0.038
	2	2398	2322	2055	2252		2	0.032	0.042	0.038	0.047
	3	2276	2269	2239	2286		3	0.032	0.039	0.04	0.033
	Average	2306	2235.33	2246.67	2250.67		Average	0.0336667	0.0393333	0.0386667	0.0393333
	STDEV	81.265	107.528	195.613	36.0185		STDEV	0.00288675	0.00251661	0.0011547	0.0070946
