# Supplementary material for: Ubiquilin-2 liquid droplets catalyze α-synuclein fibril formation
Source: EMBO J. 2025 Oct 14;44(22):6527–55. doi: 10.1038/s44318-025-00591-1 (PMC12623503; doi:10.1038/s44318-025-00591-1)
Supplement: Supplementary file 10 — Appendix Fig S1, S2, S3 Source Data [file 44318_2025_591_MOESM10_ESM.zip]

Archive with 82 entries (72 files):
- Appendix Figure S1/
- Appendix Figure S1/.DS_Store
- __MACOSX/Appendix Figure S1/._.DS_Store
- Appendix Figure S1/S1A/
- Appendix Figure S1/S1B/
- Appendix Figure S1/S1A/01_day1.tif
- __MACOSX/Appendix Figure S1/S1A/._01_day1.tif
- Appendix Figure S1/S1A/02_day20.tif
- __MACOSX/Appendix Figure S1/S1A/._02_day20.tif
- Appendix Figure S1/S1B/(b)_01_24 h_UBQLN1.tif
- __MACOSX/Appendix Figure S1/S1B/._(b)_01_24 h_UBQLN1.tif
- Appendix Figure S1/S1B/(a)_01_24 h_UBQLN2.tif
- __MACOSX/Appendix Figure S1/S1B/._(a)_01_24 h_UBQLN2.tif
- Appendix Figure S1/S1B/(b)_03_24 h_╬▒-Syn.tif
- __MACOSX/Appendix Figure S1/S1B/._(b)_03_24 h_╬▒-Syn.tif
- Appendix Figure S1/S1B/(a)_03_24 h_╬▒-Syn.tif
- __MACOSX/Appendix Figure S1/S1B/._(a)_03_24 h_╬▒-Syn.tif
- Appendix Figure S1/S1B/(c)_01_24 h_UBQLN4.tif
- __MACOSX/Appendix Figure S1/S1B/._(c)_01_24 h_UBQLN4.tif
- Appendix Figure S1/S1B/(c)_04_96 h_╬▒-Syn.tif
- __MACOSX/Appendix Figure S1/S1B/._(c)_04_96 h_╬▒-Syn.tif
- Appendix Figure S1/S1B/(b)_04_96 h_╬▒-Syn.tif
- __MACOSX/Appendix Figure S1/S1B/._(b)_04_96 h_╬▒-Syn.tif
- Appendix Figure S1/S1B/(a)_04_96 h_╬▒-Syn.tif
- __MACOSX/Appendix Figure S1/S1B/._(a)_04_96 h_╬▒-Syn.tif
- Appendix Figure S1/S1B/(a)_02_96 h_UBQLN2.tif
- __MACOSX/Appendix Figure S1/S1B/._(a)_02_96 h_UBQLN2.tif
- Appendix Figure S1/S1B/(b)_02_96 h_UBQLN1.tif
- __MACOSX/Appendix Figure S1/S1B/._(b)_02_96 h_UBQLN1.tif
- Appendix Figure S1/S1B/(c)_02_96 h_UBQLN4.tif
- __MACOSX/Appendix Figure S1/S1B/._(c)_02_96 h_UBQLN4.tif
- Appendix Figure S1/S1B/(c)_03_24 h_╬▒-Syn.tif
- __MACOSX/Appendix Figure S1/S1B/._(c)_03_24 h_╬▒-Syn.tif
- Appendix Figure S2/
- Appendix Figure S2/S2/
- Appendix Figure S2/S2/Numerical data.xlsx
- __MACOSX/Appendix Figure S2/S2/._Numerical data.xlsx
- Appendix Figure S3/
- Appendix Figure S3/S3C/
- Appendix Figure S3/S3D/
- Appendix Figure S3/S3B/
- Appendix Figure S3/.DS_Store
- __MACOSX/Appendix Figure S3/._.DS_Store
- Appendix Figure S3/S3A/
- Appendix Figure S3/S3C/02_Control KO_As 2 h_G3BP_╬▒-Syn-EGFP_eIF4G1.tif
- __MACOSX/Appendix Figure S3/S3C/._02_Control KO_As 2 h_G3BP_╬▒-Syn-EGFP_eIF4G1.tif
- Appendix Figure S3/S3C/03_Control KO_As 6 h_G3BP_╬▒-Syn-EGFP_eIF4G1.tif
- __MACOSX/Appendix Figure S3/S3C/._03_Control KO_As 6 h_G3BP_╬▒-Syn-EGFP_eIF4G1.tif
- Appendix Figure S3/S3C/04_Control KO_As 12 h_G3BP_╬▒-Syn-EGFP_eIF4G1.tif
- __MACOSX/Appendix Figure S3/S3C/._04_Control KO_As 12 h_G3BP_╬▒-Syn-EGFP_eIF4G1.tif
- Appendix Figure S3/S3C/05_UBQLN2 KO_None_G3BP_╬▒-Syn-EGFP_eIF4G1.tif
- __MACOSX/Appendix Figure S3/S3C/._05_UBQLN2 KO_None_G3BP_╬▒-Syn-EGFP_eIF4G1.tif
- Appendix Figure S3/S3C/08_UBQLN2 KO_As 12 h_G3BP_╬▒-Syn-EGFP_eIF4G1.tif
- __MACOSX/Appendix Figure S3/S3C/._08_UBQLN2 KO_As 12 h_G3BP_╬▒-Syn-EGFP_eIF4G1.tif
- Appendix Figure S3/S3C/07_UBQLN2 KO_As 6 h_G3BP_╬▒-Syn-EGFP_eIF4G1.tif
- __MACOSX/Appendix Figure S3/S3C/._07_UBQLN2 KO_As 6 h_G3BP_╬▒-Syn-EGFP_eIF4G1.tif
- Appendix Figure S3/S3C/06_UBQLN2 KO_As 2 h_G3BP_╬▒-Syn-EGFP_eIF4G1.tif
- __MACOSX/Appendix Figure S3/S3C/._06_UBQLN2 KO_As 2 h_G3BP_╬▒-Syn-EGFP_eIF4G1.tif
- Appendix Figure S3/S3C/01_Control KO_None_G3BP_╬▒-Syn-EGFP_eIF4G1.tif
- __MACOSX/Appendix Figure S3/S3C/._01_Control KO_None_G3BP_╬▒-Syn-EGFP_eIF4G1.tif
- Appendix Figure S3/S3D/Numerical data.xlsx
- __MACOSX/Appendix Figure S3/S3D/._Numerical data.xlsx
- Appendix Figure S3/S3B/05_UBQLN1-KO_UBQLN2.Tif
- __MACOSX/Appendix Figure S3/S3B/._05_UBQLN1-KO_UBQLN2.Tif
- Appendix Figure S3/S3B/01_UBQLN2-KO_UBQLN2.Tif
- __MACOSX/Appendix Figure S3/S3B/._01_UBQLN2-KO_UBQLN2.Tif
- Appendix Figure S3/S3B/09_Highlight of crop area.tiff
- __MACOSX/Appendix Figure S3/S3B/._09_Highlight of crop area.tiff
- Appendix Figure S3/S3B/07_UBQLN1-KO_UBQLN4.Tif
- __MACOSX/Appendix Figure S3/S3B/._07_UBQLN1-KO_UBQLN4.Tif
- Appendix Figure S3/S3B/02_UBQLN2-KO_UBQLN1.Tif
- __MACOSX/Appendix Figure S3/S3B/._02_UBQLN2-KO_UBQLN1.Tif
- Appendix Figure S3/S3B/04_UBQLN2-KO_╬▓-actin.Tif
- __MACOSX/Appendix Figure S3/S3B/._04_UBQLN2-KO_╬▓-actin.Tif
- Appendix Figure S3/S3B/08_UBQLN1-KO_╬▓-actin.Tif
- __MACOSX/Appendix Figure S3/S3B/._08_UBQLN1-KO_╬▓-actin.Tif
- Appendix Figure S3/S3B/06_UBQLN1-KO_UBQLN1.Tif
- __MACOSX/Appendix Figure S3/S3B/._06_UBQLN1-KO_UBQLN1.Tif
- Appendix Figure S3/S3B/03_UBQLN2-KO_UBQLN4.Tif
- __MACOSX/Appendix Figure S3/S3B/._03_UBQLN2-KO_UBQLN4.Tif
- Appendix Figure S3/S3A/Numerical data.xlsx
- __MACOSX/Appendix Figure S3/S3A/._Numerical data.xlsx
