# Supplementary material for: Ubiquilin-2 liquid droplets catalyze α-synuclein fibril formation
Source: EMBO J. 2025 Oct 14;44(22):6527–55. doi: 10.1038/s44318-025-00591-1 (PMC12623503; doi:10.1038/s44318-025-00591-1)
Supplement: Supplementary file 10 — Appendix Fig S1, S2, S3 Source Data [file 44318_2025_591_MOESM10_ESM.zip › Appendix Figure S2/S2/Numerical data.xlsx]

## Sheet: Sheet1
	Intensity of UBQLN2			Intensity of UBQLN1			Intensity of UBQLN4
	FLAG	2.76817		FLAG	1.38889		FLAG	0.347222
	α-Syn-FLAG	95.8478		α-Syn-FLAG	106.25		α-Syn-FLAG	96.875
