# Supplementary material for: Ubiquilin-2 liquid droplets catalyze α-synuclein fibril formation
Source: EMBO J. 2025 Oct 14;44(22):6527–55. doi: 10.1038/s44318-025-00591-1 (PMC12623503; doi:10.1038/s44318-025-00591-1)
Supplement: Supplementary file 10 — Appendix Fig S1, S2, S3 Source Data [file 44318_2025_591_MOESM10_ESM.zip › Appendix Figure S3/S3D/Numerical data.xlsx]

## Sheet: Sheet1
	α-Syn	Control-KO/Ctrl	Control-KO/As	UBQLN2-KO/Ctrl	UBQLN2-KO/As		α-Syn	Control-KO/Ctrl	Control-KO/As	UBQLN1-KO/Ctrl	UBQLN1-KO/As		α-Syn	Control-KD/Ctrl	Control-KD/As	UBQLN4-KD/Ctrl	UBQLN4-KD/As
	Sarkosyl-Soluble	1	1.09467	1.13018	1.17751		Sarkosyl-Soluble	1	1.17647	1.05294	0.941176		Sarkosyl-Soluble	1	1.03529	1.14118	1.22353
	Sarkosyl-Insoluble	1	1.26627	0.568047	0.804734		Sarkosyl-Insoluble	1	2.33824	2.23529	2.91176		Sarkosyl-Insoluble	1	2.02985	3.07463	3.26866
	p-α-Syn	Control-KO/Ctrl	Control-KO/As	UBQLN2-KO/Ctrl	UBQLN2-KO/As		p-α-Syn	Control-KO/Ctrl	Control-KO/As	UBQLN1-KO/Ctrl	UBQLN1-KO/As		p-α-Syn	Control-KD/Ctrl	Control-KD/As	UBQLN4-KD/Ctrl	UBQLN4-KD/As
	Sarkosyl-Soluble	1	0.982456	1.29825	1.22222		Sarkosyl-Soluble	1	0.969697	0.949495	0.924242		Sarkosyl-Soluble	1	0.891892	1.39189	1.33784
	Sarkosyl-Insoluble	1	1.39865	0.195946	0.459459		Sarkosyl-Insoluble	1	3.47368	3.21053	5.63158		Sarkosyl-Insoluble	1	5.1	17.6	21
	p-α-Syn/α-Syn	Control-KO/Ctrl	Control-KO/As	UBQLN2-KO/Ctrl	UBQLN2-KO/As		p-α-Syn/α-Syn	Control-KO/Ctrl	Control-KO/As	UBQLN1-KO/Ctrl	UBQLN1-KO/As		p-α-Syn/α-Syn	Control-KD/Ctrl	Control-KD/As	UBQLN4-KD/Ctrl	UBQLN4-KD/As
	Sarkosyl-Soluble	1	0.897487	1.14871	1.03797		Sarkosyl-Soluble	1	0.824242	0.901755	0.982008		Sarkosyl-Soluble	1	0.861486	1.2197	1.09343
	Sarkosyl-Insoluble	1	1.10454	0.344947	0.570946		Sarkosyl-Insoluble	1	1.4856	1.43629	1.93408		Sarkosyl-Insoluble	1	2.5125	5.72427	6.42466
