# Supplementary material for: Ubiquilin-2 liquid droplets catalyze α-synuclein fibril formation
Source: EMBO J. 2025 Oct 14;44(22):6527–55. doi: 10.1038/s44318-025-00591-1 (PMC12623503; doi:10.1038/s44318-025-00591-1)
Supplement: Supplementary file 10 — Appendix Fig S1, S2, S3 Source Data [file 44318_2025_591_MOESM10_ESM.zip › Appendix Figure S3/S3A/Numerical data.xlsx]

## Sheet: Sheet1
		(h)	α-syn	p-αSyn	actin	α-syn/actin	p-αSyn/actin
	Sarkosyl- soluble	0	14737.6	12625.9	1	1	1
		3	15976.9	11041.3	1.01809	1.06482	0.858951
		6	15600.4	13339.8	1.03474	1.02301	1.02107
		12	14976.6	11623.5	1.12866	0.900373	0.815663
	Sarkosyl- insoluble	0	1971.74	3300.93	-	1	1
		3	2869.81	3556.76	-	1.42961	1.05835
		6	3951.18	5909.49	-	1.93663	1.73015
		12	10457.8	8407.39	-	4.69925	2.25664
