# Supplementary material for: Ubiquilin-2 liquid droplets catalyze α-synuclein fibril formation
Source: EMBO J. 2025 Oct 14;44(22):6527–55. doi: 10.1038/s44318-025-00591-1 (PMC12623503; doi:10.1038/s44318-025-00591-1)
Supplement: Supplementary file 11 — Appendix Fig S4 Source Data [file 44318_2025_591_MOESM11_ESM.zip]

Archive with 10 entries (8 files):
- Appendix Figure S4/
- Appendix Figure S4/S4/
- Appendix Figure S4/S4/01_24 h_Control.tif
- __MACOSX/Appendix Figure S4/S4/._01_24 h_Control.tif
- Appendix Figure S4/S4/04_72 h_SO286.tif
- __MACOSX/Appendix Figure S4/S4/._04_72 h_SO286.tif
- Appendix Figure S4/S4/03_72 h_Control.tif
- __MACOSX/Appendix Figure S4/S4/._03_72 h_Control.tif
- Appendix Figure S4/S4/02_24 h_SO286.tif
- __MACOSX/Appendix Figure S4/S4/._02_24 h_SO286.tif
