# Supplementary material for: Ubiquilin-2 liquid droplets catalyze α-synuclein fibril formation
Source: EMBO J. 2025 Oct 14;44(22):6527–55. doi: 10.1038/s44318-025-00591-1 (PMC12623503; doi:10.1038/s44318-025-00591-1)
Supplement: Supplementary file 12 — Appendix Fig S5,S6 Source Data [file 44318_2025_591_MOESM12_ESM.zip]

Archive with 85 entries (80 files):
- Appendix Figure S5/
- Appendix Figure S5/S5A/
- Appendix Figure S5/.DS_Store
- __MACOSX/Appendix Figure S5/._.DS_Store
- Appendix Figure S5/S5B/
- Appendix Figure S5/S5A/28_96 h_SO286(7 ╬╝M)_UBQLN2.tif
- __MACOSX/Appendix Figure S5/S5A/._28_96 h_SO286(7 ╬╝M)_UBQLN2.tif
- Appendix Figure S5/S5A/26_96 h_SO286(2 ╬╝M)_╬▒-Syn.tif
- __MACOSX/Appendix Figure S5/S5A/._26_96 h_SO286(2 ╬╝M)_╬▒-Syn.tif
- Appendix Figure S5/S5A/02_1 h_SO286(2 ╬╝M)_╬▒-Syn.tif
- __MACOSX/Appendix Figure S5/S5A/._02_1 h_SO286(2 ╬╝M)_╬▒-Syn.tif
- Appendix Figure S5/S5A/08_24 h_SO286(2 ╬╝M)_╬▒-Syn.tif
- __MACOSX/Appendix Figure S5/S5A/._08_24 h_SO286(2 ╬╝M)_╬▒-Syn.tif
- Appendix Figure S5/S5A/06_1 h_SO286(7 ╬╝M)_Merge.tif
- __MACOSX/Appendix Figure S5/S5A/._06_1 h_SO286(7 ╬╝M)_Merge.tif
- Appendix Figure S5/S5A/09_24 h_SO286(2 ╬╝M)_Merge.tif
- __MACOSX/Appendix Figure S5/S5A/._09_24 h_SO286(2 ╬╝M)_Merge.tif
- Appendix Figure S5/S5A/27_96 h_SO286(2 ╬╝M)_Merge.tif
- __MACOSX/Appendix Figure S5/S5A/._27_96 h_SO286(2 ╬╝M)_Merge.tif
- Appendix Figure S5/S5A/29_96 h_SO286(7 ╬╝M)_╬▒-Syn.tif
- __MACOSX/Appendix Figure S5/S5A/._29_96 h_SO286(7 ╬╝M)_╬▒-Syn.tif
- Appendix Figure S5/S5A/01_1 h_SO286(2 ╬╝M)_UBQLN2.tif
- __MACOSX/Appendix Figure S5/S5A/._01_1 h_SO286(2 ╬╝M)_UBQLN2.tif
- Appendix Figure S5/S5A/11_24 h_SO286(7 ╬╝M)_╬▒-Syn.tif
- __MACOSX/Appendix Figure S5/S5A/._11_24 h_SO286(7 ╬╝M)_╬▒-Syn.tif
- Appendix Figure S5/S5A/18_48 h_SO286(7 ╬╝M)_Merge.tif
- __MACOSX/Appendix Figure S5/S5A/._18_48 h_SO286(7 ╬╝M)_Merge.tif
- Appendix Figure S5/S5A/24_72 h_SO286(7 ╬╝M)_Merge.tif
- __MACOSX/Appendix Figure S5/S5A/._24_72 h_SO286(7 ╬╝M)_Merge.tif
- Appendix Figure S5/S5A/21_72 h_SO286(2 ╬╝M)_Merge.tif
- __MACOSX/Appendix Figure S5/S5A/._21_72 h_SO286(2 ╬╝M)_Merge.tif
- Appendix Figure S5/S5A/13_48 h_SO286(2 ╬╝M)_UBQLN2.tif
- __MACOSX/Appendix Figure S5/S5A/._13_48 h_SO286(2 ╬╝M)_UBQLN2.tif
- Appendix Figure S5/S5A/12_24 h_SO286(7 ╬╝M)_Merge.tif
- __MACOSX/Appendix Figure S5/S5A/._12_24 h_SO286(7 ╬╝M)_Merge.tif
- Appendix Figure S5/S5A/30_96 h_SO286(7 ╬╝M)_Merge.tif
- __MACOSX/Appendix Figure S5/S5A/._30_96 h_SO286(7 ╬╝M)_Merge.tif
- Appendix Figure S5/S5A/03_1 h_SO286(2 ╬╝M)_Merge.tif
- __MACOSX/Appendix Figure S5/S5A/._03_1 h_SO286(2 ╬╝M)_Merge.tif
- Appendix Figure S5/S5A/20_72 h_SO286(2 ╬╝M)_╬▒-Syn.tif
- __MACOSX/Appendix Figure S5/S5A/._20_72 h_SO286(2 ╬╝M)_╬▒-Syn.tif
- Appendix Figure S5/S5A/17_48 h_SO286(7 ╬╝M)_╬▒-Syn.tif
- __MACOSX/Appendix Figure S5/S5A/._17_48 h_SO286(7 ╬╝M)_╬▒-Syn.tif
- Appendix Figure S5/S5A/19_72 h_SO286(2 ╬╝M)_UBQLN2.tif
- __MACOSX/Appendix Figure S5/S5A/._19_72 h_SO286(2 ╬╝M)_UBQLN2.tif
- Appendix Figure S5/S5A/05_1 h_SO286(7 ╬╝M)_╬▒-Syn.tif
- __MACOSX/Appendix Figure S5/S5A/._05_1 h_SO286(7 ╬╝M)_╬▒-Syn.tif
- Appendix Figure S5/S5A/15_48 h_SO286(2 ╬╝M)_Merge.tif
- __MACOSX/Appendix Figure S5/S5A/._15_48 h_SO286(2 ╬╝M)_Merge.tif
- Appendix Figure S5/S5A/10_24 h_SO286(7 ╬╝M)_UBQLN2.tif
- __MACOSX/Appendix Figure S5/S5A/._10_24 h_SO286(7 ╬╝M)_UBQLN2.tif
- Appendix Figure S5/S5A/04_1 h_SO286(7 ╬╝M)_UBQLN2.tif
- __MACOSX/Appendix Figure S5/S5A/._04_1 h_SO286(7 ╬╝M)_UBQLN2.tif
- Appendix Figure S5/S5A/07_24 h_SO286(2 ╬╝M)_UBQLN2.tif
- __MACOSX/Appendix Figure S5/S5A/._07_24 h_SO286(2 ╬╝M)_UBQLN2.tif
- Appendix Figure S5/S5A/22_72 h_SO286(7 ╬╝M)_UBQLN2.tif
- __MACOSX/Appendix Figure S5/S5A/._22_72 h_SO286(7 ╬╝M)_UBQLN2.tif
- Appendix Figure S5/S5A/16_48 h_SO286(7 ╬╝M)_UBQLN2.tif
- __MACOSX/Appendix Figure S5/S5A/._16_48 h_SO286(7 ╬╝M)_UBQLN2.tif
- Appendix Figure S5/S5A/23_72 h_SO286(7 ╬╝M)_╬▒-Syn.tif
- __MACOSX/Appendix Figure S5/S5A/._23_72 h_SO286(7 ╬╝M)_╬▒-Syn.tif
- Appendix Figure S5/S5A/14_48 h_SO286(2 ╬╝M)_╬▒-Syn.tif
- __MACOSX/Appendix Figure S5/S5A/._14_48 h_SO286(2 ╬╝M)_╬▒-Syn.tif
- Appendix Figure S5/S5A/25_96 h_SO286(2 ╬╝M)_UBQLN2.tif
- __MACOSX/Appendix Figure S5/S5A/._25_96 h_SO286(2 ╬╝M)_UBQLN2.tif
- Appendix Figure S5/S5B/(a)_03_96 h_Control_UBQLN2.tif
- __MACOSX/Appendix Figure S5/S5B/._(a)_03_96 h_Control_UBQLN2.tif
- Appendix Figure S5/S5B/(a)_02_24 h_SO286_UBQLN2.tif
- __MACOSX/Appendix Figure S5/S5B/._(a)_02_24 h_SO286_UBQLN2.tif
- Appendix Figure S5/S5B/(b)_02_24 h_SO286_╬▒-Syn.tif
- __MACOSX/Appendix Figure S5/S5B/._(b)_02_24 h_SO286_╬▒-Syn.tif
- Appendix Figure S5/S5B/(b)_04_96 h_SO286_╬▒-Syn.tif
- __MACOSX/Appendix Figure S5/S5B/._(b)_04_96 h_SO286_╬▒-Syn.tif
- Appendix Figure S5/S5B/(a)_04_96 h_SO286_UBQLN2.tif
- __MACOSX/Appendix Figure S5/S5B/._(a)_04_96 h_SO286_UBQLN2.tif
- Appendix Figure S5/S5B/(a)_01_24 h_Control_UBQLN2.tif
- __MACOSX/Appendix Figure S5/S5B/._(a)_01_24 h_Control_UBQLN2.tif
- Appendix Figure S5/S5B/(b)_03_96 h_Control_╬▒-Syn.tif
- __MACOSX/Appendix Figure S5/S5B/._(b)_03_96 h_Control_╬▒-Syn.tif
- Appendix Figure S5/S5B/(b)_01_24 h_Control_╬▒-Syn.tif
- __MACOSX/Appendix Figure S5/S5B/._(b)_01_24 h_Control_╬▒-Syn.tif
- Appendix Figure S6/
- Appendix Figure S6/S6/
- Appendix Figure S6/S6/Numerical data.xlsx
- __MACOSX/Appendix Figure S6/S6/._Numerical data.xlsx
