# Supplementary material for: Ubiquilin-2 liquid droplets catalyze α-synuclein fibril formation
Source: EMBO J. 2025 Oct 14;44(22):6527–55. doi: 10.1038/s44318-025-00591-1 (PMC12623503; doi:10.1038/s44318-025-00591-1)
Supplement: Supplementary file 12 — Appendix Fig S5,S6 Source Data [file 44318_2025_591_MOESM12_ESM.zip › Appendix Figure S6/S6/Numerical data.xlsx]

## Sheet: Sheet1
			α-Syn(WT)-EGFP/SH-SY5Y						α-Syn(A53T)-EGFP/SH-SY5Y
		α-Syn	Control/Ctrl	Control/As	SO286/Ctrl	SO286/As		α-Syn	Control/Ctrl	Control/As	SO286/Ctrl	SO286/As
		Sarkosyl-Soluble	1	1.08057	1.17536	1.11848		Sarkosyl-Soluble	1	1.19417	1.23301	1.33981
		Sarkosyl-Insoluble	1	1.24171	0.744076	0.872038		Sarkosyl-Insoluble	1	1.36612	0.612022	0.781421
		p-α-Syn	Control/Ctrl	Control/As	SO286/Ctrl	SO286/As		p-α-Syn	Control/Ctrl	Control/As	SO286/Ctrl	SO286/As
		Sarkosyl-Soluble	1	0.830601	0.983607	0.89071		Sarkosyl-Soluble	1	0.927778	0.866667	0.827778
		Sarkosyl-Insoluble	1	1.71622	0.364865	0.472973		Sarkosyl-Insoluble	1	2.26316	0.368421	0.622807
		p-α-Syn/α-Syn	Control/Ctrl	Control/As	SO286/Ctrl	SO286/As		p-α-Syn/α-Syn	Control/Ctrl	Control/As	SO286/Ctrl	SO286/As
		Sarkosyl-Soluble	1	0.76867	0.836859	0.796355		Sarkosyl-Soluble	1	0.77692	0.702887	0.617834
		Sarkosyl-Insoluble	1	1.38214	0.49036	0.542377		Sarkosyl-Insoluble	1	1.65663	0.601974	0.797019
